# Supplementary material for: Breaking the 1250 nm Barrier: A Computational Approach to Light Upconversion via Triplet–Triplet Annihilation in the Silica Telecom Band
Source: ACS Appl Energy Mater. 2026 Feb 12;9(4):2398–411. doi: 10.1021/acsaem.5c04014 (PMC12934551; doi:10.1021/acsaem.5c04014)
Supplement: Supplementary file 2 [file ae5c04014_si_002.zip]

Archive with 106 entries (87 files):
- xyz-TTA-NIRII-Journal-2025/
- xyz-TTA-NIRII-Journal-2025/b3lyp-d3/
- xyz-TTA-NIRII-Journal-2025/b3lyp-d3/dimer/
- xyz-TTA-NIRII-Journal-2025/b3lyp-d3/dimer/opt-q1-t1t1-no-td/
- xyz-TTA-NIRII-Journal-2025/b3lyp-d3/dimer/opt-q1-t1t1-no-td/dimer-H-tetracene-2-NH2-2C-b3lyp-q1-t1t1-opt.outstructure_001.xyz
- xyz-TTA-NIRII-Journal-2025/b3lyp-d3/dimer/opt-q1-t1t1-no-td/dimer-H-tetracene-2-NH2-2S-b3lyp-q1-t1t1-opt.outstructure_001.xyz
- xyz-TTA-NIRII-Journal-2025/b3lyp-d3/dimer/opt-q1-t1t1-no-td/dimer-H-tetracene-2C-b3lyp-q1-t1t1-opt.outstructure_001.xyz
- xyz-TTA-NIRII-Journal-2025/b3lyp-d3/dimer/opt-q1-t1t1-no-td/dimer-H-tetracene-2S-b3lyp-q1-t1t1-opt.outstructure_001.xyz
- xyz-TTA-NIRII-Journal-2025/b3lyp-d3/dimer/opt-s0/
- xyz-TTA-NIRII-Journal-2025/b3lyp-d3/dimer/opt-s0/dimer-H-tetracene-2-NH2-2C-b3lyp-s0-opt.outstructure_001.xyz
- xyz-TTA-NIRII-Journal-2025/b3lyp-d3/dimer/opt-s0/dimer-H-tetracene-2-NH2-2S-b3lyp-s0-opt.outstructure_001.xyz
- xyz-TTA-NIRII-Journal-2025/b3lyp-d3/dimer/opt-s0/dimer-H-tetracene-2C-b3lyp-s0-opt.outstructure_001.xyz
- xyz-TTA-NIRII-Journal-2025/b3lyp-d3/dimer/opt-s0/dimer-H-tetracene-2S-b3lyp-s0-opt.outstructure_001.xyz
- xyz-TTA-NIRII-Journal-2025/b3lyp-d3/dimer/opt-s0/uv-abs-s0/
- xyz-TTA-NIRII-Journal-2025/b3lyp-d3/dimer/opt-s0/uv-abs-s0/dimer-H-tetracene-2-NH2-2C-td-ub3lyp-uv-abs-s0.txt
- xyz-TTA-NIRII-Journal-2025/b3lyp-d3/dimer/opt-s0/uv-abs-s0/dimer-H-tetracene-2-NH2-2S-td-ub3lyp-uv-abs-s0.txt
- xyz-TTA-NIRII-Journal-2025/b3lyp-d3/dimer/opt-s0/uv-abs-s0/dimer-H-tetracene-2C-td-b3lyp-uv-abs-s0.txt
- xyz-TTA-NIRII-Journal-2025/b3lyp-d3/dimer/opt-s0/uv-abs-s0/dimer-H-tetracene-2S-td-b3lyp-uv-abs-s0.txt
- xyz-TTA-NIRII-Journal-2025/b3lyp-d3/dimer/opt-s1-td/
- xyz-TTA-NIRII-Journal-2025/b3lyp-d3/dimer/opt-s1-td/dimer-H-tetracene-2-NH2-2C-td-b3lyp-s1-opt.outstructure_001.xyz
- xyz-TTA-NIRII-Journal-2025/b3lyp-d3/dimer/opt-s1-td/dimer-H-tetracene-2-NH2-2S-td-b3lyp-s1-opt.outstructure_001.xyz
- xyz-TTA-NIRII-Journal-2025/b3lyp-d3/dimer/opt-s1-td/dimer-H-tetracene-2C-td-b3lyp-s1-opt.outstructure_001.xyz
- xyz-TTA-NIRII-Journal-2025/b3lyp-d3/dimer/opt-s1-td/dimer-H-tetracene-2S-td-b3lyp-s1-opt.outstructure_001.xyz
- xyz-TTA-NIRII-Journal-2025/b3lyp-d3/dimer/opt-t1-no-td/
- xyz-TTA-NIRII-Journal-2025/b3lyp-d3/dimer/opt-t1-no-td/configuration-A/
- xyz-TTA-NIRII-Journal-2025/b3lyp-d3/dimer/opt-t1-no-td/configuration-A/dimer-H-tetracene-2-NH2-2C-b3lyp-s3-opt.outstructure_001.xyz
- xyz-TTA-NIRII-Journal-2025/b3lyp-d3/dimer/opt-t1-no-td/configuration-A/dimer-H-tetracene-2-NH2-2S-b3lyp-s3-opt.outstructure_001.xyz
- xyz-TTA-NIRII-Journal-2025/b3lyp-d3/dimer/opt-t1-no-td/configuration-A/dimer-H-tetracene-2C-b3lyp-s3-opt.outstructure_001.xyz
- xyz-TTA-NIRII-Journal-2025/b3lyp-d3/dimer/opt-t1-no-td/configuration-A/dimer-H-tetracene-2S-b3lyp-s3-opt.outstructure_001.xyz
- xyz-TTA-NIRII-Journal-2025/b3lyp-d3/dimer/opt-t1-no-td/configuration-B/
- xyz-TTA-NIRII-Journal-2025/b3lyp-d3/dimer/opt-t1-no-td/configuration-B/dimer-H-tetracene-2-NH2-2C-b3lyp-s3-opt-configB.outstructure_001.xyz
- xyz-TTA-NIRII-Journal-2025/b3lyp-d3/dimer/opt-t1-no-td/configuration-B/dimer-H-tetracene-2-NH2-2S-b3lyp-s3-opt-configB.outstructure_001.xyz
- xyz-TTA-NIRII-Journal-2025/b3lyp-d3/dimer/opt-t1-no-td/configuration-B/dimer-H-tetracene-2C-b3lyp-s3-opt-configB.outstructure_001.xyz
- xyz-TTA-NIRII-Journal-2025/b3lyp-d3/dimer/opt-t1-no-td/configuration-B/dimer-H-tetracene-2S-b3lyp-s3-opt-configB.outstructure_001.xyz
- xyz-TTA-NIRII-Journal-2025/b3lyp-d3/monomer/
- xyz-TTA-NIRII-Journal-2025/b3lyp-d3/monomer/opt-s0/
- xyz-TTA-NIRII-Journal-2025/b3lyp-d3/monomer/opt-s0/tetracene-2-NH2-b3lyp-s0-opt.outstructure_001.xyz
- xyz-TTA-NIRII-Journal-2025/b3lyp-d3/monomer/opt-s0/tetracene-2-NMe2-b3lyp-s0-opt.outstructure_001.xyz
- xyz-TTA-NIRII-Journal-2025/b3lyp-d3/monomer/opt-s0/tetracene-2-NO2-b3lyp-s0-opt.outstructure_001.xyz
- xyz-TTA-NIRII-Journal-2025/b3lyp-d3/monomer/opt-s0/tetracene-2-NPh2OMe-b3lyp-s0-opt.outstructure_001.xyz
- xyz-TTA-NIRII-Journal-2025/b3lyp-d3/monomer/opt-s0/tetracene-b3lyp-s0-opt.outstructure_001.xyz
- xyz-TTA-NIRII-Journal-2025/b3lyp-d3/monomer/opt-s0/tetracene-dat-b3lyp-s0-opt.outstructure_001.xyz
- xyz-TTA-NIRII-Journal-2025/b3lyp-d3/monomer/opt-s0/tetracene-trat1-b3lyp-s0-opt.outstructure_001.xyz
- xyz-TTA-NIRII-Journal-2025/b3lyp-d3/monomer/opt-s0/tetracene-trat2-b3lyp-s0-opt.outstructure_001.xyz
- xyz-TTA-NIRII-Journal-2025/b3lyp-d3/monomer/opt-s0/uv-abs/
- xyz-TTA-NIRII-Journal-2025/b3lyp-d3/monomer/opt-s0/uv-abs/tetracene-2-NH2-td-ub3lyp-uv-abs-s0.txt
- xyz-TTA-NIRII-Journal-2025/b3lyp-d3/monomer/opt-s0/uv-abs/tetracene-2-NMe2-td-b3lyp-uv-abs-s0.txt
- xyz-TTA-NIRII-Journal-2025/b3lyp-d3/monomer/opt-s0/uv-abs/tetracene-2-NO2-td-ub3lyp-uv-abs-s0.txt
- xyz-TTA-NIRII-Journal-2025/b3lyp-d3/monomer/opt-s0/uv-abs/tetracene-2-NPh2OMe-td-b3lyp-uv-abs-s0.txt
- xyz-TTA-NIRII-Journal-2025/b3lyp-d3/monomer/opt-s0/uv-abs/tetracene-dat-td-ub3lyp-uv-abs-s0.txt
- xyz-TTA-NIRII-Journal-2025/b3lyp-d3/monomer/opt-s0/uv-abs/tetracene-td-ub3lyp-uv-abs-s0.txt
- xyz-TTA-NIRII-Journal-2025/b3lyp-d3/monomer/opt-s0/uv-abs/tetracene-trat1-td-ub3lyp-uv-abs-s0.txt
- xyz-TTA-NIRII-Journal-2025/b3lyp-d3/monomer/opt-s0/uv-abs/tetracene-trat2-td-ub3lyp-uv-abs-s0.txt
- xyz-TTA-NIRII-Journal-2025/b3lyp-d3/monomer/opt-s0-ch2cl2/
- xyz-TTA-NIRII-Journal-2025/b3lyp-d3/monomer/opt-s0-ch2cl2/tetracene-2-NH2-b3lyp-s0-opt-ch2cl2.outstructure_001.xyz
- xyz-TTA-NIRII-Journal-2025/b3lyp-d3/monomer/opt-s0-ch2cl2/tetracene-2-NMe2-b3lyp-s0-opt-ch2cl2.outstructure_001.xyz
- xyz-TTA-NIRII-Journal-2025/b3lyp-d3/monomer/opt-s0-ch2cl2/tetracene-2-NPh2OMe-b3lyp-s0-opt-ch2cl2.outstructure_001.xyz
- xyz-TTA-NIRII-Journal-2025/b3lyp-d3/monomer/opt-s0-ch2cl2/tetracene-2-NPh2OMe-b3lyp-s0-opt-ch2cl2.outstructure_002.xyz
- xyz-TTA-NIRII-Journal-2025/b3lyp-d3/monomer/opt-s0-ch2cl2/tetracene-b3lyp-s0-opt-ch2cl2.outstructure_001.xyz
- xyz-TTA-NIRII-Journal-2025/b3lyp-d3/monomer/opt-s0-ch2cl2/tetracene-dat-b3lyp-s0-opt-ch2cl2.outstructure_001.xyz
- xyz-TTA-NIRII-Journal-2025/b3lyp-d3/monomer/opt-s0-ch2cl2/tetracene-trat1-b3lyp-s0-opt-ch2cl2.outstructure_001.xyz
- xyz-TTA-NIRII-Journal-2025/b3lyp-d3/monomer/opt-s0-ch2cl2/tetracene-trat2-b3lyp-s0-opt-ch2cl2.outstructure_001.xyz
- xyz-TTA-NIRII-Journal-2025/b3lyp-d3/monomer/opt-s0-ch2cl2/uv-abs-opt-s0-ch2cl2/
- xyz-TTA-NIRII-Journal-2025/b3lyp-d3/monomer/opt-s0-ch2cl2/uv-abs-opt-s0-ch2cl2/tetracene-2-NH2-td-ub3lyp-uv-abs-s0-ch2cl2.txt
- xyz-TTA-NIRII-Journal-2025/b3lyp-d3/monomer/opt-s0-ch2cl2/uv-abs-opt-s0-ch2cl2/tetracene-2-NMe2-td-b3lyp-uv-abs-s0-ch2cl2.txt
- xyz-TTA-NIRII-Journal-2025/b3lyp-d3/monomer/opt-s0-ch2cl2/uv-abs-opt-s0-ch2cl2/tetracene-2-NPh2OMe-td-b3lyp-uv-abs-s0-ch2cl2.txt
- xyz-TTA-NIRII-Journal-2025/b3lyp-d3/monomer/opt-s0-ch2cl2/uv-abs-opt-s0-ch2cl2/tetracene-dat-td-ub3lyp-uv-abs-s0-ch2cl2.txt
- xyz-TTA-NIRII-Journal-2025/b3lyp-d3/monomer/opt-s0-ch2cl2/uv-abs-opt-s0-ch2cl2/tetracene-td-ub3lyp-uv-abs-s0-ch2cl2.txt
- xyz-TTA-NIRII-Journal-2025/b3lyp-d3/monomer/opt-s0-ch2cl2/uv-abs-opt-s0-ch2cl2/tetracene-trat1-td-ub3lyp-uv-abs-s0-ch2cl2.txt
- xyz-TTA-NIRII-Journal-2025/b3lyp-d3/monomer/opt-s0-ch2cl2/uv-abs-opt-s0-ch2cl2/tetracene-trat2-td-ub3lyp-uv-abs-s0-ch2cl2.txt
- xyz-TTA-NIRII-Journal-2025/b3lyp-d3/monomer/opt-s1/
- xyz-TTA-NIRII-Journal-2025/b3lyp-d3/monomer/opt-s1/tetracene-2-NH2-td-b3lyp-s1-opt.outstructure_001.xyz
- xyz-TTA-NIRII-Journal-2025/b3lyp-d3/monomer/opt-s1/tetracene-2-NMe2-td-b3lyp-s1-opt.outstructure_001.xyz
- xyz-TTA-NIRII-Journal-2025/b3lyp-d3/monomer/opt-s1/tetracene-2-NO2-td-b3lyp-s1-opt.outstructure_001.xyz
- xyz-TTA-NIRII-Journal-2025/b3lyp-d3/monomer/opt-s1/tetracene-2-NPh2OMe-td-b3lyp-s1-opt.outstructure_001.xyz
- xyz-TTA-NIRII-Journal-2025/b3lyp-d3/monomer/opt-s1/tetracene-dat-td-b3lyp-s1-opt.outstructure_001.xyz
- xyz-TTA-NIRII-Journal-2025/b3lyp-d3/monomer/opt-s1/tetracene-td-b3lyp-s1-opt.outstructure_001.xyz
- xyz-TTA-NIRII-Journal-2025/b3lyp-d3/monomer/opt-s1/tetracene-trat1-td-b3lyp-s1-opt.outstructure_001.xyz
- xyz-TTA-NIRII-Journal-2025/b3lyp-d3/monomer/opt-s1/tetracene-trat2-td-b3lyp-s1-opt.outstructure_001.xyz
- xyz-TTA-NIRII-Journal-2025/b3lyp-d3/monomer/opt-s1/uv-emi-s1/
- xyz-TTA-NIRII-Journal-2025/b3lyp-d3/monomer/opt-s1/uv-emi-s1/tetracene-2-NH2-td-ub3lyp-uv-emi-s1-root-2.txt
- xyz-TTA-NIRII-Journal-2025/b3lyp-d3/monomer/opt-s1/uv-emi-s1/tetracene-2-NMe2-td-ub3lyp-uv-emi-s1-root-2.txt
- xyz-TTA-NIRII-Journal-2025/b3lyp-d3/monomer/opt-s1/uv-emi-s1/tetracene-2-NO2-td-ub3lyp-uv-emi-s1-root-2.txt
- xyz-TTA-NIRII-Journal-2025/b3lyp-d3/monomer/opt-s1/uv-emi-s1/tetracene-2-NPh2OMe-td-ub3lyp-uv-emi-s1-root-2.txt
- xyz-TTA-NIRII-Journal-2025/b3lyp-d3/monomer/opt-s1/uv-emi-s1/tetracene-dat-td-ub3lyp-uv-emi-s1-root-2.txt
- xyz-TTA-NIRII-Journal-2025/b3lyp-d3/monomer/opt-s1/uv-emi-s1/tetracene-td-ub3lyp-uv-emi-s1-root-2.txt
- xyz-TTA-NIRII-Journal-2025/b3lyp-d3/monomer/opt-s1/uv-emi-s1/tetracene-trat1-td-ub3lyp-uv-emi-s1-root-3.txt
- xyz-TTA-NIRII-Journal-2025/b3lyp-d3/monomer/opt-s1/uv-emi-s1/tetracene-trat2-td-ub3lyp-uv-emi-s1-root-3.txt
- xyz-TTA-NIRII-Journal-2025/b3lyp-d3/monomer/opt-t1-no-td/
- xyz-TTA-NIRII-Journal-2025/b3lyp-d3/monomer/opt-t1-no-td/tetracene-2-NH2-b3lyp-t1-opt.outstructure_001.xyz
- xyz-TTA-NIRII-Journal-2025/b3lyp-d3/monomer/opt-t1-no-td/tetracene-2-NMe2-b3lyp-t1-opt.outstructure_001.xyz
- xyz-TTA-NIRII-Journal-2025/b3lyp-d3/monomer/opt-t1-no-td/tetracene-2-NO2-b3lyp-t1-opt.outstructure_001.xyz
- xyz-TTA-NIRII-Journal-2025/b3lyp-d3/monomer/opt-t1-no-td/tetracene-2-NPh2OMe-b3lyp-t1-opt.outstructure_001.xyz
- xyz-TTA-NIRII-Journal-2025/b3lyp-d3/monomer/opt-t1-no-td/tetracene-b3lyp-t1-opt.outstructure_001.xyz
- xyz-TTA-NIRII-Journal-2025/b3lyp-d3/monomer/opt-t1-no-td/tetracene-dat-b3lyp-t1-opt.outstructure_001.xyz
- xyz-TTA-NIRII-Journal-2025/b3lyp-d3/monomer/opt-t1-no-td/tetracene-trat1-b3lyp-t1-opt.outstructure_001.xyz
- xyz-TTA-NIRII-Journal-2025/b3lyp-d3/monomer/opt-t1-no-td/tetracene-trat2-b3lyp-t1-opt.outstructure_001.xyz
- xyz-TTA-NIRII-Journal-2025/b3lyp-d3/monomer/opt-t1-td/
- xyz-TTA-NIRII-Journal-2025/b3lyp-d3/monomer/opt-t1-td/tetracene-2-NH2-td-b3lyp-t1-opt.outstructure_001.xyz
- xyz-TTA-NIRII-Journal-2025/b3lyp-d3/monomer/opt-t1-td/tetracene-2-NMe2-td-b3lyp-t1-opt.outstructure_001.xyz
- xyz-TTA-NIRII-Journal-2025/b3lyp-d3/monomer/opt-t1-td/tetracene-2-NO2-td-b3lyp-t1-opt.outstructure_001.xyz
- xyz-TTA-NIRII-Journal-2025/b3lyp-d3/monomer/opt-t1-td/tetracene-2-NPh2OMe-td-b3lyp-t1-opt.outstructure_001.xyz
- xyz-TTA-NIRII-Journal-2025/b3lyp-d3/monomer/opt-t1-td/tetracene-dat-td-b3lyp-t1-opt.outstructure_001.xyz
- xyz-TTA-NIRII-Journal-2025/b3lyp-d3/monomer/opt-t1-td/tetracene-td-b3lyp-t1-opt.outstructure_001.xyz
- xyz-TTA-NIRII-Journal-2025/b3lyp-d3/monomer/opt-t1-td/tetracene-trat1-td-b3lyp-t1-opt.outstructure_001.xyz
- xyz-TTA-NIRII-Journal-2025/b3lyp-d3/monomer/opt-t1-td/tetracene-trat2-td-b3lyp-t1-opt.outstructure_001.xyz
