# Supplementary material for: Breaking the 1250 nm Barrier: A Computational Approach to Light Upconversion via Triplet–Triplet Annihilation in the Silica Telecom Band
Source: ACS Appl Energy Mater. 2026 Feb 12;9(4):2398–411. doi: 10.1021/acsaem.5c04014 (PMC12934551; doi:10.1021/acsaem.5c04014)
Supplement: Supplementary file 2 [file ae5c04014_si_002.zip › xyz-TTA-NIRII-Journal-2025/b3lyp-d3/dimer/opt-q1-t1t1-no-td/dimer-H-tetracene-2-NH2-2C-b3lyp-q1-t1t1-opt.outstructure_001.xyz]

68
Structure 1 -1608.46039811
C               5.86305             0.39222             0.67186
C               4.69594             0.10882             1.35586
C               3.47591             0.68845             0.97510
C               2.25675             0.40682             1.64472
C               1.04769             0.98674             1.28230
C               2.21337             2.15251            -0.51955
C               3.45376             1.57908            -0.13589
C               4.65185             1.84750            -0.81743
C               5.84102             1.26372            -0.42153
H               6.79363            -0.06906             0.97616
H               4.70825            -0.58188             2.18986
H               2.29964            -0.32783             2.43727
H               2.22320             2.78474            -1.39778
H               4.63224             2.52059            -1.66662
H               6.75540             1.48009            -0.95877
C              -3.86719             2.30104             0.61563
C              -2.67502             2.65372            -0.01066
C              -1.44118             2.15454             0.42262
C              -0.20361             2.50488            -0.21503
C               1.02596             1.89615             0.15504
C              -0.16134             0.73293             1.98418
C              -1.41908             1.25951             1.53356
C              -2.63227             0.92154             2.14364
C              -3.84520             1.43432             1.69382
H              -4.80634             2.68277             0.23981
H              -2.72864             3.30015            -0.87608
H              -2.65081             0.20551             2.95307
H              -4.76743             1.12871             2.16802
C               4.00941            -2.81656            -0.29501
C               2.77079            -3.00235             0.28874
C               1.63177            -2.34329            -0.20477
C               0.34683            -2.50644             0.37350
C              -0.77752            -1.85555            -0.11534
C               0.61436            -0.82461            -1.83159
C               1.77002            -1.47668            -1.32804
C               3.04238            -1.30080            -1.89660
C               4.14644            -1.95914            -1.39135
H               4.87766            -3.32590             0.10268
H               2.66353            -3.66337             1.14107
H               0.25821            -3.19277             1.20502
H               0.74205            -0.19908            -2.70472
H               3.15034            -0.62618            -2.73697
H               5.12081            -1.79618            -1.83148
C              -5.53635            -0.45509            -1.38918
C              -4.27248            -0.15997            -1.89089
C              -3.11098            -0.65603            -1.28597
C              -1.79596            -0.31609            -1.75309
C              -0.64224            -0.99202            -1.26655
C              -2.05307            -1.97877             0.50136
C              -3.24194            -1.49610            -0.14167
C              -4.52519            -1.78887             0.33576
C              -5.66330            -1.26922            -0.27408
H              -6.41552            -0.05884            -1.88019
H              -4.20162             0.44648            -2.78342
H              -4.65191            -2.45578             1.17802
H              -6.64238            -1.51638             0.11492
N              -1.66091             0.64194            -2.73339
H              -2.42695             1.29226            -2.80107
H              -0.77300             1.12036            -2.74904
N              -2.15032            -2.61828             1.71924
H              -1.32774            -2.53670             2.29900
H              -2.99768            -2.44145             2.23368
N              -0.22702             3.40756            -1.26622
H              -0.99770             4.05660            -1.25853
H               0.64778             3.87423            -1.44722
N              -0.14903            -0.08098             3.10432
H               0.74823            -0.17363             3.55325
H              -0.88272             0.09942             3.77161
