# Supplementary material for: Breaking the 1250 nm Barrier: A Computational Approach to Light Upconversion via Triplet–Triplet Annihilation in the Silica Telecom Band
Source: ACS Appl Energy Mater. 2026 Feb 12;9(4):2398–411. doi: 10.1021/acsaem.5c04014 (PMC12934551; doi:10.1021/acsaem.5c04014)
Supplement: Supplementary file 2 [file ae5c04014_si_002.zip › xyz-TTA-NIRII-Journal-2025/b3lyp-d3/dimer/opt-q1-t1t1-no-td/dimer-H-tetracene-2-NH2-2S-b3lyp-q1-t1t1-opt.outstructure_001.xyz]

68
Structure 1 -1608.46245779
C              -5.77100             0.47411             0.88687
C              -4.57239             0.16139             1.50097
C              -3.36823             0.74408             1.07627
C              -2.11713             0.42348             1.66435
C              -0.92161             0.99283             1.24506
C              -2.17845             2.28022            -0.40646
C              -3.39811             1.67913             0.00154
C              -4.62677             1.97376            -0.61094
C              -5.79866             1.38011            -0.17757
H              -6.68835             0.00913             1.22420
H              -4.54753            -0.55622             2.31168
H              -2.13000            -0.28583             2.48041
H              -2.23064             2.96209            -1.24541
H              -4.64636             2.67942            -1.43344
H              -6.73739             1.61886            -0.66064
C               3.92606             2.54683             0.59575
C               2.71037             2.89583             0.01632
C               1.50863             2.29315             0.41085
C               0.24519             2.64790            -0.17140
C              -0.95963             1.99324             0.19941
C               0.33708             0.60396             1.78123
C               1.55032             1.27970             1.41334
C               2.78503             0.96223             1.99302
C               3.96087             1.58432             1.59125
H               4.83867             3.01948             0.25864
H               2.71956             3.63193            -0.77641
H               2.84155             0.22250             2.77847
H               4.90024             1.30022             2.04491
C              -4.14725            -2.75522            -0.34668
C              -2.90595            -3.04770             0.18553
C              -1.74839            -2.40713            -0.28710
C              -0.45742            -2.67911             0.23720
C               0.69062            -2.04113            -0.21995
C              -0.69925            -0.78417            -1.78394
C              -1.86978            -1.44187            -1.32745
C              -3.14359            -1.16393            -1.84983
C              -4.26591            -1.80908            -1.36972
H              -5.03060            -3.25001             0.03536
H              -2.81307            -3.77962             0.97982
H              -3.23811            -0.41548            -2.62647
H              -5.24081            -1.56436            -1.76844
C               5.44247            -0.36437            -1.18140
C               4.18584            -0.07164            -1.70070
C               3.02613            -0.67286            -1.19741
C               1.71608            -0.32148            -1.67001
C               0.55927            -1.03708            -1.25406
C               1.97951            -2.32002             0.31065
C               3.15525            -1.64298            -0.16012
C               4.42898            -1.89889             0.36292
C               5.56355            -1.26633            -0.13689
H               6.31898             0.12003            -1.59106
H               4.12007             0.62411            -2.52507
H               4.55402            -2.57860             1.19468
H               6.53324            -1.48540             0.29009
N               0.39912            -0.43576             2.68104
H              -0.37038            -1.08406             2.62310
H               1.27854            -0.92718             2.72247
N               0.21366             3.62851            -1.15050
H              -0.67901             4.08088            -1.27056
H               0.96375             4.30008            -1.11181
H              -0.82231            -0.06953            -2.58587
N               1.58951             0.72346            -2.55629
H               0.68503             1.16808            -2.57704
H               2.32702             1.40870            -2.51536
N               2.10882            -3.24434             1.33487
H               1.37465            -3.93240             1.38777
H               3.01822            -3.66874             1.42245
H              -0.40730            -3.39890             1.04444
