# Supplementary material for: Breaking the 1250 nm Barrier: A Computational Approach to Light Upconversion via Triplet–Triplet Annihilation in the Silica Telecom Band
Source: ACS Appl Energy Mater. 2026 Feb 12;9(4):2398–411. doi: 10.1021/acsaem.5c04014 (PMC12934551; doi:10.1021/acsaem.5c04014)
Supplement: Supplementary file 2 [file ae5c04014_si_002.zip › xyz-TTA-NIRII-Journal-2025/b3lyp-d3/dimer/opt-q1-t1t1-no-td/dimer-H-tetracene-2C-b3lyp-q1-t1t1-opt.outstructure_001.xyz]

60
Structure 1 -1386.90143163
C              -5.61072            -0.66560             0.87119
C              -4.38157            -0.43947             1.48031
C              -3.20157            -0.95507             0.93729
C              -1.92819            -0.72813             1.53112
C              -0.74754            -1.24723             0.99721
C              -2.06910            -2.25509            -0.80861
C              -3.27329            -1.72884            -0.26155
C              -4.52119            -1.94029            -0.85767
C              -5.68077            -1.41356            -0.29933
H              -6.51162            -0.25279             1.30598
H              -4.32533             0.15610             2.38274
H              -1.87634            -0.12210             2.42729
H              -2.12678            -2.84421            -1.71669
H              -4.57502            -2.52468            -1.76842
H              -6.63660            -1.58837            -0.77581
C               4.03755            -2.66874            -0.06089
C               2.80988            -2.89575            -0.67232
C               1.63095            -2.35897            -0.14369
C               0.35951            -2.57055            -0.74783
C              -0.82103            -2.04466            -0.21745
C               0.50161            -1.02626             1.58000
C               1.70348            -1.56818             1.04365
C               2.95130            -1.34835             1.63452
C               4.10835            -1.89355             1.09107
H               4.93926            -3.08579            -0.48952
H               2.75517            -3.49540            -1.57312
H               0.30849            -3.16608            -1.65216
H               0.56298            -0.41594             2.47256
H               3.00910            -0.73248             2.52295
H               5.06515            -1.69610             1.55443
C              -4.03809             2.66667             0.05986
C              -2.81075             2.89346             0.67202
C              -1.63140             2.35772             0.14326
C              -0.36029             2.56922             0.74814
C               0.82066             2.04431             0.21772
C              -0.50084             1.02734            -1.58141
C              -1.70314             1.56818            -1.04495
C              -2.95066             1.34838            -1.63644
C              -4.10814             1.89261            -1.09291
H              -4.94009             3.08313             0.48842
H              -2.75662             3.49216             1.57348
H              -0.30993             3.16359             1.65326
H              -0.56151             0.41854            -2.47506
H              -3.00790             0.73336            -2.52550
H              -5.06469             1.69524            -1.55682
C               5.61118             0.66714            -0.86974
C               4.38234             0.44083            -1.47940
C               3.20198             0.95600            -0.93669
C               1.92894             0.72937            -1.53135
C               0.74794             1.24792            -0.99767
C               2.06844             2.25468             0.80952
C               3.27301             1.72915             0.26259
C               4.52061             1.94068             0.85930
C               5.68057             1.41461             0.30113
H               6.51238             0.25479            -1.30436
H               4.32662            -0.15438            -2.38211
H               1.87757             0.12406            -2.42802
H               2.12559             2.84318             1.71804
H               4.57390             2.52462             1.77037
H               6.63617             1.58957             0.77800
