# Supplementary material for: Breaking the 1250 nm Barrier: A Computational Approach to Light Upconversion via Triplet–Triplet Annihilation in the Silica Telecom Band
Source: ACS Appl Energy Mater. 2026 Feb 12;9(4):2398–411. doi: 10.1021/acsaem.5c04014 (PMC12934551; doi:10.1021/acsaem.5c04014)
Supplement: Supplementary file 2 [file ae5c04014_si_002.zip › xyz-TTA-NIRII-Journal-2025/b3lyp-d3/dimer/opt-q1-t1t1-no-td/dimer-H-tetracene-2S-b3lyp-q1-t1t1-opt.outstructure_001.xyz]

60
Structure 1 -1386.90121064
C              -4.90488             1.65600            -0.64257
C              -3.93166             1.69514             0.34908
C              -2.57246             1.69887             0.02437
C              -1.55410             1.71204             1.01844
C              -0.19550             1.70958             0.70031
C              -0.80335             1.68641            -1.67654
C              -2.18839             1.67087            -1.35192
C              -3.18698             1.62334            -2.33100
C              -4.53324             1.61535            -1.98238
H              -5.95160             1.64376            -0.36898
H              -4.22107             1.70033             1.39214
H              -1.85042             1.70330             2.06032
H              -0.51512             1.66621            -2.72105
H              -2.89699             1.59630            -3.37461
H              -5.29017             1.57901            -2.75501
C               4.90539             1.65581             0.64165
C               3.93215             1.69435            -0.35001
C               2.57297             1.69867            -0.02529
C               1.55460             1.71117            -1.01935
C               0.19600             1.70895            -0.70119
C               0.80387             1.68803             1.67567
C               2.18891             1.67195             1.35104
C               3.18751             1.62507             2.33013
C               4.53377             1.61643             1.98150
H               5.95210             1.64306             0.36804
H               4.22156             1.69855            -1.39308
H               1.85087             1.70159            -2.06123
H               0.51564             1.66882             2.72020
H               2.89754             1.59903             3.37378
H               5.29070             1.58059             2.75416
C              -4.53372            -1.61466             1.98239
C              -3.18747            -1.62326             2.33101
C              -2.18890            -1.67101             1.35193
C              -0.80386            -1.68703             1.67655
C               0.19549            -1.70948             0.70120
C              -1.55462            -1.71220            -1.01844
C              -2.57298            -1.69872            -0.02437
C              -3.93216            -1.69442            -0.34908
C              -4.90538            -1.65498             0.64258
H              -5.29065            -1.57814             2.75502
H              -2.89747            -1.59650             3.37463
H              -0.51564            -1.66712             2.72107
H              -1.85085            -1.70324            -2.06034
H              -4.22160            -1.69939            -1.39214
H              -5.95209            -1.64225             0.36898
C               4.53322            -1.61627            -1.98150
C               3.18697            -1.62480            -2.33013
C               2.18838            -1.67196            -1.35103
C               0.80335            -1.68793            -1.67565
C              -0.19602            -1.70981            -0.70030
C               1.55409            -1.71185             1.01933
C               2.57246            -1.69907             0.02527
C               3.93165            -1.69481             0.35000
C               4.90487            -1.65601            -0.64167
H               5.29016            -1.58021            -2.75416
H               2.89699            -1.59846            -3.37377
H               0.51514            -1.66852            -2.72019
H               1.85036            -1.70259             2.06122
H               4.22106            -1.69929             1.39306
H               5.95158            -1.64332            -0.36808
