# Supplementary material for: Breaking the 1250 nm Barrier: A Computational Approach to Light Upconversion via Triplet–Triplet Annihilation in the Silica Telecom Band
Source: ACS Appl Energy Mater. 2026 Feb 12;9(4):2398–411. doi: 10.1021/acsaem.5c04014 (PMC12934551; doi:10.1021/acsaem.5c04014)
Supplement: Supplementary file 2 [file ae5c04014_si_002.zip › xyz-TTA-NIRII-Journal-2025/b3lyp-d3/dimer/opt-s0/dimer-H-tetracene-2-NH2-2C-b3lyp-s0-opt.outstructure_001.xyz]

68
Structure 1 -1608.52417711
C               5.87341             0.26863             0.81795
C               4.71453            -0.01981             1.46940
C               3.48358             0.58357             1.07740
C               2.28312             0.30296             1.71035
C               1.06666             0.89379             1.33365
C               2.29073             2.07021            -0.43202
C               3.48763             1.49935            -0.03147
C               4.72356             1.76829            -0.69116
C               5.87755             1.17640            -0.28019
H               6.80103            -0.19697             1.12469
H               4.70542            -0.72163             2.29405
H               2.30814            -0.43505             2.50056
H               2.31928             2.70967            -1.30402
H               4.72357             2.45351            -1.53037
H               6.80917             1.38899            -0.78865
C              -3.75244             2.35431             0.65866
C              -2.58309             2.66693             0.03721
C              -1.33458             2.10825             0.44658
C              -0.13709             2.41670            -0.20403
C               1.07100             1.81239             0.21461
C              -0.14743             0.60927             2.00390
C              -1.34023             1.18910             1.56123
C              -2.59397             0.88743             2.17207
C              -3.75903             1.44597             1.74596
H              -4.68419             2.77568             0.30678
H              -2.62073             3.33066            -0.81551
H              -2.63612             0.15522             2.96606
H              -4.69608             1.17104             2.20982
C               3.94567            -2.69102            -0.51719
C               2.74708            -2.91356             0.08770
C               1.56866            -2.24019            -0.35025
C               0.33477            -2.43547             0.25165
C              -0.82520            -1.78202            -0.18538
C               0.52223            -0.68509            -1.90613
C               1.66748            -1.32929            -1.45968
C               2.94328            -1.12785            -2.06320
C               4.04619            -1.78171            -1.60775
H               4.83541            -3.19826            -0.16743
H               2.66794            -3.60284             0.92006
H               0.26756            -3.14644             1.06330
H               0.60909            -0.03381            -2.76505
H               3.01932            -0.42854            -2.88673
H               5.01107            -1.60343            -2.06298
C              -5.57506            -0.35417            -1.25856
C              -4.36015            -0.05816            -1.79671
C              -3.14382            -0.58283            -1.26517
C              -1.89630            -0.22827            -1.78861
C              -0.73200            -0.88352            -1.31245
C              -2.07162            -1.98509             0.45673
C              -3.23246            -1.46736            -0.12131
C              -4.52905            -1.74412             0.40745
C              -5.66050            -1.21106            -0.13027
H              -6.47780             0.05042            -1.69750
H              -4.32896             0.56715            -2.67870
H              -4.63049            -2.42543             1.24171
H              -6.62826            -1.45491             0.28868
N              -1.77115             0.72724            -2.80221
H              -2.58228             1.31731            -2.89320
H              -0.95435             1.31514            -2.69700
N              -2.09231            -2.73091             1.64473
H              -1.32920            -2.47192             2.25828
H              -2.96275            -2.66201             2.14664
N              -0.13147             3.26361            -1.32862
H              -0.89204             3.92543            -1.33605
H               0.73782             3.75991            -1.45245
N              -0.15993            -0.29766             3.07809
H               0.72959            -0.37692             3.54560
H              -0.87589            -0.09587             3.75968
