# Supplementary material for: Breaking the 1250 nm Barrier: A Computational Approach to Light Upconversion via Triplet–Triplet Annihilation in the Silica Telecom Band
Source: ACS Appl Energy Mater. 2026 Feb 12;9(4):2398–411. doi: 10.1021/acsaem.5c04014 (PMC12934551; doi:10.1021/acsaem.5c04014)
Supplement: Supplementary file 2 [file ae5c04014_si_002.zip › xyz-TTA-NIRII-Journal-2025/b3lyp-d3/dimer/opt-s0/dimer-H-tetracene-2-NH2-2S-b3lyp-s0-opt.outstructure_001.xyz]

68
Structure 1 -1608.52640168
C              -5.88765            -0.24957            -0.89029
C              -4.71645             0.06436            -1.50791
C              -3.49261            -0.55218            -1.11586
C              -2.27769            -0.23106            -1.70073
C              -1.06672            -0.82441            -1.31646
C              -2.33162            -2.13379             0.32156
C              -3.51741            -1.52608            -0.05785
C              -4.76602            -1.82324             0.56539
C              -5.91112            -1.20627             0.16541
H              -6.80963             0.22959            -1.19318
H              -4.69151             0.80066            -2.30173
H              -2.29442             0.50449            -2.49337
H              -2.38176            -2.84212             1.13770
H              -4.78363            -2.55150             1.36749
H              -6.85172            -1.44069             0.64729
C               3.71119            -2.45254            -0.77264
C               2.53611            -2.78533            -0.17180
C               1.30287            -2.15384            -0.52018
C               0.09864            -2.48123             0.10697
C              -1.09745            -1.83766            -0.28238
C               0.17291            -0.43708            -1.88933
C               1.34023            -1.12514            -1.53316
C               2.59317            -0.82290            -2.14156
C               3.74124            -1.45979            -1.78310
H               4.62917            -2.94132            -0.47448
H               2.55661            -3.53662             0.60591
H               2.63301            -0.07491            -2.92014
H               4.67851            -1.20161            -2.25617
C              -3.93863             2.67214             0.58456
C              -2.73411             2.95252             0.01696
C              -1.55086             2.27688             0.43934
C              -0.30791             2.52990            -0.12137
C               0.85772             1.86124             0.28580
C              -0.51479             0.61704             1.88566
C              -1.65720             1.29278             1.48270
C              -2.93871             1.03431             2.05062
C              -4.04411             1.69825             1.61715
H              -4.83094             3.18305             0.24713
H              -2.65484             3.69233            -0.77102
H              -3.01688             0.28041             2.82387
H              -5.01426             1.47544             2.03970
C               5.56557             0.15179             1.15263
C               4.34425            -0.15035             1.67145
C               3.14690             0.47641             1.21541
C               1.89118             0.12721             1.72842
C               0.74395             0.85644             1.31883
C               2.11776             2.12902            -0.29830
C               3.25775             1.47789             0.17697
C               4.55947             1.74370            -0.34929
C               5.67183             1.11080             0.11316
H               6.45431            -0.33693             1.52946
H               4.29523            -0.87338             2.47372
H               4.68239             2.46152            -1.14880
H               6.64153             1.34344            -0.30762
N               0.22542             0.60051            -2.81751
H              -0.56984             1.21627            -2.77014
H               1.06722             1.15840            -2.75941
N               0.07583            -3.39002             1.18857
H              -0.79796            -3.88912             1.26631
H               0.82650            -4.06288             1.15427
H              -0.61282            -0.10878             2.68074
N               1.74601            -0.89663             2.66173
H               0.90713            -1.44832             2.53859
H               2.53648            -1.51867             2.70108
N               2.18095             2.99627            -1.41133
H               1.55061             3.78200            -1.33715
H               3.10881             3.34382            -1.59538
H              -0.26475             3.26317            -0.91562
