# Supplementary material for: Breaking the 1250 nm Barrier: A Computational Approach to Light Upconversion via Triplet–Triplet Annihilation in the Silica Telecom Band
Source: ACS Appl Energy Mater. 2026 Feb 12;9(4):2398–411. doi: 10.1021/acsaem.5c04014 (PMC12934551; doi:10.1021/acsaem.5c04014)
Supplement: Supplementary file 2 [file ae5c04014_si_002.zip › xyz-TTA-NIRII-Journal-2025/b3lyp-d3/dimer/opt-s0/dimer-H-tetracene-2C-b3lyp-s0-opt.outstructure_001.xyz]

60
Structure 1 -1386.99028832
C              -0.65704            -2.94793             4.90035
C               0.23431            -2.24876             4.14831
C               0.12835            -2.21122             2.72578
C               1.01520            -1.49625             1.93769
C               0.90566            -1.46671             0.53916
C              -1.06682            -2.91477             0.71478
C              -0.94931            -2.93859             2.09506
C              -1.86305            -3.65499             2.92609
C              -1.72454            -3.65934             4.27921
H              -0.56554            -2.96436             5.97872
H               1.03828            -1.69584             4.61745
H               1.81219            -0.93613             2.41176
H              -1.87520            -3.46099             0.24200
H              -2.67318            -4.19684             2.45311
H              -2.42552            -4.20740             4.89576
C               1.40242            -0.71410            -4.44977
C               0.51701            -1.42645            -3.70336
C               0.61714            -1.46216            -2.27929
C              -0.27473            -2.17257            -1.49195
C              -0.16716            -2.20124            -0.09280
C               1.79816            -0.74328            -0.26667
C               1.68621            -0.72374            -1.64702
C               2.58674             0.01330            -2.47389
C               2.45333             0.01812            -3.82619
H               1.30882            -0.68889            -5.52761
H              -0.28524            -1.97920            -4.17727
H              -1.07892            -2.72320            -1.96679
H               2.59124            -0.17843             0.20833
H               3.37376             0.58271            -1.99602
H               3.13246             0.59612            -4.43790
C              -1.40242             0.71410             4.44977
C              -0.51701             1.42645             3.70336
C              -0.61714             1.46216             2.27929
C               0.27473             2.17257             1.49195
C               0.16716             2.20124             0.09280
C              -1.79816             0.74328             0.26667
C              -1.68621             0.72374             1.64702
C              -2.58674            -0.01330             2.47389
C              -2.45333            -0.01812             3.82619
H              -1.30882             0.68889             5.52761
H               0.28524             1.97920             4.17727
H               1.07892             2.72320             1.96679
H              -2.59124             0.17843            -0.20833
H              -3.37376            -0.58271             1.99602
H              -3.13246            -0.59612             4.43790
C               0.65704             2.94793            -4.90035
C              -0.23431             2.24876            -4.14831
C              -0.12835             2.21122            -2.72578
C              -1.01520             1.49625            -1.93769
C              -0.90566             1.46671            -0.53916
C               1.06682             2.91477            -0.71478
C               0.94931             2.93859            -2.09506
C               1.86305             3.65499            -2.92609
C               1.72454             3.65934            -4.27921
H               0.56554             2.96436            -5.97872
H              -1.03828             1.69584            -4.61745
H              -1.81219             0.93613            -2.41176
H               1.87520             3.46099            -0.24200
H               2.67318             4.19684            -2.45311
H               2.42552             4.20740            -4.89576
