# Supplementary material for: Breaking the 1250 nm Barrier: A Computational Approach to Light Upconversion via Triplet–Triplet Annihilation in the Silica Telecom Band
Source: ACS Appl Energy Mater. 2026 Feb 12;9(4):2398–411. doi: 10.1021/acsaem.5c04014 (PMC12934551; doi:10.1021/acsaem.5c04014)
Supplement: Supplementary file 2 [file ae5c04014_si_002.zip › xyz-TTA-NIRII-Journal-2025/b3lyp-d3/dimer/opt-s0/dimer-H-tetracene-2S-b3lyp-s0-opt.outstructure_001.xyz]

60
Structure 1 -1386.99226859
C              -5.64338             0.96719            -0.47480
C              -4.68118             1.12653             0.47385
C              -3.30947             1.27834             0.11295
C              -2.30862             1.42033             1.06084
C              -0.96238             1.57391             0.69891
C              -1.63204             1.42622            -1.65584
C              -2.95946             1.26846            -1.28799
C              -4.00103             1.08471            -2.24608
C              -5.29725             0.93938            -1.85586
H              -6.67989             0.85143            -0.18515
H              -4.93844             1.13132             1.52562
H              -2.57003             1.40197             2.11195
H              -1.36868             1.42084            -2.70736
H              -3.73736             1.06858            -3.29684
H              -6.07591             0.80451            -2.59558
C               4.07178             2.14327             0.47380
C               3.10455             2.03816            -0.47647
C               1.73364             1.88165            -0.11593
C               0.73189             1.75010            -1.06515
C              -0.61409             1.59172            -0.70363
C               0.06033             1.69316             1.65313
C               1.38810             1.84302             1.28592
C               2.43899             1.94579             2.24624
C               3.73465             2.09291             1.85590
H               5.10844             2.24665             0.18370
H               3.36305             2.05361            -1.52743
H               0.99548             1.76002            -2.11595
H              -0.19980             1.66094             2.70473
H               2.18085             1.90740             3.29776
H               4.52047             2.16937             2.59643
C              -3.73472            -2.08953             1.85881
C              -2.43902            -1.94195             2.24890
C              -1.38813            -1.84087             1.28842
C              -0.06037            -1.69038             1.65539
C               0.96237            -1.57289             0.70104
C              -0.73183            -1.75223            -1.06277
C              -1.73364            -1.88206            -0.11337
C              -3.10453            -2.03906            -0.47364
C              -4.07181            -2.14230             0.47680
H              -4.52047            -2.16491             2.59951
H              -2.18087            -1.90209             3.30037
H               0.19958            -1.65584             2.70695
H              -0.99535            -1.76398            -2.11358
H              -3.36303            -2.05649            -1.52457
H              -5.10848            -2.24600             0.18682
C               5.29731            -0.94240            -1.85451
C               4.00113            -1.08861            -2.24456
C               2.95951            -1.27073            -1.28622
C               1.63215            -1.42936            -1.65389
C               0.61413            -1.59322            -0.70147
C               2.30854            -1.41851             1.06283
C               3.30946            -1.27801             0.11478
C               4.68110            -1.12528             0.47550
C               5.64335            -0.96757            -0.47339
H               6.07598            -0.80876            -2.59444
H               3.73755            -1.07442            -3.29537
H               1.36892            -1.42603            -2.70545
H               2.56985            -1.39865             2.11395
H               4.93826            -1.12782             1.52730
H               6.67980            -0.85104            -0.18385
