# Supplementary material for: Breaking the 1250 nm Barrier: A Computational Approach to Light Upconversion via Triplet–Triplet Annihilation in the Silica Telecom Band
Source: ACS Appl Energy Mater. 2026 Feb 12;9(4):2398–411. doi: 10.1021/acsaem.5c04014 (PMC12934551; doi:10.1021/acsaem.5c04014)
Supplement: Supplementary file 2 [file ae5c04014_si_002.zip › xyz-TTA-NIRII-Journal-2025/b3lyp-d3/dimer/opt-s0/uv-abs-s0/dimer-H-tetracene-2-NH2-2C-td-ub3lyp-uv-abs-s0.txt]

# UV-Vis Spectrum
# X-Axis:  Wavelength (nm)
# Y-Axis:  &epsilon;
# Y-Axis2: Oscillator Strength

# Peak information
#                  X                   Y                  Y2
#    1506.9800000000        0.0000000000        0.0000000000
#    1408.3000000000        0.0000000000        0.0000000000
#     945.9500000000        0.0022000000    39537.3945156162
#     904.3900000000        0.0000000000        0.0000000000
#     697.8600000000        0.0137000000   246210.1385745191
#     635.1900000000        0.0350000000   629004.0036575308
#     609.5800000000        0.0000000000        0.0000000000
#     571.4100000000        0.0178000000   319893.4647172584
#     536.3500000000        0.0000000000        0.0000000000
#     517.6100000000        0.0000000000        0.0000000000
#     468.8200000000        0.0000000000        0.0000000000
#     461.5400000000        0.0000000000        0.0000000000
#     441.0600000000        0.0019000000    34145.9316271231
#     437.7500000000        0.0000000000        0.0000000000
#     436.4800000000        0.0265000000   476245.8884835588
#     427.0400000000        0.0000000000        0.0000000000
#     425.2900000000        0.0000000000        0.0000000000
#     419.1300000000        0.0000000000        0.0000000000
#     411.7800000000        0.0052000000    93452.0234005474
#     409.8000000000        0.0012000000    21565.8515539725
#     394.7400000000        0.0568000000  1020783.6402213639
#     392.0900000000        0.0000000000        0.0000000000
#     380.5600000000        0.0253000000   454680.0369295864
#     377.0900000000        0.0214000000   384591.0193791759
#     371.9500000000        0.0000000000        0.0000000000
#     369.3700000000        0.0000000000        0.0000000000
#     363.0900000000        0.0000000000        0.0000000000
#     360.3500000000        0.0022000000    39537.3945156162
#     358.8200000000        0.0000000000        0.0000000000
#     357.5200000000        0.0146000000   262384.5272399985
#     357.1200000000        0.0000000000        0.0000000000
#     347.9000000000        0.0000000000        0.0000000000
#     346.2600000000        0.0000000000        0.0000000000
#     344.3500000000        0.0003000000     5391.4628884931
#     343.0400000000        0.0065000000   116815.0292506843
#     340.1500000000        0.0144000000   258790.2186476697
#     339.8100000000        0.0000000000        0.0000000000
#     336.5500000000        0.0000000000        0.0000000000
#     329.2800000000        0.0007000000    12580.0800731506
#     327.9000000000        0.0000000000        0.0000000000
#     324.1100000000        0.0000000000        0.0000000000
#     322.9800000000        0.0033000000    59306.0917734243
#     322.0600000000        0.0050000000    89857.7148082187
#     321.2900000000        0.0000000000        0.0000000000
#     317.3300000000        0.0000000000        0.0000000000
#     313.1400000000        0.0201000000   361228.0135290389
#     312.1300000000        0.0000000000        0.0000000000
#     310.8400000000        0.0079000000   141975.1893969855
#     310.5000000000        0.0000000000        0.0000000000
#     308.8900000000        0.0026000000    46726.0117002737
#     302.3900000000        0.0000000000        0.0000000000
#     300.5600000000        0.0000000000        0.0000000000
#     299.9500000000        0.0066000000   118612.1835468486
#     299.1200000000        0.0000000000        0.0000000000
#     298.6700000000        0.0028000000    50320.3202926024
#     296.8800000000        0.0000000000        0.0000000000
#     296.2000000000        0.0082000000   147366.6522854786
#     296.0400000000        0.0000000000        0.0000000000
#     294.9600000000        0.0586000000  1053132.4175523226
#     294.8600000000        0.0000000000        0.0000000000
#     291.6200000000        0.0000000000        0.0000000000
#     291.0300000000        0.0012000000    21565.8515539725
#     288.7000000000        0.0000000000        0.0000000000
#     288.1400000000        0.0332000000   596655.2263265719
#     286.6300000000        0.0000000000        0.0000000000
#     285.2600000000        0.0000000000        0.0000000000
#     284.2100000000        0.5441000000  9778316.5254303534
#     283.5500000000        0.0151000000   271370.2987208203
#     283.3100000000        0.0000000000        0.0000000000
#     281.7600000000        0.0000000000        0.0000000000
#     280.7900000000        0.0375000000   673932.8610616400
#     279.8900000000        0.4428000000  7957799.2234158423
#     279.2000000000        0.0000000000        0.0000000000
#     278.8000000000        0.2559000000  4598917.8438846301
#     277.0700000000        0.0000000000        0.0000000000
#     275.6100000000        0.0000000000        0.0000000000
#     273.2500000000        0.0186000000   334270.6990865734
#     272.2200000000        0.0180000000   323487.7733095871
#     271.8100000000        0.0000000000        0.0000000000
#     271.2100000000        0.2962000000  5323171.0252388734
#     271.0700000000        0.0000000000        0.0000000000
#     270.2300000000        0.1227000000  2205108.3213936859
#     269.9100000000        0.0000000000        0.0000000000
#     269.6100000000        0.0000000000        0.0000000000
#     269.3100000000        0.0156000000   280356.0702016421
#     266.3600000000        0.0000000000        0.0000000000
#     266.2300000000        0.0021000000    37740.2402194518
#     265.0800000000        0.0000000000        0.0000000000
#     263.8800000000        0.0000000000        0.0000000000
#     263.8500000000        0.0194000000   348647.9334558884
#     261.3700000000        0.0023000000    41334.5488117806
#     261.1300000000        0.0000000000        0.0000000000
#     260.2600000000        0.0000000000        0.0000000000
#     260.0400000000        0.0000000000        0.0000000000
#     259.8700000000        0.0000000000        0.0000000000
#     259.7600000000        0.0140000000   251601.6014630122
#     258.2200000000        0.0006000000    10782.9257769862
#     255.7300000000        0.0000000000        0.0000000000
#     255.5800000000        0.0417000000   749413.3415005435
#     254.8700000000        0.2464000000  4428188.1857490148

# Spectra
#                  X                   Y               DY/DX
        0.0000000000        0.0000000000        0.0000000000
        2.0000000000        0.0000000000        0.0000000000
        4.0000000000        0.0000000000        0.0000000000
        6.0000000000        0.0000000000        0.0000000000
        8.0000000000        0.0000000000        0.0000000000
       10.0000000000        0.0000000000        0.0000000000
       12.0000000000        0.0000000000        0.0000000000
       14.0000000000        0.0000000000        0.0000000000
       16.0000000000        0.0000000000        0.0000000000
       18.0000000000        0.0000000000        0.0000000000
       20.0000000000        0.0000000000        0.0000000000
       22.0000000000        0.0000000000        0.0000000000
       24.0000000000        0.0000000000        0.0000000000
       26.0000000000        0.0000000000        0.0000000000
       28.0000000000        0.0000000000        0.0000000000
       30.0000000000        0.0000000000        0.0000000000
       32.0000000000        0.0000000000        0.0000000000
       34.0000000000        0.0000000000        0.0000000000
       36.0000000000        0.0000000000        0.0000000000
       38.0000000000        0.0000000000        0.0000000000
       40.0000000000        0.0000000000        0.0000000000
       42.0000000000        0.0000000000        0.0000000000
       44.0000000000        0.0000000000        0.0000000000
       46.0000000000        0.0000000000        0.0000000000
       48.0000000000        0.0000000000        0.0000000000
       50.0000000000        0.0000000000        0.0000000000
       52.0000000000        0.0000000000        0.0000000000
       54.0000000000        0.0000000000        0.0000000000
       56.0000000000        0.0000000000        0.0000000000
       58.0000000000        0.0000000000        0.0000000000
       60.0000000000        0.0000000000        0.0000000000
       62.0000000000        0.0000000000        0.0000000000
       64.0000000000        0.0000000000        0.0000000000
       66.0000000000        0.0000000000        0.0000000000
       68.0000000000        0.0000000000        0.0000000000
       70.0000000000        0.0000000000        0.0000000000
       72.0000000000        0.0000000000        0.0000000000
       74.0000000000        0.0000000000        0.0000000000
       76.0000000000        0.0000000000        0.0000000000
       78.0000000000        0.0000000000        0.0000000000
       80.0000000000        0.0000000000        0.0000000000
       82.0000000000        0.0000000000        0.0000000000
       84.0000000000        0.0000000000        0.0000000000
       86.0000000000        0.0000000000        0.0000000000
       88.0000000000        0.0000000000        0.0000000000
       90.0000000000        0.0000000000        0.0000000000
       92.0000000000        0.0000000000        0.0000000000
       94.0000000000        0.0000000000        0.0000000000
       96.0000000000        0.0000000000        0.0000000000
       98.0000000000        0.0000000000        0.0000000000
      100.0000000000        0.0000000000        0.0000000000
      102.0000000000        0.0000000000        0.0000000000
      104.0000000000        0.0000000000        0.0000000000
      106.0000000000        0.0000000000        0.0000000000
      108.0000000000        0.0000000000        0.0000000000
      110.0000000000        0.0000000000        0.0000000000
      112.0000000000        0.0000000000        0.0000000000
      114.0000000000        0.0000000000        0.0000000000
      116.0000000000        0.0000000000        0.0000000000
      118.0000000000        0.0000000000        0.0000000000
      120.0000000000        0.0000000000        0.0000000000
      122.0000000000        0.0000000000        0.0000000000
      124.0000000000        0.0000000000        0.0000000000
      126.0000000000        0.0000000000        0.0000000000
      128.0000000000        0.0000000000        0.0000000000
      130.0000000000        0.0000000000        0.0000000000
      132.0000000000        0.0000000000        0.0000000000
      134.0000000000        0.0000000000        0.0000000000
      136.0000000000        0.0000000000        0.0000000000
      138.0000000000        0.0000000000        0.0000000000
      140.0000000000        0.0000000000        0.0000000000
      142.0000000000        0.0000000000        0.0000000000
      144.0000000000        0.0000000000        0.0000000000
      146.0000000000        0.0000000000        0.0000000000
      148.0000000000        0.0000000000        0.0000000000
      150.0000000000        0.0000000000        0.0000000000
      152.0000000000        0.0000000000        0.0000000000
      154.0000000000        0.0000000000        0.0000000000
      156.0000000000        0.0000000000        0.0000000000
      158.0000000000        0.0000000000        0.0000000000
      160.0000000000        0.0000000000        0.0000000000
      162.0000000000        0.0000000000        0.0000000000
      164.0000000000        0.0000000000        0.0000000000
      166.0000000000        0.0000000000        0.0000000000
      168.0000000000        0.0000000000        0.0000000000
      170.0000000000        0.0000000000        0.0000000000
      172.0000000000        0.0000000000        0.0000000000
      174.0000000000        0.0000000001        0.0000000000
      176.0000000000        0.0000000014        0.0000000000
      178.0000000000        0.0000000117        0.0000000000
      180.0000000000        0.0000000865        0.0000000000
      182.0000000000        0.0000005676        0.0000000000
      184.0000000000        0.0000033357        0.0000000000
      186.0000000000        0.0000176637        0.0000000000
      188.0000000000        0.0000847345        0.0000000000
      190.0000000000        0.0003701308        0.0000000000
      192.0000000000        0.0014793584        0.0000000001
      194.0000000000        0.0054350625        0.0000000010
      196.0000000000        0.0184344291        0.0000000117
      198.0000000000        0.0579601362        0.0000001183
      200.0000000000        0.1695863972        0.0000010283
      202.0000000000        0.4634637628        0.0000077370
      204.0000000000        1.1872045673        0.0000507572
      206.0000000000        2.8600212533        0.0002922602
      208.0000000000        6.5002354635        0.0014862555
      210.0000000000       13.9806228027        0.0067146201
      212.0000000000       28.5382991876        0.0270995858
      214.0000000000       55.4435409760        0.0982178644
      216.0000000000      102.7941135786        0.3212553553
      218.0000000000      182.3534514952        0.9527243725
      220.0000000000      310.3042428127        2.5730793206
      222.0000000000      507.7599046218        6.3549915366
      224.0000000000      800.8803871523       14.4099764374
      226.0000000000     1220.4832459701       30.1108332003
      228.0000000000     1801.1205546778       58.1896332432
      230.0000000000     2579.6878965858      104.3588534943
      232.0000000000     3593.7155754067      174.2777335679
      234.0000000000     4879.5372380334      271.9309505722
      236.0000000000     6470.5212818047      397.8461345642
      238.0000000000     8395.4877818399      547.8790743443
      240.0000000000    10677.3389544801      713.3244268391
      242.0000000000    13331.8373937791      882.7394094031
      244.0000000000    16366.4076858439     1045.1780363170
      246.0000000000    19778.8371696835     1193.8130534147
      248.0000000000    23555.8155062960     1328.5368588672
      250.0000000000    27671.3647044087     1456.3223970922
      252.0000000000    32085.3399198680     1588.8638361080
      254.0000000000    36742.2890108000     1738.0136167404
      256.0000000000    41571.0124529444     1910.3762699126
      258.0000000000    46485.1453561033     2102.7775505568
      260.0000000000    51384.9887254277     2300.0864025948
      262.0000000000    56160.6641757461     2476.1539448409
      264.0000000000    60696.4841371823     2597.7286579932
      266.0000000000    64876.2525159360     2630.4127130977
      268.0000000000    68589.0705223484     2545.2560647841
      270.0000000000    71735.1418024108     2324.5213582405
      272.0000000000    74231.0605528505     1965.4466756330
      274.0000000000    76014.1235102670     1481.3567938993
      276.0000000000    77045.3183466834      900.0712037323
      278.0000000000    77310.7868637761      260.0876758588
      280.0000000000    76821.7186747412     -394.6161562296
      282.0000000000    75612.7785043736    -1020.1712835651
      284.0000000000    73739.2910536799    -1577.8644780573
      286.0000000000    71273.4910054241    -2037.9371850803
      288.0000000000    68300.1882006890    -2381.7462580151
      290.0000000000    64912.2011464496    -2602.2286125962
      292.0000000000    61205.8820815382    -2702.8925081657
      294.0000000000    57277.0027580928    -2695.7446977648
      296.0000000000    53217.2017649737    -2598.6404173863
      298.0000000000    49111.1210274585    -2432.5224954558
      300.0000000000    45034.2889670135    -2218.9241115443
      302.0000000000    41051.7465346925    -1977.9811557507
      304.0000000000    37217.3635514527    -1727.0668417384
      306.0000000000    33573.7580304936    -1480.0471653904
      308.0000000000    30152.7102339333    -1247.0743583762
      310.0000000000    26975.9546849798    -1034.7900856162
      312.0000000000    24056.2349938251     -846.7967806512
      314.0000000000    21398.5155883517     -684.2660094119
      316.0000000000    19001.2586942166     -546.5776635052
      318.0000000000    16857.6918522376     -431.9145678960
      320.0000000000    14957.0089578824     -337.7672782237
      322.0000000000    13285.4647818722     -261.3293907714
      324.0000000000    11827.3381671168     -199.7827291519
      326.0000000000    10565.7519966370     -150.4840959067
      328.0000000000     9483.3483373487     -111.0717219582
      330.0000000000     8562.8248984671      -79.5114593561
      332.0000000000     7787.3442991673      -54.1015979074
      334.0000000000     7140.8309301680      -33.4522529568
      336.0000000000     6608.1717852272      -16.4516062092
      338.0000000000     6175.3379082276       -2.2276143891
      340.0000000000     5829.4424052623        9.8894198052
      342.0000000000     5558.7496234732       20.4005736138
      344.0000000000     5352.6483629598       29.6673195913
      346.0000000000     5201.6000746715       37.9359910001
      348.0000000000     5097.0710641842       45.3584747464
      350.0000000000     5031.4558809319       52.0101132761
      352.0000000000     4997.9973980306       57.9057240991
      354.0000000000     4990.7076209622       63.0144160377
      356.0000000000     5004.2920214371       67.2735905478
      358.0000000000     5034.0791752913       70.6022338574
      360.0000000000     5075.9566776216       72.9133756213
      362.0000000000     5126.3136941816       74.1254353170
      364.0000000000     5181.9900607991       74.1721047847
      366.0000000000     5240.2315362184       73.0104179734
      368.0000000000     5298.6506226072       70.6267230136
      370.0000000000     5355.1922679556       67.0403789979
      372.0000000000     5408.1037340317       62.3051310153
      374.0000000000     5455.9079335647       56.5082539376
      376.0000000000     5497.3795949091       49.7676828032
      378.0000000000     5531.5236884854       42.2274536213
      380.0000000000     5557.5556363294       34.0518552655
      382.0000000000     5574.8829160808       25.4187369784
      384.0000000000     5583.0877577817       16.5124265500
      386.0000000000     5581.9107118173        7.5166940617
      388.0000000000     5571.2349366118       -1.3918500148
      390.0000000000     5551.0711138924      -10.0495993981
      392.0000000000     5521.5429470170      -18.3107949514
      394.0000000000     5482.8732342995      -26.0512062857
      396.0000000000     5435.3705352483      -33.1705764163
      398.0000000000     5379.4164643003      -39.5938320922
      400.0000000000     5315.4536553022      -45.2711304621
      402.0000000000     5243.9744420904      -50.1768676770
      404.0000000000     5165.5102974444      -54.3078152484
      406.0000000000     5080.6220657927      -57.6805750897
      408.0000000000     4989.8910155289      -60.3285548496
      410.0000000000     4893.9107257448      -62.2986629047
      412.0000000000     4793.2798104914      -63.6479093184
      414.0000000000     4688.5954720924      -64.4400776487
      416.0000000000     4580.4478641235      -64.7426052880
      418.0000000000     4469.4152348606      -64.6237795411
      420.0000000000     4356.0598135753      -64.1503252004
      422.0000000000     4240.9243951799      -63.3854289116
      424.0000000000     4124.5295734555      -62.3872176924
      426.0000000000     4007.3715694307      -61.2076847202
      428.0000000000     3889.9205993100      -59.8920356385
      430.0000000000     3772.6197255761      -58.4784134801
      432.0000000000     3655.8841353280      -56.9979498590
      434.0000000000     3540.1007914035      -55.4750840637
      436.0000000000     3425.6284041721      -53.9280896090
      438.0000000000     3312.7976749020      -52.3697490611
      440.0000000000     3201.9117651125      -50.8081218620
      442.0000000000     3093.2469501724      -49.2473557354
      444.0000000000     2987.0534194373      -47.6884993953
      446.0000000000     2883.5561893246      -46.1302820882
      448.0000000000     2782.9560997758      -44.5698334543
      450.0000000000     2685.4308684897      -43.0033248648
      452.0000000000     2591.1361810352      -41.4265204603
      454.0000000000     2500.2067984398      -39.8352323391
      456.0000000000     2412.7576670432      -38.2256796024
      458.0000000000     2328.8850183057      -36.5947551813
      460.0000000000     2248.6674488402      -34.9402075682
      462.0000000000     2172.1669732037      -33.2607467978
      464.0000000000     2099.4300439540      -31.5560853777
      466.0000000000     2030.4885351474      -29.8269254621
      468.0000000000     1965.3606868591      -28.0749035339
      470.0000000000     1904.0520094658      -26.3025033370
      472.0000000000     1846.5561473591      -24.5129469187
      474.0000000000     1792.8557024914      -22.7100725106
      476.0000000000     1742.9230187120      -20.8982067113
      478.0000000000     1696.7209282591      -19.0820371095
      480.0000000000     1654.2034620495      -17.2664901897
      482.0000000000     1615.3165255797      -15.4566181333
      484.0000000000     1579.9985423364      -13.6574970141
      486.0000000000     1548.1810666296      -11.8741379121
      488.0000000000     1519.7893677194      -10.1114116422
      490.0000000000     1494.7429870290       -8.3739871212
      492.0000000000     1472.9562701255       -6.6662828717
      494.0000000000     1454.3388750224       -4.9924307761
      496.0000000000     1438.7962582164       -3.3562509258
      498.0000000000     1426.2301397279       -1.7612362560
      500.0000000000     1416.5389482695       -0.2105455866
      502.0000000000     1409.6182475304        1.2929963115
      504.0000000000     1405.3611444305        2.7468929455
      506.0000000000     1403.6586800814        4.1489658560
      508.0000000000     1404.4002040772        5.4973410063
      510.0000000000     1407.4737326462        6.7904327795
      512.0000000000     1412.7662911053        8.0269264194
      514.0000000000     1420.1642409895        9.2057596121
      516.0000000000     1429.5535921683       10.3261037760
      518.0000000000     1440.8203002098       11.3873455109
      520.0000000000     1453.8505492175       12.3890685482
      522.0000000000     1468.5310203336       13.3310364573
      524.0000000000     1484.7491460840       14.2131762836
      526.0000000000     1502.3933507250       15.0355632338
      528.0000000000     1521.3532767486       15.7984064712
      530.0000000000     1541.5199977003       16.5020360492
      532.0000000000     1562.7862174684       17.1468909790
      534.0000000000     1585.0464562125       17.7335084075
      536.0000000000     1608.1972231092       18.2625138689
      538.0000000000     1632.1371761072       18.7346125608
      540.0000000000     1656.7672689004       19.1505815936
      542.0000000000     1681.9908853419       19.5112631538
      544.0000000000     1707.7139615417       19.8175585249
      546.0000000000     1733.8450959079       20.0704229069
      548.0000000000     1760.2956474070       20.2708609720
      550.0000000000     1786.9798223395       20.4199231005
      552.0000000000     1813.8147499402       20.5187022337
      554.0000000000     1840.7205471291       20.5683312838
      556.0000000000     1867.6203727558       20.5699810398
      558.0000000000     1894.4404716892       20.5248585065
      560.0000000000     1921.1102091198       20.4342056130
      562.0000000000     1947.5620954511       20.2992982289
      564.0000000000     1973.7318021654       20.1214454222
      566.0000000000     1999.5581690578       19.9019888976
      568.0000000000     2024.9832032381       19.6423025518
      570.0000000000     2049.9520703042       19.3437920858
      572.0000000000     2074.4130780948       19.0078946156
      574.0000000000     2098.3176534314       18.6360782269
      576.0000000000     2121.6203122573       18.2298414238
      578.0000000000     2144.2786235851       17.7907124232
      580.0000000000     2166.2531676568       17.3202482575
      582.0000000000     2187.5074887219       16.8200336483
      584.0000000000     2208.0080428298       16.2916796248
      586.0000000000     2227.7241410325       15.7368218640
      588.0000000000     2246.6278883813       15.1571187390
      590.0000000000     2264.6941190987       14.5542490673
      592.0000000000     2281.9003282947       13.9299095580
      594.0000000000     2298.2266005893       13.2858119636
      596.0000000000     2313.6555359935       12.6236799478
      598.0000000000     2328.1721733883       11.9452456873
      600.0000000000     2341.7639119333       11.2522462288
      602.0000000000     2354.4204307222       10.5464196309
      604.0000000000     2366.1336069919        9.8295009180
      606.0000000000     2376.8974331802        9.1032178845
      608.0000000000     2386.7079331112        8.3692867828
      610.0000000000     2395.5630775804        7.6294079343
      612.0000000000     2403.4626995915        6.8852613036
      614.0000000000     2410.4084094903        6.1385020732
      616.0000000000     2416.4035102230        5.3907562608
      618.0000000000     2421.4529129362        4.6436164145
      620.0000000000     2425.5630531202        3.8986374249
      622.0000000000     2428.7418074870        3.1573324870
      624.0000000000     2430.9984117589        2.4211692458
      626.0000000000     2432.3433795319        1.6915661540
      628.0000000000     2432.7884223662        0.9698890686
      630.0000000000     2432.3463712423        0.2574481103
      632.0000000000     2431.0310995113       -0.4445051966
      634.0000000000     2428.8574474529       -1.1347804837
      636.0000000000     2425.8411485482       -1.8122507892
      638.0000000000     2421.9987575576       -2.4758544864
      640.0000000000     2417.3475804883       -3.1245968870
      642.0000000000     2411.9056065232       -3.7575515144
      644.0000000000     2405.6914419723       -4.3738610498
      646.0000000000     2398.7242463018       -4.9727379523
      648.0000000000     2391.0236702820       -5.5534647603
      650.0000000000     2382.6097962914       -6.1153940833
      652.0000000000     2373.5030808022       -6.6579482942
      654.0000000000     2363.7242990676       -7.1806189347
      656.0000000000     2353.2944920216       -7.6829658500
      658.0000000000     2342.2349153972       -8.1646160669
      660.0000000000     2330.5669910600       -8.6252624340
      662.0000000000     2318.3122605507       -9.0646620414
      664.0000000000     2305.4923408222       -9.4826344390
      666.0000000000     2292.1288821532       -9.8790596729
      668.0000000000     2278.2435282139      -10.2538761594
      670.0000000000     2263.8578782564      -10.6070784158
      672.0000000000     2248.9934513979      -10.9387146686
      674.0000000000     2233.6716529599      -11.2488843564
      676.0000000000     2217.9137428247      -11.5377355489
      678.0000000000     2201.7408057669      -11.8054622969
      680.0000000000     2185.1737237149      -12.0523019342
      682.0000000000     2168.2331498945      -12.2785323448
      684.0000000000     2150.9394848058      -12.4844692136
      686.0000000000     2133.3128539823      -12.6704632740
      688.0000000000     2115.3730874780      -12.8368975670
      690.0000000000     2097.1397010299      -12.9841847244
      692.0000000000     2078.6318788408      -13.1127642873
      694.0000000000     2059.8684579252      -13.2231000719
      696.0000000000     2040.8679139635      -13.3156775909
      698.0000000000     2021.6483486066      -13.3910015404
      700.0000000000     2002.2274781747      -13.4495933586
      702.0000000000     1982.6226236932      -13.4919888646
      704.0000000000     1962.8507022087      -13.5187359813
      706.0000000000     1942.9282193290      -13.5303925483
      708.0000000000     1922.8712629313      -13.5275242285
      710.0000000000     1902.6954979829      -13.5107025112
      712.0000000000     1882.4161624208      -13.4805028140
      714.0000000000     1862.0480640348      -13.4375026862
      716.0000000000     1841.6055783033      -13.3822801121
      718.0000000000     1821.1026471284      -13.3154119180
      720.0000000000     1800.5527784208      -13.2374722792
      722.0000000000     1779.9690464837      -13.1490313288
      724.0000000000     1759.3640931496      -13.0506538654
      726.0000000000     1738.7501296200      -12.9428981590
      728.0000000000     1718.1389389649      -12.8263148527
      730.0000000000     1697.5418792368      -12.7014459581
      732.0000000000     1676.9698871558      -12.5688239411
      734.0000000000     1656.4334823248      -12.4289708960
      736.0000000000     1635.9427719352      -12.2823978050
      738.0000000000     1615.5074559227      -12.1296038788
      740.0000000000     1595.1368325379      -11.9710759756
      742.0000000000     1574.8398042948      -11.8072880958
      744.0000000000     1554.6248842630      -11.6387009474
      746.0000000000     1534.5002026708      -11.4657615795
      748.0000000000     1514.4735137872      -11.2889030804
      750.0000000000     1494.5522030541      -11.1085443357
      752.0000000000     1474.7432944374      -10.9250898447
      754.0000000000     1455.0534579724      -10.7389295893
      756.0000000000     1435.4890174755      -10.5504389540
      758.0000000000     1416.0559583987      -10.3599786925
      760.0000000000     1396.7599358019      -10.1678949372
      762.0000000000     1377.6062824231       -9.9745192504
      764.0000000000     1358.6000168233       -9.7801687110
      766.0000000000     1339.7458515875       -9.5851460368
      768.0000000000     1321.0482015628       -9.3897397374
      770.0000000000     1302.5111921171       -9.1942242955
      772.0000000000     1284.1386673998       -8.9988603742
      774.0000000000     1265.9341985915       -8.8038950477
      776.0000000000     1247.9010921269       -8.6095620526
      778.0000000000     1230.0423978784       -8.4160820575
      780.0000000000     1212.3609172874       -8.2236629494
      782.0000000000     1194.8592114319       -8.0325001338
      784.0000000000     1177.5396090204       -7.8427768475
      786.0000000000     1160.4042143016       -7.6546644813
      788.0000000000     1143.4549148809       -7.4683229122
      790.0000000000     1126.6933894370       -7.2839008417
      792.0000000000     1110.1211153281       -7.1015361401
      794.0000000000     1093.7393760849       -6.9213561954
      796.0000000000     1077.5492687808       -6.7434782640
      798.0000000000     1061.5517112756       -6.5680098240
      800.0000000000     1045.7474493283       -6.3950489284
      802.0000000000     1030.1370635728       -6.2246845579
      804.0000000000     1014.7209763552       -6.0569969725
      806.0000000000      999.4994584272       -5.8920580600
      808.0000000000      984.4726354950       -5.7299316825
      810.0000000000      969.6404946195       -5.5706740181
      812.0000000000      955.0028904672       -5.4143338984
      814.0000000000      940.5595514106       -5.2609531410
      816.0000000000      926.3100854754       -5.1105668764
      818.0000000000      912.2539861361       -4.9632038686
      820.0000000000      898.3906379575       -4.8188868297
      822.0000000000      884.7193220840       -4.6776327274
      824.0000000000      871.2392215749       -4.5394530852
      826.0000000000      857.9494265886       -4.4043542756
      828.0000000000      844.8489394139       -4.2723378053
      830.0000000000      831.9366793518       -4.1434005933
      832.0000000000      819.2114874471       -4.0175352402
      834.0000000000      806.6721310725       -3.8947302902
      836.0000000000      794.3173083663       -3.7749704847
      838.0000000000      782.1456525252       -3.6582370077
      840.0000000000      770.1557359547       -3.5445077229
      842.0000000000      758.3460742783       -3.4337574033
      844.0000000000      746.7151302089       -3.3259579519
      846.0000000000      735.2613172832       -3.2210786146
      848.0000000000      723.9830034628       -3.1190861850
      850.0000000000      712.8785146034       -3.0199452016
      852.0000000000      701.9461377952       -2.9236181363
      854.0000000000      691.1841245770       -2.8300655764
      856.0000000000      680.5906940267       -2.7392463974
      858.0000000000      670.1640357304       -2.6511179299
      860.0000000000      659.9023126332       -2.5656361178
      862.0000000000      649.8036637751       -2.4827556704
      864.0000000000      639.8662069133       -2.4024302063
      866.0000000000      630.0880410348       -2.3246123915
      868.0000000000      620.4672487618       -2.2492540700
      870.0000000000      611.0018986526       -2.1763063881
      872.0000000000      601.6900474012       -2.1057199125
      874.0000000000      592.5297419374       -2.0374447420
      876.0000000000      583.5190214312       -1.9714306129
      878.0000000000      574.6559192043       -1.9076269991
      880.0000000000      565.9384645500       -1.8459832064
      882.0000000000      557.3646844663       -1.7864484606
      884.0000000000      548.9326053030       -1.7289719916
      886.0000000000      540.6402543265       -1.6735031113
      888.0000000000      532.4856612048       -1.6199912866
      890.0000000000      524.4668594150       -1.5683862087
      892.0000000000      516.5818875762       -1.5186378563
      894.0000000000      508.8287907093       -1.4706965556
      896.0000000000      501.2056214282       -1.4245130354
      898.0000000000      493.7104410621       -1.3800384785
      900.0000000000      486.3413207140       -1.3372245686
      902.0000000000      479.0963422554       -1.2960235344
      904.0000000000      471.9735992612       -1.2563881891
      906.0000000000      464.9711978858       -1.2182719672
      908.0000000000      458.0872576833       -1.1816289577
      910.0000000000      451.3199123737       -1.1464139343
      912.0000000000      444.6673105573       -1.1125823823
      914.0000000000      438.1276163786       -1.0800905233
      916.0000000000      431.6990101433       -1.0488953362
      918.0000000000      425.3796888880       -1.0189545769
      920.0000000000      419.1678669069       -0.9902267947
      922.0000000000      413.0617762356       -0.9626713461
      924.0000000000      407.0596670941       -0.9362484075
      926.0000000000      401.1598082919       -0.9109189849
      928.0000000000      395.3604875946       -0.8866449220
      930.0000000000      389.6600120562       -0.8633889066
      932.0000000000      384.0567083167       -0.8411144746
      934.0000000000      378.5489228675       -0.8197860132
      936.0000000000      373.1350222858       -0.7993687624
      938.0000000000      367.8133934392       -0.7798288142
      940.0000000000      362.5824436627       -0.7611331117
      942.0000000000      357.4406009084       -0.7432494459
      944.0000000000      352.3863138702       -0.7261464522
      946.0000000000      347.4180520832       -0.7097936051
      948.0000000000      342.5343060015       -0.6941612121
      950.0000000000      337.7335870532       -0.6792204068
      952.0000000000      333.0144276746       -0.6649431413
      954.0000000000      328.3753813253       -0.6513021770
      956.0000000000      323.8150224841       -0.6382710759
      958.0000000000      319.3319466281       -0.6258241897
      960.0000000000      314.9247701942       -0.6139366501
      962.0000000000      310.5921305255       -0.6025843566
      964.0000000000      306.3326858031       -0.5917439658
      966.0000000000      302.1451149634       -0.5813928781
      968.0000000000      298.0281176029       -0.5715092261
      970.0000000000      293.9804138705       -0.5620718611
      972.0000000000      290.0007443481       -0.5530603401
      974.0000000000      286.0878699208       -0.5444549123
      976.0000000000      282.2405716368       -0.5362365052
      978.0000000000      278.4576505582       -0.5283867107
      980.0000000000      274.7379276026       -0.5208877712
      982.0000000000      271.0802433773       -0.5137225653
      984.0000000000      267.4834580054       -0.5068745935
      986.0000000000      263.9464509453       -0.5003279637
      988.0000000000      260.4681208036       -0.4940673771
      990.0000000000      257.0473851425       -0.4880781134
      992.0000000000      253.6831802816       -0.4823460169
      994.0000000000      250.3744610947       -0.4768574818
      996.0000000000      247.1202008027       -0.4715994378
      998.0000000000      243.9193907619       -0.4665593362
     1000.0000000000      240.7710402490       -0.4617251358
     1002.0000000000      237.6741762432       -0.4570852886
     1004.0000000000      234.6278432051       -0.4526287260
     1006.0000000000      231.6311028531       -0.4483448451
     1008.0000000000      228.6830339382       -0.4442234953
     1010.0000000000      225.7827320167       -0.4402549644
     1012.0000000000      222.9293092211       -0.4364299660
     1014.0000000000      220.1218940306       -0.4327396259
     1016.0000000000      217.3596310399       -0.4291754695
     1018.0000000000      214.6416807280       -0.4257294089
     1020.0000000000      211.9672192258       -0.4223937308
     1022.0000000000      209.3354380846       -0.4191610842
     1024.0000000000      206.7455440437       -0.4160244681
     1026.0000000000      204.1967587984       -0.4129772199
     1028.0000000000      201.6883187694       -0.4100130040
     1030.0000000000      199.2194748710       -0.4071258004
     1032.0000000000      196.7894922823       -0.4043098933
     1034.0000000000      194.3976502173       -0.4015598609
     1036.0000000000      192.0432416977       -0.3988705640
     1038.0000000000      189.7255733259       -0.3962371365
     1040.0000000000      187.4439650600       -0.3936549748
     1042.0000000000      185.1977499900       -0.3911197277
     1044.0000000000      182.9862741159       -0.3886272875
     1046.0000000000      180.8088961270       -0.3861737800
     1048.0000000000      178.6649871837       -0.3837555557
     1050.0000000000      176.5539307010       -0.3813691805
     1052.0000000000      174.4751221336       -0.3790114277
     1054.0000000000      172.4279687633       -0.3766792689
     1056.0000000000      170.4118894893       -0.3743698662
     1058.0000000000      168.4263146194       -0.3720805644
     1060.0000000000      166.4706856644       -0.3698088825
     1062.0000000000      164.5444551348       -0.3675525074
     1064.0000000000      162.6470863392       -0.3653092853
     1066.0000000000      160.7780531860       -0.3630772159
     1068.0000000000      158.9368399869       -0.3608544445
     1070.0000000000      157.1229412633       -0.3586392562
     1072.0000000000      155.3358615550       -0.3564300690
     1074.0000000000      153.5751152315       -0.3542254278
     1076.0000000000      151.8402263059       -0.3520239984
     1078.0000000000      150.1307282513       -0.3498245614
     1080.0000000000      148.4461638203       -0.3476260071
     1082.0000000000      146.7860848661       -0.3454273299
     1084.0000000000      145.1500521671       -0.3432276227
     1086.0000000000      143.5376352540       -0.3410260725
     1088.0000000000      141.9484122392       -0.3388219550
     1090.0000000000      140.3819696490       -0.3366146302
     1092.0000000000      138.8379022585       -0.3344035378
     1094.0000000000      137.3158129291       -0.3321881928
     1096.0000000000      135.8153124483       -0.3299681816
     1098.0000000000      134.3360193730       -0.3277431574
     1100.0000000000      132.8775598741       -0.3255128370
     1102.0000000000      131.4395675845       -0.3232769965
     1104.0000000000      130.0216834500       -0.3210354682
     1106.0000000000      128.6235555816       -0.3187881369
     1108.0000000000      127.2448391114       -0.3165349366
     1110.0000000000      125.8851960506       -0.3142758473
     1112.0000000000      124.5442951499       -0.3120108923
     1114.0000000000      123.2218117624       -0.3097401350
     1116.0000000000      121.9174277092       -0.3074636762
     1118.0000000000      120.6308311472       -0.3051816514
     1120.0000000000      119.3617164393       -0.3028942283
     1122.0000000000      118.1097840270       -0.3006016045
     1124.0000000000      116.8747403055       -0.2983040049
     1126.0000000000      115.6562975009       -0.2960016797
     1128.0000000000      114.4541735498       -0.2936949024
     1130.0000000000      113.2680919813       -0.2913839674
     1132.0000000000      112.0977818009       -0.2890691884
     1134.0000000000      110.9429773769       -0.2867508964
     1136.0000000000      109.8034183289       -0.2844294381
     1138.0000000000      108.6788494184       -0.2821051743
     1140.0000000000      107.5690204417       -0.2797784781
     1142.0000000000      106.4736861248       -0.2774497334
     1144.0000000000      105.3926060200       -0.2751193340
     1146.0000000000      104.3255444053       -0.2727876816
     1148.0000000000      103.2722701850       -0.2704551848
     1150.0000000000      102.2325567927       -0.2681222581
     1152.0000000000      101.2061820967       -0.2657893205
     1154.0000000000      100.1929283059       -0.2634567946
     1156.0000000000       99.1925818792       -0.2611251054
     1158.0000000000       98.2049334358       -0.2587946796
     1160.0000000000       97.2297776673       -0.2564659445
     1162.0000000000       96.2669132524       -0.2541393274
     1164.0000000000       95.3161427722       -0.2518152544
     1166.0000000000       94.3772726282       -0.2494941503
     1168.0000000000       93.4501129615       -0.2471764372
     1170.0000000000       92.5344775740       -0.2448625345
     1172.0000000000       91.6301838505       -0.2425528578
     1174.0000000000       90.7370526839       -0.2402478187
     1176.0000000000       89.8549084000       -0.2379478241
     1178.0000000000       88.9835786857       -0.2356532757
     1180.0000000000       88.1228945175       -0.2333645697
     1182.0000000000       87.2726900921       -0.2310820965
     1184.0000000000       86.4328027583       -0.2288062399
     1186.0000000000       85.6030729503       -0.2265373770
     1188.0000000000       84.7833441224       -0.2242758782
     1190.0000000000       83.9734626853       -0.2220221064
     1192.0000000000       83.1732779436       -0.2197764171
     1194.0000000000       82.3826420346       -0.2175391579
     1196.0000000000       81.6014098683       -0.2153106686
     1198.0000000000       80.8294390693       -0.2130912809
     1200.0000000000       80.0665899192       -0.2108813180
     1202.0000000000       79.3127253004       -0.2086810951
     1204.0000000000       78.5677106417       -0.2064909184
     1206.0000000000       77.8314138643       -0.2043110858
     1208.0000000000       77.1037053295       -0.2021418865
     1210.0000000000       76.3844577874       -0.1999836008
     1212.0000000000       75.6735463263       -0.1978365002
     1214.0000000000       74.9708483242       -0.1957008476
     1216.0000000000       74.2762434001       -0.1935768967
     1218.0000000000       73.5896133675       -0.1914648928
     1220.0000000000       72.9108421879       -0.1893650720
     1222.0000000000       72.2398159265       -0.1872776618
     1224.0000000000       71.5764227076       -0.1852028809
     1226.0000000000       70.9205526718       -0.1831409392
     1228.0000000000       70.2720979341       -0.1810920380
     1230.0000000000       69.6309525425       -0.1790563699
     1232.0000000000       68.9970124379       -0.1770341193
     1234.0000000000       68.3701754146       -0.1750254616
     1236.0000000000       67.7503410820       -0.1730305644
     1238.0000000000       67.1374108269       -0.1710495866
     1240.0000000000       66.5312877765       -0.1690826792
     1242.0000000000       65.9318767626       -0.1671299850
     1244.0000000000       65.3390842864       -0.1651916389
     1246.0000000000       64.7528184842       -0.1632677679
     1248.0000000000       64.1729890932       -0.1613584913
     1250.0000000000       63.5995074192       -0.1594639210
     1252.0000000000       63.0322863042       -0.1575841611
     1254.0000000000       62.4712400947       -0.1557193086
     1256.0000000000       61.9162846112       -0.1538694533
     1258.0000000000       61.3673371183       -0.1520346777
     1260.0000000000       60.8243162944       -0.1502150577
     1262.0000000000       60.2871422041       -0.1484106621
     1264.0000000000       59.7557362691       -0.1466215532
     1266.0000000000       59.2300212413       -0.1448477868
     1268.0000000000       58.7099211754       -0.1430894123
     1270.0000000000       58.1953614030       -0.1413464729
     1272.0000000000       57.6862685068       -0.1396190057
     1274.0000000000       57.1825702951       -0.1379070419
     1276.0000000000       56.6841957777       -0.1362106068
     1278.0000000000       56.1910751414       -0.1345297202
     1280.0000000000       55.7031397269       -0.1328643962
     1282.0000000000       55.2203220054       -0.1312146438
     1284.0000000000       54.7425555563       -0.1295804667
     1286.0000000000       54.2697750452       -0.1279618633
     1288.0000000000       53.8019162024       -0.1263588274
     1290.0000000000       53.3389158018       -0.1247713478
     1292.0000000000       52.8807116403       -0.1231994087
     1294.0000000000       52.4272425179       -0.1216429897
     1296.0000000000       51.9784482177       -0.1201020663
     1298.0000000000       51.5342694869       -0.1185766094
     1300.0000000000       51.0946480178       -0.1170665861
     1302.0000000000       50.6595264296       -0.1155719593
     1304.0000000000       50.2288482503       -0.1140926881
     1306.0000000000       49.8025578990       -0.1126287280
     1308.0000000000       49.3806006689       -0.1111800308
     1310.0000000000       48.9629227101       -0.1097465448
     1312.0000000000       48.5494710136       -0.1083282151
     1314.0000000000       48.1401933948       -0.1069249835
     1316.0000000000       47.7350384779       -0.1055367887
     1318.0000000000       47.3339556804       -0.1041635664
     1320.0000000000       46.9368951982       -0.1028052494
     1322.0000000000       46.5438079905       -0.1014617678
     1324.0000000000       46.1546457658       -0.1001330491
     1326.0000000000       45.7693609675       -0.0988190182
     1328.0000000000       45.3879067601       -0.0975195976
     1330.0000000000       45.0102370159       -0.0962347074
     1332.0000000000       44.6363063012       -0.0949642656
     1334.0000000000       44.2660698644       -0.0937081879
     1336.0000000000       43.8994836221       -0.0924663883
     1338.0000000000       43.5365041477       -0.0912387785
     1340.0000000000       43.1770886589       -0.0900252686
     1342.0000000000       42.8211950057       -0.0888257670
     1344.0000000000       42.4687816591       -0.0876401801
     1346.0000000000       42.1198076994       -0.0864684133
     1348.0000000000       41.7742328055       -0.0853103700
     1350.0000000000       41.4320172437       -0.0841659525
     1352.0000000000       41.0931218571       -0.0830350617
     1354.0000000000       40.7575080554       -0.0819175973
     1356.0000000000       40.4251378044       -0.0808134579
     1358.0000000000       40.0959736162       -0.0797225408
     1360.0000000000       39.7699785393       -0.0786447425
     1362.0000000000       39.4471161494       -0.0775799586
     1364.0000000000       39.1273505394       -0.0765280837
     1366.0000000000       38.8106463109       -0.0754890116
     1368.0000000000       38.4969685647       -0.0744626356
     1370.0000000000       38.1862828923       -0.0734488480
     1372.0000000000       37.8785553673       -0.0724475408
     1374.0000000000       37.5737525369       -0.0714586052
     1376.0000000000       37.2718414136       -0.0704819320
     1378.0000000000       36.9727894671       -0.0695174118
     1380.0000000000       36.6765646166       -0.0685649345
     1382.0000000000       36.3831352230       -0.0676243899
     1384.0000000000       36.0924700810       -0.0666956674
     1386.0000000000       35.8045384121       -0.0657786562
     1388.0000000000       35.5193098570       -0.0648732454
     1390.0000000000       35.2367544687       -0.0639793240
     1392.0000000000       34.9568427055       -0.0630967809
     1394.0000000000       34.6795454238       -0.0622255048
     1396.0000000000       34.4048338719       -0.0613653846
     1398.0000000000       34.1326796831       -0.0605163092
     1400.0000000000       33.8630548695       -0.0596781677
     1402.0000000000       33.5959318155       -0.0588508490
     1404.0000000000       33.3312832716       -0.0580342426
     1406.0000000000       33.0690823486       -0.0572282379
     1408.0000000000       32.8093025115       -0.0564327245
     1410.0000000000       32.5519175736       -0.0556475926
     1412.0000000000       32.2969016909       -0.0548727323
     1414.0000000000       32.0442293567       -0.0541080343
     1416.0000000000       31.7938753957       -0.0533533896
     1418.0000000000       31.5458149592       -0.0526086895
     1420.0000000000       31.3000235191       -0.0518738257
     1422.0000000000       31.0564768636       -0.0511486905
     1424.0000000000       30.8151510914       -0.0504331766
     1426.0000000000       30.5760226073       -0.0497271770
     1428.0000000000       30.3390681168       -0.0490305856
     1430.0000000000       30.1042646220       -0.0483432963
     1432.0000000000       29.8715894163       -0.0476652040
     1434.0000000000       29.6410200801       -0.0469962041
     1436.0000000000       29.4125344765       -0.0463361923
     1438.0000000000       29.1861107464       -0.0456850652
     1440.0000000000       28.9617273046       -0.0450427199
     1442.0000000000       28.7393628354       -0.0444090543
     1444.0000000000       28.5189962885       -0.0437839666
     1446.0000000000       28.3006068748       -0.0431673560
     1448.0000000000       28.0841740625       -0.0425591222
     1450.0000000000       27.8696775731       -0.0419591658
     1452.0000000000       27.6570973777       -0.0413673878
     1454.0000000000       27.4464136931       -0.0407836902
     1456.0000000000       27.2376069779       -0.0402079755
     1458.0000000000       27.0306579292       -0.0396401472
     1460.0000000000       26.8255474790       -0.0390801092
     1462.0000000000       26.6222567903       -0.0385277665
     1464.0000000000       26.4207672542       -0.0379830247
     1466.0000000000       26.2210604860       -0.0374457901
     1468.0000000000       26.0231183222       -0.0369159698
     1470.0000000000       25.8269228174       -0.0363934720
     1472.0000000000       25.6324562404       -0.0358782052
     1474.0000000000       25.4397010721       -0.0353700790
     1476.0000000000       25.2486400013       -0.0348690037
     1478.0000000000       25.0592559227       -0.0343748904
     1480.0000000000       24.8715319331       -0.0338876511
     1482.0000000000       24.6854513289       -0.0334071985
     1484.0000000000       24.5009976032       -0.0329334462
     1486.0000000000       24.3181544431       -0.0324663085
     1488.0000000000       24.1369057264       -0.0320057006
     1490.0000000000       23.9572355196       -0.0315515385
     1492.0000000000       23.7791280747       -0.0311037390
     1494.0000000000       23.6025678268       -0.0306622199
     1496.0000000000       23.4275393914       -0.0302268994
     1498.0000000000       23.2540275621       -0.0297976969
     1500.0000000000       23.0820173079       -0.0293745326
     1502.0000000000       22.9114937708       -0.0289573273
     1504.0000000000       22.7424422633       -0.0285460027
     1506.0000000000       22.5748482664       -0.0281404815
     1508.0000000000       22.4086974267       -0.0277406869
     1510.0000000000       22.2439755548       -0.0273465433
     1512.0000000000       22.0806686223       -0.0269579754
     1514.0000000000       21.9187627603       -0.0265749093
     1516.0000000000       21.7582442569       -0.0261972714
     1518.0000000000       21.5990995549       -0.0258249892
     1520.0000000000       21.4413152500       -0.0254579909
     1522.0000000000       21.2848780887       -0.0250962056
     1524.0000000000       21.1297749661       -0.0247395629
     1526.0000000000       20.9759929241       -0.0243879936
     1528.0000000000       20.8235191493       -0.0240414290
     1530.0000000000       20.6723409711       -0.0236998013
     1532.0000000000       20.5224458599       -0.0233630435
     1534.0000000000       20.3738214251       -0.0230310891
     1536.0000000000       20.2264554134       -0.0227038729
     1538.0000000000       20.0803357068       -0.0223813300
     1540.0000000000       19.9354503211       -0.0220633964
     1542.0000000000       19.7917874038       -0.0217500089
     1544.0000000000       19.6493352329       -0.0214411050
     1546.0000000000       19.5080822145       -0.0211366231
     1548.0000000000       19.3680168818       -0.0208365022
     1550.0000000000       19.2291278930       -0.0205406819
     1552.0000000000       19.0914040301       -0.0202491029
     1554.0000000000       18.9548341969       -0.0199617062
     1556.0000000000       18.8194074176       -0.0196784339
     1558.0000000000       18.6851128355       -0.0193992285
     1560.0000000000       18.5519397110       -0.0191240335
     1562.0000000000       18.4198774206       -0.0188527929
     1564.0000000000       18.2889154550       -0.0185854515
     1566.0000000000       18.1590434181       -0.0183219547
     1568.0000000000       18.0302510252       -0.0180622486
     1570.0000000000       17.9025281019       -0.0178062800
     1572.0000000000       17.7758645823       -0.0175539965
     1574.0000000000       17.6502505081       -0.0173053462
     1576.0000000000       17.5256760271       -0.0170602779
     1578.0000000000       17.4021313917       -0.0168187412
     1580.0000000000       17.2796069580       -0.0165806860
     1582.0000000000       17.1580931841       -0.0163460632
     1584.0000000000       17.0375806289       -0.0161148242
     1586.0000000000       16.9180599514       -0.0158869210
     1588.0000000000       16.7995219086       -0.0156623063
     1590.0000000000       16.6819573551       -0.0154409334
     1592.0000000000       16.5653572413       -0.0152227562
     1594.0000000000       16.4497126128       -0.0150077291
     1596.0000000000       16.3350146087       -0.0147958072
     1598.0000000000       16.2212544608       -0.0145869464
     1600.0000000000       16.1084234925       -0.0143811027
     1602.0000000000       15.9965131174       -0.0141782332
     1604.0000000000       15.8855148386       -0.0139782952
     1606.0000000000       15.7754202474       -0.0137812468
     1608.0000000000       15.6662210223       -0.0135870464
     1610.0000000000       15.5579089278       -0.0133956534
     1612.0000000000       15.4504758137       -0.0132070273
     1614.0000000000       15.3439136138       -0.0130211283
     1616.0000000000       15.2382143453       -0.0128379173
     1618.0000000000       15.1333701070       -0.0126573555
     1620.0000000000       15.0293730795       -0.0124794048
     1622.0000000000       14.9262155232       -0.0123040275
     1624.0000000000       14.8238897778       -0.0121311864
     1626.0000000000       14.7223882615       -0.0119608450
     1628.0000000000       14.6217034699       -0.0117929671
     1630.0000000000       14.5218279751       -0.0116275171
     1632.0000000000       14.4227544248       -0.0114644599
     1634.0000000000       14.3244755416       -0.0113037607
     1636.0000000000       14.2269841218       -0.0111453855
     1638.0000000000       14.1302730350       -0.0109893005
     1640.0000000000       14.0343352227       -0.0108354726
     1642.0000000000       13.9391636981       -0.0106838688
     1644.0000000000       13.8447515447       -0.0105344570
     1646.0000000000       13.7510919158       -0.0103872053
     1648.0000000000       13.6581780338       -0.0102420822
     1650.0000000000       13.5660031892       -0.0100990569
     1652.0000000000       13.4745607397       -0.0099580987
     1654.0000000000       13.3838441098       -0.0098191775
     1656.0000000000       13.2938467899       -0.0096822638
     1658.0000000000       13.2045623354       -0.0095473281
     1660.0000000000       13.1159843661       -0.0094143417
     1662.0000000000       13.0281065657       -0.0092832762
     1664.0000000000       12.9409226804       -0.0091541035
     1666.0000000000       12.8544265191       -0.0090267959
     1668.0000000000       12.7686119519       -0.0089013262
     1670.0000000000       12.6834729099       -0.0087776676
     1672.0000000000       12.5990033844       -0.0086557936
     1674.0000000000       12.5151974261       -0.0085356780
     1676.0000000000       12.4320491446       -0.0084172953
     1678.0000000000       12.3495527077       -0.0083006199
     1680.0000000000       12.2677023408       -0.0081856270
     1682.0000000000       12.1864923260       -0.0080722919
     1684.0000000000       12.1059170019       -0.0079605903
     1686.0000000000       12.0259707627       -0.0078504982
     1688.0000000000       11.9466480575       -0.0077419922
     1690.0000000000       11.8679433900       -0.0076350490
     1692.0000000000       11.7898513177       -0.0075296455
     1694.0000000000       11.7123664513       -0.0074257594
     1696.0000000000       11.6354834543       -0.0073233683
     1698.0000000000       11.5591970422       -0.0072224503
     1700.0000000000       11.4835019820       -0.0071229837
     1702.0000000000       11.4083930917       -0.0070249474
     1704.0000000000       11.3338652398       -0.0069283202
     1706.0000000000       11.2599133445       -0.0068330816
     1708.0000000000       11.1865323734       -0.0067392111
     1710.0000000000       11.1137173430       -0.0066466886
     1712.0000000000       11.0414633180       -0.0065554944
     1714.0000000000       10.9697654108       -0.0064656090
     1716.0000000000       10.8986187810       -0.0063770130
     1718.0000000000       10.8280186351       -0.0062896877
     1720.0000000000       10.7579602256       -0.0062036143
     1722.0000000000       10.6884388510       -0.0061187744
     1724.0000000000       10.6194498547       -0.0060351499
     1726.0000000000       10.5509886252       -0.0059527231
     1728.0000000000       10.4830505952       -0.0058714761
     1730.0000000000       10.4156312409       -0.0057913919
     1732.0000000000       10.3487260824       -0.0057124531
     1734.0000000000       10.2823306821       -0.0056346431
     1736.0000000000       10.2164406452       -0.0055579453
     1738.0000000000       10.1510516189       -0.0054823432
     1740.0000000000       10.0861592917       -0.0054078209
     1742.0000000000       10.0217593934       -0.0053343624
     1744.0000000000        9.9578476943       -0.0052619522
     1746.0000000000        9.8944200051       -0.0051905747
     1748.0000000000        9.8314721762       -0.0051202149
     1750.0000000000        9.7690000975       -0.0050508579
     1752.0000000000        9.7069996978       -0.0049824888
     1754.0000000000        9.6454669445       -0.0049150932
     1756.0000000000        9.5843978431       -0.0048486568
     1758.0000000000        9.5237884371       -0.0047831654
     1760.0000000000        9.4636348072       -0.0047186054
     1762.0000000000        9.4039330710       -0.0046549628
     1764.0000000000        9.3446793829       -0.0045922244
     1766.0000000000        9.2858699334       -0.0045303768
     1768.0000000000        9.2275009490       -0.0044694069
     1770.0000000000        9.1695686915       -0.0044093020
     1772.0000000000        9.1120694580       -0.0043500492
     1774.0000000000        9.0549995801       -0.0042916361
     1776.0000000000        8.9983554239       -0.0042340504
     1778.0000000000        8.9421333897       -0.0041772800
     1780.0000000000        8.8863299114       -0.0041213129
     1782.0000000000        8.8309414559       -0.0040661373
     1784.0000000000        8.7759645237       -0.0040117416
     1786.0000000000        8.7213956474       -0.0039581145
     1788.0000000000        8.6672313923       -0.0039052446
     1790.0000000000        8.6134683555       -0.0038531209
     1792.0000000000        8.5601031658       -0.0038017324
     1794.0000000000        8.5071324834       -0.0037510684
     1796.0000000000        8.4545529994       -0.0037011184
     1798.0000000000        8.4023614358       -0.0036518717
     1800.0000000000        8.3505545447       -0.0036033182
     1802.0000000000        8.2991291086       -0.0035554478
     1804.0000000000        8.2480819396       -0.0035082503
     1806.0000000000        8.1974098792       -0.0034617161
     1808.0000000000        8.1471097984       -0.0034158354
     1810.0000000000        8.0971785966       -0.0033705987
     1812.0000000000        8.0476132022       -0.0033259965
     1814.0000000000        7.9984105717       -0.0032820196
     1816.0000000000        7.9495676898       -0.0032386590
     1818.0000000000        7.9010815686       -0.0031959055
     1820.0000000000        7.8529492479       -0.0031537503
     1822.0000000000        7.8051677947       -0.0031121848
     1824.0000000000        7.7577343028       -0.0030712003
     1826.0000000000        7.7106458927       -0.0030307884
     1828.0000000000        7.6638997111       -0.0029909407
     1830.0000000000        7.6174929310       -0.0029516490
     1832.0000000000        7.5714227512       -0.0029129052
     1834.0000000000        7.5256863961       -0.0028747013
     1836.0000000000        7.4802811152       -0.0028370296
     1838.0000000000        7.4352041835       -0.0027998822
     1840.0000000000        7.3904529003       -0.0027632515
     1842.0000000000        7.3460245900       -0.0027271301
     1844.0000000000        7.3019166009       -0.0026915105
     1846.0000000000        7.2581263057       -0.0026563854
     1848.0000000000        7.2146511008       -0.0026217478
     1850.0000000000        7.1714884063       -0.0025875904
     1852.0000000000        7.1286356655       -0.0025539064
     1854.0000000000        7.0860903450       -0.0025206888
     1856.0000000000        7.0438499343       -0.0024879310
     1858.0000000000        7.0019119457       -0.0024556263
     1860.0000000000        6.9602739137       -0.0024237681
     1862.0000000000        6.9189333953       -0.0023923499
     1864.0000000000        6.8778879694       -0.0023613654
     1866.0000000000        6.8371352367       -0.0023308083
     1868.0000000000        6.7966728197       -0.0023006724
     1870.0000000000        6.7564983619       -0.0022709517
     1872.0000000000        6.7166095284       -0.0022416402
     1874.0000000000        6.6770040050       -0.0022127319
     1876.0000000000        6.6376794983       -0.0021842211
     1878.0000000000        6.5986337355       -0.0021561019
     1880.0000000000        6.5598644642       -0.0021283689
     1882.0000000000        6.5213694520       -0.0021010163
     1884.0000000000        6.4831464867       -0.0020740388
     1886.0000000000        6.4451933757       -0.0020474309
     1888.0000000000        6.4075079459       -0.0020211873
     1890.0000000000        6.3700880438       -0.0019953027
     1892.0000000000        6.3329315350       -0.0019697721
     1894.0000000000        6.2960363041       -0.0019445903
     1896.0000000000        6.2594002544       -0.0019197524
     1898.0000000000        6.2230213081       -0.0018952533
     1900.0000000000        6.1868974056       -0.0018710882
     1902.0000000000        6.1510265058       -0.0018472524
     1904.0000000000        6.1154065856       -0.0018237411
     1906.0000000000        6.0800356398       -0.0018005497
     1908.0000000000        6.0449116810       -0.0017776736
     1910.0000000000        6.0100327394       -0.0017551083
     1912.0000000000        5.9753968626       -0.0017328493
     1914.0000000000        5.9410021154       -0.0017108923
     1916.0000000000        5.9068465798       -0.0016892330
     1918.0000000000        5.8729283545       -0.0016678670
     1920.0000000000        5.8392455551       -0.0016467903
     1922.0000000000        5.8057963140       -0.0016259986
     1924.0000000000        5.7725787796       -0.0016054880
     1926.0000000000        5.7395911168       -0.0015852544
     1928.0000000000        5.7068315068       -0.0015652939
     1930.0000000000        5.6742981464       -0.0015456026
     1932.0000000000        5.6419892484       -0.0015261767
     1934.0000000000        5.6099030414       -0.0015070124
     1936.0000000000        5.5780377692       -0.0014881059
     1938.0000000000        5.5463916912       -0.0014694537
     1940.0000000000        5.5149630820       -0.0014510521
     1942.0000000000        5.4837502311       -0.0014328976
     1944.0000000000        5.4527514432       -0.0014149866
     1946.0000000000        5.4219650375       -0.0013973157
     1948.0000000000        5.3913893480       -0.0013798815
     1950.0000000000        5.3610227233       -0.0013626807
     1952.0000000000        5.3308635262       -0.0013457100
     1954.0000000000        5.3009101337       -0.0013289661
     1956.0000000000        5.2711609372       -0.0013124458
     1958.0000000000        5.2416143416       -0.0012961459
     1960.0000000000        5.2122687661       -0.0012800634
     1962.0000000000        5.1831226433       -0.0012641951
     1964.0000000000        5.1541744194       -0.0012485382
     1966.0000000000        5.1254225542       -0.0012330895
     1968.0000000000        5.0968655207       -0.0012178461
     1970.0000000000        5.0685018052       -0.0012028053
     1972.0000000000        5.0403299068       -0.0011879640
     1974.0000000000        5.0123483379       -0.0011733196
     1976.0000000000        4.9845556235       -0.0011588692
     1978.0000000000        4.9569503013       -0.0011446102
     1980.0000000000        4.9295309217       -0.0011305398
     1982.0000000000        4.9022960474       -0.0011166554
     1984.0000000000        4.8752442537       -0.0011029544
     1986.0000000000        4.8483741279       -0.0010894343
     1988.0000000000        4.8216842696       -0.0010760924
     1990.0000000000        4.7951732901       -0.0010629264
     1992.0000000000        4.7688398130       -0.0010499338
     1994.0000000000        4.7426824734       -0.0010371121
     1996.0000000000        4.7166999181       -0.0010244589
     1998.0000000000        4.6908908056       -0.0010119720
