# Supplementary material for: Breaking the 1250 nm Barrier: A Computational Approach to Light Upconversion via Triplet–Triplet Annihilation in the Silica Telecom Band
Source: ACS Appl Energy Mater. 2026 Feb 12;9(4):2398–411. doi: 10.1021/acsaem.5c04014 (PMC12934551; doi:10.1021/acsaem.5c04014)
Supplement: Supplementary file 2 [file ae5c04014_si_002.zip › xyz-TTA-NIRII-Journal-2025/b3lyp-d3/dimer/opt-s0/uv-abs-s0/dimer-H-tetracene-2-NH2-2S-td-ub3lyp-uv-abs-s0.txt]

# UV-Vis Spectrum
# X-Axis:  Wavelength (nm)
# Y-Axis:  &epsilon;
# Y-Axis2: Oscillator Strength

# Peak information
#                  X                   Y                  Y2
#    1465.6700000000        0.0000000000        0.0000000000
#    1382.8100000000        0.0000000000        0.0000000000
#     760.6500000000        0.0097000000   165729.5034071323
#     741.2700000000        0.0000000000        0.0000000000
#     740.1000000000        0.0040000000    68342.0632606731
#     718.0100000000        0.0000000000        0.0000000000
#     663.4800000000        0.0002000000     3417.1031630337
#     620.0000000000        0.0547000000   934577.7150897051
#     532.0100000000        0.0000000000        0.0000000000
#     520.2100000000        0.0000000000        0.0000000000
#     462.3400000000        0.0000000000        0.0000000000
#     459.7200000000        0.0000000000        0.0000000000
#     426.9100000000        0.0000000000        0.0000000000
#     421.6600000000        0.0000000000        0.0000000000
#     407.5000000000        0.0072000000   123015.7138692117
#     400.7000000000        0.0290000000   495479.9586398802
#     398.8800000000        0.0155000000   264825.4951351084
#     395.0400000000        0.0454000000   775682.4180086401
#     387.8100000000        0.0000000000        0.0000000000
#     386.7000000000        0.0000000000        0.0000000000
#     385.2800000000        0.0000000000        0.0000000000
#     382.3900000000        0.0051000000    87136.1306573583
#     382.3200000000        0.0000000000        0.0000000000
#     379.9000000000        0.0095000000   162312.4002440987
#     377.2800000000        0.0000000000        0.0000000000
#     376.0900000000        0.0055000000    93970.3369834255
#     373.9400000000        0.0000000000        0.0000000000
#     372.8300000000        0.0195000000   333167.5583957816
#     365.4300000000        0.0000000000        0.0000000000
#     365.0400000000        0.0082000000   140101.2296843799
#     361.0200000000        0.0083000000   141809.7812658967
#     358.5500000000        0.0000000000        0.0000000000
#     354.7800000000        0.0000000000        0.0000000000
#     351.2000000000        0.0021000000    35879.5832118534
#     348.0100000000        0.0000000000        0.0000000000
#     342.9700000000        0.0089000000   152061.0907549977
#     336.2200000000        0.0000000000        0.0000000000
#     335.2800000000        0.0000000000        0.0000000000
#     333.1200000000        0.0000000000        0.0000000000
#     326.6700000000        0.0000000000        0.0000000000
#     323.5300000000        0.0022000000    37588.1347933702
#     319.0200000000        0.0000000000        0.0000000000
#     318.8400000000        0.0077000000   131558.4717767958
#     318.4500000000        0.0602000000  1028548.0520731305
#     313.2900000000        0.0006000000    10251.3094891010
#     312.2600000000        0.0000000000        0.0000000000
#     309.9300000000        0.0000000000        0.0000000000
#     307.4500000000        0.0012000000    20502.6189782019
#     306.5600000000        0.0000000000        0.0000000000
#     304.6300000000        0.0041000000    70050.6148421900
#     304.1100000000        0.0000000000        0.0000000000
#     301.6100000000        0.0000000000        0.0000000000
#     300.8900000000        0.0062000000   105930.1980540433
#     300.2000000000        0.0093000000   158895.2970810650
#     297.2400000000        0.0011000000    18794.0673966851
#     296.9100000000        0.0000000000        0.0000000000
#     294.3500000000        0.0000000000        0.0000000000
#     294.2400000000        0.0170000000   290453.7688578608
#     290.8800000000        0.0000000000        0.0000000000
#     289.3000000000        0.0000000000        0.0000000000
#     288.5800000000        0.0612000000  1045633.5678882989
#     286.9400000000        0.0000000000        0.0000000000
#     285.4700000000        0.4177000000  7136619.9559957925
#     285.2800000000        0.0000000000        0.0000000000
#     283.4000000000        0.0000000000        0.0000000000
#     282.3000000000        0.0338000000   577490.4345526880
#     281.4200000000        0.0000000000        0.0000000000
#     281.1600000000        0.5096000000  8706778.8594097588
#     280.1900000000        0.0000000000        0.0000000000
#     279.4200000000        0.1991000000  3401726.1988000050
#     278.7000000000        0.2017000000  3446148.5399194425
#     277.8100000000        0.0000000000        0.0000000000
#     276.1000000000        0.1814000000  3099312.5688715270
#     274.9500000000        0.0000000000        0.0000000000
#     273.4200000000        0.0000000000        0.0000000000
#     273.0800000000        0.0000000000        0.0000000000
#     270.9900000000        0.0000000000        0.0000000000
#     270.3400000000        0.0096000000   164020.9518256155
#     270.0200000000        0.0000000000        0.0000000000
#     267.5100000000        0.0705000000  1204528.8649693639
#     266.3000000000        0.0000000000        0.0000000000
#     265.7200000000        0.0000000000        0.0000000000
#     265.7100000000        0.0338000000   577490.4345526879
#     264.0300000000        0.0000000000        0.0000000000
#     263.1000000000        0.0000000000        0.0000000000
#     262.4000000000        0.0061000000   104221.6464725266
#     261.3100000000        0.0000000000        0.0000000000
#     260.8400000000        0.0014000000    23919.7221412356
#     259.4700000000        0.0043000000    73467.7180052236
#     259.2000000000        0.0000000000        0.0000000000
#     258.3500000000        0.0000000000        0.0000000000
#     258.2500000000        0.0211000000   360504.3837000508
#     257.4800000000        0.0000000000        0.0000000000
#     257.0600000000        0.0250000000   427137.8953792072
#     256.6700000000        0.0000000000        0.0000000000
#     255.7600000000        0.1676000000  2863532.4506222042
#     254.5100000000        0.1314000000  2245036.7781131123
#     253.8100000000        0.0000000000        0.0000000000
#     253.0700000000        0.0179000000   305830.7330915123
#     252.2000000000        0.1660000000  2836195.6253179354

# Spectra
#                  X                   Y               DY/DX
        0.0000000000        0.0000000000        0.0000000000
        2.0000000000        0.0000000000        0.0000000000
        4.0000000000        0.0000000000        0.0000000000
        6.0000000000        0.0000000000        0.0000000000
        8.0000000000        0.0000000000        0.0000000000
       10.0000000000        0.0000000000        0.0000000000
       12.0000000000        0.0000000000        0.0000000000
       14.0000000000        0.0000000000        0.0000000000
       16.0000000000        0.0000000000        0.0000000000
       18.0000000000        0.0000000000        0.0000000000
       20.0000000000        0.0000000000        0.0000000000
       22.0000000000        0.0000000000        0.0000000000
       24.0000000000        0.0000000000        0.0000000000
       26.0000000000        0.0000000000        0.0000000000
       28.0000000000        0.0000000000        0.0000000000
       30.0000000000        0.0000000000        0.0000000000
       32.0000000000        0.0000000000        0.0000000000
       34.0000000000        0.0000000000        0.0000000000
       36.0000000000        0.0000000000        0.0000000000
       38.0000000000        0.0000000000        0.0000000000
       40.0000000000        0.0000000000        0.0000000000
       42.0000000000        0.0000000000        0.0000000000
       44.0000000000        0.0000000000        0.0000000000
       46.0000000000        0.0000000000        0.0000000000
       48.0000000000        0.0000000000        0.0000000000
       50.0000000000        0.0000000000        0.0000000000
       52.0000000000        0.0000000000        0.0000000000
       54.0000000000        0.0000000000        0.0000000000
       56.0000000000        0.0000000000        0.0000000000
       58.0000000000        0.0000000000        0.0000000000
       60.0000000000        0.0000000000        0.0000000000
       62.0000000000        0.0000000000        0.0000000000
       64.0000000000        0.0000000000        0.0000000000
       66.0000000000        0.0000000000        0.0000000000
       68.0000000000        0.0000000000        0.0000000000
       70.0000000000        0.0000000000        0.0000000000
       72.0000000000        0.0000000000        0.0000000000
       74.0000000000        0.0000000000        0.0000000000
       76.0000000000        0.0000000000        0.0000000000
       78.0000000000        0.0000000000        0.0000000000
       80.0000000000        0.0000000000        0.0000000000
       82.0000000000        0.0000000000        0.0000000000
       84.0000000000        0.0000000000        0.0000000000
       86.0000000000        0.0000000000        0.0000000000
       88.0000000000        0.0000000000        0.0000000000
       90.0000000000        0.0000000000        0.0000000000
       92.0000000000        0.0000000000        0.0000000000
       94.0000000000        0.0000000000        0.0000000000
       96.0000000000        0.0000000000        0.0000000000
       98.0000000000        0.0000000000        0.0000000000
      100.0000000000        0.0000000000        0.0000000000
      102.0000000000        0.0000000000        0.0000000000
      104.0000000000        0.0000000000        0.0000000000
      106.0000000000        0.0000000000        0.0000000000
      108.0000000000        0.0000000000        0.0000000000
      110.0000000000        0.0000000000        0.0000000000
      112.0000000000        0.0000000000        0.0000000000
      114.0000000000        0.0000000000        0.0000000000
      116.0000000000        0.0000000000        0.0000000000
      118.0000000000        0.0000000000        0.0000000000
      120.0000000000        0.0000000000        0.0000000000
      122.0000000000        0.0000000000        0.0000000000
      124.0000000000        0.0000000000        0.0000000000
      126.0000000000        0.0000000000        0.0000000000
      128.0000000000        0.0000000000        0.0000000000
      130.0000000000        0.0000000000        0.0000000000
      132.0000000000        0.0000000000        0.0000000000
      134.0000000000        0.0000000000        0.0000000000
      136.0000000000        0.0000000000        0.0000000000
      138.0000000000        0.0000000000        0.0000000000
      140.0000000000        0.0000000000        0.0000000000
      142.0000000000        0.0000000000        0.0000000000
      144.0000000000        0.0000000000        0.0000000000
      146.0000000000        0.0000000000        0.0000000000
      148.0000000000        0.0000000000        0.0000000000
      150.0000000000        0.0000000000        0.0000000000
      152.0000000000        0.0000000000        0.0000000000
      154.0000000000        0.0000000000        0.0000000000
      156.0000000000        0.0000000000        0.0000000000
      158.0000000000        0.0000000000        0.0000000000
      160.0000000000        0.0000000000        0.0000000000
      162.0000000000        0.0000000000        0.0000000000
      164.0000000000        0.0000000000        0.0000000000
      166.0000000000        0.0000000000        0.0000000000
      168.0000000000        0.0000000000        0.0000000000
      170.0000000000        0.0000000000        0.0000000000
      172.0000000000        0.0000000001        0.0000000000
      174.0000000000        0.0000000005        0.0000000000
      176.0000000000        0.0000000050        0.0000000000
      178.0000000000        0.0000000403        0.0000000000
      180.0000000000        0.0000002871        0.0000000000
      182.0000000000        0.0000018215        0.0000000000
      184.0000000000        0.0000103649        0.0000000000
      186.0000000000        0.0000532051        0.0000000000
      188.0000000000        0.0002476991        0.0000000000
      190.0000000000        0.0010511941        0.0000000000
      192.0000000000        0.0040860806        0.0000000004
      194.0000000000        0.0146135614        0.0000000056
      196.0000000000        0.0482925135        0.0000000614
      198.0000000000        0.1480556262        0.0000005780
      200.0000000000        0.4227099041        0.0000046924
      202.0000000000        1.1279614478        0.0000330664
      204.0000000000        2.8226658205        0.0002036828
      206.0000000000        6.6456915746        0.0011039283
      208.0000000000       14.7661522587        0.0052969805
      210.0000000000       31.0531894346        0.0226330892
      212.0000000000       61.9814597182        0.0865898422
      214.0000000000      117.7291977563        0.2981516740
      216.0000000000      213.3407563308        0.9284538033
      218.0000000000      369.7318959524        2.6267154916
      220.0000000000      614.2437273471        6.7802908256
      222.0000000000      980.4356797280       16.0324016270
      224.0000000000     1506.8775079680       34.8560790860
      226.0000000000     2234.8619973073       69.9176750494
      228.0000000000     3205.1897340625      129.8098911891
      230.0000000000     4454.4215188539      223.7227770928
      232.0000000000     6011.1827637450      358.8798954202
      234.0000000000     7893.1730672784      537.1141664390
      236.0000000000    10105.4469054348      751.6178847133
      238.0000000000    12640.2951308528      985.3306069415
      240.0000000000    15478.7233556966     1212.2818627810
      242.0000000000    18593.1748183611     1402.3622197586
      244.0000000000    21950.8715629969     1528.6967211159
      246.0000000000    25517.0193185717     1575.5742867311
      248.0000000000    29257.1703705285     1544.3200918352
      250.0000000000    33138.2508262102     1454.9010366642
      252.0000000000    37128.0796148318     1342.3183782685
      254.0000000000    41193.5582432968     1248.4896779279
      256.0000000000    45298.0122346430     1211.7414391204
      258.0000000000    49398.3540600797     1256.7431395075
      260.0000000000    53442.7803540251     1387.5345380213
      262.0000000000    57369.6148346410     1585.3723944105
      264.0000000000    61107.6941023476     1811.8036296753
      266.0000000000    64578.4170738855     2016.0703784281
      268.0000000000    67699.2970117204     2145.0040983356
      270.0000000000    70388.6184953988     2153.1572334478
      272.0000000000    72570.6457666445     2011.0740418307
      274.0000000000    74180.7699232378     1710.2032260133
      276.0000000000    75170.0177895582     1263.8055051404
      278.0000000000    75508.4572443781      704.0852498424
      280.0000000000    75187.1953883449       76.4816672063
      282.0000000000    74218.8472302402     -567.5345176822
      284.0000000000    72636.5260081914    -1177.7375557073
      286.0000000000    70491.5504824900    -1711.2920632739
      288.0000000000    67850.1663006872    -2136.9726564447
      290.0000000000    64789.6329054418    -2437.1428956874
      292.0000000000    61394.0366573033    -2607.6167381372
      294.0000000000    57750.1623344960    -2655.8449240244
      296.0000000000    53943.6994214847    -2598.0355874382
      298.0000000000    50055.9880137994    -2455.8396067087
      300.0000000000    46161.4324160184    -2253.1413414991
      302.0000000000    42325.6373878219    -2013.3413603717
      304.0000000000    38604.2588351680    -1757.3451451781
      306.0000000000    35042.5113127060    -1502.3157560957
      308.0000000000    31675.2404280513    -1261.1300269816
      310.0000000000    28527.4486686641    -1042.4043748573
      312.0000000000    25615.1565301804     -850.9247343246
      314.0000000000    22946.4845531590     -688.3163401004
      316.0000000000    20522.8531130714     -553.8117426576
      318.0000000000    18340.2127656498     -445.0088580504
      320.0000000000    16390.2361612722     -358.5465812926
      322.0000000000    14661.4210130170     -290.6578903495
      324.0000000000    13140.0708617953     -237.5864063795
      326.0000000000    11811.1354644656     -195.8710724836
      328.0000000000    10658.9050192200     -162.5153535012
      330.0000000000     9667.5619795624     -135.0632849240
      332.0000000000     8821.6010039040     -111.6062398412
      334.0000000000     8106.1319302769      -90.7428495177
      336.0000000000     7507.0829436766      -71.5113253823
      338.0000000000     7011.3217444219      -53.3094454299
      340.0000000000     6606.7119498590      -35.8133747506
      342.0000000000     6282.1205511396      -18.9027357793
      344.0000000000     6027.3903287151       -2.5961800484
      346.0000000000     5833.2889688412       13.0007580614
      348.0000000000     5691.4444203386       27.7355260008
      350.0000000000     5594.2739299382       41.4372955979
      352.0000000000     5534.9122898114       53.9363842150
      354.0000000000     5507.1431756954       65.0763960044
      356.0000000000     5505.3360701984       74.7210791562
      358.0000000000     5524.3901521954       82.7576646465
      360.0000000000     5559.6856727882       89.0981207028
      362.0000000000     5607.0427045053       93.6793898391
      364.0000000000     5662.6867117060       96.4633185652
      366.0000000000     5723.2201134768       97.4366745813
      368.0000000000     5785.5988635646       96.6113902357
      370.0000000000     5847.1130254980       94.0249818481
      372.0000000000     5905.3703488018       89.7409721888
      374.0000000000     5958.2819317256       83.8490825219
      376.0000000000     6004.0491686037       76.4649521218
      378.0000000000     6041.1513109142       67.7291758590
      380.0000000000     6068.3331086601       57.8055121684
      382.0000000000     6084.5921341170       46.8781923831
      384.0000000000     6089.1655169961       35.1483468010
      386.0000000000     6081.5159344347       22.8296432699
      388.0000000000     6061.3167983850       10.1433028134
      390.0000000000     6028.4366656882       -2.6872915646
      392.0000000000     5982.9229621731      -15.4421453559
      394.0000000000     5924.9851620501      -27.9101044381
      396.0000000000     5854.9775987718      -39.8939601513
      398.0000000000     5773.3821048628      -51.2149862485
      400.0000000000     5680.7906876654      -61.7167268054
      402.0000000000     5577.8884473022      -71.2679036326
      404.0000000000     5465.4369342314      -79.7643656762
      406.0000000000     5344.2581283307      -87.1300570011
      408.0000000000     5215.2192011465      -93.3170304633
      410.0000000000     5079.2181993078      -98.3045781393
      412.0000000000     4937.1707614850     -102.0975849010
      414.0000000000     4789.9979548493     -104.7242370784
      416.0000000000     4638.6152907505     -106.2332336126
      418.0000000000     4483.9229541081     -106.6906529354
      420.0000000000     4326.7972574231     -106.1766260065
      422.0000000000     4168.0833088694     -104.7819559379
      424.0000000000     4008.5888649263     -102.6048090682
      426.0000000000     3849.0793216841      -99.7475829568
      428.0000000000     3690.2737853688      -96.3140352018
      430.0000000000     3532.8421517895      -92.4067347617
      432.0000000000     3377.4031162192      -88.1248758609
      434.0000000000     3224.5230295310      -83.5624745775
      436.0000000000     3074.7155130268      -78.8069506025
      438.0000000000     2928.4417430877      -73.9380818661
      440.0000000000     2786.1113172923      -69.0273079764
      442.0000000000     2648.0836157343      -64.1373497157
      444.0000000000     2514.6695746611      -59.3221060368
      446.0000000000     2386.1337939981      -54.6267868182
      448.0000000000     2262.6969055829      -50.0882387225
      450.0000000000     2144.5381347779      -45.7354224475
      452.0000000000     2031.7979943655      -41.5900020679
      454.0000000000     1924.5810560677      -37.6670106310
      456.0000000000     1822.9587515221      -33.9755603310
      458.0000000000     1726.9721609438      -30.5195701247
      460.0000000000     1636.6347539114      -27.2984882945
      462.0000000000     1551.9350526244      -24.3079920016
      464.0000000000     1472.8391935428      -21.5406501276
      466.0000000000     1399.2933684628      -18.9865395816
      468.0000000000     1331.2261307909      -16.6338086515
      470.0000000000     1268.5505570167      -14.4691838967
      472.0000000000     1211.1662571541      -12.4784194809
      474.0000000000     1158.9612312218      -10.6466897669
      476.0000000000     1111.8135716784       -8.9589274573
      478.0000000000     1069.5930141339       -7.4001106232
      480.0000000000     1032.1623406549       -5.9555026582
      482.0000000000      999.3786415913       -4.6108495959
      484.0000000000      971.0944431108       -3.3525393701
      486.0000000000      947.1587085643       -2.1677275549
      488.0000000000      927.4177224608       -1.0444339193
      490.0000000000      911.7158662265        0.0283861661
      492.0000000000      899.8962951080        1.0607918079
      494.0000000000      891.8015255676        2.0618248965
      496.0000000000      887.2739423577        3.0394938024
      498.0000000000      886.1562341616        4.0007700350
      500.0000000000      888.2917662928        4.9515958242
      502.0000000000      893.5248984603        5.8969009349
      504.0000000000      901.7012550710        6.8406273378
      506.0000000000      912.6679549557        7.7857606259
      508.0000000000      926.2738068030        8.7343672819
      510.0000000000      942.3694759694        9.6876370837
      512.0000000000      960.8076277179       10.6459300602
      514.0000000000      981.4430513420       11.6088275110
      516.0000000000     1004.1327690452       12.5751866589
      518.0000000000     1028.7361328999       13.5431985422
      520.0000000000     1055.1149126843       14.5104487585
      522.0000000000     1083.1333769142       15.4739806680
      524.0000000000     1112.6583689427       16.4303606416
      526.0000000000     1143.5593795942       17.3757449114
      528.0000000000     1175.7086174378       18.3059475504
      530.0000000000     1208.9810774825       19.2165090752
      532.0000000000     1243.2546087932       20.1027651392
      534.0000000000     1278.4099812873       20.9599147596
      536.0000000000     1314.3309517612       21.7830875088
      538.0000000000     1350.9043290274       22.5674090941
      540.0000000000     1388.0200379059       23.3080647556
      542.0000000000     1425.5711817022       24.0003599261
      544.0000000000     1463.4541027263       24.6397776242
      546.0000000000     1501.5684403507       25.2220320840
      548.0000000000     1539.8171860699       25.7431181726
      550.0000000000     1578.1067350143       26.1993561954
      552.0000000000     1616.3469333674       26.5874317506
      554.0000000000     1654.4511211602       26.9044303575
      556.0000000000     1692.3361699400       27.1478666498
      558.0000000000     1729.9225148536       27.3157079980
      560.0000000000     1767.1341807313       27.4063924943
      562.0000000000     1803.8988018117       27.4188413032
      564.0000000000     1840.1476348052       27.3524654521
      566.0000000000     1875.8155650547       27.2071671988
      568.0000000000     1910.8411056136       26.9833361761
      570.0000000000     1945.1663891249       26.6818405671
      572.0000000000     1978.7371524452       26.3040136191
      574.0000000000     2011.5027140178       25.8516358419
      576.0000000000     2043.4159440565       25.3269132784
      578.0000000000     2074.4332276567       24.7324522609
      580.0000000000     2104.5144209981       24.0712310914
      582.0000000000     2133.6228008543       23.3465690968
      584.0000000000     2161.7250076622       22.5620935210
      586.0000000000     2188.7909824460       21.7217047133
      588.0000000000     2214.7938979208       20.8295400715
      590.0000000000     2239.7100841303       19.8899371842
      592.0000000000     2263.5189489991       18.9073966024
      594.0000000000     2286.2028941952       17.8865446488
      596.0000000000     2307.7472267182       16.8320966491
      598.0000000000     2328.1400666359       15.7488209418
      600.0000000000     2347.3722514014       14.6415039893
      602.0000000000     2365.4372371841       13.5149168861
      604.0000000000     2382.3309976499       12.3737835172
      606.0000000000     2398.0519206196       11.2227505937
      608.0000000000     2412.6007030304       10.0663597495
      610.0000000000     2425.9802446153        8.9090218526
      612.0000000000     2438.1955407037        7.7549936475
      614.0000000000     2449.2535745326        6.6083568138
      616.0000000000     2459.1632094437        5.4729994921
      618.0000000000     2467.9350813234        4.3526003001
      620.0000000000     2475.5814916241        3.2506148327
      622.0000000000     2482.1163012883        2.1702646150
      624.0000000000     2487.5548258747        1.1145284529
      626.0000000000     2491.9137321645        0.0861361055
      628.0000000000     2495.2109365085       -0.9124358138
      630.0000000000     2497.4655051492       -1.8789658186
      632.0000000000     2498.6975567353       -2.8114875346
      634.0000000000     2498.9281672228       -3.7082878236
      636.0000000000     2498.1792773359       -4.5679031869
      638.0000000000     2496.4736027416       -5.3891145975
      640.0000000000     2493.8345470705       -6.1709409116
      642.0000000000     2490.2861178981       -6.9126310153
      644.0000000000     2485.8528457825       -7.6136548579
      646.0000000000     2480.5597064338       -8.2736935266
      648.0000000000     2474.4320460788       -8.8926285107
      650.0000000000     2467.4955100610       -9.4705303008
      652.0000000000     2459.7759747085      -10.0076464626
      654.0000000000     2451.2994824809      -10.5043893183
      656.0000000000     2442.0921803991      -10.9613233615
      658.0000000000     2432.1802617426      -11.3791525239
      660.0000000000     2421.5899109951      -11.7587074037
      662.0000000000     2410.3472520013      -12.1009325555
      664.0000000000     2398.4782992927      -12.4068739349
      666.0000000000     2386.0089125297      -12.6776665810
      668.0000000000     2372.9647539992      -12.9145226092
      670.0000000000     2359.3712491010      -13.1187195812
      672.0000000000     2345.2535497482      -13.2915893076
      674.0000000000     2330.6365006029      -13.4345071313
      676.0000000000     2315.5446080632      -13.5488817315
      678.0000000000     2300.0020119137      -13.6361454799
      680.0000000000     2284.0324595473      -13.6977453754
      682.0000000000     2267.6592826657      -13.7351345728
      684.0000000000     2250.9053763615      -13.7497645197
      686.0000000000     2233.7931804851      -13.7430777048
      688.0000000000     2216.3446631968      -13.7165010199
      690.0000000000     2198.5813066068      -13.6714397297
      692.0000000000     2180.5240944028      -13.6092720407
      694.0000000000     2162.1935013661      -13.5313442573
      696.0000000000     2143.6094846805      -13.4389665072
      698.0000000000     2124.7914769343      -13.3334090189
      700.0000000000     2105.7583807223      -13.2158989277
      702.0000000000     2086.5285647526      -13.0876175885
      704.0000000000     2067.1198613669      -12.9496983686
      706.0000000000     2047.5495653847      -12.8032248945
      708.0000000000     2027.8344341835      -12.6492297251
      710.0000000000     2007.9906889296      -12.4886934235
      712.0000000000     1988.0340168793      -12.3225439979
      714.0000000000     1967.9795746671      -12.1516566842
      716.0000000000     1947.8419925079      -11.9768540415
      718.0000000000     1927.6353792362      -11.7989063323
      720.0000000000     1907.3733281125      -11.6185321598
      722.0000000000     1887.0689233291      -11.4363993367
      724.0000000000     1866.7347471485      -11.2531259584
      726.0000000000     1846.3828876138      -11.0692816567
      728.0000000000     1826.0249467706      -10.8853890093
      730.0000000000     1805.6720493444      -10.7019250836
      732.0000000000     1785.3348518205      -10.5193230927
      734.0000000000     1765.0235518743      -10.3379741435
      736.0000000000     1744.7478981063      -10.1582290584
      738.0000000000     1724.5172000338       -9.9804002526
      740.0000000000     1704.3403383000       -9.8047636509
      742.0000000000     1684.2257750585       -9.6315606293
      744.0000000000     1664.1815644960       -9.4609999673
      746.0000000000     1644.2153634597       -9.2932597983
      748.0000000000     1624.3344421556       -9.1284895476
      750.0000000000     1604.5456948878       -8.9668118466
      752.0000000000     1584.8556508115       -8.8083244157
      754.0000000000     1565.2704846728       -8.6531019067
      756.0000000000     1545.7960275116       -8.5011976985
      758.0000000000     1526.4377773070       -8.3526456398
      760.0000000000     1507.2009095434       -8.2074617344
      762.0000000000     1488.0902876793       -8.0656457638
      764.0000000000     1469.1104735039       -7.9271828444
      766.0000000000     1450.2657373638       -7.7920449172
      768.0000000000     1431.5600682488       -7.6601921667
      770.0000000000     1412.9971837226       -7.5315743685
      772.0000000000     1394.5805396893       -7.4061321648
      774.0000000000     1376.3133399854       -7.2837982673
      776.0000000000     1358.1985457888       -7.1644985873
      778.0000000000     1340.2388848391       -7.0481532949
      780.0000000000     1322.4368604607       -6.9346778066
      782.0000000000     1304.7947603857       -6.8239837039
      784.0000000000     1287.3146653719       -6.7159795838
      786.0000000000     1269.9984576115       -6.6105718434
      788.0000000000     1252.8478289294       -6.5076654005
      790.0000000000     1235.8642887680       -6.4071643520
      792.0000000000     1219.0491719588       -6.3089725733
      794.0000000000     1202.4036462786       -6.2129942610
      796.0000000000     1185.9287197917       -6.1191344200
      798.0000000000     1169.6252479780       -6.0272993004
      800.0000000000     1153.4939406482       -5.9373967836
      802.0000000000     1137.5353686479       -5.8493367235
      804.0000000000     1121.7499703518       -5.7630312428
      806.0000000000     1106.1380579511       -5.6783949884
      808.0000000000     1090.6998235362       -5.5953453488
      810.0000000000     1075.4353449770       -5.5138026346
      812.0000000000     1060.3445916056       -5.4336902268
      814.0000000000     1045.4274297029       -5.3549346929
      816.0000000000     1030.6836277934       -5.2774658755
      818.0000000000     1016.1128617523       -5.2012169539
      820.0000000000     1001.7147197282       -5.1261244822
      822.0000000000      987.4887068855       -5.0521284052
      824.0000000000      973.4342499705       -4.9791720548
      826.0000000000      959.5507017057       -4.9072021278
      828.0000000000      945.8373450163       -4.8361686487
      830.0000000000      932.2933970929       -4.7660249177
      832.0000000000      918.9180132953       -4.6967274457
      834.0000000000      905.7102909011       -4.6282358789
      836.0000000000      892.6692727040       -4.5605129135
      838.0000000000      879.7939504654       -4.4935242027
      840.0000000000      867.0832682247       -4.4272382556
      842.0000000000      854.5361254712       -4.3616263319
      844.0000000000      842.1513801830       -4.2966623304
      846.0000000000      829.9278517366       -4.2323226755
      848.0000000000      817.8643236910       -4.1685861998
      850.0000000000      805.9595464510       -4.1054340251
      852.0000000000      794.2122398140       -4.0428494430
      854.0000000000      782.6210954026       -3.9808177946
      856.0000000000      771.1847789889       -3.9193263505
      858.0000000000      759.9019327134       -3.8583641922
      860.0000000000      748.7711772015       -3.7979220943
      862.0000000000      737.7911135828       -3.7379924091
      864.0000000000      726.9603254156       -3.6785689530
      866.0000000000      716.2773805201       -3.6196468960
      868.0000000000      705.7408327250       -3.5612226542
      870.0000000000      695.3492235284       -3.5032937844
      872.0000000000      685.1010836790       -3.4458588839
      874.0000000000      674.9949346783       -3.3889174924
      876.0000000000      665.0292902087       -3.3324699983
      878.0000000000      655.2026574887       -3.2765175489
      880.0000000000      645.5135385601       -3.2210619644
      882.0000000000      635.9604315078       -3.1661056558
      884.0000000000      626.5418316170       -3.1116515468
      886.0000000000      617.2562324681       -3.0577030004
      888.0000000000      608.1021269744       -3.0042637484
      890.0000000000      599.0780083626       -2.9513378260
      892.0000000000      590.1823711002       -2.8989295094
      894.0000000000      581.4137117712       -2.8470432583
      896.0000000000      572.7705299028       -2.7956836610
      898.0000000000      564.2513287439       -2.7448553844
      900.0000000000      555.8546160002       -2.6945631268
      902.0000000000      547.5789045247       -2.6448115747
      904.0000000000      539.4227129671       -2.5956053629
      906.0000000000      531.3845663848       -2.5469490378
      908.0000000000      523.4629968149       -2.4988470239
      910.0000000000      515.6565438111       -2.4513035935
      912.0000000000      507.9637549456       -2.4043228395
      914.0000000000      500.3831862789       -2.3579086503
      916.0000000000      492.9134027976       -2.3120646881
      918.0000000000      485.5529788227       -2.2667943698
      920.0000000000      478.3004983894       -2.2221008496
      922.0000000000      471.1545555998       -2.1779870044
      924.0000000000      464.1137549493       -2.1344554217
      926.0000000000      457.1767116292       -2.0915083886
      928.0000000000      450.3420518049       -2.0491478837
      930.0000000000      443.6084128721       -2.0073755705
      932.0000000000      436.9744436926       -1.9661927917
      934.0000000000      430.4388048079       -1.9256005666
      936.0000000000      424.0001686357       -1.8855995886
      938.0000000000      417.6572196467       -1.8461902246
      940.0000000000      411.4086545247       -1.8073725161
      942.0000000000      405.2531823097       -1.7691461804
      944.0000000000      399.1895245258       -1.7315106139
      946.0000000000      393.2164152937       -1.6944648958
      948.0000000000      387.3326014299       -1.6580077929
      950.0000000000      381.5368425314       -1.6221377650
      952.0000000000      375.8279110488       -1.5868529712
      954.0000000000      370.2045923463       -1.5521512769
      956.0000000000      364.6656847513       -1.5180302612
      958.0000000000      359.2099995927       -1.4844872247
      960.0000000000      353.8363612289       -1.4515191985
      962.0000000000      348.5436070663       -1.4191229522
      964.0000000000      343.3305875688       -1.3872950037
      966.0000000000      338.1961662588       -1.3560316284
      968.0000000000      333.1392197090       -1.3253288685
      970.0000000000      328.1586375285       -1.2951825433
      972.0000000000      323.2533223394       -1.2655882590
      974.0000000000      318.4221897487       -1.2365414182
      976.0000000000      313.6641683118       -1.2080372309
      978.0000000000      308.9781994917       -1.1800707237
      980.0000000000      304.3632376113       -1.1526367506
      982.0000000000      299.8182498012       -1.1257300022
      984.0000000000      295.3422159416       -1.0993450167
      986.0000000000      290.9341286005       -1.0734761887
      988.0000000000      286.5929929671       -1.0481177798
      990.0000000000      282.3178267804       -1.0232639277
      992.0000000000      278.1076602553       -0.9989086558
      994.0000000000      273.9615360043       -0.9750458823
      996.0000000000      269.8785089557       -0.9516694297
      998.0000000000      265.8576462693       -0.9287730333
     1000.0000000000      261.8980272490       -0.9063503498
     1002.0000000000      257.9987432525       -0.8843949664
     1004.0000000000      254.1588975987       -0.8629004079
     1006.0000000000      250.3776054732       -0.8418601459
     1008.0000000000      246.6539938312       -0.8212676056
     1010.0000000000      242.9872012984       -0.8011161737
     1012.0000000000      239.3763780711       -0.7813992056
     1014.0000000000      235.8206858135       -0.7621100323
     1016.0000000000      232.3192975542       -0.7432419672
     1018.0000000000      228.8713975815       -0.7247883126
     1020.0000000000      225.4761813373       -0.7067423656
     1022.0000000000      222.1328553098       -0.6890974246
     1024.0000000000      218.8406369260       -0.6718467944
     1026.0000000000      215.5987544421       -0.6549837921
     1028.0000000000      212.4064468349       -0.6385017522
     1030.0000000000      209.2629636911       -0.6223940314
     1032.0000000000      206.1675650968       -0.6066540133
     1034.0000000000      203.1195215268       -0.5912751133
     1036.0000000000      200.1181137330       -0.5762507821
     1038.0000000000      197.1626326333       -0.5615745105
     1040.0000000000      194.2523791992       -0.5472398324
     1042.0000000000      191.3866643448       -0.5332403292
     1044.0000000000      188.5648088148       -0.5195696323
     1046.0000000000      185.7861430724       -0.5062214269
     1048.0000000000      183.0500071884       -0.4931894547
     1050.0000000000      180.3557507293       -0.4804675164
     1052.0000000000      177.7027326465       -0.4680494746
     1054.0000000000      175.0903211649       -0.4559292561
     1056.0000000000      172.5178936731       -0.4441008538
     1058.0000000000      169.9848366127       -0.4325583290
     1060.0000000000      167.4905453687       -0.4212958132
     1062.0000000000      165.0344241604       -0.4103075096
     1064.0000000000      162.6158859328       -0.3995876949
     1066.0000000000      160.2343522478       -0.3891307203
     1068.0000000000      157.8892531772       -0.3789310129
     1070.0000000000      155.5800271956       -0.3689830772
     1072.0000000000      153.3061210738       -0.3592814951
     1074.0000000000      151.0669897732       -0.3498209277
     1076.0000000000      148.8620963412       -0.3405961154
     1078.0000000000      146.6909118061       -0.3316018787
     1080.0000000000      144.5529150746       -0.3228331188
     1082.0000000000      142.4475928282       -0.3142848175
     1084.0000000000      140.3744394216       -0.3059520380
     1086.0000000000      138.3329567815       -0.2978299249
     1088.0000000000      136.3226543061       -0.2899137042
     1090.0000000000      134.3430487659       -0.2821986832
     1092.0000000000      132.3936642045       -0.2746802506
     1094.0000000000      130.4740318412       -0.2673538765
     1096.0000000000      128.5836899740       -0.2602151117
     1098.0000000000      126.7221838832       -0.2532595877
     1100.0000000000      124.8890657367       -0.2464830164
     1102.0000000000      123.0838944953       -0.2398811893
     1104.0000000000      121.3062358196       -0.2334499776
     1106.0000000000      119.5556619774       -0.2271853310
     1108.0000000000      117.8317517521       -0.2210832775
     1110.0000000000      116.1340903524       -0.2151399229
     1112.0000000000      114.4622693222       -0.2093514497
     1114.0000000000      112.8158864520       -0.2037141166
     1116.0000000000      111.1945456911       -0.1982242579
     1118.0000000000      109.5978570609       -0.1928782824
     1120.0000000000      108.0254365685       -0.1876726727
     1122.0000000000      106.4769061221       -0.1826039845
     1124.0000000000      104.9518934467       -0.1776688455
     1126.0000000000      103.4500320011       -0.1728639548
     1128.0000000000      101.9709608955       -0.1681860815
     1130.0000000000      100.5143248105       -0.1636320642
     1132.0000000000       99.0797739167       -0.1591988100
     1134.0000000000       97.6669637951       -0.1548832931
     1136.0000000000       96.2755553589       -0.1506825544
     1138.0000000000       94.9052147759       -0.1465937002
     1140.0000000000       93.5556133918       -0.1426139012
     1142.0000000000       92.2264276548       -0.1387403916
     1144.0000000000       90.9173390403       -0.1349704678
     1146.0000000000       89.6280339776       -0.1313014878
     1148.0000000000       88.3582037766       -0.1277308700
     1150.0000000000       87.1075445561       -0.1242560919
     1152.0000000000       85.8757571722       -0.1208746895
     1154.0000000000       84.6625471484       -0.1175842560
     1156.0000000000       83.4676246061       -0.1143824409
     1158.0000000000       82.2907041963       -0.1112669489
     1160.0000000000       81.1315050317       -0.1082355390
     1162.0000000000       79.9897506202       -0.1052860232
     1164.0000000000       78.8651687991       -0.1024162660
     1166.0000000000       77.7574916698       -0.0996241828
     1168.0000000000       76.6664555340       -0.0969077394
     1170.0000000000       75.5918008300       -0.0942649506
     1172.0000000000       74.5332720706       -0.0916938796
     1174.0000000000       73.4906177813       -0.0891926368
     1176.0000000000       72.4635904396       -0.0867593789
     1178.0000000000       71.4519464146       -0.0843923080
     1180.0000000000       70.4554459085       -0.0820896703
     1182.0000000000       69.4738528975       -0.0798497560
     1184.0000000000       68.5069350749       -0.0776708973
     1186.0000000000       67.5544637936       -0.0755514683
     1188.0000000000       66.6162140107       -0.0734898840
     1190.0000000000       65.6919642318       -0.0714845990
     1192.0000000000       64.7814964571       -0.0695341069
     1194.0000000000       63.8845961267       -0.0676369396
     1196.0000000000       63.0010520688       -0.0657916662
     1198.0000000000       62.1306564466       -0.0639968921
     1200.0000000000       61.2732047071       -0.0622512585
     1202.0000000000       60.4284955304       -0.0605534414
     1204.0000000000       59.5963307797       -0.0589021507
     1206.0000000000       58.7765154517       -0.0572961297
     1208.0000000000       57.9688576281       -0.0557341541
     1210.0000000000       57.1731684280       -0.0542150311
     1212.0000000000       56.3892619599       -0.0527375994
     1214.0000000000       55.6169552759       -0.0513007273
     1216.0000000000       54.8560683254       -0.0499033131
     1218.0000000000       54.1064239100       -0.0485442838
     1220.0000000000       53.3678476388       -0.0472225943
     1222.0000000000       52.6401678846       -0.0459372273
     1224.0000000000       51.9232157406       -0.0446871922
     1226.0000000000       51.2168249778       -0.0434715243
     1228.0000000000       50.5208320027       -0.0422892848
     1230.0000000000       49.8350758165       -0.0411395594
     1232.0000000000       49.1593979735       -0.0400214584
     1234.0000000000       48.4936425417       -0.0389341155
     1236.0000000000       47.8376560627       -0.0378766876
     1238.0000000000       47.1912875130       -0.0368483543
     1240.0000000000       46.5543882652       -0.0358483167
     1242.0000000000       45.9268120506       -0.0348757978
     1244.0000000000       45.3084149217       -0.0339300411
     1246.0000000000       44.6990552156       -0.0330103105
     1248.0000000000       44.0985935175       -0.0321158898
     1250.0000000000       43.5068926257       -0.0312460821
     1252.0000000000       42.9238175158       -0.0304002093
     1254.0000000000       42.3492353067       -0.0295776116
     1256.0000000000       41.7830152265       -0.0287776471
     1258.0000000000       41.2250285786       -0.0279996913
     1260.0000000000       40.6751487092       -0.0272431367
     1262.0000000000       40.1332509746       -0.0265073921
     1264.0000000000       39.5992127090       -0.0257918828
     1266.0000000000       39.0729131935       -0.0250960494
     1268.0000000000       38.5542336245       -0.0244193478
     1270.0000000000       38.0430570836       -0.0237612490
     1272.0000000000       37.5392685073       -0.0231212383
     1274.0000000000       37.0427546575       -0.0224988150
     1276.0000000000       36.5534040922       -0.0218934923
     1278.0000000000       36.0711071370       -0.0213047966
     1280.0000000000       35.5957558568       -0.0207322675
     1282.0000000000       35.1272440276       -0.0201754571
     1284.0000000000       34.6654671098       -0.0196339298
     1286.0000000000       34.2103222208       -0.0191072620
     1288.0000000000       33.7617081083       -0.0185950420
     1290.0000000000       33.3195251248       -0.0180968690
     1292.0000000000       32.8836752012       -0.0176123537
     1294.0000000000       32.4540618218       -0.0171411174
     1296.0000000000       32.0305899996       -0.0166827918
     1298.0000000000       31.6131662514       -0.0162370188
     1300.0000000000       31.2016985738       -0.0158034503
     1302.0000000000       30.7960964194       -0.0153817477
     1304.0000000000       30.3962706736       -0.0149715819
     1306.0000000000       30.0021336313       -0.0145726329
     1308.0000000000       29.6135989744       -0.0141845896
     1310.0000000000       29.2305817498       -0.0138071494
     1312.0000000000       28.8529983467       -0.0134400184
     1314.0000000000       28.4807664758       -0.0130829104
     1316.0000000000       28.1138051475       -0.0127355477
     1318.0000000000       27.7520346513       -0.0123976598
     1320.0000000000       27.3953765351       -0.0120689842
     1322.0000000000       27.0437535850       -0.0117492653
     1324.0000000000       26.6970898051       -0.0114382549
     1326.0000000000       26.3553103985       -0.0111357116
     1328.0000000000       26.0183417473       -0.0108414008
     1330.0000000000       25.6861113940       -0.0105550942
     1332.0000000000       25.3585480228       -0.0102765702
     1334.0000000000       25.0355814410       -0.0100056132
     1336.0000000000       24.7171425611       -0.0097420137
     1338.0000000000       24.4031633830       -0.0094855678
     1340.0000000000       24.0935769764       -0.0092360776
     1342.0000000000       23.7883174635       -0.0089933506
     1344.0000000000       23.4873200021       -0.0087571997
     1346.0000000000       23.1905207690       -0.0085274429
     1348.0000000000       22.8978569434       -0.0083039035
     1350.0000000000       22.6092666910       -0.0080864095
     1352.0000000000       22.3246891478       -0.0078747940
     1354.0000000000       22.0440644047       -0.0076688944
     1356.0000000000       21.7673334918       -0.0074685529
     1358.0000000000       21.4944383638       -0.0072736161
     1360.0000000000       21.2253218846       -0.0070839348
     1362.0000000000       20.9599278128       -0.0068993639
     1364.0000000000       20.6982007873       -0.0067197626
     1366.0000000000       20.4400863131       -0.0065449937
     1368.0000000000       20.1855307476       -0.0063749242
     1370.0000000000       19.9344812863       -0.0062094246
     1372.0000000000       19.6868859499       -0.0060483690
     1374.0000000000       19.4426935704       -0.0058916352
     1376.0000000000       19.2018537788       -0.0057391041
     1378.0000000000       18.9643169915       -0.0055906602
     1380.0000000000       18.7300343979       -0.0054461912
     1382.0000000000       18.4989579483       -0.0053055878
     1384.0000000000       18.2710403411       -0.0051687438
     1386.0000000000       18.0462350111       -0.0050355562
     1388.0000000000       17.8244961175       -0.0049059244
     1390.0000000000       17.6057785325       -0.0047797511
     1392.0000000000       17.3900378294       -0.0046569414
     1394.0000000000       17.1772302718       -0.0045374032
     1396.0000000000       16.9673128019       -0.0044210469
     1398.0000000000       16.7602430304       -0.0043077853
     1400.0000000000       16.5559792248       -0.0041975339
     1402.0000000000       16.3544802999       -0.0040902103
     1404.0000000000       16.1557058063       -0.0039857346
     1406.0000000000       15.9596159211       -0.0038840289
     1408.0000000000       15.7661714374       -0.0037850178
     1410.0000000000       15.5753337543       -0.0036886275
     1412.0000000000       15.3870648676       -0.0035947868
     1414.0000000000       15.2013273597       -0.0035034262
     1416.0000000000       15.0180843907       -0.0034144781
     1418.0000000000       14.8372996889       -0.0033278768
     1420.0000000000       14.6589375415       -0.0032435586
     1422.0000000000       14.4829627859       -0.0031614613
     1424.0000000000       14.3093408009       -0.0030815248
     1426.0000000000       14.1380374979       -0.0030036902
     1428.0000000000       13.9690193123       -0.0029279006
     1430.0000000000       13.8022531954       -0.0028541006
     1432.0000000000       13.6377066058       -0.0027822362
     1434.0000000000       13.4753475016       -0.0027122550
     1436.0000000000       13.3151443321       -0.0026441061
     1438.0000000000       13.1570660302       -0.0025777400
     1440.0000000000       13.0010820047       -0.0025131084
     1442.0000000000       12.8471621322       -0.0024501645
     1444.0000000000       12.6952767505       -0.0023888629
     1446.0000000000       12.5453966504       -0.0023291591
     1448.0000000000       12.3974930688       -0.0022710102
     1450.0000000000       12.2515376819       -0.0022143743
     1452.0000000000       12.1075025976       -0.0021592106
     1454.0000000000       11.9653603490       -0.0021054797
     1456.0000000000       11.8250838876       -0.0020531429
     1458.0000000000       11.6866465765       -0.0020021630
     1460.0000000000       11.5500221840       -0.0019525033
     1462.0000000000       11.4151848770       -0.0019041287
     1464.0000000000       11.2821092148       -0.0018570046
     1466.0000000000       11.1507701428       -0.0018110976
     1468.0000000000       11.0211429862       -0.0017663751
     1470.0000000000       10.8932034445       -0.0017228054
     1472.0000000000       10.7669275848       -0.0016803579
     1474.0000000000       10.6422918366       -0.0016390024
     1476.0000000000       10.5192729856       -0.0015987100
     1478.0000000000       10.3978481686       -0.0015594522
     1480.0000000000       10.2779948672       -0.0015212016
     1482.0000000000       10.1596909031       -0.0014839314
     1484.0000000000       10.0429144321       -0.0014476154
     1486.0000000000        9.9276439391       -0.0014122284
     1488.0000000000        9.8138582330       -0.0013777457
     1490.0000000000        9.7015364413       -0.0013441433
     1492.0000000000        9.5906580053       -0.0013113979
     1494.0000000000        9.4812026750       -0.0012794868
     1496.0000000000        9.3731505044       -0.0012483879
     1498.0000000000        9.2664818464       -0.0012180798
     1500.0000000000        9.1611773483       -0.0011885417
     1502.0000000000        9.0572179473       -0.0011597531
     1504.0000000000        8.9545848657       -0.0011316943
     1506.0000000000        8.8532596064       -0.0011043461
     1508.0000000000        8.7532239487       -0.0010776899
     1510.0000000000        8.6544599436       -0.0010517073
     1512.0000000000        8.5569499100       -0.0010263808
     1514.0000000000        8.4606764302       -0.0010016930
     1516.0000000000        8.3656223457       -0.0009776273
     1518.0000000000        8.2717707534       -0.0009541674
     1520.0000000000        8.1791050012       -0.0009312973
     1522.0000000000        8.0876086846       -0.0009090017
     1524.0000000000        7.9972656424       -0.0008872655
     1526.0000000000        7.9080599530       -0.0008660742
     1528.0000000000        7.8199759307       -0.0008454135
     1530.0000000000        7.7329981220       -0.0008252696
     1532.0000000000        7.6471113021       -0.0008056290
     1534.0000000000        7.5623004708       -0.0007864787
     1536.0000000000        7.4785508499       -0.0007678059
     1538.0000000000        7.3958478789       -0.0007495982
     1540.0000000000        7.3141772120       -0.0007318436
     1542.0000000000        7.2335247148       -0.0007145302
     1544.0000000000        7.1538764607       -0.0006976467
     1546.0000000000        7.0752187280       -0.0006811820
     1548.0000000000        6.9975379966       -0.0006651252
     1550.0000000000        6.9208209449       -0.0006494658
     1552.0000000000        6.8450544465       -0.0006341935
     1554.0000000000        6.7702255675       -0.0006192984
     1556.0000000000        6.6963215633       -0.0006047707
     1558.0000000000        6.6233298758       -0.0005906011
     1560.0000000000        6.5512381303       -0.0005767802
     1562.0000000000        6.4800341329       -0.0005632992
     1564.0000000000        6.4097058676       -0.0005501493
     1566.0000000000        6.3402414935       -0.0005373220
     1568.0000000000        6.2716293423       -0.0005248091
     1570.0000000000        6.2038579153       -0.0005126025
     1572.0000000000        6.1369158812       -0.0005006945
     1574.0000000000        6.0707920730       -0.0004890773
     1576.0000000000        6.0054754861       -0.0004777436
     1578.0000000000        5.9409552752       -0.0004666862
     1580.0000000000        5.8772207523       -0.0004558979
     1582.0000000000        5.8142613840       -0.0004453721
     1584.0000000000        5.7520667892       -0.0004351019
     1586.0000000000        5.6906267369       -0.0004250810
     1588.0000000000        5.6299311438       -0.0004153029
     1590.0000000000        5.5699700718       -0.0004057616
     1592.0000000000        5.5107337262       -0.0003964510
     1594.0000000000        5.4522124534       -0.0003873654
     1596.0000000000        5.3943967383       -0.0003784990
     1598.0000000000        5.3372772029       -0.0003698463
     1600.0000000000        5.2808446037       -0.0003614019
     1602.0000000000        5.2250898298       -0.0003531607
     1604.0000000000        5.1700039007       -0.0003451173
     1606.0000000000        5.1155779648       -0.0003372670
     1608.0000000000        5.0618032968       -0.0003296049
     1610.0000000000        5.0086712963       -0.0003221261
     1612.0000000000        4.9561734857       -0.0003148262
     1614.0000000000        4.9043015082       -0.0003077007
     1616.0000000000        4.8530471262       -0.0003007452
     1618.0000000000        4.8024022194       -0.0002939554
     1620.0000000000        4.7523587829       -0.0002873273
     1622.0000000000        4.7029089257       -0.0002808567
     1624.0000000000        4.6540448688       -0.0002745399
     1626.0000000000        4.6057589436       -0.0002683729
     1628.0000000000        4.5580435899       -0.0002623520
     1630.0000000000        4.5108913550       -0.0002564736
     1632.0000000000        4.4642948913       -0.0002507342
     1634.0000000000        4.4182469551       -0.0002451303
     1636.0000000000        4.3727404051       -0.0002396586
     1638.0000000000        4.3277682005       -0.0002343158
     1640.0000000000        4.2833233999       -0.0002290987
     1642.0000000000        4.2393991596       -0.0002240042
     1644.0000000000        4.1959887322       -0.0002190294
     1646.0000000000        4.1530854650       -0.0002141712
     1648.0000000000        4.1106827987       -0.0002094268
     1650.0000000000        4.0687742662       -0.0002047934
     1652.0000000000        4.0273534907       -0.0002002683
     1654.0000000000        3.9864141849       -0.0001958488
     1656.0000000000        3.9459501495       -0.0001915323
     1658.0000000000        3.9059552714       -0.0001873163
     1660.0000000000        3.8664235234       -0.0001831984
     1662.0000000000        3.8273489619       -0.0001791762
     1664.0000000000        3.7887257262       -0.0001752473
     1666.0000000000        3.7505480374       -0.0001714095
     1668.0000000000        3.7128101967       -0.0001676605
     1670.0000000000        3.6755065845       -0.0001639982
     1672.0000000000        3.6386316593       -0.0001604205
     1674.0000000000        3.6021799563       -0.0001569253
     1676.0000000000        3.5661460865       -0.0001535107
     1678.0000000000        3.5305247354       -0.0001501746
     1680.0000000000        3.4953106620       -0.0001469152
     1682.0000000000        3.4604986976       -0.0001437307
     1684.0000000000        3.4260837449       -0.0001406192
     1686.0000000000        3.3920607768       -0.0001375789
     1688.0000000000        3.3584248355       -0.0001346082
     1690.0000000000        3.3251710314       -0.0001317054
     1692.0000000000        3.2922945420       -0.0001288689
     1694.0000000000        3.2597906110       -0.0001260970
     1696.0000000000        3.2276545474       -0.0001233882
     1698.0000000000        3.1958817246       -0.0001207411
     1700.0000000000        3.1644675790       -0.0001181541
     1702.0000000000        3.1334076098       -0.0001156257
     1704.0000000000        3.1026973773       -0.0001131547
     1706.0000000000        3.0723325027       -0.0001107396
     1708.0000000000        3.0423086668       -0.0001083791
     1710.0000000000        3.0126216092       -0.0001060719
     1712.0000000000        2.9832671274       -0.0001038167
     1714.0000000000        2.9542410763       -0.0001016123
     1716.0000000000        2.9255393667       -0.0000994576
     1718.0000000000        2.8971579653       -0.0000973512
     1720.0000000000        2.8690928932       -0.0000952922
     1722.0000000000        2.8413402253       -0.0000932793
     1724.0000000000        2.8138960898       -0.0000913114
     1726.0000000000        2.7867566671       -0.0000893876
     1728.0000000000        2.7599181893       -0.0000875068
     1730.0000000000        2.7333769392       -0.0000856679
     1732.0000000000        2.7071292495       -0.0000838700
     1734.0000000000        2.6811715027       -0.0000821121
     1736.0000000000        2.6555001295       -0.0000803933
     1738.0000000000        2.6301116088       -0.0000787126
     1740.0000000000        2.6050024666       -0.0000770693
     1742.0000000000        2.5801692756       -0.0000754623
     1744.0000000000        2.5556086544       -0.0000738909
     1746.0000000000        2.5313172666       -0.0000723542
     1748.0000000000        2.5072918207       -0.0000708514
     1750.0000000000        2.4835290689       -0.0000693817
     1752.0000000000        2.4600258068       -0.0000679445
     1754.0000000000        2.4367788728       -0.0000665388
     1756.0000000000        2.4137851472       -0.0000651640
     1758.0000000000        2.3910415519       -0.0000638193
     1760.0000000000        2.3685450496       -0.0000625041
     1762.0000000000        2.3462926435       -0.0000612177
     1764.0000000000        2.3242813762       -0.0000599594
     1766.0000000000        2.3025083297       -0.0000587286
     1768.0000000000        2.2809706246       -0.0000575246
     1770.0000000000        2.2596654194       -0.0000563468
     1772.0000000000        2.2385899103       -0.0000551947
     1774.0000000000        2.2177413304       -0.0000540676
     1776.0000000000        2.1971169491       -0.0000529649
     1778.0000000000        2.1767140720       -0.0000518862
     1780.0000000000        2.1565300401       -0.0000508307
     1782.0000000000        2.1365622290       -0.0000497981
     1784.0000000000        2.1168080491       -0.0000487879
     1786.0000000000        2.0972649446       -0.0000477993
     1788.0000000000        2.0779303932       -0.0000468321
     1790.0000000000        2.0588019055       -0.0000458857
     1792.0000000000        2.0398770247       -0.0000449597
     1794.0000000000        2.0211533262       -0.0000440535
     1796.0000000000        2.0026284168       -0.0000431667
     1798.0000000000        1.9842999346       -0.0000422989
     1800.0000000000        1.9661655483       -0.0000414497
     1802.0000000000        1.9482229572       -0.0000406186
     1804.0000000000        1.9304698902       -0.0000398052
     1806.0000000000        1.9129041057       -0.0000390092
     1808.0000000000        1.8955233913       -0.0000382301
     1810.0000000000        1.8783255631       -0.0000374676
     1812.0000000000        1.8613084655       -0.0000367212
     1814.0000000000        1.8444699708       -0.0000359907
     1816.0000000000        1.8278079787       -0.0000352757
     1818.0000000000        1.8113204160       -0.0000345757
     1820.0000000000        1.7950052361       -0.0000338906
     1822.0000000000        1.7788604190       -0.0000332199
     1824.0000000000        1.7628839704       -0.0000325633
     1826.0000000000        1.7470739217       -0.0000319206
     1828.0000000000        1.7314283295       -0.0000312914
     1830.0000000000        1.7159452755       -0.0000306753
     1832.0000000000        1.7006228657       -0.0000300722
     1834.0000000000        1.6854592305       -0.0000294818
     1836.0000000000        1.6704525241       -0.0000289037
     1838.0000000000        1.6556009243       -0.0000283376
     1840.0000000000        1.6409026320       -0.0000277834
     1842.0000000000        1.6263558712       -0.0000272407
     1844.0000000000        1.6119588883       -0.0000267093
     1846.0000000000        1.5977099521       -0.0000261890
     1848.0000000000        1.5836073535       -0.0000256795
     1850.0000000000        1.5696494048       -0.0000251805
     1852.0000000000        1.5558344399       -0.0000246919
     1854.0000000000        1.5421608136       -0.0000242133
     1856.0000000000        1.5286269017       -0.0000237447
     1858.0000000000        1.5152311003       -0.0000232857
     1860.0000000000        1.5019718260       -0.0000228362
     1862.0000000000        1.4888475150       -0.0000223960
     1864.0000000000        1.4758566236       -0.0000219648
     1866.0000000000        1.4629976271       -0.0000215425
     1868.0000000000        1.4502690203       -0.0000211288
     1870.0000000000        1.4376693167       -0.0000207236
     1872.0000000000        1.4251970484       -0.0000203267
     1874.0000000000        1.4128507661       -0.0000199379
     1876.0000000000        1.4006290384       -0.0000195570
     1878.0000000000        1.3885304519       -0.0000191839
     1880.0000000000        1.3765536109       -0.0000188184
     1882.0000000000        1.3646971369       -0.0000184603
     1884.0000000000        1.3529596689       -0.0000181095
     1886.0000000000        1.3413398624       -0.0000177658
     1888.0000000000        1.3298363901       -0.0000174291
     1890.0000000000        1.3184479409       -0.0000170992
     1892.0000000000        1.3071732199       -0.0000167760
     1894.0000000000        1.2960109485       -0.0000164593
     1896.0000000000        1.2849598636       -0.0000161489
     1898.0000000000        1.2740187182       -0.0000158449
     1900.0000000000        1.2631862802       -0.0000155469
     1902.0000000000        1.2524613330       -0.0000152549
     1904.0000000000        1.2418426749       -0.0000149688
     1906.0000000000        1.2313291190       -0.0000146884
     1908.0000000000        1.2209194932       -0.0000144136
     1910.0000000000        1.2106126394       -0.0000141443
     1912.0000000000        1.2004074141       -0.0000138804
     1914.0000000000        1.1903026876       -0.0000136218
     1916.0000000000        1.1802973442       -0.0000133683
     1918.0000000000        1.1703902817       -0.0000131198
     1920.0000000000        1.1605804115       -0.0000128763
     1922.0000000000        1.1508666582       -0.0000126376
     1924.0000000000        1.1412479596       -0.0000124037
     1926.0000000000        1.1317232663       -0.0000121743
     1928.0000000000        1.1222915419       -0.0000119496
     1930.0000000000        1.1129517625       -0.0000117292
     1932.0000000000        1.1037029165       -0.0000115132
     1934.0000000000        1.0945440048       -0.0000113014
     1936.0000000000        1.0854740403       -0.0000110939
     1938.0000000000        1.0764920479       -0.0000108903
     1940.0000000000        1.0675970642       -0.0000106908
     1942.0000000000        1.0587881375       -0.0000104952
     1944.0000000000        1.0500643277       -0.0000103034
     1946.0000000000        1.0414247059       -0.0000101154
     1948.0000000000        1.0328683544       -0.0000099311
     1950.0000000000        1.0243943665       -0.0000097503
     1952.0000000000        1.0160018466       -0.0000095731
     1954.0000000000        1.0076899097       -0.0000093993
     1956.0000000000        0.9994576815       -0.0000092289
     1958.0000000000        0.9913042979       -0.0000090618
     1960.0000000000        0.9832289056       -0.0000088979
     1962.0000000000        0.9752306612       -0.0000087372
     1964.0000000000        0.9673087315       -0.0000085796
     1966.0000000000        0.9594622930       -0.0000084251
     1968.0000000000        0.9516905324       -0.0000082735
     1970.0000000000        0.9439926459       -0.0000081249
     1972.0000000000        0.9363678391       -0.0000079791
     1974.0000000000        0.9288153274       -0.0000078361
     1976.0000000000        0.9213343351       -0.0000076959
     1978.0000000000        0.9139240960       -0.0000075583
     1980.0000000000        0.9065838530       -0.0000074234
     1982.0000000000        0.8993128577       -0.0000072911
     1984.0000000000        0.8921103707       -0.0000071612
     1986.0000000000        0.8849756614       -0.0000070339
     1988.0000000000        0.8779080077       -0.0000069090
     1990.0000000000        0.8709066961       -0.0000067865
     1992.0000000000        0.8639710213       -0.0000066663
     1994.0000000000        0.8571002867       -0.0000065484
     1996.0000000000        0.8502938034       -0.0000064327
     1998.0000000000        0.8435508910       -0.0000063192
