# Supplementary material for: Breaking the 1250 nm Barrier: A Computational Approach to Light Upconversion via Triplet–Triplet Annihilation in the Silica Telecom Band
Source: ACS Appl Energy Mater. 2026 Feb 12;9(4):2398–411. doi: 10.1021/acsaem.5c04014 (PMC12934551; doi:10.1021/acsaem.5c04014)
Supplement: Supplementary file 2 [file ae5c04014_si_002.zip › xyz-TTA-NIRII-Journal-2025/b3lyp-d3/dimer/opt-s0/uv-abs-s0/dimer-H-tetracene-2C-td-b3lyp-uv-abs-s0.txt]

# UV-Vis Spectrum
# X-Axis:  Wavelength (nm)
# Y-Axis:  &epsilon;
# Y-Axis2: Oscillator Strength

# Peak information
#                  X                   Y                  Y2
#    1071.3000000000        0.0000000000        0.0000000000
#    1039.1200000000        0.0000000000        0.0000000000
#     582.6400000000        0.0000000000        0.0000000000
#     578.1400000000        0.0193000000   201985.3939246933
#     572.8700000000        0.0000000000        0.0000000000
#     570.5800000000        0.0000000000        0.0000000000
#     523.5300000000        0.0000000000        0.0000000000
#     499.3200000000        0.0546000000   571419.8190822930
#     491.1400000000        0.0000000000        0.0000000000
#     476.1000000000        0.0000000000        0.0000000000
#     390.7200000000        0.0000000000        0.0000000000
#     387.2600000000        0.0000000000        0.0000000000
#     375.1900000000        0.0000000000        0.0000000000
#     374.5900000000        0.0000000000        0.0000000000
#     360.0200000000        0.0000000000        0.0000000000
#     359.9000000000        0.0000000000        0.0000000000
#     358.6500000000        0.0018000000    18838.0160137020
#     353.2300000000        0.0000000000        0.0000000000
#     352.1400000000        0.0000000000        0.0000000000
#     349.8200000000        0.0000000000        0.0000000000
#     347.6800000000        0.0000000000        0.0000000000
#     345.0700000000        0.0002000000     2093.1128904113
#     341.5800000000        0.0000000000        0.0000000000
#     338.9300000000        0.0000000000        0.0000000000
#     337.3600000000        0.0018000000    18838.0160137020
#     334.0500000000        0.0000000000        0.0000000000
#     332.6900000000        0.0000000000        0.0000000000
#     330.6200000000        0.0000000000        0.0000000000
#     329.8900000000        0.0000000000        0.0000000000
#     329.4000000000        0.0000000000        0.0000000000
#     327.2100000000        0.0096000000   100469.4187397438
#     327.0800000000        0.0000000000        0.0000000000
#     326.1700000000        0.0191000000   199892.2810342820
#     325.2600000000        0.0000000000        0.0000000000
#     320.2900000000        0.0577000000   603863.0688836684
#     318.2400000000        0.0077000000    80584.8462808362
#     317.8800000000        0.0000000000        0.0000000000
#     310.5600000000        0.0000000000        0.0000000000
#     298.7400000000        0.0000000000        0.0000000000
#     273.1900000000        0.0010000000    10465.5644520566

# Spectra
#                  X                   Y               DY/DX
        0.0000000000        0.0000000000        0.0000000000
        2.0000000000        0.0000000000        0.0000000000
        4.0000000000        0.0000000000        0.0000000000
        6.0000000000        0.0000000000        0.0000000000
        8.0000000000        0.0000000000        0.0000000000
       10.0000000000        0.0000000000        0.0000000000
       12.0000000000        0.0000000000        0.0000000000
       14.0000000000        0.0000000000        0.0000000000
       16.0000000000        0.0000000000        0.0000000000
       18.0000000000        0.0000000000        0.0000000000
       20.0000000000        0.0000000000        0.0000000000
       22.0000000000        0.0000000000        0.0000000000
       24.0000000000        0.0000000000        0.0000000000
       26.0000000000        0.0000000000        0.0000000000
       28.0000000000        0.0000000000        0.0000000000
       30.0000000000        0.0000000000        0.0000000000
       32.0000000000        0.0000000000        0.0000000000
       34.0000000000        0.0000000000        0.0000000000
       36.0000000000        0.0000000000        0.0000000000
       38.0000000000        0.0000000000        0.0000000000
       40.0000000000        0.0000000000        0.0000000000
       42.0000000000        0.0000000000        0.0000000000
       44.0000000000        0.0000000000        0.0000000000
       46.0000000000        0.0000000000        0.0000000000
       48.0000000000        0.0000000000        0.0000000000
       50.0000000000        0.0000000000        0.0000000000
       52.0000000000        0.0000000000        0.0000000000
       54.0000000000        0.0000000000        0.0000000000
       56.0000000000        0.0000000000        0.0000000000
       58.0000000000        0.0000000000        0.0000000000
       60.0000000000        0.0000000000        0.0000000000
       62.0000000000        0.0000000000        0.0000000000
       64.0000000000        0.0000000000        0.0000000000
       66.0000000000        0.0000000000        0.0000000000
       68.0000000000        0.0000000000        0.0000000000
       70.0000000000        0.0000000000        0.0000000000
       72.0000000000        0.0000000000        0.0000000000
       74.0000000000        0.0000000000        0.0000000000
       76.0000000000        0.0000000000        0.0000000000
       78.0000000000        0.0000000000        0.0000000000
       80.0000000000        0.0000000000        0.0000000000
       82.0000000000        0.0000000000        0.0000000000
       84.0000000000        0.0000000000        0.0000000000
       86.0000000000        0.0000000000        0.0000000000
       88.0000000000        0.0000000000        0.0000000000
       90.0000000000        0.0000000000        0.0000000000
       92.0000000000        0.0000000000        0.0000000000
       94.0000000000        0.0000000000        0.0000000000
       96.0000000000        0.0000000000        0.0000000000
       98.0000000000        0.0000000000        0.0000000000
      100.0000000000        0.0000000000        0.0000000000
      102.0000000000        0.0000000000        0.0000000000
      104.0000000000        0.0000000000        0.0000000000
      106.0000000000        0.0000000000        0.0000000000
      108.0000000000        0.0000000000        0.0000000000
      110.0000000000        0.0000000000        0.0000000000
      112.0000000000        0.0000000000        0.0000000000
      114.0000000000        0.0000000000        0.0000000000
      116.0000000000        0.0000000000        0.0000000000
      118.0000000000        0.0000000000        0.0000000000
      120.0000000000        0.0000000000        0.0000000000
      122.0000000000        0.0000000000        0.0000000000
      124.0000000000        0.0000000000        0.0000000000
      126.0000000000        0.0000000000        0.0000000000
      128.0000000000        0.0000000000        0.0000000000
      130.0000000000        0.0000000000        0.0000000000
      132.0000000000        0.0000000000        0.0000000000
      134.0000000000        0.0000000000        0.0000000000
      136.0000000000        0.0000000000        0.0000000000
      138.0000000000        0.0000000000        0.0000000000
      140.0000000000        0.0000000000        0.0000000000
      142.0000000000        0.0000000000        0.0000000000
      144.0000000000        0.0000000000        0.0000000000
      146.0000000000        0.0000000000        0.0000000000
      148.0000000000        0.0000000000        0.0000000000
      150.0000000000        0.0000000000        0.0000000000
      152.0000000000        0.0000000000        0.0000000000
      154.0000000000        0.0000000000        0.0000000000
      156.0000000000        0.0000000000        0.0000000000
      158.0000000000        0.0000000000        0.0000000000
      160.0000000000        0.0000000000        0.0000000000
      162.0000000000        0.0000000000        0.0000000000
      164.0000000000        0.0000000000        0.0000000000
      166.0000000000        0.0000000000        0.0000000000
      168.0000000000        0.0000000000        0.0000000000
      170.0000000000        0.0000000000        0.0000000000
      172.0000000000        0.0000000000        0.0000000000
      174.0000000000        0.0000000000        0.0000000000
      176.0000000000        0.0000000000        0.0000000000
      178.0000000000        0.0000000000        0.0000000000
      180.0000000000        0.0000000000        0.0000000000
      182.0000000000        0.0000000000        0.0000000000
      184.0000000000        0.0000000000        0.0000000000
      186.0000000000        0.0000000000        0.0000000000
      188.0000000000        0.0000000001        0.0000000000
      190.0000000000        0.0000000008        0.0000000000
      192.0000000000        0.0000000041        0.0000000000
      194.0000000000        0.0000000195        0.0000000000
      196.0000000000        0.0000000861        0.0000000000
      198.0000000000        0.0000003501        0.0000000000
      200.0000000000        0.0000013165        0.0000000000
      202.0000000000        0.0000045991        0.0000000000
      204.0000000000        0.0000149763        0.0000000000
      206.0000000000        0.0000456132        0.0000000000
      208.0000000000        0.0001303510        0.0000000002
      210.0000000000        0.0003505806        0.0000000012
      212.0000000000        0.0008899263        0.0000000077
      214.0000000000        0.0021379216        0.0000000448
      216.0000000000        0.0048732714        0.0000002337
      218.0000000000        0.0105658516        0.0000010978
      220.0000000000        0.0218401860        0.0000046645
      222.0000000000        0.0431362138        0.0000180035
      224.0000000000        0.0815802922        0.0000633887
      226.0000000000        0.1480377742        0.0002044118
      228.0000000000        0.2582611353        0.0006060062
      230.0000000000        0.4339857102        0.0016575652
      232.0000000000        0.7037785751        0.0041970378
      234.0000000000        1.1034408958        0.0098687771
      236.0000000000        1.6758260636        0.0216130654
      238.0000000000        2.4700825555        0.0442081035
      240.0000000000        3.5405619729        0.0846710518
      242.0000000000        4.9459262028        0.1522103109
      244.0000000000        6.7492956804        0.2573758569
      246.0000000000        9.0205363059        0.4101563762
      248.0000000000       11.8419096749        0.6170630340
      250.0000000000       15.3182395099        0.8776790495
      252.0000000000       19.5924273130        1.1816033098
      254.0000000000       24.8665679311        1.5069789532
      256.0000000000       31.4281002970        1.8217081789
      258.0000000000       39.6794554292        2.0879704836
      260.0000000000       50.1686489175        2.2699097832
      262.0000000000       63.6173528284        2.3435923652
      264.0000000000       80.9423260454        2.3078343768
      266.0000000000      103.2658234352        2.1944107942
      268.0000000000      131.9108478327        2.0764467655
      270.0000000000      168.3779032239        2.0742347163
      272.0000000000      214.3012310555        2.3580223374
      274.0000000000      271.3842680856        3.1472635482
      276.0000000000      341.3160894352        4.7054068267
      278.0000000000      425.6726801060        7.3287428581
      280.0000000000      525.8087739952       11.3275432927
      282.0000000000      642.7474809046       16.9981022613
      284.0000000000      777.0757980407       24.5855800250
      286.0000000000      928.8542477573       34.2396762466
      288.0000000000     1097.5482558633       45.9677202061
      290.0000000000     1281.9875317060       59.5920906653
      292.0000000000     1480.3577616340       74.7202271525
      294.0000000000     1690.2265750230       90.7352743149
      296.0000000000     1908.6032195213      106.8133640515
      298.0000000000     2132.0289321154      121.9698886606
      300.0000000000     2356.6928390102      135.1324826406
      302.0000000000     2578.5665415868      145.2337264054
      304.0000000000     2793.5494700027      151.3127894110
      306.0000000000     2997.6166652379      152.6131442960
      308.0000000000     3186.9608728227      148.6635451306
      310.0000000000     3358.1216269590      139.3316556947
      312.0000000000     3508.0952572912      124.8435927899
      314.0000000000     3634.4213192131      105.7674637268
      316.0000000000     3735.2426786537       82.9638501060
      318.0000000000     3809.3382254216       57.5103099974
      320.0000000000     3856.1288153082       30.6097426664
      322.0000000000     3875.6584474682        3.4935925560
      324.0000000000     3868.5537995003      -22.6696139222
      326.0000000000     3835.9660306700      -46.8517174643
      328.0000000000     3779.4992171510      -68.2223652879
      330.0000000000     3701.1299213880      -86.1834886206
      332.0000000000     3603.1222599183     -100.3807880596
      334.0000000000     3487.9424725785     -110.6946271866
      336.0000000000     3358.1764698526     -117.2144486529
      338.0000000000     3216.4532038879     -120.2017473074
      340.0000000000     3065.3760282176     -120.0468116603
      342.0000000000     2907.4635301058     -117.2240172611
      344.0000000000     2745.1006769914     -112.2496099922
      346.0000000000     2580.5005439466     -105.6448493684
      348.0000000000     2415.6764015276      -97.9062666831
      350.0000000000     2252.4235528092      -89.4837663722
      352.0000000000     2092.3100168284      -80.7664509632
      354.0000000000     1936.6749589091      -72.0754249458
      356.0000000000     1786.6336575744      -63.6624372741
      358.0000000000     1643.0877611851      -55.7130345892
      360.0000000000     1506.7396116738      -48.3528791949
      362.0000000000     1378.1094840164      -41.6559915362
      364.0000000000     1257.5546951499      -35.6538609105
      366.0000000000     1145.2896628810      -30.3445902797
      368.0000000000     1041.4061334839      -25.7014694776
      370.0000000000      945.8929375604      -21.6805831316
      372.0000000000      858.6547705652      -18.2272412089
      374.0000000000      779.5296222208      -15.2811646240
      376.0000000000      708.3045944728      -12.7804647930
      378.0000000000      644.7299487072      -10.6645273001
      380.0000000000      588.5313087957       -8.8759511333
      382.0000000000      539.4200172254       -7.3617124516
      384.0000000000      497.1016977987       -6.0737218345
      386.0000000000      461.2831213323       -4.9689321149
      388.0000000000      431.6775018775       -4.0091350188
      390.0000000000      408.0083718112       -3.1605626455
      392.0000000000      390.0121963020       -2.3933870621
      394.0000000000      377.4398926922       -1.6811897478
      396.0000000000      370.0574196749       -1.0004533774
      398.0000000000      367.6455960810       -0.3301119635
      400.0000000000      369.9993007358        0.3488182274
      402.0000000000      376.9261941548        1.0535154830
      404.0000000000      388.2450906272        1.7995342086
      406.0000000000      403.7840961085        2.6008947972
      408.0000000000      423.3786138501        3.4700902235
      410.0000000000      446.8693062111        4.4180213083
      412.0000000000      474.1000879432        5.4538750478
      414.0000000000      504.9162136329        6.5849619697
      416.0000000000      539.1625100860        7.8165292930
      418.0000000000      576.6817933588        9.1515668296
      420.0000000000      617.3134999453       10.5906221372
      422.0000000000      660.8925523659       12.1316404483
      424.0000000000      707.2484710743       13.7698434159
      426.0000000000      756.2047372233       15.4976587645
      428.0000000000      807.5784043702       17.3047105881
      430.0000000000      861.1799516527       19.1778773585
      432.0000000000      916.8133662834       21.1014218024
      434.0000000000      974.2764393575       23.0571937709
      436.0000000000     1033.3612559055       25.0249041771
      438.0000000000     1093.8548577906       26.9824651459
      440.0000000000     1155.5400564125       28.9063888039
      442.0000000000     1218.1963711643       30.7722347613
      444.0000000000     1281.6010691523       32.5550943817
      446.0000000000     1345.5302817627       34.2300984785
      448.0000000000     1409.7601741868       35.7729341618
      450.0000000000     1474.0681449408       37.1603562126
      452.0000000000     1538.2340336682       38.3706785817
      454.0000000000     1602.0413170431       39.3842323573
      456.0000000000     1665.2782743391       40.1837777908
      458.0000000000     1727.7391061350       40.7548596172
      460.0000000000     1789.2249916496       41.0860968974
      462.0000000000     1849.5450722795       41.1694008307
      464.0000000000     1908.5173510150       41.0001163539
      466.0000000000     1965.9694994903       40.5770857507
      468.0000000000     2021.7395664529       39.9026348521
      470.0000000000     2075.6765833769       38.9824846376
      472.0000000000     2127.6410647786       37.8255930570
      474.0000000000     2177.5054024952       36.4439336481
      476.0000000000     2225.1541547417       34.8522189617
      478.0000000000     2270.4842321650       33.0675779058
      480.0000000000     2313.4049843436       31.1091968684
      482.0000000000     2353.8381912530       28.9979348744
      484.0000000000     2391.7179651136       26.7559230911
      486.0000000000     2426.9905687738       24.4061587485
      488.0000000000     2459.6141573538       21.9721030079
      490.0000000000     2489.5584503015       19.4772915538
      492.0000000000     2516.8043412899       16.9449657268
      494.0000000000     2541.3434535362       14.3977309215
      496.0000000000     2563.1776481527       11.8572477801
      498.0000000000     2582.3184930594        9.3439604735
      500.0000000000     2598.7866998210        6.8768651135
      502.0000000000     2612.6115355114        4.4733201238
      504.0000000000     2623.8302163932        2.1488992472
      506.0000000000     2632.4872898152       -0.0827131935
      508.0000000000     2638.6340103129       -2.2097861122
      510.0000000000     2642.3277154369       -4.2225667000
      512.0000000000     2643.6312063556       -6.1132695217
      514.0000000000     2642.6121377863       -7.8760330390
      516.0000000000     2639.3424213074       -9.5068473322
      518.0000000000     2633.8976456106      -11.0034570561
      520.0000000000     2626.3565167613      -12.3652438057
      522.0000000000     2616.8003210658      -13.5930920882
      524.0000000000     2605.3124126850      -14.6892430163
      526.0000000000     2591.9777277078      -15.6571396716
      528.0000000000     2576.8823259882      -16.5012678403
      530.0000000000     2560.1129616764      -17.2269955264
      532.0000000000     2541.7566830235      -17.8404143011
      534.0000000000     2521.9004617264      -18.3481851736
      536.0000000000     2500.6308517922      -18.7573912803
      538.0000000000     2478.0336776459      -19.0753992917
      540.0000000000     2454.1937509860      -19.3097310501
      542.0000000000     2429.1946156908      -19.4679465727
      544.0000000000     2403.1183199208      -19.5575392045
      546.0000000000     2376.0452144166      -19.5858433743
      548.0000000000     2348.0537758815      -19.5599551146
      550.0000000000     2319.2204542493      -19.4866652411
      552.0000000000     2289.6195425654      -19.3724048627
      554.0000000000     2259.3230681659      -19.2232026990
      556.0000000000     2228.4007038065      -19.0446535282
      558.0000000000     2196.9196973799      -18.8418969656
      560.0000000000     2164.9448188616      -18.6196056808
      562.0000000000     2132.5383231356      -18.3819821036
      564.0000000000     2099.7599273779      -18.1327626327
      566.0000000000     2066.6668017060      -17.8752283518
      568.0000000000     2033.3135718473      -17.6122212694
      570.0000000000     1999.7523326228      -17.3461651240
      572.0000000000     1966.0326710988      -17.0790898432
      574.0000000000     1932.2016983129      -16.8126587965
      576.0000000000     1898.3040885412      -16.5481980455
      578.0000000000     1864.3821251356      -16.2867268670
      580.0000000000     1830.4757520192      -16.0289888948
      582.0000000000     1796.6226299941      -15.7754833040
      584.0000000000     1762.8581970743      -15.5264955373
      586.0000000000     1729.2157321205      -15.2821271457
      588.0000000000     1695.7264211104      -15.0423243887
      590.0000000000     1662.4194254388      -14.8069053095
      592.0000000000     1629.3219516938      -14.5755850595
      594.0000000000     1596.4593224133      -14.3479993113
      596.0000000000     1563.8550473718      -14.1237256478
      598.0000000000     1531.5308949989      -13.9023028667
      600.0000000000     1499.5069635745      -13.6832481791
      602.0000000000     1467.8017518889      -13.4660723202
      604.0000000000     1436.4322290936      -13.2502926187
      606.0000000000     1405.4139035073      -13.0354441003
      608.0000000000     1374.7608901740      -12.8210887185
      610.0000000000     1344.4859770020      -12.6068228263
      612.0000000000     1314.6006893392      -12.3922830101
      614.0000000000     1285.1153528685      -12.1771504211
      616.0000000000     1256.0391547285      -11.9611537387
      618.0000000000     1227.3802027865      -11.7440709080
      620.0000000000     1199.1455830094      -11.5257297894
      622.0000000000     1171.3414148965      -11.3060078568
      624.0000000000     1143.9729049496      -11.0848310783
      626.0000000000     1117.0443981744      -10.8621721042
      628.0000000000     1090.5594276121      -10.6380478826
      630.0000000000     1064.5207619174      -10.4125168151
      632.0000000000     1038.9304510007      -10.1856755537
      634.0000000000     1013.7898697651       -9.9576555360
      636.0000000000      989.0997599730       -9.7286193416
      638.0000000000      964.8602702803       -9.4987569476
      640.0000000000      941.0709944845       -9.2682819501
      642.0000000000      917.7310080329       -9.0374278105
      644.0000000000      894.8389028417       -8.8064441766
      646.0000000000      872.3928204780       -8.5755933226
      648.0000000000      850.3904837579       -8.3451467419
      650.0000000000      828.8292268154       -8.1153819212
      652.0000000000      807.7060236970       -7.8865793188
      654.0000000000      787.0175155362       -7.6590195635
      656.0000000000      766.7600363639       -7.4329808849
      658.0000000000      746.9296376063       -7.2087367814
      660.0000000000      727.5221113256       -6.9865539300
      662.0000000000      708.5330122540       -6.7666903363
      664.0000000000      689.9576786737       -6.5493937198
      666.0000000000      671.7912521900       -6.3349001305
      668.0000000000      654.0286964476       -6.1234327860
      670.0000000000      636.6648148366       -5.9152011201
      672.0000000000      619.6942672321       -5.7104000308
      674.0000000000      603.1115858124       -5.5092093165
      676.0000000000      586.9111899966       -5.3117932848
      678.0000000000      571.0874005433       -5.1183005223
      680.0000000000      555.6344528475       -4.9288638108
      682.0000000000      540.5465094745       -4.7436001752
      684.0000000000      525.8176719653       -4.5626110516
      686.0000000000      511.4419919486       -4.3859825588
      688.0000000000      497.4134815914       -4.2137858639
      690.0000000000      483.7261234199       -4.0460776269
      692.0000000000      470.3738795405       -3.8829005132
      694.0000000000      457.3507002891       -3.7242837638
      696.0000000000      444.6505323369       -3.5702438111
      698.0000000000      432.2673262778       -3.4207849317
      700.0000000000      420.1950437226       -3.2758999273
      702.0000000000      408.4276639246       -3.1355708244
      704.0000000000      396.9591899573       -2.9997695869
      706.0000000000      385.7836544683       -2.8684588327
      708.0000000000      374.8951250284       -2.7415925513
      710.0000000000      364.2877090957       -2.6191168136
      712.0000000000      353.9555586151       -2.5009704721
      714.0000000000      343.8928742685       -2.3870858456
      716.0000000000      334.0939093962       -2.2773893858
      718.0000000000      324.5529736030       -2.1718023228
      720.0000000000      315.2644360662       -2.0702412864
      722.0000000000      306.2227285610       -1.9726189019
      724.0000000000      297.4223482157       -1.8788443589
      726.0000000000      288.8578600125       -1.7888239513
      728.0000000000      280.5238990461       -1.7024615885
      730.0000000000      272.4151725521       -1.6196592763
      732.0000000000      264.5264617189       -1.5403175689
      734.0000000000      256.8526232924       -1.4643359900
      736.0000000000      249.3885909866       -1.3916134247
      738.0000000000      242.1293767090       -1.3220484832
      740.0000000000      235.0700716120       -1.2555398343
      742.0000000000      228.2058469798       -1.1919865127
      744.0000000000      221.5319549587       -1.1312881984
      746.0000000000      215.0437291420       -1.0733454714
      748.0000000000      208.7365850161       -1.0180600400
      750.0000000000      202.6060202762       -0.9653349467
      752.0000000000      196.6476150207       -0.9150747510
      754.0000000000      190.8570318293       -0.8671856909
      756.0000000000      185.2300157348       -0.8215758238
      758.0000000000      179.7623940929       -0.7781551490
      760.0000000000      174.4500763577       -0.7368357118
      762.0000000000      169.2890537695       -0.6975316914
      764.0000000000      164.2753989595       -0.6601594728
      766.0000000000      159.4052654786       -0.6246377044
      768.0000000000      154.6748872546       -0.5908873429
      770.0000000000      150.0805779832       -0.5588316852
      772.0000000000      145.6187304585       -0.5283963890
      774.0000000000      141.2858158468       -0.4995094842
      776.0000000000      137.0783829086       -0.4721013736
      778.0000000000      132.9930571730       -0.4461048261
      780.0000000000      129.0265400685       -0.4214549620
      782.0000000000      125.1756080147       -0.3980892313
      784.0000000000      121.4371114773       -0.3759473864
      786.0000000000      117.8079739916       -0.3549714490
      788.0000000000      114.2851911562       -0.3351056723
      790.0000000000      110.8658296013       -0.3162964998
      792.0000000000      107.5470259336       -0.2984925195
      794.0000000000      104.3259856618       -0.2816444157
      796.0000000000      101.1999821042       -0.2657049187
      798.0000000000       98.1663552819       -0.2506287515
      800.0000000000       95.2225107992       -0.2363725756
      802.0000000000       92.3659187139       -0.2228949352
      804.0000000000       89.5941124004       -0.2101562006
      806.0000000000       86.9046874055       -0.1981185108
      808.0000000000       84.2953003011       -0.1867457160
      810.0000000000       81.7636675342       -0.1760033203
      812.0000000000       79.3075642766       -0.1658584234
      814.0000000000       76.9248232748       -0.1562796642
      816.0000000000       74.6133337031       -0.1472371640
      818.0000000000       72.3710400202       -0.1387024703
      820.0000000000       70.1959408303       -0.1306485021
      822.0000000000       68.0860877511       -0.1230494956
      824.0000000000       66.0395842888       -0.1158809513
      826.0000000000       64.0545847216       -0.1091195818
      828.0000000000       62.1292929917       -0.1027432617
      830.0000000000       60.2619616086       -0.0967309777
      832.0000000000       58.4508905625       -0.0910627807
      834.0000000000       56.6944262493       -0.0857197394
      836.0000000000       54.9909604085       -0.0806838947
      838.0000000000       53.3389290734       -0.0759382160
      840.0000000000       51.7368115350       -0.0714665589
      842.0000000000       50.1831293196       -0.0672536240
      844.0000000000       48.6764451813       -0.0632849178
      846.0000000000       47.2153621088       -0.0595467140
      848.0000000000       45.7985223473       -0.0560260173
      850.0000000000       44.4246064359       -0.0527105281
      852.0000000000       43.0923322606       -0.0495886083
      854.0000000000       41.8004541236       -0.0466492490
      856.0000000000       40.5477618276       -0.0438820393
      858.0000000000       39.3330797776       -0.0412771361
      860.0000000000       38.1552660979       -0.0388252360
      862.0000000000       37.0132117662       -0.0365175472
      864.0000000000       35.9058397637       -0.0343457640
      866.0000000000       34.8321042422       -0.0323020410
      868.0000000000       33.7909897068       -0.0303789700
      870.0000000000       32.7815102159       -0.0285695565
      872.0000000000       31.8027085973       -0.0268671983
      874.0000000000       30.8536556806       -0.0252656646
      876.0000000000       29.9334495456       -0.0237590764
      878.0000000000       29.0412147874       -0.0223418875
      880.0000000000       28.1761017973       -0.0210088666
      882.0000000000       27.3372860595       -0.0197550807
      884.0000000000       26.5239674635       -0.0185758783
      886.0000000000       25.7353696325       -0.0174668743
      888.0000000000       24.9707392670       -0.0164239355
      890.0000000000       24.2293455034       -0.0154431667
      892.0000000000       23.5104792882       -0.0145208973
      894.0000000000       22.8134527669       -0.0136536692
      896.0000000000       22.1375986872       -0.0128382245
      898.0000000000       21.4822698172       -0.0120714949
      900.0000000000       20.8468383776       -0.0113505905
      902.0000000000       20.2306954880       -0.0106727899
      904.0000000000       19.6332506265       -0.0100355309
      906.0000000000       19.0539311043       -0.0094364014
      908.0000000000       18.4921815516       -0.0088731305
      910.0000000000       17.9474634183       -0.0083435808
      912.0000000000       17.4192544870       -0.0078457410
      914.0000000000       16.9070483982       -0.0073777178
      916.0000000000       16.4103541885       -0.0069377301
      918.0000000000       15.9286958406       -0.0065241018
      920.0000000000       15.4616118455       -0.0061352562
      922.0000000000       15.0086547761       -0.0057697099
      924.0000000000       14.5693908721       -0.0054260676
      926.0000000000       14.1433996366       -0.0051030170
      928.0000000000       13.7302734433       -0.0047993236
      930.0000000000       13.3296171540       -0.0045138267
      932.0000000000       12.9410477478       -0.0042454344
      934.0000000000       12.5641939589       -0.0039931204
      936.0000000000       12.1986959260       -0.0037559194
      938.0000000000       11.8442048501       -0.0035329238
      940.0000000000       11.5003826631       -0.0033232803
      942.0000000000       11.1669017045       -0.0031261869
      944.0000000000       10.8434444083       -0.0029408894
      946.0000000000       10.5297029978       -0.0027666788
      948.0000000000       10.2253791900       -0.0026028888
      950.0000000000        9.9301839080       -0.0024488931
      952.0000000000        9.6438370011       -0.0023041028
      954.0000000000        9.3660669741       -0.0021679646
      956.0000000000        9.0966107236       -0.0020399583
      958.0000000000        8.8352132820       -0.0019195952
      960.0000000000        8.5816275694       -0.0018064158
      962.0000000000        8.3356141522       -0.0016999883
      964.0000000000        8.0969410090       -0.0015999070
      966.0000000000        7.8653833037       -0.0015057906
      968.0000000000        7.6407231645       -0.0014172806
      970.0000000000        7.4227494701       -0.0013340404
      972.0000000000        7.2112576422       -0.0012557534
      974.0000000000        7.0060494436       -0.0011821223
      976.0000000000        6.8069327828       -0.0011128676
      978.0000000000        6.6137215248       -0.0010477267
      980.0000000000        6.4262353061       -0.0009864529
      982.0000000000        6.2442993571       -0.0009288142
      984.0000000000        6.0677443285       -0.0008745928
      986.0000000000        5.8964061238       -0.0008235838
      988.0000000000        5.7301257359       -0.0007755949
      990.0000000000        5.5687490896       -0.0007304452
      992.0000000000        5.4121268882       -0.0006879649
      994.0000000000        5.2601144654       -0.0006479941
      996.0000000000        5.1125716409       -0.0006103830
      998.0000000000        4.9693625811       -0.0005749904
     1000.0000000000        4.8303556638       -0.0005416840
     1002.0000000000        4.6954233468       -0.0005103390
     1004.0000000000        4.5644420410       -0.0004808386
     1006.0000000000        4.4372919871       -0.0004530727
     1008.0000000000        4.3138571359       -0.0004269380
     1010.0000000000        4.1940250330       -0.0004023372
     1012.0000000000        4.0776867059       -0.0003791792
     1014.0000000000        3.9647365561       -0.0003573781
     1016.0000000000        3.8550722528       -0.0003368532
     1018.0000000000        3.7485946315       -0.0003175288
     1020.0000000000        3.6452075947       -0.0002993335
     1022.0000000000        3.5448180160       -0.0002822004
     1024.0000000000        3.4473356474       -0.0002660666
     1026.0000000000        3.3526730288       -0.0002508728
     1028.0000000000        3.2607454014       -0.0002365634
     1030.0000000000        3.1714706227       -0.0002230862
     1032.0000000000        3.0847690849       -0.0002103918
     1034.0000000000        3.0005636355       -0.0001984342
     1036.0000000000        2.9187795002       -0.0001871699
     1038.0000000000        2.8393442089       -0.0001765579
     1040.0000000000        2.7621875234       -0.0001665598
     1042.0000000000        2.6872413674       -0.0001571396
     1044.0000000000        2.6144397591       -0.0001482632
     1046.0000000000        2.5437187453       -0.0001398988
     1048.0000000000        2.4750163383       -0.0001320162
     1050.0000000000        2.4082724542       -0.0001245871
     1052.0000000000        2.3434288534       -0.0001175851
     1054.0000000000        2.2804290827       -0.0001109852
     1056.0000000000        2.2192184197       -0.0001047637
     1058.0000000000        2.1597438186       -0.0000988987
     1060.0000000000        2.1019538576       -0.0000933692
     1062.0000000000        2.0457986885       -0.0000881558
     1064.0000000000        1.9912299871       -0.0000832400
     1066.0000000000        1.9382009058       -0.0000786045
     1068.0000000000        1.8866660276       -0.0000742330
     1070.0000000000        1.8365813212       -0.0000701102
     1072.0000000000        1.7879040978       -0.0000662217
     1074.0000000000        1.7405929693       -0.0000625538
     1076.0000000000        1.6946078076       -0.0000590938
     1078.0000000000        1.6499097054       -0.0000558297
     1080.0000000000        1.6064609382       -0.0000527502
     1082.0000000000        1.5642249273       -0.0000498445
     1084.0000000000        1.5231662041       -0.0000471027
     1086.0000000000        1.4832503758       -0.0000445154
     1088.0000000000        1.4444440914       -0.0000420737
     1090.0000000000        1.4067150101       -0.0000397691
     1092.0000000000        1.3700317689       -0.0000375938
     1094.0000000000        1.3343639533       -0.0000355405
     1096.0000000000        1.2996820668       -0.0000336021
     1098.0000000000        1.2659575030       -0.0000317721
     1100.0000000000        1.2331625181       -0.0000300442
     1102.0000000000        1.2012702037       -0.0000284126
     1104.0000000000        1.1702544611       -0.0000268719
     1106.0000000000        1.1400899764       -0.0000254169
     1108.0000000000        1.1107521959       -0.0000240427
     1110.0000000000        1.0822173028       -0.0000227446
     1112.0000000000        1.0544621944       -0.0000215185
     1114.0000000000        1.0274644598       -0.0000203602
     1116.0000000000        1.0012023589       -0.0000192659
     1118.0000000000        0.9756548016       -0.0000182319
     1120.0000000000        0.9508013273       -0.0000172549
     1122.0000000000        0.9266220862       -0.0000163316
     1124.0000000000        0.9030978202       -0.0000154590
     1126.0000000000        0.8802098444       -0.0000146343
     1128.0000000000        0.8579400299       -0.0000138548
     1130.0000000000        0.8362707865       -0.0000131179
     1132.0000000000        0.8151850462       -0.0000124213
     1134.0000000000        0.7946662472       -0.0000117627
     1136.0000000000        0.7746983182       -0.0000111399
     1138.0000000000        0.7552656638       -0.0000105511
     1140.0000000000        0.7363531495       -0.0000099942
     1142.0000000000        0.7179460877       -0.0000094675
     1144.0000000000        0.7000302241       -0.0000089694
     1146.0000000000        0.6825917246       -0.0000084982
     1148.0000000000        0.6656171622       -0.0000080524
     1150.0000000000        0.6490935049       -0.0000076307
     1152.0000000000        0.6330081032       -0.0000072317
     1154.0000000000        0.6173486790       -0.0000068541
     1156.0000000000        0.6021033140       -0.0000064968
     1158.0000000000        0.5872604387       -0.0000061587
     1160.0000000000        0.5728088220       -0.0000058387
     1162.0000000000        0.5587375609       -0.0000055358
     1164.0000000000        0.5450360704       -0.0000052491
     1166.0000000000        0.5316940742       -0.0000049776
     1168.0000000000        0.5187015949       -0.0000047206
     1170.0000000000        0.5060489454       -0.0000044772
     1172.0000000000        0.4937267197       -0.0000042468
     1174.0000000000        0.4817257850       -0.0000040286
     1176.0000000000        0.4700372729       -0.0000038219
     1178.0000000000        0.4586525717       -0.0000036261
     1180.0000000000        0.4475633186       -0.0000034407
     1182.0000000000        0.4367613925       -0.0000032650
     1184.0000000000        0.4262389061       -0.0000030986
     1186.0000000000        0.4159881997       -0.0000029409
     1188.0000000000        0.4060018336       -0.0000027915
     1190.0000000000        0.3962725823       -0.0000026499
     1192.0000000000        0.3867934272       -0.0000025157
     1194.0000000000        0.3775575513       -0.0000023885
     1196.0000000000        0.3685583326       -0.0000022679
     1198.0000000000        0.3597893384       -0.0000021536
     1200.0000000000        0.3512443198       -0.0000020453
     1202.0000000000        0.3429172061       -0.0000019425
     1204.0000000000        0.3348020997       -0.0000018451
     1206.0000000000        0.3268932707       -0.0000017527
     1208.0000000000        0.3191851520       -0.0000016651
     1210.0000000000        0.3116723346       -0.0000015820
     1212.0000000000        0.3043495627       -0.0000015032
     1214.0000000000        0.2972117295       -0.0000014284
     1216.0000000000        0.2902538725       -0.0000013575
     1218.0000000000        0.2834711693       -0.0000012902
     1220.0000000000        0.2768589335       -0.0000012264
     1222.0000000000        0.2704126109       -0.0000011658
     1224.0000000000        0.2641277753       -0.0000011083
     1226.0000000000        0.2580001247       -0.0000010537
     1228.0000000000        0.2520254780       -0.0000010019
     1230.0000000000        0.2461997714       -0.0000009527
     1232.0000000000        0.2405190545       -0.0000009060
     1234.0000000000        0.2349794875       -0.0000008617
     1236.0000000000        0.2295773379       -0.0000008196
     1238.0000000000        0.2243089770       -0.0000007797
     1240.0000000000        0.2191708773       -0.0000007417
     1242.0000000000        0.2141596094       -0.0000007057
     1244.0000000000        0.2092718391       -0.0000006715
     1246.0000000000        0.2045043246       -0.0000006389
     1248.0000000000        0.1998539139       -0.0000006081
     1250.0000000000        0.1953175422       -0.0000005787
     1252.0000000000        0.1908922295       -0.0000005508
     1254.0000000000        0.1865750777       -0.0000005243
     1256.0000000000        0.1823632688       -0.0000004992
     1258.0000000000        0.1782540622       -0.0000004752
     1260.0000000000        0.1742447926       -0.0000004525
     1262.0000000000        0.1703328680       -0.0000004309
     1264.0000000000        0.1665157672       -0.0000004103
     1266.0000000000        0.1627910380       -0.0000003908
     1268.0000000000        0.1591562953       -0.0000003722
     1270.0000000000        0.1556092192       -0.0000003546
     1272.0000000000        0.1521475528       -0.0000003378
     1274.0000000000        0.1487691008       -0.0000003218
     1276.0000000000        0.1454717274       -0.0000003066
     1278.0000000000        0.1422533548       -0.0000002921
     1280.0000000000        0.1391119617       -0.0000002784
     1282.0000000000        0.1360455813       -0.0000002653
     1284.0000000000        0.1330523001       -0.0000002529
     1286.0000000000        0.1301302562       -0.0000002410
     1288.0000000000        0.1272776378       -0.0000002298
     1290.0000000000        0.1244926820       -0.0000002191
     1292.0000000000        0.1217736732       -0.0000002089
     1294.0000000000        0.1191189420       -0.0000001992
     1296.0000000000        0.1165268636       -0.0000001899
     1298.0000000000        0.1139958567       -0.0000001811
     1300.0000000000        0.1115243823       -0.0000001727
     1302.0000000000        0.1091109426       -0.0000001648
     1304.0000000000        0.1067540795       -0.0000001572
     1306.0000000000        0.1044523740       -0.0000001499
     1308.0000000000        0.1022044444       -0.0000001431
     1310.0000000000        0.1000089462       -0.0000001365
     1312.0000000000        0.0978645702       -0.0000001302
     1314.0000000000        0.0957700418       -0.0000001243
     1316.0000000000        0.0937241204       -0.0000001186
     1318.0000000000        0.0917255979       -0.0000001132
     1320.0000000000        0.0897732982       -0.0000001081
     1322.0000000000        0.0878660760       -0.0000001032
     1324.0000000000        0.0860028162       -0.0000000985
     1326.0000000000        0.0841824329       -0.0000000940
     1328.0000000000        0.0824038688       -0.0000000898
     1330.0000000000        0.0806660942       -0.0000000858
     1332.0000000000        0.0789681062       -0.0000000819
     1334.0000000000        0.0773089283       -0.0000000782
     1336.0000000000        0.0756876092       -0.0000000747
     1338.0000000000        0.0741032226       -0.0000000714
     1340.0000000000        0.0725548661       -0.0000000682
     1342.0000000000        0.0710416607       -0.0000000651
     1344.0000000000        0.0695627504       -0.0000000622
     1346.0000000000        0.0681173011       -0.0000000595
     1348.0000000000        0.0667045004       -0.0000000568
     1350.0000000000        0.0653235568       -0.0000000543
     1352.0000000000        0.0639736992       -0.0000000519
     1354.0000000000        0.0626541764       -0.0000000496
     1356.0000000000        0.0613642564       -0.0000000474
     1358.0000000000        0.0601032260       -0.0000000453
     1360.0000000000        0.0588703903       -0.0000000434
     1362.0000000000        0.0576650722       -0.0000000415
     1364.0000000000        0.0564866119       -0.0000000396
     1366.0000000000        0.0553343663       -0.0000000379
     1368.0000000000        0.0542077089       -0.0000000363
     1370.0000000000        0.0531060290       -0.0000000347
     1372.0000000000        0.0520287313       -0.0000000332
     1374.0000000000        0.0509752358       -0.0000000317
     1376.0000000000        0.0499449771       -0.0000000304
     1378.0000000000        0.0489374040       -0.0000000290
     1380.0000000000        0.0479519795       -0.0000000278
     1382.0000000000        0.0469881799       -0.0000000266
     1384.0000000000        0.0460454946       -0.0000000255
     1386.0000000000        0.0451234261       -0.0000000244
     1388.0000000000        0.0442214893       -0.0000000233
     1390.0000000000        0.0433392111       -0.0000000223
     1392.0000000000        0.0424761305       -0.0000000214
     1394.0000000000        0.0416317978       -0.0000000205
     1396.0000000000        0.0408057746       -0.0000000196
     1398.0000000000        0.0399976335       -0.0000000188
     1400.0000000000        0.0392069577       -0.0000000180
     1402.0000000000        0.0384333406       -0.0000000172
     1404.0000000000        0.0376763859       -0.0000000165
     1406.0000000000        0.0369357070       -0.0000000158
     1408.0000000000        0.0362109269       -0.0000000151
     1410.0000000000        0.0355016780       -0.0000000145
     1412.0000000000        0.0348076015       -0.0000000139
     1414.0000000000        0.0341283478       -0.0000000133
     1416.0000000000        0.0334635756       -0.0000000127
     1418.0000000000        0.0328129522       -0.0000000122
     1420.0000000000        0.0321761528       -0.0000000117
     1422.0000000000        0.0315528608       -0.0000000112
     1424.0000000000        0.0309427673       -0.0000000107
     1426.0000000000        0.0303455707       -0.0000000103
     1428.0000000000        0.0297609772       -0.0000000099
     1430.0000000000        0.0291886997       -0.0000000095
     1432.0000000000        0.0286284584       -0.0000000091
     1434.0000000000        0.0280799800       -0.0000000087
     1436.0000000000        0.0275429981       -0.0000000083
     1438.0000000000        0.0270172526       -0.0000000080
     1440.0000000000        0.0265024898       -0.0000000077
     1442.0000000000        0.0259984619       -0.0000000074
     1444.0000000000        0.0255049274       -0.0000000071
     1446.0000000000        0.0250216502       -0.0000000068
     1448.0000000000        0.0245484002       -0.0000000065
     1450.0000000000        0.0240849527       -0.0000000062
     1452.0000000000        0.0236310884       -0.0000000060
     1454.0000000000        0.0231865932       -0.0000000057
     1456.0000000000        0.0227512582       -0.0000000055
     1458.0000000000        0.0223248794       -0.0000000053
     1460.0000000000        0.0219072577       -0.0000000051
     1462.0000000000        0.0214981988       -0.0000000049
     1464.0000000000        0.0210975127       -0.0000000047
     1466.0000000000        0.0207050144       -0.0000000045
     1468.0000000000        0.0203205229       -0.0000000043
     1470.0000000000        0.0199438615       -0.0000000041
     1472.0000000000        0.0195748580       -0.0000000040
     1474.0000000000        0.0192133438       -0.0000000038
     1476.0000000000        0.0188591546       -0.0000000037
     1478.0000000000        0.0185121298       -0.0000000035
     1480.0000000000        0.0181721127       -0.0000000034
     1482.0000000000        0.0178389501       -0.0000000032
     1484.0000000000        0.0175124925       -0.0000000031
     1486.0000000000        0.0171925939       -0.0000000030
     1488.0000000000        0.0168791116       -0.0000000029
     1490.0000000000        0.0165719064       -0.0000000028
     1492.0000000000        0.0162708421       -0.0000000027
     1494.0000000000        0.0159757859       -0.0000000025
     1496.0000000000        0.0156866080       -0.0000000024
     1498.0000000000        0.0154031814       -0.0000000024
     1500.0000000000        0.0151253823       -0.0000000023
     1502.0000000000        0.0148530897       -0.0000000022
     1504.0000000000        0.0145861854       -0.0000000021
     1506.0000000000        0.0143245538       -0.0000000020
     1508.0000000000        0.0140680820       -0.0000000019
     1510.0000000000        0.0138166598       -0.0000000019
     1512.0000000000        0.0135701795       -0.0000000018
     1514.0000000000        0.0133285356       -0.0000000017
     1516.0000000000        0.0130916255       -0.0000000017
     1518.0000000000        0.0128593485       -0.0000000016
     1520.0000000000        0.0126316064       -0.0000000015
     1522.0000000000        0.0124083032       -0.0000000015
     1524.0000000000        0.0121893450       -0.0000000014
     1526.0000000000        0.0119746402       -0.0000000014
     1528.0000000000        0.0117640991       -0.0000000013
     1530.0000000000        0.0115576341       -0.0000000013
     1532.0000000000        0.0113551597       -0.0000000012
     1534.0000000000        0.0111565921       -0.0000000012
     1536.0000000000        0.0109618495       -0.0000000011
     1538.0000000000        0.0107708520       -0.0000000011
     1540.0000000000        0.0105835213       -0.0000000010
     1542.0000000000        0.0103997811       -0.0000000010
     1544.0000000000        0.0102195567       -0.0000000010
     1546.0000000000        0.0100427749       -0.0000000009
     1548.0000000000        0.0098693645       -0.0000000009
     1550.0000000000        0.0096992555       -0.0000000009
     1552.0000000000        0.0095323797       -0.0000000008
     1554.0000000000        0.0093686704       -0.0000000008
     1556.0000000000        0.0092080623       -0.0000000008
     1558.0000000000        0.0090504915       -0.0000000007
     1560.0000000000        0.0088958956       -0.0000000007
     1562.0000000000        0.0087442137       -0.0000000007
     1564.0000000000        0.0085953860       -0.0000000007
     1566.0000000000        0.0084493541       -0.0000000006
     1568.0000000000        0.0083060610       -0.0000000006
     1570.0000000000        0.0081654507       -0.0000000006
     1572.0000000000        0.0080274688       -0.0000000006
     1574.0000000000        0.0078920617       -0.0000000005
     1576.0000000000        0.0077591773       -0.0000000005
     1578.0000000000        0.0076287643       -0.0000000005
     1580.0000000000        0.0075007729       -0.0000000005
     1582.0000000000        0.0073751540       -0.0000000005
     1584.0000000000        0.0072518599       -0.0000000005
     1586.0000000000        0.0071308437       -0.0000000004
     1588.0000000000        0.0070120597       -0.0000000004
     1590.0000000000        0.0068954630       -0.0000000004
     1592.0000000000        0.0067810098       -0.0000000004
     1594.0000000000        0.0066686572       -0.0000000004
     1596.0000000000        0.0065583633       -0.0000000004
     1598.0000000000        0.0064500869       -0.0000000004
     1600.0000000000        0.0063437878       -0.0000000003
     1602.0000000000        0.0062394269       -0.0000000003
     1604.0000000000        0.0061369655       -0.0000000003
     1606.0000000000        0.0060363661       -0.0000000003
     1608.0000000000        0.0059375917       -0.0000000003
     1610.0000000000        0.0058406063       -0.0000000003
     1612.0000000000        0.0057453746       -0.0000000003
     1614.0000000000        0.0056518620       -0.0000000003
     1616.0000000000        0.0055600348       -0.0000000003
     1618.0000000000        0.0054698598       -0.0000000002
     1620.0000000000        0.0053813046       -0.0000000002
     1622.0000000000        0.0052943375       -0.0000000002
     1624.0000000000        0.0052089275       -0.0000000002
     1626.0000000000        0.0051250441       -0.0000000002
     1628.0000000000        0.0050426576       -0.0000000002
     1630.0000000000        0.0049617390       -0.0000000002
     1632.0000000000        0.0048822596       -0.0000000002
     1634.0000000000        0.0048041915       -0.0000000002
     1636.0000000000        0.0047275074       -0.0000000002
     1638.0000000000        0.0046521806       -0.0000000002
     1640.0000000000        0.0045781848       -0.0000000002
     1642.0000000000        0.0045054944       -0.0000000002
     1644.0000000000        0.0044340842       -0.0000000002
     1646.0000000000        0.0043639296       -0.0000000001
     1648.0000000000        0.0042950066       -0.0000000001
     1650.0000000000        0.0042272916       -0.0000000001
     1652.0000000000        0.0041607613       -0.0000000001
     1654.0000000000        0.0040953933       -0.0000000001
     1656.0000000000        0.0040311652       -0.0000000001
     1658.0000000000        0.0039680555       -0.0000000001
     1660.0000000000        0.0039060429       -0.0000000001
     1662.0000000000        0.0038451064       -0.0000000001
     1664.0000000000        0.0037852258       -0.0000000001
     1666.0000000000        0.0037263810       -0.0000000001
     1668.0000000000        0.0036685525       -0.0000000001
     1670.0000000000        0.0036117211       -0.0000000001
     1672.0000000000        0.0035558680       -0.0000000001
     1674.0000000000        0.0035009748       -0.0000000001
     1676.0000000000        0.0034470234       -0.0000000001
     1678.0000000000        0.0033939962       -0.0000000001
     1680.0000000000        0.0033418760       -0.0000000001
     1682.0000000000        0.0032906457       -0.0000000001
     1684.0000000000        0.0032402887       -0.0000000001
     1686.0000000000        0.0031907887       -0.0000000001
     1688.0000000000        0.0031421299       -0.0000000001
     1690.0000000000        0.0030942965       -0.0000000001
     1692.0000000000        0.0030472733       -0.0000000001
     1694.0000000000        0.0030010452       -0.0000000001
     1696.0000000000        0.0029555975       -0.0000000001
     1698.0000000000        0.0029109159       -0.0000000001
     1700.0000000000        0.0028669861       -0.0000000001
     1702.0000000000        0.0028237944       -0.0000000001
     1704.0000000000        0.0027813272       -0.0000000001
     1706.0000000000        0.0027395711       -0.0000000001
     1708.0000000000        0.0026985132       -0.0000000001
     1710.0000000000        0.0026581407       -0.0000000001
     1712.0000000000        0.0026184409       -0.0000000000
     1714.0000000000        0.0025794018       -0.0000000000
     1716.0000000000        0.0025410111       -0.0000000000
     1718.0000000000        0.0025032572       -0.0000000000
     1720.0000000000        0.0024661285       -0.0000000000
     1722.0000000000        0.0024296135       -0.0000000000
     1724.0000000000        0.0023937013       -0.0000000000
     1726.0000000000        0.0023583809       -0.0000000000
     1728.0000000000        0.0023236416       -0.0000000000
     1730.0000000000        0.0022894730       -0.0000000000
     1732.0000000000        0.0022558647       -0.0000000000
     1734.0000000000        0.0022228067       -0.0000000000
     1736.0000000000        0.0021902892       -0.0000000000
     1738.0000000000        0.0021583024       -0.0000000000
     1740.0000000000        0.0021268368       -0.0000000000
     1742.0000000000        0.0020958832       -0.0000000000
     1744.0000000000        0.0020654323       -0.0000000000
     1746.0000000000        0.0020354754       -0.0000000000
     1748.0000000000        0.0020060034       -0.0000000000
     1750.0000000000        0.0019770080       -0.0000000000
     1752.0000000000        0.0019484805       -0.0000000000
     1754.0000000000        0.0019204128       -0.0000000000
     1756.0000000000        0.0018927966       -0.0000000000
     1758.0000000000        0.0018656241       -0.0000000000
     1760.0000000000        0.0018388873       -0.0000000000
     1762.0000000000        0.0018125787       -0.0000000000
     1764.0000000000        0.0017866907       -0.0000000000
     1766.0000000000        0.0017612159       -0.0000000000
     1768.0000000000        0.0017361471       -0.0000000000
     1770.0000000000        0.0017114771       -0.0000000000
     1772.0000000000        0.0016871991       -0.0000000000
     1774.0000000000        0.0016633062       -0.0000000000
     1776.0000000000        0.0016397916       -0.0000000000
     1778.0000000000        0.0016166488       -0.0000000000
     1780.0000000000        0.0015938714       -0.0000000000
     1782.0000000000        0.0015714530       -0.0000000000
     1784.0000000000        0.0015493873       -0.0000000000
     1786.0000000000        0.0015276684       -0.0000000000
     1788.0000000000        0.0015062901       -0.0000000000
     1790.0000000000        0.0014852467       -0.0000000000
     1792.0000000000        0.0014645323       -0.0000000000
     1794.0000000000        0.0014441414       -0.0000000000
     1796.0000000000        0.0014240683       -0.0000000000
     1798.0000000000        0.0014043076       -0.0000000000
     1800.0000000000        0.0013848540       -0.0000000000
     1802.0000000000        0.0013657023       -0.0000000000
     1804.0000000000        0.0013468472       -0.0000000000
     1806.0000000000        0.0013282837       -0.0000000000
     1808.0000000000        0.0013100069       -0.0000000000
     1810.0000000000        0.0012920119       -0.0000000000
     1812.0000000000        0.0012742939       -0.0000000000
     1814.0000000000        0.0012568483       -0.0000000000
     1816.0000000000        0.0012396703       -0.0000000000
     1818.0000000000        0.0012227556       -0.0000000000
     1820.0000000000        0.0012060997       -0.0000000000
     1822.0000000000        0.0011896981       -0.0000000000
     1824.0000000000        0.0011735467       -0.0000000000
     1826.0000000000        0.0011576412       -0.0000000000
     1828.0000000000        0.0011419776       -0.0000000000
     1830.0000000000        0.0011265517       -0.0000000000
     1832.0000000000        0.0011113596       -0.0000000000
     1834.0000000000        0.0010963974       -0.0000000000
     1836.0000000000        0.0010816613       -0.0000000000
     1838.0000000000        0.0010671474       -0.0000000000
     1840.0000000000        0.0010528522       -0.0000000000
     1842.0000000000        0.0010387720       -0.0000000000
     1844.0000000000        0.0010249032       -0.0000000000
     1846.0000000000        0.0010112423       -0.0000000000
     1848.0000000000        0.0009977859       -0.0000000000
     1850.0000000000        0.0009845306       -0.0000000000
     1852.0000000000        0.0009714732       -0.0000000000
     1854.0000000000        0.0009586102       -0.0000000000
     1856.0000000000        0.0009459387       -0.0000000000
     1858.0000000000        0.0009334554       -0.0000000000
     1860.0000000000        0.0009211572       -0.0000000000
     1862.0000000000        0.0009090411       -0.0000000000
     1864.0000000000        0.0008971042       -0.0000000000
     1866.0000000000        0.0008853435       -0.0000000000
     1868.0000000000        0.0008737562       -0.0000000000
     1870.0000000000        0.0008623394       -0.0000000000
     1872.0000000000        0.0008510904       -0.0000000000
     1874.0000000000        0.0008400064       -0.0000000000
     1876.0000000000        0.0008290848       -0.0000000000
     1878.0000000000        0.0008183229       -0.0000000000
     1880.0000000000        0.0008077183       -0.0000000000
     1882.0000000000        0.0007972682       -0.0000000000
     1884.0000000000        0.0007869704       -0.0000000000
     1886.0000000000        0.0007768222       -0.0000000000
     1888.0000000000        0.0007668214       -0.0000000000
     1890.0000000000        0.0007569655       -0.0000000000
     1892.0000000000        0.0007472522       -0.0000000000
     1894.0000000000        0.0007376794       -0.0000000000
     1896.0000000000        0.0007282446       -0.0000000000
     1898.0000000000        0.0007189457       -0.0000000000
     1900.0000000000        0.0007097806       -0.0000000000
     1902.0000000000        0.0007007471       -0.0000000000
     1904.0000000000        0.0006918432       -0.0000000000
     1906.0000000000        0.0006830667       -0.0000000000
     1908.0000000000        0.0006744157       -0.0000000000
     1910.0000000000        0.0006658882       -0.0000000000
     1912.0000000000        0.0006574823       -0.0000000000
     1914.0000000000        0.0006491960       -0.0000000000
     1916.0000000000        0.0006410275       -0.0000000000
     1918.0000000000        0.0006329748       -0.0000000000
     1920.0000000000        0.0006250362       -0.0000000000
     1922.0000000000        0.0006172100       -0.0000000000
     1924.0000000000        0.0006094942       -0.0000000000
     1926.0000000000        0.0006018873       -0.0000000000
     1928.0000000000        0.0005943876       -0.0000000000
     1930.0000000000        0.0005869932       -0.0000000000
     1932.0000000000        0.0005797027       -0.0000000000
     1934.0000000000        0.0005725144       -0.0000000000
     1936.0000000000        0.0005654267       -0.0000000000
     1938.0000000000        0.0005584381       -0.0000000000
     1940.0000000000        0.0005515470       -0.0000000000
     1942.0000000000        0.0005447519       -0.0000000000
     1944.0000000000        0.0005380514       -0.0000000000
     1946.0000000000        0.0005314439       -0.0000000000
     1948.0000000000        0.0005249281       -0.0000000000
     1950.0000000000        0.0005185026       -0.0000000000
     1952.0000000000        0.0005121659       -0.0000000000
     1954.0000000000        0.0005059168       -0.0000000000
     1956.0000000000        0.0004997538       -0.0000000000
     1958.0000000000        0.0004936757       -0.0000000000
     1960.0000000000        0.0004876811       -0.0000000000
     1962.0000000000        0.0004817688       -0.0000000000
     1964.0000000000        0.0004759376       -0.0000000000
     1966.0000000000        0.0004701861       -0.0000000000
     1968.0000000000        0.0004645133       -0.0000000000
     1970.0000000000        0.0004589179       -0.0000000000
     1972.0000000000        0.0004533987       -0.0000000000
     1974.0000000000        0.0004479547       -0.0000000000
     1976.0000000000        0.0004425846       -0.0000000000
     1978.0000000000        0.0004372873       -0.0000000000
     1980.0000000000        0.0004320618       -0.0000000000
     1982.0000000000        0.0004269069       -0.0000000000
     1984.0000000000        0.0004218217       -0.0000000000
     1986.0000000000        0.0004168050       -0.0000000000
     1988.0000000000        0.0004118559       -0.0000000000
     1990.0000000000        0.0004069734       -0.0000000000
     1992.0000000000        0.0004021564       -0.0000000000
     1994.0000000000        0.0003974039       -0.0000000000
     1996.0000000000        0.0003927151       -0.0000000000
     1998.0000000000        0.0003880890       -0.0000000000
