# Supplementary material for: Breaking the 1250 nm Barrier: A Computational Approach to Light Upconversion via Triplet–Triplet Annihilation in the Silica Telecom Band
Source: ACS Appl Energy Mater. 2026 Feb 12;9(4):2398–411. doi: 10.1021/acsaem.5c04014 (PMC12934551; doi:10.1021/acsaem.5c04014)
Supplement: Supplementary file 2 [file ae5c04014_si_002.zip › xyz-TTA-NIRII-Journal-2025/b3lyp-d3/dimer/opt-s0/uv-abs-s0/dimer-H-tetracene-2S-td-b3lyp-uv-abs-s0.txt]

# UV-Vis Spectrum
# X-Axis:  Wavelength (nm)
# Y-Axis:  &epsilon;
# Y-Axis2: Oscillator Strength

# Peak information
#                  X                   Y                  Y2
#    1011.3100000000        0.0000000000        0.0000000000
#     974.6800000000        0.0000000000        0.0000000000
#     576.9500000000        0.0000000000        0.0000000000
#     571.4100000000        0.0000000000        0.0000000000
#     565.5200000000        0.0016000000    15209.0831056561
#     537.1600000000        0.0571000000   542774.1533331024
#     511.1300000000        0.0129000000   122623.2325393523
#     497.7100000000        0.0468000000   444865.6808404411
#     488.9400000000        0.0000000000        0.0000000000
#     476.2500000000        0.0000000000        0.0000000000
#     396.5000000000        0.0000000000        0.0000000000
#     391.6200000000        0.0000000000        0.0000000000
#     373.1000000000        0.0000000000        0.0000000000
#     372.4700000000        0.0000000000        0.0000000000
#     366.8700000000        0.0017000000    16159.6507997596
#     362.7700000000        0.0181000000   172052.7526327347
#     357.6800000000        0.0000000000        0.0000000000
#     352.6200000000        0.0000000000        0.0000000000
#     352.3000000000        0.0126000000   119771.5294570418
#     352.1300000000        0.0000000000        0.0000000000
#     351.0500000000        0.0000000000        0.0000000000
#     349.2600000000        0.0000000000        0.0000000000
#     341.3100000000        0.0000000000        0.0000000000
#     339.5700000000        0.0032000000    30418.1662113122
#     336.2300000000        0.0065000000    61786.9001167279
#     333.9800000000        0.0000000000        0.0000000000
#     332.1900000000        0.0082000000    77946.5509164875
#     327.8700000000        0.0000000000        0.0000000000
#     327.6200000000        0.0006000000     5703.4061646210
#     326.9500000000        0.0000000000        0.0000000000
#     325.6300000000        0.0000000000        0.0000000000
#     323.6900000000        0.0003000000     2851.7030823105
#     323.5900000000        0.0000000000        0.0000000000
#     323.1000000000        0.0108000000   102661.3109631787
#     319.9500000000        0.0003000000     2851.7030823105
#     315.5500000000        0.0274000000   260455.5481843608
#     312.4900000000        0.0004000000     3802.2707764140
#     306.7000000000        0.0154000000   146387.4248919401
#     290.4100000000        0.1279000000  1215776.0807583851
#     270.0400000000        0.0035000000    33269.8692936227

# Spectra
#                  X                   Y               DY/DX
        0.0000000000        0.0000000000        0.0000000000
        2.0000000000        0.0000000000        0.0000000000
        4.0000000000        0.0000000000        0.0000000000
        6.0000000000        0.0000000000        0.0000000000
        8.0000000000        0.0000000000        0.0000000000
       10.0000000000        0.0000000000        0.0000000000
       12.0000000000        0.0000000000        0.0000000000
       14.0000000000        0.0000000000        0.0000000000
       16.0000000000        0.0000000000        0.0000000000
       18.0000000000        0.0000000000        0.0000000000
       20.0000000000        0.0000000000        0.0000000000
       22.0000000000        0.0000000000        0.0000000000
       24.0000000000        0.0000000000        0.0000000000
       26.0000000000        0.0000000000        0.0000000000
       28.0000000000        0.0000000000        0.0000000000
       30.0000000000        0.0000000000        0.0000000000
       32.0000000000        0.0000000000        0.0000000000
       34.0000000000        0.0000000000        0.0000000000
       36.0000000000        0.0000000000        0.0000000000
       38.0000000000        0.0000000000        0.0000000000
       40.0000000000        0.0000000000        0.0000000000
       42.0000000000        0.0000000000        0.0000000000
       44.0000000000        0.0000000000        0.0000000000
       46.0000000000        0.0000000000        0.0000000000
       48.0000000000        0.0000000000        0.0000000000
       50.0000000000        0.0000000000        0.0000000000
       52.0000000000        0.0000000000        0.0000000000
       54.0000000000        0.0000000000        0.0000000000
       56.0000000000        0.0000000000        0.0000000000
       58.0000000000        0.0000000000        0.0000000000
       60.0000000000        0.0000000000        0.0000000000
       62.0000000000        0.0000000000        0.0000000000
       64.0000000000        0.0000000000        0.0000000000
       66.0000000000        0.0000000000        0.0000000000
       68.0000000000        0.0000000000        0.0000000000
       70.0000000000        0.0000000000        0.0000000000
       72.0000000000        0.0000000000        0.0000000000
       74.0000000000        0.0000000000        0.0000000000
       76.0000000000        0.0000000000        0.0000000000
       78.0000000000        0.0000000000        0.0000000000
       80.0000000000        0.0000000000        0.0000000000
       82.0000000000        0.0000000000        0.0000000000
       84.0000000000        0.0000000000        0.0000000000
       86.0000000000        0.0000000000        0.0000000000
       88.0000000000        0.0000000000        0.0000000000
       90.0000000000        0.0000000000        0.0000000000
       92.0000000000        0.0000000000        0.0000000000
       94.0000000000        0.0000000000        0.0000000000
       96.0000000000        0.0000000000        0.0000000000
       98.0000000000        0.0000000000        0.0000000000
      100.0000000000        0.0000000000        0.0000000000
      102.0000000000        0.0000000000        0.0000000000
      104.0000000000        0.0000000000        0.0000000000
      106.0000000000        0.0000000000        0.0000000000
      108.0000000000        0.0000000000        0.0000000000
      110.0000000000        0.0000000000        0.0000000000
      112.0000000000        0.0000000000        0.0000000000
      114.0000000000        0.0000000000        0.0000000000
      116.0000000000        0.0000000000        0.0000000000
      118.0000000000        0.0000000000        0.0000000000
      120.0000000000        0.0000000000        0.0000000000
      122.0000000000        0.0000000000        0.0000000000
      124.0000000000        0.0000000000        0.0000000000
      126.0000000000        0.0000000000        0.0000000000
      128.0000000000        0.0000000000        0.0000000000
      130.0000000000        0.0000000000        0.0000000000
      132.0000000000        0.0000000000        0.0000000000
      134.0000000000        0.0000000000        0.0000000000
      136.0000000000        0.0000000000        0.0000000000
      138.0000000000        0.0000000000        0.0000000000
      140.0000000000        0.0000000000        0.0000000000
      142.0000000000        0.0000000000        0.0000000000
      144.0000000000        0.0000000000        0.0000000000
      146.0000000000        0.0000000000        0.0000000000
      148.0000000000        0.0000000000        0.0000000000
      150.0000000000        0.0000000000        0.0000000000
      152.0000000000        0.0000000000        0.0000000000
      154.0000000000        0.0000000000        0.0000000000
      156.0000000000        0.0000000000        0.0000000000
      158.0000000000        0.0000000000        0.0000000000
      160.0000000000        0.0000000000        0.0000000000
      162.0000000000        0.0000000000        0.0000000000
      164.0000000000        0.0000000000        0.0000000000
      166.0000000000        0.0000000000        0.0000000000
      168.0000000000        0.0000000000        0.0000000000
      170.0000000000        0.0000000000        0.0000000000
      172.0000000000        0.0000000000        0.0000000000
      174.0000000000        0.0000000000        0.0000000000
      176.0000000000        0.0000000000        0.0000000000
      178.0000000000        0.0000000000        0.0000000000
      180.0000000000        0.0000000000        0.0000000000
      182.0000000000        0.0000000000        0.0000000000
      184.0000000000        0.0000000000        0.0000000000
      186.0000000000        0.0000000003        0.0000000000
      188.0000000000        0.0000000018        0.0000000000
      190.0000000000        0.0000000100        0.0000000000
      192.0000000000        0.0000000503        0.0000000000
      194.0000000000        0.0000002321        0.0000000000
      196.0000000000        0.0000009840        0.0000000000
      198.0000000000        0.0000038532        0.0000000000
      200.0000000000        0.0000139926        0.0000000000
      202.0000000000        0.0000473120        0.0000000000
      204.0000000000        0.0001495270        0.0000000001
      206.0000000000        0.0004433654        0.0000000005
      208.0000000000        0.0012378263        0.0000000037
      210.0000000000        0.0032653073        0.0000000250
      212.0000000000        0.0081661253        0.0000001512
      214.0000000000        0.0194243925        0.0000008159
      216.0000000000        0.0440837187        0.0000039489
      218.0000000000        0.0957439966        0.0000172264
      220.0000000000        0.1995660338        0.0000680540
      222.0000000000        0.4002853515        0.0002445826
      224.0000000000        0.7745408961        0.0008031507
      226.0000000000        1.4491130899        0.0024198776
      228.0000000000        2.6268538441        0.0067173135
      230.0000000000        4.6220462957        0.0172490951
      232.0000000000        7.9064783706        0.0411417080
      234.0000000000       13.1664615992        0.0915325646
      236.0000000000       21.3692281078        0.1908020505
      238.0000000000       33.8345721157        0.3744567305
      240.0000000000       52.3044531321        0.6955720293
      242.0000000000       78.9999918974        1.2301620426
      244.0000000000      116.6525589079        2.0847447041
      246.0000000000      168.4943167576        3.4083069732
      248.0000000000      238.1944322463        5.4109089055
      250.0000000000      329.7307585906        8.3891190996
      252.0000000000      447.1931636002       12.7536602212
      254.0000000000      594.5233077451       19.0477583677
      256.0000000000      775.2054298245       27.9382942214
      258.0000000000      991.9320272188       40.1598772393
      260.0000000000     1246.2755380645       56.3980989905
      262.0000000000     1538.4007731839       77.1137520771
      264.0000000000     1866.8519696292      102.3319641989
      266.0000000000     2228.4427577594      131.4421763049
      268.0000000000     2618.2676686912      163.0678705303
      270.0000000000     3029.8413730142      195.0615947027
      272.0000000000     3455.3583960551      224.6587288079
      274.0000000000     3886.0534828055      248.7868620350
      276.0000000000     4312.6327633273      264.4866294142
      278.0000000000     4725.7396017164      269.3668618700
      280.0000000000     5116.4170751891      262.0024188446
      282.0000000000     5476.5313429532      242.1919053284
      284.0000000000     5799.1260719953      211.0222085602
      286.0000000000     6078.6865278558      170.7288625764
      288.0000000000     6311.3016547993      124.3840504711
      290.0000000000     6494.7222129984       75.4767259236
      292.0000000000     6628.3217420590       27.4648802758
      294.0000000000     6712.9740057134      -16.6232543498
      296.0000000000     6750.8652103956      -54.4809573224
      298.0000000000     6745.2615838356      -84.6771669309
      300.0000000000     6700.2530332026     -106.6713717916
      302.0000000000     6620.4919613936     -120.7115177577
      304.0000000000     6510.9434029328     -127.6522549867
      306.0000000000     6376.6589749357     -128.7359680162
      308.0000000000     6222.5832130743     -125.3755217454
      310.0000000000     6053.3970826288     -118.9682882395
      312.0000000000     5873.4001171020     -110.7590209074
      314.0000000000     5686.4299242943     -101.7573772574
      316.0000000000     5495.8157906180      -92.7063651940
      318.0000000000     5304.3618018807      -84.0916984190
      320.0000000000     5114.3542139118      -76.1790979437
      322.0000000000     4927.5876422544      -69.0664445332
      324.0000000000     4745.4048727040      -62.7395233951
      326.0000000000     4568.7455997448      -57.1230017860
      328.0000000000     4398.2000657327      -52.1214616860
      330.0000000000     4234.0643068477      -47.6482110395
      332.0000000000     4076.3944412067      -43.6418928280
      334.0000000000     3925.0581107101      -40.0724810894
      336.0000000000     3779.7817813344      -36.9391255178
      338.0000000000     3640.1931027749      -34.2625988466
      340.0000000000     3505.8579257194      -32.0749685647
      342.0000000000     3376.3118799202      -30.4087119087
      344.0000000000     3251.0866397911      -29.2869544232
      346.0000000000     3129.7311598541      -28.7159407666
      348.0000000000     3011.8282635801      -28.6803131032
      350.0000000000     2897.0070285393      -29.1413206509
      352.0000000000     2784.9514391059      -30.0377349088
      354.0000000000     2675.4057839783      -31.2890037661
      356.0000000000     2568.1772662636      -32.8000381054
      358.0000000000     2463.1362738201      -34.4669737465
      360.0000000000     2360.2147305200      -36.1832728448
      362.0000000000     2259.4029175278      -37.8456037661
      364.0000000000     2160.7451192832      -39.3590486598
      366.0000000000     2064.3344127850      -40.6413164265
      368.0000000000     1970.3068818591      -41.6257707431
      370.0000000000     1878.8355010655      -42.2632063549
      372.0000000000     1790.1238973650      -42.5224132735
      374.0000000000     1704.4001622213      -42.3896523638
      376.0000000000     1621.9108530118      -41.8672246521
      378.0000000000     1542.9152909899      -40.9713507357
      380.0000000000     1467.6802340319      -39.7295881769
      382.0000000000     1396.4749764213      -38.1780073921
      384.0000000000     1329.5669052262      -36.3583247682
      386.0000000000     1267.2175236123      -34.3151602418
      388.0000000000     1209.6789357267      -32.0935498115
      390.0000000000     1157.1907755490      -29.7368052933
      392.0000000000     1109.9775531443      -27.2847771804
      394.0000000000     1068.2463858211      -24.7725439496
      396.0000000000     1032.1850784582      -22.2295239813
      398.0000000000     1001.9605163378      -19.6789850371
      400.0000000000      977.7173347970      -17.1379110141
      402.0000000000      959.5768324690      -14.6171760036
      404.0000000000      947.6360984154      -12.1219707919
      406.0000000000      941.9673276756       -9.6524259477
      408.0000000000      942.6173043171       -7.2043775968
      410.0000000000      949.6070356782       -4.7702260022
      412.0000000000      962.9315258802       -2.3398423586
      414.0000000000      982.5596806660        0.0985148626
      416.0000000000     1008.4343390426        2.5573066093
      418.0000000000     1040.4724299699        5.0488696977
      420.0000000000     1078.5652544003        7.5846442480
      422.0000000000     1122.5788943186       10.1744883768
      424.0000000000     1172.3547510842       12.8260919873
      426.0000000000     1227.7102153952       15.5444975897
      428.0000000000     1288.4394706349       18.3317326381
      430.0000000000     1354.3144303332       21.1865548288
      432.0000000000     1425.0858090537       24.1043091103
      434.0000000000     1500.4843243210       27.0768927561
      436.0000000000     1580.2220253160       30.0928227252
      438.0000000000     1663.9937420978       33.1373976561
      440.0000000000     1751.4786471365       36.1929452233
      442.0000000000     1842.3419190491       39.2391442216
      444.0000000000     1936.2364966805       42.2534096694
      446.0000000000     2032.8049101235       45.2113284401
      448.0000000000     2131.6811739678       48.0871324597
      450.0000000000     2232.4927270353       50.8541963585
      452.0000000000     2334.8624021259       53.4855466327
      454.0000000000     2438.4104088602       55.9543698380
      456.0000000000     2542.7563125747       58.2345080968
      458.0000000000     2647.5209923826       60.3009312004
      460.0000000000     2752.3285619493       62.1301758060
      462.0000000000     2856.8082372143       63.7007436042
      464.0000000000     2960.5961362087       64.9934518305
      466.0000000000     3063.3369972210       65.9917310470
      468.0000000000     3164.6858028371       66.6818666930
      470.0000000000     3264.3092987813       67.0531824388
      472.0000000000     3361.8873979836       67.0981648401
      474.0000000000     3457.1144618608       66.8125301373
      476.0000000000     3549.7004523945       66.1952352605
      478.0000000000     3639.3719501917       65.2484361477
      480.0000000000     3725.8730352899       63.9773973669
      482.0000000000     3808.9660290057       62.3903577277
      484.0000000000     3888.4320965883       60.4983570906
      486.0000000000     3964.0717118280       58.3150299278
      488.0000000000     4035.7049860516       55.8563713758
      490.0000000000     4103.1718651145       53.1404815532
      492.0000000000     4166.3321990556       50.1872938277
      494.0000000000     4225.0656900179       47.0182925035
      496.0000000000     4279.2717248418       43.6562251062
      498.0000000000     4328.8690994212       40.1248140624
      500.0000000000     4373.7956424655       36.4484721460
      502.0000000000     4414.0077467395       32.6520255918
      504.0000000000     4449.4798161704       28.7604482886
      506.0000000000     4480.2036374062       24.7986099619
      508.0000000000     4506.1876845099       20.7910407642
      510.0000000000     4527.4563654708       16.7617142031
      512.0000000000     4544.0492191222       12.7338498782
      514.0000000000     4556.0200708884        8.7297370647
      516.0000000000     4563.4361555413        4.7705797748
      518.0000000000     4566.3772148465        0.8763635657
      520.0000000000     4564.9345776226       -2.9342559698
      522.0000000000     4559.2102293432       -6.6440433865
      524.0000000000     4549.3158779761      -10.2372528533
      526.0000000000     4535.3720222949      -13.6996777315
      528.0000000000     4517.5070284192      -17.0186812741
      530.0000000000     4495.8562198481      -20.1832096065
      532.0000000000     4470.5609857546      -23.1837882611
      534.0000000000     4441.7679118084      -26.0125036295
      536.0000000000     4409.6279373032      -28.6629707538
      538.0000000000     4374.2955418811      -31.1302889149
      540.0000000000     4335.9279646757      -33.4109864865
      542.0000000000     4294.6844582418      -35.5029565203
      544.0000000000     4250.7255792085      -37.4053844992
      546.0000000000     4204.2125171785      -39.1186696584
      548.0000000000     4155.3064630097      -40.6443412210
      550.0000000000     4104.1680172545      -41.9849708271
      552.0000000000     4050.9566391935      -43.1440823683
      554.0000000000     3995.8301365921      -44.1260603527
      556.0000000000     3938.9441960278      -44.9360578422
      558.0000000000     3880.4519533763      -45.5799049147
      560.0000000000     3820.5036038196      -46.0640185074
      562.0000000000     3759.2460505338      -46.3953144076
      564.0000000000     3696.8225910349      -46.5811220607
      566.0000000000     3633.3726400109      -46.6291027732
      568.0000000000     3569.0314873316      -46.5471718004
      570.0000000000     3503.9300898237      -46.3434247175
      572.0000000000     3438.1948953054      -46.0260683932
      574.0000000000     3371.9476973079      -45.6033568031
      576.0000000000     3305.3055188585      -45.0835318501
      578.0000000000     3238.3805236622      -44.4747692862
      580.0000000000     3171.2799530027      -43.7851297712
      582.0000000000     3104.1060866722      -43.0225150458
      584.0000000000     3036.9562262470      -42.1946291454
      586.0000000000     2969.9226990422      -41.3089445365
      588.0000000000     2903.0928811046      -40.3726730204
      590.0000000000     2836.5492376358      -39.3927412124
      592.0000000000     2770.3693792829      -38.3757703817
      594.0000000000     2704.6261327784      -37.3280604110
      596.0000000000     2639.3876244678      -36.2555776211
      598.0000000000     2574.7173753172      -35.1639461907
      600.0000000000     2510.6744060597      -34.0584428953
      602.0000000000     2447.3133511973      -32.9439948846
      604.0000000000     2384.6845806452      -31.8251802165
      606.0000000000     2322.8343278699      -30.7062308692
      608.0000000000     2261.8048234413      -29.5910379573
      610.0000000000     2201.6344329851      -28.4831588876
      612.0000000000     2142.3577985914      -27.3858261966
      614.0000000000     2084.0059827986      -26.3019578270
      616.0000000000     2026.6066143398      -25.2341686100
      618.0000000000     1970.1840349010      -24.1847827363
      620.0000000000     1914.7594462020      -23.1558470111
      622.0000000000     1860.3510567719      -22.1491447068
      624.0000000000     1806.9742278480      -21.1662098372
      626.0000000000     1754.6416178814      -20.2083416985
      628.0000000000     1703.3633251880      -19.2766195307
      630.0000000000     1653.1470283297      -18.3719171757
      632.0000000000     1603.9981238633      -17.4949176148
      634.0000000000     1555.9198611346      -16.6461272878
      636.0000000000     1508.9134738415      -15.8258901082
      638.0000000000     1462.9783081277      -15.0344010980
      640.0000000000     1418.1119470054      -14.2717195826
      642.0000000000     1374.3103309418      -13.5377818934
      644.0000000000     1331.5678744746      -12.8324135370
      646.0000000000     1289.8775787524      -12.1553408000
      648.0000000000     1249.2311399218      -11.5062017662
      650.0000000000     1209.6190533109      -10.8845567295
      652.0000000000     1171.0307133776      -10.2898979955
      654.0000000000     1133.4545094162       -9.7216590687
      656.0000000000     1096.8779170318       -9.1792232278
      658.0000000000     1061.2875854093       -8.6619314970
      660.0000000000     1026.6694204204       -8.1690900250
      662.0000000000      993.0086636235       -7.6999768871
      664.0000000000      960.2899672248       -7.2538483277
      666.0000000000      928.4974650783       -6.8299444634
      668.0000000000      897.6148398122       -6.4274944699
      670.0000000000      867.6253861761       -6.0457212748
      672.0000000000      838.5120707110       -5.6838457825
      674.0000000000      810.2575878479       -5.3410906546
      676.0000000000      782.8444125473       -5.0166836734
      678.0000000000      756.2548495931       -4.7098607128
      680.0000000000      730.4710796595       -4.4198683427
      682.0000000000      705.4752022681       -4.1459660926
      684.0000000000      681.2492757576       -3.8874283989
      686.0000000000      657.7753543852       -3.6435462589
      688.0000000000      635.0355226799       -3.4136286174
      690.0000000000      613.0119271703       -3.1970035052
      692.0000000000      591.6868056019       -2.9930189537
      694.0000000000      571.0425137643       -2.8010437044
      696.0000000000      551.0615500431       -2.6204677337
      698.0000000000      531.7265778087       -2.4507026103
      700.0000000000      513.0204457544       -2.2911817041
      702.0000000000      494.9262062915       -2.1413602608
      704.0000000000      477.4271321070       -2.0007153596
      706.0000000000      460.5067309857       -1.8687457657
      708.0000000000      444.1487589976       -1.7449716929
      710.0000000000      428.3372321449       -1.6289344866
      712.0000000000      413.0564365623       -1.5201962395
      714.0000000000      398.2909373607       -1.4183393494
      716.0000000000      384.0255861982       -1.3229660288
      718.0000000000      370.2455276638       -1.2336977748
      720.0000000000      356.9362045511       -1.1501748069
      722.0000000000      344.0833620978       -1.0720554795
      724.0000000000      331.6730512653       -0.9990156752
      726.0000000000      319.6916311255       -0.9307481853
      728.0000000000      308.1257704223       -0.8669620817
      730.0000000000      296.9624483692       -0.8073820843
      732.0000000000      286.1889547442       -0.7517479289
      734.0000000000      275.7928893371       -0.6998137383
      736.0000000000      265.7621608039       -0.6513473993
      738.0000000000      256.0849849784       -0.6061299492
      740.0000000000      246.7498826893       -0.5639549720
      742.0000000000      237.7456771280       -0.5246280090
      744.0000000000      229.0614908094       -0.4879659826
      746.0000000000      220.6867421669       -0.4537966360
      748.0000000000      212.6111418175       -0.4219579896
      750.0000000000      204.8246885348       -0.3922978149
      752.0000000000      197.3176649602       -0.3646731261
      754.0000000000      190.0806330868       -0.3389496901
      756.0000000000      183.1044295414       -0.3150015554
      758.0000000000      176.3801606947       -0.2927105992
      760.0000000000      169.8991976230       -0.2719660938
      762.0000000000      163.6531709460       -0.2526642915
      764.0000000000      157.6339655613       -0.2347080274
      766.0000000000      151.8337152973       -0.2180063409
      768.0000000000      146.2447975018       -0.2024741147
      770.0000000000      140.8598275844       -0.1880317311
      772.0000000000      135.6716535282       -0.1746047455
      774.0000000000      130.6733503853       -0.1621235762
      776.0000000000      125.8582147701       -0.1505232099
      778.0000000000      121.2197593620       -0.1397429229
      780.0000000000      116.7517074290       -0.1297260172
      782.0000000000      112.4479873822       -0.1204195704
      784.0000000000      108.3027273708       -0.1117741998
      786.0000000000      104.3102499255       -0.1037438395
      788.0000000000      100.4650666582       -0.0962855302
      790.0000000000       96.7618730241       -0.0893592206
      792.0000000000       93.1955431530       -0.0829275809
      794.0000000000       89.7611247548       -0.0769558268
      796.0000000000       86.4538341033       -0.0714115540
      798.0000000000       83.2690511037       -0.0662645828
      800.0000000000       80.2023144458       -0.0614868118
      802.0000000000       77.2493168471       -0.0570520805
      804.0000000000       74.4059003879       -0.0529360409
      806.0000000000       71.6680519406       -0.0491160362
      808.0000000000       69.0318986949       -0.0455709879
      810.0000000000       66.4937037799       -0.0422812892
      812.0000000000       64.0498619851       -0.0392287061
      814.0000000000       61.6968955801       -0.0363962839
      816.0000000000       59.4314502334       -0.0337682604
      818.0000000000       57.2502910310       -0.0313299842
      820.0000000000       55.1502985941       -0.0290678386
      822.0000000000       53.1284652967       -0.0269691707
      824.0000000000       51.1818915805       -0.0250222245
      826.0000000000       49.3077823688       -0.0232160790
      828.0000000000       47.5034435770       -0.0215405901
      830.0000000000       45.7662787188       -0.0199863369
      832.0000000000       44.0937856080       -0.0185445708
      834.0000000000       42.4835531534       -0.0172071684
      836.0000000000       40.9332582460       -0.0159665880
      838.0000000000       39.4406627375       -0.0148158286
      840.0000000000       38.0036105078       -0.0137483914
      842.0000000000       36.6200246202       -0.0127582448
      844.0000000000       35.2879045629       -0.0118397910
      846.0000000000       34.0053235750       -0.0109878355
      848.0000000000       32.7704260551       -0.0101975581
      850.0000000000       31.5814250506       -0.0094644867
      852.0000000000       30.4365998268       -0.0087844720
      854.0000000000       29.3342935125       -0.0081536646
      856.0000000000       28.2729108220       -0.0075684938
      858.0000000000       27.2509158502       -0.0070256472
      860.0000000000       26.2668299400       -0.0065220526
      862.0000000000       25.3192296192       -0.0060548604
      864.0000000000       24.4067446066       -0.0056214276
      866.0000000000       23.5280558836       -0.0052193032
      868.0000000000       22.6818938308       -0.0048462141
      870.0000000000       21.8670364279       -0.0045000523
      872.0000000000       21.0823075140       -0.0041788630
      874.0000000000       20.3265751078       -0.0038808335
      876.0000000000       19.5987497853       -0.0036042830
      878.0000000000       18.8977831134       -0.0033476529
      880.0000000000       18.2226661382       -0.0031094980
      882.0000000000       17.5724279255       -0.0028884782
      884.0000000000       16.9461341529       -0.0026833511
      886.0000000000       16.3428857510       -0.0024929645
      888.0000000000       15.7618175928       -0.0023162504
      890.0000000000       15.2020972299       -0.0021522181
      892.0000000000       14.6629236729       -0.0019999495
      894.0000000000       14.1435262167       -0.0018585930
      896.0000000000       13.6431633061       -0.0017273591
      898.0000000000       13.1611214445       -0.0016055158
      900.0000000000       12.6967141399       -0.0014923842
      902.0000000000       12.2492808907       -0.0013873350
      904.0000000000       11.8181862073       -0.0012897847
      906.0000000000       11.4028186703       -0.0011991919
      908.0000000000       11.0025900221       -0.0011150550
      910.0000000000       10.6169342928       -0.0010369085
      912.0000000000       10.2453069578       -0.0009643210
      914.0000000000        9.8871841261       -0.0008968923
      916.0000000000        9.5420617596       -0.0008342513
      918.0000000000        9.2094549202       -0.0007760538
      920.0000000000        8.8888970454       -0.0007219806
      922.0000000000        8.5799392510       -0.0006717355
      924.0000000000        8.2821496594       -0.0006250442
      926.0000000000        7.9951127533       -0.0005816517
      928.0000000000        7.7184287533       -0.0005413220
      930.0000000000        7.4517130191       -0.0005038358
      932.0000000000        7.1945954731       -0.0004689897
      934.0000000000        6.9467200456       -0.0004365953
      936.0000000000        6.7077441408       -0.0004064775
      938.0000000000        6.4773381235       -0.0003784740
      940.0000000000        6.2551848244       -0.0003524342
      942.0000000000        6.0409790645       -0.0003282182
      944.0000000000        5.8344271981       -0.0003056964
      946.0000000000        5.6352466717       -0.0002847483
      948.0000000000        5.4431656012       -0.0002652624
      950.0000000000        5.2579223642       -0.0002471350
      952.0000000000        5.0792652081       -0.0002302697
      954.0000000000        4.9069518731       -0.0002145773
      956.0000000000        4.7407492298       -0.0001999749
      958.0000000000        4.5804329301       -0.0001863855
      960.0000000000        4.4257870722       -0.0001737377
      962.0000000000        4.2766038773       -0.0001619651
      964.0000000000        4.1326833802       -0.0001510060
      966.0000000000        3.9938331301       -0.0001408034
      968.0000000000        3.8598679041       -0.0001313041
      970.0000000000        3.7306094311       -0.0001224587
      972.0000000000        3.6058861262       -0.0001142214
      974.0000000000        3.4855328360       -0.0001065497
      976.0000000000        3.3693905925       -0.0000994040
      978.0000000000        3.2573063776       -0.0000927475
      980.0000000000        3.1491328962       -0.0000865463
      982.0000000000        3.0447283575       -0.0000807685
      984.0000000000        2.9439562658       -0.0000753847
      986.0000000000        2.8466852184       -0.0000703675
      988.0000000000        2.7527887115       -0.0000656915
      990.0000000000        2.6621449540       -0.0000613331
      992.0000000000        2.5746366879       -0.0000572701
      994.0000000000        2.4901510159       -0.0000534823
      996.0000000000        2.4085792359       -0.0000499506
      998.0000000000        2.3298166808       -0.0000466574
     1000.0000000000        2.2537625661       -0.0000435862
     1002.0000000000        2.1803198418       -0.0000407217
     1004.0000000000        2.1093950512       -0.0000380498
     1006.0000000000        2.0408981943       -0.0000355573
     1008.0000000000        1.9747425968       -0.0000332318
     1010.0000000000        1.9108447842       -0.0000310619
     1012.0000000000        1.8491243607       -0.0000290370
     1014.0000000000        1.7895038926       -0.0000271472
     1016.0000000000        1.7319087965       -0.0000253834
     1018.0000000000        1.6762672311       -0.0000237368
     1020.0000000000        1.6225099946       -0.0000221997
     1022.0000000000        1.5705704240       -0.0000207644
     1024.0000000000        1.5203843002       -0.0000194242
     1026.0000000000        1.4718897556       -0.0000181726
     1028.0000000000        1.4250271856       -0.0000170036
     1030.0000000000        1.3797391632       -0.0000159117
     1032.0000000000        1.3359703578       -0.0000148916
     1034.0000000000        1.2936674558       -0.0000139385
     1036.0000000000        1.2527790852       -0.0000130479
     1038.0000000000        1.2132557428       -0.0000122157
     1040.0000000000        1.1750497241       -0.0000114379
     1042.0000000000        1.1381150559       -0.0000107108
     1044.0000000000        1.1024074316       -0.0000100312
     1046.0000000000        1.0678841492       -0.0000093958
     1048.0000000000        1.0345040508       -0.0000088016
     1050.0000000000        1.0022274655       -0.0000082460
     1052.0000000000        0.9710161537       -0.0000077264
     1054.0000000000        0.9408332539       -0.0000072403
     1056.0000000000        0.9116432315       -0.0000067857
     1058.0000000000        0.8834118294       -0.0000063603
     1060.0000000000        0.8561060205       -0.0000059623
     1062.0000000000        0.8296939621       -0.0000055898
     1064.0000000000        0.8041449523       -0.0000052413
     1066.0000000000        0.7794293872       -0.0000049150
     1068.0000000000        0.7555187208       -0.0000046096
     1070.0000000000        0.7323854256       -0.0000043237
     1072.0000000000        0.7100029554       -0.0000040560
     1074.0000000000        0.6883457084       -0.0000038053
     1076.0000000000        0.6673889933       -0.0000035706
     1078.0000000000        0.6471089950       -0.0000033507
     1080.0000000000        0.6274827431       -0.0000031447
     1082.0000000000        0.6084880802       -0.0000029518
     1084.0000000000        0.5901036326       -0.0000027710
     1086.0000000000        0.5723087815       -0.0000026015
     1088.0000000000        0.5550836350       -0.0000024428
     1090.0000000000        0.5384090021       -0.0000022939
     1092.0000000000        0.5222663668       -0.0000021544
     1094.0000000000        0.5066378632       -0.0000020237
     1096.0000000000        0.4915062524       -0.0000019011
     1098.0000000000        0.4768548994       -0.0000017861
     1100.0000000000        0.4626677511       -0.0000016783
     1102.0000000000        0.4489293151       -0.0000015771
     1104.0000000000        0.4356246396       -0.0000014823
     1106.0000000000        0.4227392937       -0.0000013933
     1108.0000000000        0.4102593487       -0.0000013098
     1110.0000000000        0.3981713595       -0.0000012314
     1112.0000000000        0.3864623478       -0.0000011579
     1114.0000000000        0.3751197847       -0.0000010889
     1116.0000000000        0.3641315748       -0.0000010241
     1118.0000000000        0.3534860407       -0.0000009633
     1120.0000000000        0.3431719078       -0.0000009062
     1122.0000000000        0.3331782898       -0.0000008526
     1124.0000000000        0.3234946749       -0.0000008023
     1126.0000000000        0.3141109126       -0.0000007550
     1128.0000000000        0.3050172003       -0.0000007106
     1130.0000000000        0.2962040713       -0.0000006688
     1132.0000000000        0.2876623828       -0.0000006296
     1134.0000000000        0.2793833040       -0.0000005928
     1136.0000000000        0.2713583054       -0.0000005582
     1138.0000000000        0.2635791480       -0.0000005257
     1140.0000000000        0.2560378730       -0.0000004951
     1142.0000000000        0.2487267915       -0.0000004663
     1144.0000000000        0.2416384758       -0.0000004393
     1146.0000000000        0.2347657492       -0.0000004139
     1148.0000000000        0.2281016778       -0.0000003900
     1150.0000000000        0.2216395618       -0.0000003675
     1152.0000000000        0.2153729271       -0.0000003464
     1154.0000000000        0.2092955175       -0.0000003265
     1156.0000000000        0.2034012871       -0.0000003078
     1158.0000000000        0.1976843927       -0.0000002902
     1160.0000000000        0.1921391869       -0.0000002736
     1162.0000000000        0.1867602115       -0.0000002580
     1164.0000000000        0.1815421902       -0.0000002433
     1166.0000000000        0.1764800228       -0.0000002295
     1168.0000000000        0.1715687792       -0.0000002165
     1170.0000000000        0.1668036929       -0.0000002043
     1172.0000000000        0.1621801557       -0.0000001927
     1174.0000000000        0.1576937123       -0.0000001819
     1176.0000000000        0.1533400548       -0.0000001717
     1178.0000000000        0.1491150176       -0.0000001620
     1180.0000000000        0.1450145727       -0.0000001529
     1182.0000000000        0.1410348245       -0.0000001444
     1184.0000000000        0.1371720059       -0.0000001363
     1186.0000000000        0.1334224734       -0.0000001287
     1188.0000000000        0.1297827029       -0.0000001216
     1190.0000000000        0.1262492858       -0.0000001148
     1192.0000000000        0.1228189248       -0.0000001085
     1194.0000000000        0.1194884305       -0.0000001025
     1196.0000000000        0.1162547172       -0.0000000968
     1198.0000000000        0.1131147997       -0.0000000915
     1200.0000000000        0.1100657897       -0.0000000865
     1202.0000000000        0.1071048928       -0.0000000817
     1204.0000000000        0.1042294049       -0.0000000772
     1206.0000000000        0.1014367094       -0.0000000730
     1208.0000000000        0.0987242742       -0.0000000690
     1210.0000000000        0.0960896489       -0.0000000653
     1212.0000000000        0.0935304618       -0.0000000617
     1214.0000000000        0.0910444177       -0.0000000584
     1216.0000000000        0.0886292946       -0.0000000552
     1218.0000000000        0.0862829421       -0.0000000522
     1220.0000000000        0.0840032784       -0.0000000494
     1222.0000000000        0.0817882881       -0.0000000468
     1224.0000000000        0.0796360202       -0.0000000443
     1226.0000000000        0.0775445857       -0.0000000419
     1228.0000000000        0.0755121558       -0.0000000396
     1230.0000000000        0.0735369594       -0.0000000375
     1232.0000000000        0.0716172819       -0.0000000355
     1234.0000000000        0.0697514627       -0.0000000336
     1236.0000000000        0.0679378937       -0.0000000318
     1238.0000000000        0.0661750174       -0.0000000302
     1240.0000000000        0.0644613254       -0.0000000286
     1242.0000000000        0.0627953569       -0.0000000271
     1244.0000000000        0.0611756966       -0.0000000256
     1246.0000000000        0.0596009738       -0.0000000243
     1248.0000000000        0.0580698605       -0.0000000230
     1250.0000000000        0.0565810702       -0.0000000218
     1252.0000000000        0.0551333566       -0.0000000207
     1254.0000000000        0.0537255122       -0.0000000196
     1256.0000000000        0.0523563668       -0.0000000186
     1258.0000000000        0.0510247869       -0.0000000176
     1260.0000000000        0.0497296736       -0.0000000167
     1262.0000000000        0.0484699625       -0.0000000158
     1264.0000000000        0.0472446218       -0.0000000150
     1266.0000000000        0.0460526515       -0.0000000142
     1268.0000000000        0.0448930823       -0.0000000135
     1270.0000000000        0.0437649750       -0.0000000128
     1272.0000000000        0.0426674190       -0.0000000121
     1274.0000000000        0.0415995314       -0.0000000115
     1276.0000000000        0.0405604567       -0.0000000109
     1278.0000000000        0.0395493653       -0.0000000104
     1280.0000000000        0.0385654528       -0.0000000098
     1282.0000000000        0.0376079394       -0.0000000093
     1284.0000000000        0.0366760691       -0.0000000089
     1286.0000000000        0.0357691086       -0.0000000084
     1288.0000000000        0.0348863469       -0.0000000080
     1290.0000000000        0.0340270945       -0.0000000076
     1292.0000000000        0.0331906828       -0.0000000072
     1294.0000000000        0.0323764632       -0.0000000068
     1296.0000000000        0.0315838067       -0.0000000065
     1298.0000000000        0.0308121031       -0.0000000062
     1300.0000000000        0.0300607606       -0.0000000059
     1302.0000000000        0.0293292051       -0.0000000056
     1304.0000000000        0.0286168797       -0.0000000053
     1306.0000000000        0.0279232439       -0.0000000050
     1308.0000000000        0.0272477737       -0.0000000048
     1310.0000000000        0.0265899602       -0.0000000046
     1312.0000000000        0.0259493100       -0.0000000043
     1314.0000000000        0.0253253441       -0.0000000041
     1316.0000000000        0.0247175979       -0.0000000039
     1318.0000000000        0.0241256203       -0.0000000037
     1320.0000000000        0.0235489736       -0.0000000035
     1322.0000000000        0.0229872330       -0.0000000034
     1324.0000000000        0.0224399862       -0.0000000032
     1326.0000000000        0.0219068330       -0.0000000030
     1328.0000000000        0.0213873848       -0.0000000029
     1330.0000000000        0.0208812646       -0.0000000028
     1332.0000000000        0.0203881063       -0.0000000026
     1334.0000000000        0.0199075544       -0.0000000025
     1336.0000000000        0.0194392639       -0.0000000024
     1338.0000000000        0.0189828997       -0.0000000023
     1340.0000000000        0.0185381365       -0.0000000022
     1342.0000000000        0.0181046585       -0.0000000020
     1344.0000000000        0.0176821587       -0.0000000020
     1346.0000000000        0.0172703394       -0.0000000019
     1348.0000000000        0.0168689113       -0.0000000018
     1350.0000000000        0.0164775932       -0.0000000017
     1352.0000000000        0.0160961125       -0.0000000016
     1354.0000000000        0.0157242039       -0.0000000015
     1356.0000000000        0.0153616099       -0.0000000015
     1358.0000000000        0.0150080805       -0.0000000014
     1360.0000000000        0.0146633727       -0.0000000013
     1362.0000000000        0.0143272503       -0.0000000013
     1364.0000000000        0.0139994842       -0.0000000012
     1366.0000000000        0.0136798513       -0.0000000011
     1368.0000000000        0.0133681353       -0.0000000011
     1370.0000000000        0.0130641257       -0.0000000010
     1372.0000000000        0.0127676182       -0.0000000010
     1374.0000000000        0.0124784140       -0.0000000009
     1376.0000000000        0.0121963201       -0.0000000009
     1378.0000000000        0.0119211488       -0.0000000009
     1380.0000000000        0.0116527179       -0.0000000008
     1382.0000000000        0.0113908500       -0.0000000008
     1384.0000000000        0.0111353728       -0.0000000007
     1386.0000000000        0.0108861189       -0.0000000007
     1388.0000000000        0.0106429255       -0.0000000007
     1390.0000000000        0.0104056343       -0.0000000006
     1392.0000000000        0.0101740915       -0.0000000006
     1394.0000000000        0.0099481473       -0.0000000006
     1396.0000000000        0.0097276565       -0.0000000006
     1398.0000000000        0.0095124775       -0.0000000005
     1400.0000000000        0.0093024729       -0.0000000005
     1402.0000000000        0.0090975089       -0.0000000005
     1404.0000000000        0.0088974555       -0.0000000005
     1406.0000000000        0.0087021862       -0.0000000004
     1408.0000000000        0.0085115780       -0.0000000004
     1410.0000000000        0.0083255112       -0.0000000004
     1412.0000000000        0.0081438696       -0.0000000004
     1414.0000000000        0.0079665400       -0.0000000004
     1416.0000000000        0.0077934122       -0.0000000004
     1418.0000000000        0.0076243791       -0.0000000003
     1420.0000000000        0.0074593367       -0.0000000003
     1422.0000000000        0.0072981834       -0.0000000003
     1424.0000000000        0.0071408207       -0.0000000003
     1426.0000000000        0.0069871527       -0.0000000003
     1428.0000000000        0.0068370860       -0.0000000003
     1430.0000000000        0.0066905297       -0.0000000003
     1432.0000000000        0.0065473955       -0.0000000002
     1434.0000000000        0.0064075973       -0.0000000002
     1436.0000000000        0.0062710514       -0.0000000002
     1438.0000000000        0.0061376764       -0.0000000002
     1440.0000000000        0.0060073930       -0.0000000002
     1442.0000000000        0.0058801239       -0.0000000002
     1444.0000000000        0.0057557940       -0.0000000002
     1446.0000000000        0.0056343303       -0.0000000002
     1448.0000000000        0.0055156616       -0.0000000002
     1450.0000000000        0.0053997185       -0.0000000002
     1452.0000000000        0.0052864336       -0.0000000002
     1454.0000000000        0.0051757412       -0.0000000002
     1456.0000000000        0.0050675773       -0.0000000001
     1458.0000000000        0.0049618798       -0.0000000001
     1460.0000000000        0.0048585880       -0.0000000001
     1462.0000000000        0.0047576428       -0.0000000001
     1464.0000000000        0.0046589869       -0.0000000001
     1466.0000000000        0.0045625641       -0.0000000001
     1468.0000000000        0.0044683200       -0.0000000001
     1470.0000000000        0.0043762014       -0.0000000001
     1472.0000000000        0.0042861568       -0.0000000001
     1474.0000000000        0.0041981357       -0.0000000001
     1476.0000000000        0.0041120890       -0.0000000001
     1478.0000000000        0.0040279690       -0.0000000001
     1480.0000000000        0.0039457291       -0.0000000001
     1482.0000000000        0.0038653239       -0.0000000001
     1484.0000000000        0.0037867094       -0.0000000001
     1486.0000000000        0.0037098424       -0.0000000001
     1488.0000000000        0.0036346809       -0.0000000001
     1490.0000000000        0.0035611843       -0.0000000001
     1492.0000000000        0.0034893125       -0.0000000001
     1494.0000000000        0.0034190270       -0.0000000001
     1496.0000000000        0.0033502897       -0.0000000001
     1498.0000000000        0.0032830640       -0.0000000001
     1500.0000000000        0.0032173138       -0.0000000001
     1502.0000000000        0.0031530043       -0.0000000001
     1504.0000000000        0.0030901012       -0.0000000001
     1506.0000000000        0.0030285714       -0.0000000000
     1508.0000000000        0.0029683826       -0.0000000000
     1510.0000000000        0.0029095030       -0.0000000000
     1512.0000000000        0.0028519019       -0.0000000000
     1514.0000000000        0.0027955493       -0.0000000000
     1516.0000000000        0.0027404160       -0.0000000000
     1518.0000000000        0.0026864734       -0.0000000000
     1520.0000000000        0.0026336937       -0.0000000000
     1522.0000000000        0.0025820499       -0.0000000000
     1524.0000000000        0.0025315154       -0.0000000000
     1526.0000000000        0.0024820646       -0.0000000000
     1528.0000000000        0.0024336722       -0.0000000000
     1530.0000000000        0.0023863138       -0.0000000000
     1532.0000000000        0.0023399654       -0.0000000000
     1534.0000000000        0.0022946039       -0.0000000000
     1536.0000000000        0.0022502063       -0.0000000000
     1538.0000000000        0.0022067507       -0.0000000000
     1540.0000000000        0.0021642152       -0.0000000000
     1542.0000000000        0.0021225789       -0.0000000000
     1544.0000000000        0.0020818212       -0.0000000000
     1546.0000000000        0.0020419219       -0.0000000000
     1548.0000000000        0.0020028616       -0.0000000000
     1550.0000000000        0.0019646211       -0.0000000000
     1552.0000000000        0.0019271818       -0.0000000000
     1554.0000000000        0.0018905255       -0.0000000000
     1556.0000000000        0.0018546345       -0.0000000000
     1558.0000000000        0.0018194914       -0.0000000000
     1560.0000000000        0.0017850795       -0.0000000000
     1562.0000000000        0.0017513821       -0.0000000000
     1564.0000000000        0.0017183833       -0.0000000000
     1566.0000000000        0.0016860673       -0.0000000000
     1568.0000000000        0.0016544188       -0.0000000000
     1570.0000000000        0.0016234229       -0.0000000000
     1572.0000000000        0.0015930650       -0.0000000000
     1574.0000000000        0.0015633308       -0.0000000000
     1576.0000000000        0.0015342066       -0.0000000000
     1578.0000000000        0.0015056786       -0.0000000000
     1580.0000000000        0.0014777337       -0.0000000000
     1582.0000000000        0.0014503589       -0.0000000000
     1584.0000000000        0.0014235417       -0.0000000000
     1586.0000000000        0.0013972696       -0.0000000000
     1588.0000000000        0.0013715308       -0.0000000000
     1590.0000000000        0.0013463134       -0.0000000000
     1592.0000000000        0.0013216060       -0.0000000000
     1594.0000000000        0.0012973974       -0.0000000000
     1596.0000000000        0.0012736767       -0.0000000000
     1598.0000000000        0.0012504332       -0.0000000000
     1600.0000000000        0.0012276564       -0.0000000000
     1602.0000000000        0.0012053363       -0.0000000000
     1604.0000000000        0.0011834628       -0.0000000000
     1606.0000000000        0.0011620263       -0.0000000000
     1608.0000000000        0.0011410173       -0.0000000000
     1610.0000000000        0.0011204265       -0.0000000000
     1612.0000000000        0.0011002450       -0.0000000000
     1614.0000000000        0.0010804637       -0.0000000000
     1616.0000000000        0.0010610742       -0.0000000000
     1618.0000000000        0.0010420681       -0.0000000000
     1620.0000000000        0.0010234370       -0.0000000000
     1622.0000000000        0.0010051729       -0.0000000000
     1624.0000000000        0.0009872680       -0.0000000000
     1626.0000000000        0.0009697146       -0.0000000000
     1628.0000000000        0.0009525052       -0.0000000000
     1630.0000000000        0.0009356325       -0.0000000000
     1632.0000000000        0.0009190894       -0.0000000000
     1634.0000000000        0.0009028687       -0.0000000000
     1636.0000000000        0.0008869637       -0.0000000000
     1638.0000000000        0.0008713678       -0.0000000000
     1640.0000000000        0.0008560743       -0.0000000000
     1642.0000000000        0.0008410769       -0.0000000000
     1644.0000000000        0.0008263694       -0.0000000000
     1646.0000000000        0.0008119457       -0.0000000000
     1648.0000000000        0.0007977997       -0.0000000000
     1650.0000000000        0.0007839258       -0.0000000000
     1652.0000000000        0.0007703182       -0.0000000000
     1654.0000000000        0.0007569713       -0.0000000000
     1656.0000000000        0.0007438798       -0.0000000000
     1658.0000000000        0.0007310382       -0.0000000000
     1660.0000000000        0.0007184415       -0.0000000000
     1662.0000000000        0.0007060844       -0.0000000000
     1664.0000000000        0.0006939621       -0.0000000000
     1666.0000000000        0.0006820698       -0.0000000000
     1668.0000000000        0.0006704025       -0.0000000000
     1670.0000000000        0.0006589558       -0.0000000000
     1672.0000000000        0.0006477251       -0.0000000000
     1674.0000000000        0.0006367059       -0.0000000000
     1676.0000000000        0.0006258939       -0.0000000000
     1678.0000000000        0.0006152849       -0.0000000000
     1680.0000000000        0.0006048746       -0.0000000000
     1682.0000000000        0.0005946591       -0.0000000000
     1684.0000000000        0.0005846344       -0.0000000000
     1686.0000000000        0.0005747966       -0.0000000000
     1688.0000000000        0.0005651419       -0.0000000000
     1690.0000000000        0.0005556666       -0.0000000000
     1692.0000000000        0.0005463670       -0.0000000000
     1694.0000000000        0.0005372396       -0.0000000000
     1696.0000000000        0.0005282810       -0.0000000000
     1698.0000000000        0.0005194876       -0.0000000000
     1700.0000000000        0.0005108563       -0.0000000000
     1702.0000000000        0.0005023837       -0.0000000000
     1704.0000000000        0.0004940667       -0.0000000000
     1706.0000000000        0.0004859022       -0.0000000000
     1708.0000000000        0.0004778870       -0.0000000000
     1710.0000000000        0.0004700182       -0.0000000000
     1712.0000000000        0.0004622930       -0.0000000000
     1714.0000000000        0.0004547084       -0.0000000000
     1716.0000000000        0.0004472616       -0.0000000000
     1718.0000000000        0.0004399500       -0.0000000000
     1720.0000000000        0.0004327708       -0.0000000000
     1722.0000000000        0.0004257214       -0.0000000000
     1724.0000000000        0.0004187993       -0.0000000000
     1726.0000000000        0.0004120020       -0.0000000000
     1728.0000000000        0.0004053269       -0.0000000000
     1730.0000000000        0.0003987718       -0.0000000000
     1732.0000000000        0.0003923342       -0.0000000000
     1734.0000000000        0.0003860119       -0.0000000000
     1736.0000000000        0.0003798025       -0.0000000000
     1738.0000000000        0.0003737039       -0.0000000000
     1740.0000000000        0.0003677140       -0.0000000000
     1742.0000000000        0.0003618306       -0.0000000000
     1744.0000000000        0.0003560516       -0.0000000000
     1746.0000000000        0.0003503751       -0.0000000000
     1748.0000000000        0.0003447990       -0.0000000000
     1750.0000000000        0.0003393214       -0.0000000000
     1752.0000000000        0.0003339403       -0.0000000000
     1754.0000000000        0.0003286541       -0.0000000000
     1756.0000000000        0.0003234607       -0.0000000000
     1758.0000000000        0.0003183585       -0.0000000000
     1760.0000000000        0.0003133456       -0.0000000000
     1762.0000000000        0.0003084204       -0.0000000000
     1764.0000000000        0.0003035812       -0.0000000000
     1766.0000000000        0.0002988264       -0.0000000000
     1768.0000000000        0.0002941543       -0.0000000000
     1770.0000000000        0.0002895633       -0.0000000000
     1772.0000000000        0.0002850520       -0.0000000000
     1774.0000000000        0.0002806188       -0.0000000000
     1776.0000000000        0.0002762623       -0.0000000000
     1778.0000000000        0.0002719809       -0.0000000000
     1780.0000000000        0.0002677733       -0.0000000000
     1782.0000000000        0.0002636381       -0.0000000000
     1784.0000000000        0.0002595739       -0.0000000000
     1786.0000000000        0.0002555794       -0.0000000000
     1788.0000000000        0.0002516532       -0.0000000000
     1790.0000000000        0.0002477942       -0.0000000000
     1792.0000000000        0.0002440009       -0.0000000000
     1794.0000000000        0.0002402723       -0.0000000000
     1796.0000000000        0.0002366071       -0.0000000000
     1798.0000000000        0.0002330041       -0.0000000000
     1800.0000000000        0.0002294622       -0.0000000000
     1802.0000000000        0.0002259802       -0.0000000000
     1804.0000000000        0.0002225571       -0.0000000000
     1806.0000000000        0.0002191916       -0.0000000000
     1808.0000000000        0.0002158829       -0.0000000000
     1810.0000000000        0.0002126297       -0.0000000000
     1812.0000000000        0.0002094312       -0.0000000000
     1814.0000000000        0.0002062863       -0.0000000000
     1816.0000000000        0.0002031939       -0.0000000000
     1818.0000000000        0.0002001532       -0.0000000000
     1820.0000000000        0.0001971633       -0.0000000000
     1822.0000000000        0.0001942231       -0.0000000000
     1824.0000000000        0.0001913317       -0.0000000000
     1826.0000000000        0.0001884883       -0.0000000000
     1828.0000000000        0.0001856921       -0.0000000000
     1830.0000000000        0.0001829421       -0.0000000000
     1832.0000000000        0.0001802375       -0.0000000000
     1834.0000000000        0.0001775775       -0.0000000000
     1836.0000000000        0.0001749612       -0.0000000000
     1838.0000000000        0.0001723880       -0.0000000000
     1840.0000000000        0.0001698570       -0.0000000000
     1842.0000000000        0.0001673674       -0.0000000000
     1844.0000000000        0.0001649186       -0.0000000000
     1846.0000000000        0.0001625097       -0.0000000000
     1848.0000000000        0.0001601401       -0.0000000000
     1850.0000000000        0.0001578090       -0.0000000000
     1852.0000000000        0.0001555159       -0.0000000000
     1854.0000000000        0.0001532599       -0.0000000000
     1856.0000000000        0.0001510405       -0.0000000000
     1858.0000000000        0.0001488569       -0.0000000000
     1860.0000000000        0.0001467086       -0.0000000000
     1862.0000000000        0.0001445950       -0.0000000000
     1864.0000000000        0.0001425153       -0.0000000000
     1866.0000000000        0.0001404691       -0.0000000000
     1868.0000000000        0.0001384557       -0.0000000000
     1870.0000000000        0.0001364745       -0.0000000000
     1872.0000000000        0.0001345250       -0.0000000000
     1874.0000000000        0.0001326067       -0.0000000000
     1876.0000000000        0.0001307189       -0.0000000000
     1878.0000000000        0.0001288611       -0.0000000000
     1880.0000000000        0.0001270329       -0.0000000000
     1882.0000000000        0.0001252337       -0.0000000000
     1884.0000000000        0.0001234629       -0.0000000000
     1886.0000000000        0.0001217202       -0.0000000000
     1888.0000000000        0.0001200050       -0.0000000000
     1890.0000000000        0.0001183168       -0.0000000000
     1892.0000000000        0.0001166551       -0.0000000000
     1894.0000000000        0.0001150196       -0.0000000000
     1896.0000000000        0.0001134098       -0.0000000000
     1898.0000000000        0.0001118251       -0.0000000000
     1900.0000000000        0.0001102653       -0.0000000000
     1902.0000000000        0.0001087298       -0.0000000000
     1904.0000000000        0.0001072182       -0.0000000000
     1906.0000000000        0.0001057301       -0.0000000000
     1908.0000000000        0.0001042652       -0.0000000000
     1910.0000000000        0.0001028230       -0.0000000000
     1912.0000000000        0.0001014032       -0.0000000000
     1914.0000000000        0.0001000053       -0.0000000000
     1916.0000000000        0.0000986290       -0.0000000000
     1918.0000000000        0.0000972739       -0.0000000000
     1920.0000000000        0.0000959396       -0.0000000000
     1922.0000000000        0.0000946259       -0.0000000000
     1924.0000000000        0.0000933323       -0.0000000000
     1926.0000000000        0.0000920586       -0.0000000000
     1928.0000000000        0.0000908043       -0.0000000000
     1930.0000000000        0.0000895692       -0.0000000000
     1932.0000000000        0.0000883529       -0.0000000000
     1934.0000000000        0.0000871552       -0.0000000000
     1936.0000000000        0.0000859756       -0.0000000000
     1938.0000000000        0.0000848140       -0.0000000000
     1940.0000000000        0.0000836700       -0.0000000000
     1942.0000000000        0.0000825432       -0.0000000000
     1944.0000000000        0.0000814335       -0.0000000000
     1946.0000000000        0.0000803406       -0.0000000000
     1948.0000000000        0.0000792640       -0.0000000000
     1950.0000000000        0.0000782037       -0.0000000000
     1952.0000000000        0.0000771593       -0.0000000000
     1954.0000000000        0.0000761306       -0.0000000000
     1956.0000000000        0.0000751172       -0.0000000000
     1958.0000000000        0.0000741190       -0.0000000000
     1960.0000000000        0.0000731357       -0.0000000000
     1962.0000000000        0.0000721670       -0.0000000000
     1964.0000000000        0.0000712128       -0.0000000000
     1966.0000000000        0.0000702727       -0.0000000000
     1968.0000000000        0.0000693465       -0.0000000000
     1970.0000000000        0.0000684341       -0.0000000000
     1972.0000000000        0.0000675352       -0.0000000000
     1974.0000000000        0.0000666495       -0.0000000000
     1976.0000000000        0.0000657769       -0.0000000000
     1978.0000000000        0.0000649171       -0.0000000000
     1980.0000000000        0.0000640699       -0.0000000000
     1982.0000000000        0.0000632352       -0.0000000000
     1984.0000000000        0.0000624127       -0.0000000000
     1986.0000000000        0.0000616023       -0.0000000000
     1988.0000000000        0.0000608036       -0.0000000000
     1990.0000000000        0.0000600166       -0.0000000000
     1992.0000000000        0.0000592411       -0.0000000000
     1994.0000000000        0.0000584768       -0.0000000000
     1996.0000000000        0.0000577237       -0.0000000000
     1998.0000000000        0.0000569814       -0.0000000000
