# Supplementary material for: Breaking the 1250 nm Barrier: A Computational Approach to Light Upconversion via Triplet–Triplet Annihilation in the Silica Telecom Band
Source: ACS Appl Energy Mater. 2026 Feb 12;9(4):2398–411. doi: 10.1021/acsaem.5c04014 (PMC12934551; doi:10.1021/acsaem.5c04014)
Supplement: Supplementary file 2 [file ae5c04014_si_002.zip › xyz-TTA-NIRII-Journal-2025/b3lyp-d3/dimer/opt-s1-td/dimer-H-tetracene-2-NH2-2C-td-b3lyp-s1-opt.outstructure_001.xyz]

68
Structure 1 -1608.5070661
C              -0.74299            -2.69756             4.90578
C               0.27324            -2.12653             4.17557
C               0.23110            -2.08299             2.76260
C               1.23798            -1.48198             1.99114
C               1.19549            -1.42422             0.58904
C              -0.95826            -2.59491             0.69311
C              -0.90065            -2.65869             2.09328
C              -1.92323            -3.24527             2.87545
C              -1.85226            -3.26384             4.24909
H              -0.68970            -2.71748             5.98703
H               1.12566            -1.68701             4.68093
H               2.04766            -1.01323             2.53514
H              -1.84847            -2.99414             0.22507
H              -2.77662            -3.68122             2.36811
H              -2.64693            -3.71749             4.82798
C               1.83834            -0.47442            -4.39092
C               0.87094            -1.13298            -3.66038
C               0.95830            -1.27967            -2.25279
C              -0.02611            -1.93023            -1.49036
C               0.05097            -2.00663            -0.08678
C               2.19848            -0.80340            -0.18210
C               2.10660            -0.70969            -1.58051
C               3.08492            -0.05830            -2.37453
C               2.95768             0.06306            -3.74271
H               1.73026            -0.37211            -5.46280
H               0.01134            -1.52378            -4.18928
H               3.95312             0.38133            -1.90139
H               3.71989             0.57784            -4.31316
C              -1.61730             0.79134             4.47143
C              -0.64639             1.32769             3.67328
C              -0.75396             1.26035             2.26226
C               0.22653             1.78779             1.41491
C               0.09350             1.75584             0.03450
C              -2.02381             0.58824             0.29100
C              -1.90251             0.63260             1.68500
C              -2.88375             0.08128             2.54545
C              -2.74506             0.15878             3.90249
H              -1.51591             0.82744             5.54765
H               0.22926             1.79414             4.10675
H               1.08898             2.26620             1.85795
H              -2.90948             0.13583            -0.13257
H              -3.73529            -0.42263             2.10743
H              -3.48677            -0.28841             4.54929
C               0.06648             3.18442            -4.84146
C              -0.73308             2.36097            -4.09127
C              -0.43350             2.06993            -2.74314
C              -1.22847             1.17373            -1.96989
C              -1.07161             1.15489            -0.54593
C               1.08901             2.32303            -0.82528
C               0.74130             2.64325            -2.16837
C               1.55550             3.46646            -2.97485
C               1.22682             3.74267            -4.27686
H              -0.19771             3.40784            -5.86611
H              -1.63218             1.96216            -4.54113
H               2.43947             3.92576            -2.55360
H               1.85621             4.39433            -4.86743
N              -2.14221             0.36852            -2.55794
H              -2.09056             0.31270            -3.56157
H              -2.25577            -0.55874            -2.15002
N               2.32857             2.55314            -0.33894
H               2.67297             1.85910             0.32773
H               3.02875             2.79209            -1.02138
N              -1.19385            -2.43977            -2.13596
H              -0.98731            -2.75540            -3.07485
H              -1.57418            -3.22821            -1.62878
N               3.29193            -0.16714             0.48663
H               3.45902            -0.59219             1.38898
H               4.14762            -0.25716            -0.04800
