# Supplementary material for: Breaking the 1250 nm Barrier: A Computational Approach to Light Upconversion via Triplet–Triplet Annihilation in the Silica Telecom Band
Source: ACS Appl Energy Mater. 2026 Feb 12;9(4):2398–411. doi: 10.1021/acsaem.5c04014 (PMC12934551; doi:10.1021/acsaem.5c04014)
Supplement: Supplementary file 2 [file ae5c04014_si_002.zip › xyz-TTA-NIRII-Journal-2025/b3lyp-d3/dimer/opt-s1-td/dimer-H-tetracene-2-NH2-2S-td-b3lyp-s1-opt.outstructure_001.xyz]

68
Structure 1 -1608.5119604
C               5.11512             0.86987             0.26914
C               4.06054             0.97433            -0.60246
C               2.74532             1.18744            -0.13201
C               1.64545             1.27791            -0.99696
C               0.34695             1.49996            -0.54505
C               1.21090             1.51642             1.73782
C               2.51826             1.29385             1.27813
C               3.62710             1.16725             2.14971
C               4.89321             0.96406             1.65794
H               6.11534             0.69673            -0.10489
H               4.21903             0.87552            -1.66899
H               1.85133             1.19869            -2.05500
H               1.07657             1.59529             2.80902
H               3.46171             1.24052             3.21844
H               5.72858             0.87259             2.34053
C              -4.61300             2.56883            -0.03493
C              -3.58173             2.39636             0.85618
C              -2.27003             2.08185             0.42969
C              -1.19403             1.92915             1.33367
C               0.11907             1.66057             0.87048
C              -0.76226             1.52258            -1.43882
C              -2.04671             1.89741            -0.97552
C              -3.12896             2.09035            -1.86488
C              -4.38204             2.42713            -1.41158
H              -5.60408             2.80696             0.32736
H              -3.80624             2.48408             1.90987
H              -2.95958             2.01008            -2.92926
H              -5.18907             2.58117            -2.11577
C               4.21157            -2.60127            -1.78510
C               2.94078            -2.35255            -2.24297
C               1.87883            -2.09463            -1.34244
C               0.56345            -1.85039            -1.76719
C              -0.48868            -1.61440            -0.87105
C               1.12372            -1.79176             0.95466
C               2.16472            -2.08130             0.06098
C               3.48430            -2.33790             0.49620
C               4.48771            -2.59810            -0.40294
H               5.00944            -2.79923            -2.48963
H               2.73301            -2.35794            -3.30679
H               3.69436            -2.30678             1.55795
H               5.49544            -2.78301            -0.05561
C              -4.91752            -0.79319             1.53049
C              -3.61388            -0.91133             1.94962
C              -2.55475            -1.09951             1.03175
C              -1.20850            -1.19346             1.45980
C              -0.18300            -1.54971             0.53749
C              -1.82519            -1.41140            -1.29866
C              -2.86425            -1.18872            -0.36660
C              -4.21465            -1.02974            -0.75743
C              -5.21873            -0.84029             0.16091
H              -5.70967            -0.66274             2.25604
H              -3.39997            -0.89949             3.00895
H              -4.48281            -1.02991            -1.80455
H              -6.24024            -0.72066            -0.17444
N              -0.57348             1.23824            -2.77277
H               0.27768             0.72981            -2.95983
H              -1.35709             0.75665            -3.19843
N              -1.42200             2.03003             2.70601
H              -0.63147             2.36912             3.23301
H              -2.25635             2.53602             2.95603
H               1.37108            -1.79513             2.00676
N              -0.89853            -0.99973             2.78778
H               0.07993            -0.81447             2.94985
H              -1.45829            -0.28230             3.23350
N              -2.10903            -1.41959            -2.66495
H              -1.49841            -2.00990            -3.20954
H              -3.07277            -1.60733            -2.89040
H               0.38265            -1.87220            -2.83424
