# Supplementary material for: Breaking the 1250 nm Barrier: A Computational Approach to Light Upconversion via Triplet–Triplet Annihilation in the Silica Telecom Band
Source: ACS Appl Energy Mater. 2026 Feb 12;9(4):2398–411. doi: 10.1021/acsaem.5c04014 (PMC12934551; doi:10.1021/acsaem.5c04014)
Supplement: Supplementary file 2 [file ae5c04014_si_002.zip › xyz-TTA-NIRII-Journal-2025/b3lyp-d3/dimer/opt-s1-td/dimer-H-tetracene-2C-td-b3lyp-s1-opt.outstructure_001.xyz]

60
Structure 1 -1386.97462844
C              -0.62419            -3.34067             5.28242
C               0.27669            -2.61232             4.54751
C               0.13154            -2.46739             3.14676
C               1.02259            -1.71060             2.37561
C               0.87034            -1.56182             0.99492
C              -1.15415            -2.93293             1.11936
C              -0.98752            -3.09595             2.50130
C              -1.89739            -3.83890             3.29205
C              -1.72245            -3.96012             4.64749
H              -0.49716            -3.44167             6.35243
H               1.11668            -2.13028             5.03285
H               1.85865            -1.22636             2.86578
H              -2.00523            -3.39875             0.63586
H              -2.74191            -4.31126             2.80484
H              -2.42789            -4.53231             5.23609
C               1.26621            -0.44103            -3.95385
C               0.34798            -1.15453            -3.21318
C               0.49261            -1.30254            -1.81611
C              -0.42537            -2.01416            -1.03725
C              -0.25781            -2.19403             0.34511
C               1.75326            -0.79524             0.21824
C               1.61397            -0.67192            -1.16943
C               2.51809             0.07251            -1.95819
C               2.35540             0.17866            -3.32346
H               1.13525            -0.33412            -5.02202
H              -0.49998            -1.62141            -3.69947
H              -1.27743            -2.47588            -1.52310
H               2.59244            -0.31344             0.70517
H               3.35134             0.56156            -1.46970
H               3.05164             0.76378            -3.90831
C              -1.26643             0.44087             3.95377
C              -0.34819             1.15449             3.21319
C              -0.49302             1.30299             1.81619
C               0.42473             2.01503             1.03745
C               0.25733             2.19473            -0.34494
C              -1.75351             0.79563            -0.21827
C              -1.61427             0.67225             1.16943
C              -2.51833            -0.07237             1.95806
C              -2.35563            -0.17869             3.32333
H              -1.13530             0.33359             5.02188
H               0.49973             1.62134             3.69956
H               1.27659             2.47701             1.52339
H              -2.59249             0.31351            -0.70523
H              -3.35153            -0.56142             1.46950
H              -3.05185            -0.76393             3.90809
C               0.62508             3.33976            -5.28254
C              -0.27610             2.61179            -4.54762
C              -0.13138             2.46734            -3.14677
C              -1.02265             1.71081            -2.37561
C              -0.87062             1.56229            -0.99487
C               1.15381             2.93349            -1.11919
C               0.98753             3.09608            -2.50121
C               1.89766             3.83873            -3.29196
C               1.72317             3.95941            -4.64750
H               0.49838             3.44035            -6.35262
H              -1.11594             2.12960            -5.03305
H              -1.85858             1.22640            -2.86581
H               2.00476             3.39947            -0.63562
H               2.74205             4.31123            -2.80466
H               2.42883             4.53134            -5.23610
