# Supplementary material for: Breaking the 1250 nm Barrier: A Computational Approach to Light Upconversion via Triplet–Triplet Annihilation in the Silica Telecom Band
Source: ACS Appl Energy Mater. 2026 Feb 12;9(4):2398–411. doi: 10.1021/acsaem.5c04014 (PMC12934551; doi:10.1021/acsaem.5c04014)
Supplement: Supplementary file 2 [file ae5c04014_si_002.zip › xyz-TTA-NIRII-Journal-2025/b3lyp-d3/dimer/opt-s1-td/dimer-H-tetracene-2S-td-b3lyp-s1-opt.outstructure_001.xyz]

60
Structure 1 -1386.97309318
C              -0.61199             0.34145             4.27850
C              -0.49939             1.30559             3.30540
C              -0.06469             0.97992             2.00079
C               0.05674             1.94071             0.98860
C               0.44947             1.60731            -0.31347
C               0.73135            -0.71194             0.42466
C               0.27867            -0.38613             1.70936
C               0.15939            -1.34834             2.73771
C              -0.28139            -0.99557             3.99155
H              -0.94400             0.61084             5.27225
H              -0.74149             2.33713             3.52809
H              -0.19494             2.97047             1.21124
H               1.00320            -1.73932             0.21041
H               0.42157            -2.37661             2.51980
H              -0.36655            -1.74680             4.76590
C               1.62947             1.45465            -5.25590
C               1.60547             0.50598            -4.26072
C               1.23884             0.84532            -2.93862
C               1.21161            -0.09571            -1.90165
C               0.79905             0.23310            -0.60539
C               0.53739             2.55724            -1.33850
C               0.89568             2.21160            -2.64792
C               0.94682             3.16015            -3.69418
C               1.29924             2.79213            -4.97074
H               1.91260             1.17532            -6.26239
H               1.86797            -0.52208            -4.47926
H               1.48380            -1.12233            -2.11912
H               0.28635             3.58789            -1.11924
H               0.70461             4.19145            -3.47047
H               1.33541             3.53349            -5.75778
C               2.49515             1.61233             5.25600
C               2.51866             2.56095             4.26079
C               2.88466             2.22155             2.93850
C               2.91188             3.16263             1.90157
C               3.32438             2.83384             0.60530
C               3.58625             0.50970             1.33837
C               3.22792             0.85531             2.64778
C               3.17712            -0.09324             3.69408
C               2.82519             0.27480             4.97073
H               2.21264             1.89170             6.26265
H               2.25634             3.58902             4.47945
H               2.63978             4.18925             2.11910
H               3.83721            -0.52095             1.11901
H               3.41931            -1.12452             3.47026
H               2.78932            -0.46650             5.75784
C               4.73614             2.72591            -4.27837
C               4.62329             1.76168            -3.30541
C               4.18825             2.08720            -2.00087
C               4.06686             1.12635            -0.98874
C               3.67398             1.45962             0.31331
C               3.39217             3.77898            -0.42466
C               3.84483             3.45323            -1.70937
C               3.96432             4.41553            -2.73762
C               4.40542             4.06290            -3.99138
H               5.06848             2.45664            -5.27205
H               4.86542             0.73015            -3.52813
H               4.31865             0.09663            -1.21151
H               3.12060             4.80641            -0.21025
H               3.70203             5.44376            -2.51966
H               4.49078             4.81420            -4.76563
