# Supplementary material for: Breaking the 1250 nm Barrier: A Computational Approach to Light Upconversion via Triplet–Triplet Annihilation in the Silica Telecom Band
Source: ACS Appl Energy Mater. 2026 Feb 12;9(4):2398–411. doi: 10.1021/acsaem.5c04014 (PMC12934551; doi:10.1021/acsaem.5c04014)
Supplement: Supplementary file 2 [file ae5c04014_si_002.zip › xyz-TTA-NIRII-Journal-2025/b3lyp-d3/dimer/opt-t1-no-td/configuration-A/dimer-H-tetracene-2-NH2-2C-b3lyp-s3-opt.outstructure_001.xyz]

68
Structure 1 -1608.48741758
C               5.98510             0.32332             0.80776
C               4.81348             0.10648             1.50167
C               3.58594             0.62374             1.03997
C               2.37024             0.41351             1.71887
C               1.15031             0.93211             1.27675
C               2.33488             1.85250            -0.65536
C               3.56857             1.36992            -0.17902
C               4.78076             1.56518            -0.87183
C               5.96803             1.05716            -0.38828
H               6.91830            -0.07866             1.18079
H               4.82266            -0.47009             2.41905
H               2.41691            -0.19952             2.60915
H               2.35484             2.36123            -1.61019
H               4.76594             2.12406            -1.80032
H               6.88886             1.22100            -0.93327
C              -3.70842             2.31601             0.51585
C              -2.54674             2.49271            -0.19263
C              -1.30197             1.99105             0.26546
C              -0.10179             2.17525            -0.45351
C               1.13034             1.67345             0.03048
C              -0.05842             0.75486             1.99441
C              -1.27791             1.28017             1.51587
C              -2.49681             1.13776             2.22578
C              -3.68284             1.63290             1.74446
H              -4.64419             2.69053             0.12389
H              -2.60480             2.99809            -1.14681
H              -2.51449             0.59133             3.15849
H              -4.59813             1.48578             2.30142
C               3.90422            -2.57355            -0.33994
C               2.71707            -2.72004             0.31714
C               1.52514            -2.14070            -0.19441
C               0.30187            -2.24296             0.46642
C              -0.86469            -1.65893            -0.02980
C               0.41378            -0.86304            -1.94932
C               1.58337            -1.42320            -1.43739
C               2.83548            -1.30880            -2.09818
C               3.96447            -1.85512            -1.56152
H               4.81067            -2.99646             0.07171
H               2.66843            -3.26147             1.25418
H               0.26784            -2.80910             1.38686
H               0.47055            -0.35526            -2.90222
H               2.88203            -0.75089            -3.02521
H               4.91703            -1.73139            -2.05824
C              -5.68467            -0.50968            -1.20508
C              -4.46900            -0.25471            -1.80100
C              -3.25216            -0.66114            -1.21469
C              -1.99334            -0.36066            -1.80271
C              -0.81199            -0.95497            -1.28575
C              -2.09182            -1.72593             0.68190
C              -3.30168            -1.34587             0.04356
C              -4.56248            -1.57360             0.63370
C              -5.73226            -1.17537             0.02504
H              -6.60000            -0.20014            -1.69197
H              -4.46560             0.23581            -2.76490
H              -4.62940            -2.11323             1.56865
H              -6.68429            -1.38298             0.49528
N              -1.90801             0.45744            -2.90934
H              -2.73289             1.00514            -3.09054
H              -1.08151             1.04507            -2.92744
N              -2.08942            -2.21128             1.97175
H              -1.26171            -1.95916             2.50049
H              -2.92722            -2.02257             2.49679
N              -0.14389             2.81704            -1.70418
H              -0.85798             3.52845            -1.76503
H               0.74308             3.21075            -1.97996
N              -0.06007             0.00258             3.18243
H               0.84976            -0.05991             3.61383
H              -0.72918             0.33418             3.86271
