# Supplementary material for: Breaking the 1250 nm Barrier: A Computational Approach to Light Upconversion via Triplet–Triplet Annihilation in the Silica Telecom Band
Source: ACS Appl Energy Mater. 2026 Feb 12;9(4):2398–411. doi: 10.1021/acsaem.5c04014 (PMC12934551; doi:10.1021/acsaem.5c04014)
Supplement: Supplementary file 2 [file ae5c04014_si_002.zip › xyz-TTA-NIRII-Journal-2025/b3lyp-d3/dimer/opt-t1-no-td/configuration-A/dimer-H-tetracene-2-NH2-2S-b3lyp-s3-opt.outstructure_001.xyz]

68
Structure 1 -1608.48688977
C              -6.03016             0.18127             0.88491
C              -4.84726            -0.19024             1.48104
C              -3.62606             0.41828             1.11711
C              -2.39955             0.05563             1.69742
C              -1.18828             0.65185             1.34716
C              -2.41371             2.01726            -0.26615
C              -3.63261             1.42768             0.10424
C              -4.86148             1.77553            -0.49912
C              -6.03580             1.16961            -0.11598
H              -6.95787            -0.29326             1.17730
H              -4.83692            -0.96030             2.24270
H              -2.43377            -0.70265             2.46774
H              -2.45556             2.74830            -1.06287
H              -4.86579             2.53346            -1.27364
H              -6.96895             1.45181            -0.58645
C               3.62249             2.29961             0.96253
C               2.46065             2.61293             0.30902
C               1.23361             1.96756             0.61270
C               0.02787             2.29251            -0.04540
C              -1.19485             1.68089             0.32975
C               0.04681             0.25541             1.93258
C               1.23758             0.95680             1.63224
C               2.45281             0.68521             2.30621
C               3.61759             1.33028             1.98436
H               4.54481             2.79675             0.69472
H               2.50429             3.35299            -0.47819
H               2.46459            -0.04538             3.10214
H               4.53242             1.09382             2.50954
C              -3.85411            -2.52327            -0.74444
C              -2.64532            -2.83201            -0.18192
C              -1.46121            -2.16190            -0.58434
C              -0.21392            -2.42663            -0.01262
C               0.94930            -1.73912            -0.37942
C              -0.38782            -0.48971            -1.99742
C              -1.54944            -1.16350            -1.61156
C              -2.81762            -0.88316            -2.17931
C              -3.94188            -1.53520            -1.75276
H              -4.75222            -3.02883            -0.41552
H              -2.57694            -3.58764             0.59221
H              -2.88477            -0.11639            -2.94117
H              -4.90660            -1.28675            -2.17344
C               5.69815            -0.00800            -1.10425
C               4.47268             0.28070            -1.67063
C               3.28432            -0.34102            -1.23780
C               2.01383             0.00302            -1.77598
C               0.85818            -0.73229            -1.41137
C               2.19515            -1.97656             0.24908
C               3.36981            -1.31489            -0.18756
C               4.63259            -1.55342             0.39493
C               5.77595            -0.92247            -0.05219
H               6.59140             0.48025            -1.47081
H               4.44570             0.98204            -2.49309
H               4.72941            -2.23879             1.22586
H               6.72820            -1.13874             0.41394
N               0.08889            -0.79461             2.83106
H              -0.71296            -1.40204             2.79521
H               0.94422            -1.33509             2.80421
N               0.05041             3.19382            -1.11481
H              -0.83734             3.63094            -1.30642
H               0.77422             3.89328            -1.05249
H              -0.47639             0.24229            -2.78814
N               1.90436             1.03012            -2.69751
H               1.03954             1.55280            -2.63987
H               2.68753             1.66278            -2.70516
N               2.24722            -2.84587             1.34308
H               1.57635            -3.59851             1.30389
H               3.16476            -3.21001             1.54478
H              -0.18732            -3.17318             0.76998
