# Supplementary material for: Breaking the 1250 nm Barrier: A Computational Approach to Light Upconversion via Triplet–Triplet Annihilation in the Silica Telecom Band
Source: ACS Appl Energy Mater. 2026 Feb 12;9(4):2398–411. doi: 10.1021/acsaem.5c04014 (PMC12934551; doi:10.1021/acsaem.5c04014)
Supplement: Supplementary file 2 [file ae5c04014_si_002.zip › xyz-TTA-NIRII-Journal-2025/b3lyp-d3/dimer/opt-t1-no-td/configuration-A/dimer-H-tetracene-2C-b3lyp-s3-opt.outstructure_001.xyz]

60
Structure 1 -1386.93490393
C              -5.83815            -0.36474             0.83939
C              -4.61759            -0.17135             1.45486
C              -3.44020            -0.73872             0.92957
C              -2.18257            -0.54734             1.52998
C              -1.01726            -1.11795             1.01584
C              -2.35192            -2.08181            -0.80263
C              -3.52532            -1.52468            -0.26952
C              -4.78550            -1.68618            -0.88254
C              -5.92077            -1.11963            -0.33940
H              -6.73216             0.07681             1.26004
H              -4.54965             0.42245             2.35751
H              -2.11867             0.05606             2.42701
H              -2.41652            -2.66780            -1.71234
H              -4.85049            -2.27056            -1.79249
H              -6.87894            -1.26055            -0.82247
C               3.71957            -2.65035            -0.00589
C               2.51374            -2.84327            -0.63032
C               1.32342            -2.28134            -0.10769
C               0.07461            -2.46044            -0.72119
C              -1.09914            -1.90814            -0.19647
C               0.23497            -0.94084             1.62178
C               1.40040            -1.50946             1.10421
C               2.66432            -1.33923             1.72060
C               3.79524            -1.89194             1.18297
H               4.62104            -3.07940            -0.42269
H               2.45571            -3.42526            -1.54231
H               0.01715            -3.04621            -1.63158
H               0.29892            -0.34006             2.52074
H               2.72304            -0.74051             2.62073
H               4.75473            -1.73219             1.65520
C              -3.71974             2.65004             0.00489
C              -2.51409             2.84287             0.62970
C              -1.32358             2.28112             0.10730
C              -0.07487             2.46046             0.72094
C               1.09897             1.90801             0.19659
C              -0.23478             0.94036            -1.62174
C              -1.40029             1.50913            -1.10454
C              -2.66404             1.33892            -1.72132
C              -3.79509             1.89172            -1.18405
H              -4.62132             3.07901             0.42153
H              -2.45633             3.42492             1.54168
H              -0.01760             3.04651             1.63116
H              -0.29851             0.33959            -2.52073
H              -2.72249             0.74020            -2.62145
H              -4.75444             1.73208            -1.65660
C               5.83841             0.36557            -0.83878
C               4.61793             0.17168            -1.45423
C               3.44031             0.73868            -0.92900
C               2.18274             0.54679            -1.52935
C               1.01732             1.11752            -1.01554
C               2.35167             2.08189             0.80289
C               3.52518             1.52491             0.26995
C               4.78531             1.68686             0.88299
C               5.92077             1.12060             0.33994
H               6.73258            -0.07570            -1.25940
H               4.55023            -0.42222            -2.35683
H               2.11896            -0.05693            -2.42618
H               2.41609             2.66804             1.71251
H               4.85011             2.27142             1.79284
H               6.87888             1.26188             0.82302
