# Supplementary material for: Breaking the 1250 nm Barrier: A Computational Approach to Light Upconversion via Triplet–Triplet Annihilation in the Silica Telecom Band
Source: ACS Appl Energy Mater. 2026 Feb 12;9(4):2398–411. doi: 10.1021/acsaem.5c04014 (PMC12934551; doi:10.1021/acsaem.5c04014)
Supplement: Supplementary file 2 [file ae5c04014_si_002.zip › xyz-TTA-NIRII-Journal-2025/b3lyp-d3/dimer/opt-t1-no-td/configuration-A/dimer-H-tetracene-2S-b3lyp-s3-opt.outstructure_001.xyz]

60
Structure 1 -1386.93490394
C              -5.83802             0.36475             0.83966
C              -4.61739             0.17097             1.45482
C              -3.43998             0.73838             0.92951
C              -2.18228             0.54673             1.52965
C              -1.01704             1.11768             1.01568
C              -2.35197             2.08211            -0.80232
C              -3.52528             1.52482            -0.26926
C              -4.78556             1.68665            -0.88201
C              -5.92079             1.12006            -0.33887
H              -6.73202            -0.07681             1.26033
H              -4.54936            -0.42314             2.35725
H              -2.11821            -0.05737             2.42619
H              -2.41665             2.66846            -1.71180
H              -4.85063             2.27139            -1.79174
H              -6.87904             1.26123            -0.82170
C               3.71961             2.65049            -0.00618
C               2.51371             2.84349            -0.63046
C               1.32342             2.28159            -0.10770
C               0.07455             2.46084            -0.72101
C              -1.09911             1.90827            -0.19636
C               0.23519             0.94073             1.62162
C               1.40053             1.50963             1.10411
C               2.66449             1.33939             1.72041
C               3.79538             1.89208             1.18267
H               4.62106             3.07948            -0.42310
H               2.45561             3.42553            -1.54242
H               0.01697             3.04691            -1.63120
H               0.29924             0.34014             2.52071
H               2.72330             0.74063             2.62050
H               4.75490             1.73226             1.65480
C              -3.71980            -2.65034             0.00447
C              -2.51413            -2.84344             0.62916
C              -1.32374            -2.28111             0.10713
C              -0.07512            -2.46014             0.72102
C               1.09881            -1.90791             0.19663
C              -0.23477            -0.94048            -1.62192
C              -1.40038            -1.50899            -1.10464
C              -2.66414            -1.33862            -1.72134
C              -3.79519            -1.89149            -1.18413
H              -4.62135            -3.07969             0.42079
H              -2.45631            -3.42582             1.54092
H              -0.01791            -3.04589             1.63144
H              -0.29842            -0.33983            -2.52099
H              -2.72264            -0.73969            -2.62134
H              -4.75456            -1.73161            -1.65655
C               5.83839            -0.36589            -0.83861
C               4.61799            -0.17208            -1.45421
C               3.44029            -0.73894            -0.92898
C               2.18279            -0.54714            -1.52951
C               1.01731            -1.11770            -1.01569
C               2.35144            -2.08175             0.80308
C               3.52503            -1.52493             0.27013
C               4.78510            -1.68681             0.88332
C               5.92061            -1.12070             0.34028
H               6.73262             0.07526            -1.25921
H               4.55037             0.42165            -2.35693
H               2.11913             0.05645            -2.42643
H               2.41574            -2.66774             1.71281
H               4.84977            -2.27119             1.79330
H               6.87869            -1.26190             0.82346
