# Supplementary material for: Breaking the 1250 nm Barrier: A Computational Approach to Light Upconversion via Triplet–Triplet Annihilation in the Silica Telecom Band
Source: ACS Appl Energy Mater. 2026 Feb 12;9(4):2398–411. doi: 10.1021/acsaem.5c04014 (PMC12934551; doi:10.1021/acsaem.5c04014)
Supplement: Supplementary file 2 [file ae5c04014_si_002.zip › xyz-TTA-NIRII-Journal-2025/b3lyp-d3/dimer/opt-t1-no-td/configuration-B/dimer-H-tetracene-2-NH2-2C-b3lyp-s3-opt-configB.outstructure_001.xyz]

68
Structure 1 -1608.49432796
C               6.01295             0.16820             0.77192
C               4.85350            -0.07955             1.44452
C               3.62635             0.51301             1.03237
C               2.42710             0.27985             1.69225
C               1.21545             0.87063             1.30435
C               2.42729             1.92532            -0.54260
C               3.62705             1.36736            -0.12189
C               4.85587             1.58679            -0.80659
C               6.01308             1.01144            -0.37177
H               6.93945            -0.28642             1.09790
H               4.84631            -0.73518             2.30662
H               2.45524            -0.41330             2.52207
H               2.45597             2.51474            -1.44932
H               4.85346             2.22282            -1.68377
H               6.94069             1.19002            -0.90031
C              -3.58892             2.39933             0.65043
C              -2.42827             2.64121            -0.01724
C              -1.18087             2.08366             0.39917
C               0.00415             2.31434            -0.30188
C               1.21451             1.72187             0.13243
C               0.00982             0.65598             2.01666
C              -1.17738             1.24436             1.57551
C              -2.42034             1.02656             2.24324
C              -3.58539             1.57550             1.80403
H              -4.52050             2.81479             0.29094
H              -2.47094             3.24585            -0.91251
H              -2.45359             0.37005             3.10107
H              -4.51462             1.36375             2.31501
C               3.82717            -2.65665            -0.50014
C               2.61880            -2.84312             0.13698
C               1.45015            -2.20898            -0.32570
C               0.19914            -2.35985             0.31702
C              -0.94796            -1.72120            -0.13235
C               0.35004            -0.74728            -1.95000
C               1.52843            -1.37726            -1.48341
C               2.77465            -1.21164            -2.11537
C               3.90613            -1.83280            -1.63188
H               4.71955            -3.13868            -0.12338
H               2.55566            -3.47578             1.01465
H               0.15283            -3.01152             1.17871
H               0.42687            -0.14534            -2.84523
H               2.83650            -0.56776            -2.98438
H               4.85945            -1.67547            -2.11796
C              -5.76919            -0.37971            -1.20790
C              -4.53370            -0.09220            -1.77914
C              -3.33977            -0.56508            -1.21972
C              -2.05127            -0.22898            -1.75804
C              -0.87464            -0.89569            -1.31352
C              -2.18643            -1.81379             0.56237
C              -3.40843            -1.36555            -0.04106
C              -4.66446            -1.64362             0.51229
C              -5.83501            -1.15558            -0.05992
H              -6.67433            -0.00584            -1.66821
H              -4.51253             0.48710            -2.69229
H              -4.74352            -2.27661             1.38601
H              -6.79189            -1.39414             0.38551
N              -1.95510             0.71146            -2.75793
H              -2.75364             1.31758            -2.84972
H              -1.09051             1.23709            -2.77171
N              -2.20452            -2.38586             1.81497
H              -1.35955            -2.23282             2.35040
H              -3.03371            -2.20727             2.35741
N              -0.01201             3.07651            -1.48849
H              -0.71693             3.79865            -1.48593
H               0.88022             3.49444            -1.70395
N              -0.00361            -0.19301             3.14201
H               0.90438            -0.29940             3.56727
H              -0.66109             0.10348             3.84868
