# Supplementary material for: Breaking the 1250 nm Barrier: A Computational Approach to Light Upconversion via Triplet–Triplet Annihilation in the Silica Telecom Band
Source: ACS Appl Energy Mater. 2026 Feb 12;9(4):2398–411. doi: 10.1021/acsaem.5c04014 (PMC12934551; doi:10.1021/acsaem.5c04014)
Supplement: Supplementary file 2 [file ae5c04014_si_002.zip › xyz-TTA-NIRII-Journal-2025/b3lyp-d3/dimer/opt-t1-no-td/configuration-B/dimer-H-tetracene-2-NH2-2S-b3lyp-s3-opt-configB.outstructure_001.xyz]

68
Structure 1 -1608.4944919
C              -5.90295             0.26387             0.96313
C              -4.71953            -0.04321             1.56228
C              -3.50164             0.55497             1.12804
C              -2.27693             0.25091             1.70381
C              -1.07498             0.84040             1.28918
C              -2.36098             2.09208            -0.37323
C              -3.54242             1.49717             0.04360
C              -4.79995             1.78058            -0.56471
C              -5.94180             1.18577            -0.12026
H              -6.82114            -0.19983             1.29955
H              -4.68191            -0.75666             2.37619
H              -2.27866            -0.45597             2.52210
H              -2.42667             2.77724            -1.20801
H              -4.82977             2.48201            -1.39002
H              -6.89031             1.41179            -0.59053
C               3.67909             2.52990             0.70938
C               2.50044             2.82021             0.09373
C               1.27681             2.17683             0.45651
C               0.07138             2.46027            -0.18843
C              -1.12018             1.82013             0.22525
C               0.16989             0.48710             1.87302
C               1.32722             1.18298             1.50443
C               2.58445             0.92492             2.12585
C               3.72265             1.56954             1.75055
H               4.58892             3.02781             0.40134
H               2.50899             3.55027            -0.70427
H               2.63961             0.20517             2.93015
H               4.66260             1.34243             2.23405
C              -3.97196            -2.63474            -0.57927
C              -2.74807            -2.92636            -0.00895
C              -1.57639            -2.28297            -0.44296
C              -0.30556            -2.54437             0.13046
C               0.85321            -1.89323            -0.27907
C              -0.48066            -0.66223            -1.91052
C              -1.66373            -1.32223            -1.49217
C              -2.92040            -1.05166            -2.05885
C              -4.05800            -1.69271            -1.61013
H              -4.86700            -3.12798            -0.22391
H              -2.68002            -3.65517             0.79076
H              -2.98889            -0.31013            -2.84527
H              -5.01959            -1.45323            -2.04335
C               5.62754            -0.19080            -1.06461
C               4.39378             0.07576            -1.64806
C               3.21683            -0.52663            -1.18611
C               1.92457            -0.18575            -1.71283
C               0.75736            -0.90267            -1.32976
C               2.11892            -2.14778             0.31405
C               3.30872            -1.47558            -0.12519
C               4.56003            -1.70896             0.45899
C               5.70935            -1.07185             0.00225
H               6.51727             0.29452            -1.44372
H               4.36200             0.75499            -2.48834
H               4.65336            -2.36931             1.31017
H               6.66026            -1.27122             0.47829
N               0.22232            -0.52258             2.83338
H              -0.52098            -1.19621             2.73638
H               1.10362            -1.01408             2.85701
N               0.04565             3.31923            -1.30833
H              -0.84532             3.77423            -1.43864
H               0.76644             4.02466            -1.28419
H              -0.57182             0.04698            -2.72143
N               1.82149             0.84788            -2.61521
H               0.94321             1.34898            -2.60729
H               2.59489             1.49283            -2.60606
N               2.20927            -3.04049             1.37028
H               1.47837            -3.73266             1.41145
H               3.11667            -3.45471             1.51071
H              -0.28187            -3.26300             0.93966
