# Supplementary material for: Breaking the 1250 nm Barrier: A Computational Approach to Light Upconversion via Triplet–Triplet Annihilation in the Silica Telecom Band
Source: ACS Appl Energy Mater. 2026 Feb 12;9(4):2398–411. doi: 10.1021/acsaem.5c04014 (PMC12934551; doi:10.1021/acsaem.5c04014)
Supplement: Supplementary file 2 [file ae5c04014_si_002.zip › xyz-TTA-NIRII-Journal-2025/b3lyp-d3/dimer/opt-t1-no-td/configuration-B/dimer-H-tetracene-2C-b3lyp-s3-opt-configB.outstructure_001.xyz]

60
Structure 1 -1386.94685499
C               6.15257             0.86437             0.42836
C               5.05326             1.48085             0.94395
C               3.78369             1.38340             0.29974
C               2.64414             1.98793             0.81027
C               1.39512             1.86178             0.18435
C               2.45732             0.47538            -1.53785
C               3.68836             0.60883            -0.91509
C               4.86778            -0.01406            -1.42046
C               6.05977             0.10800            -0.77481
H               7.10814             0.94823             0.93002
H               5.12427             2.05843             1.85783
H               2.71642             2.56755             1.72367
H               2.38208            -0.12150            -2.43886
H               4.79060            -0.59675            -2.33014
H               6.94560            -0.37261            -1.16962
C              -3.48190             1.96807            -1.21851
C              -2.37373             1.38024            -1.74616
C              -1.09595             1.52989            -1.13088
C               0.04632             0.93405            -1.64314
C               1.29881             1.07893            -1.02744
C               0.23076             2.45498             0.69982
C              -1.00026             2.31576             0.07759
C              -2.18963             2.91205             0.59393
C              -3.38694             2.74829            -0.03301
H              -4.44805             1.82633            -1.68373
H              -2.44575             0.77335            -2.63991
H              -2.11845             3.50074             1.50076
H              -4.28167             3.19969             0.37500
C               3.51292            -1.98666             1.19212
C               2.38215            -1.37322             1.71627
C               1.13178            -1.52478             1.10901
C              -0.04068            -0.90212             1.61895
C              -1.29252            -1.05557             1.02000
C              -0.24027            -2.46132            -0.69427
C               1.02886            -2.32244            -0.07244
C               2.18342            -2.93157            -0.57991
C               3.41249            -2.76808             0.04563
H               4.47475            -1.83547             1.66250
H               2.46382            -0.75210             2.59895
H               0.04459            -0.28525             2.50486
H              -0.31382            -3.05913            -1.59549
H               2.10669            -3.53397            -1.47718
H               4.29602            -3.23512            -0.36821
C              -6.18909            -0.87483            -0.39080
C              -5.06456            -1.50802            -0.90404
C              -3.81851            -1.38429            -0.27808
C              -2.64436            -2.00111            -0.79317
C              -1.39766            -1.86317            -0.18385
C              -2.44394            -0.44753             1.52341
C              -3.71543            -0.59477             0.90740
C              -4.86424             0.03090             1.40606
C              -6.08896            -0.10539             0.76662
H              -7.14330            -0.98113            -0.89010
H              -5.14191            -2.10459            -1.80504
H              -4.78220             0.63810             2.29893
H              -6.96499             0.38811             1.16676
H              -0.02772             0.33439            -2.54242
H              -2.72522            -2.59571            -1.69585
H               0.30095             3.04019             1.60986
H              -2.36616             0.16966             2.40980
