# Supplementary material for: Breaking the 1250 nm Barrier: A Computational Approach to Light Upconversion via Triplet–Triplet Annihilation in the Silica Telecom Band
Source: ACS Appl Energy Mater. 2026 Feb 12;9(4):2398–411. doi: 10.1021/acsaem.5c04014 (PMC12934551; doi:10.1021/acsaem.5c04014)
Supplement: Supplementary file 2 [file ae5c04014_si_002.zip › xyz-TTA-NIRII-Journal-2025/b3lyp-d3/dimer/opt-t1-no-td/configuration-B/dimer-H-tetracene-2S-b3lyp-s3-opt-configB.outstructure_001.xyz]

60
Structure 1 -1386.94556072
C              -5.69942             0.94652            -0.33220
C              -4.70307             1.17254             0.56596
C              -3.34638             1.30293             0.14397
C              -2.31177             1.51836             1.03990
C              -0.98038             1.65067             0.61717
C              -1.73717             1.32699            -1.69344
C              -3.04868             1.19485            -1.26559
C              -4.12491             0.94417            -2.16876
C              -5.40441             0.82337            -1.72022
H              -6.72376             0.84848             0.00343
H              -4.92112             1.25059             1.62373
H              -2.53351             1.57906             2.09875
H              -1.51318             1.24413            -2.75079
H              -3.90080             0.85474            -3.22496
H              -6.20981             0.63648            -2.41894
C               4.03855             2.22032             0.15690
C               3.03927             2.02798            -0.74369
C               1.68169             1.90028            -0.32099
C               0.64667             1.69002            -1.21693
C              -0.68493             1.55936            -0.79460
C               0.07591             1.85649             1.51864
C               1.38787             1.98050             1.09148
C               2.47239             2.17424             1.99998
C               3.75091             2.29143             1.55056
H               5.06377             2.29876            -0.17821
H               3.25899             1.95162            -1.80082
H               0.87092             1.61151            -2.27420
H              -0.14459             1.91118             2.57850
H               2.25297             2.22747             3.05961
H               4.56276             2.43597             2.25181
C              -3.80490            -2.03100             1.75966
C              -2.49808            -1.85036             2.19559
C              -1.43475            -1.80705             1.28710
C              -0.08703            -1.61203             1.70113
C               0.97520            -1.55553             0.79780
C              -0.62655            -1.89628            -1.02727
C              -1.70988            -1.95277            -0.10605
C              -3.03433            -2.13180            -0.51948
C              -4.07245            -2.17016             0.40123
H              -4.61497            -2.05535             2.47670
H              -2.28893            -1.73708             3.25262
H               0.11786            -1.49131             2.75837
H              -0.84273            -1.99245            -2.08462
H              -3.24662            -2.22281            -1.57712
H              -5.09093            -2.28973             0.05840
C               5.45454            -1.03778            -1.58880
C               4.15323            -1.26929            -2.02352
C               3.09862            -1.38801            -1.11254
C               1.75521            -1.61559            -1.52678
C               0.69471            -1.69977            -0.62173
C               2.29491            -1.34925             1.20512
C               3.37528            -1.26408             0.28347
C               4.69210            -1.04220             0.69607
C               5.72437            -0.92852            -0.22891
H               6.25597            -0.94786            -2.31047
H               3.94394            -1.35875            -3.08282
H               1.54903            -1.71042            -2.58658
H               2.50595            -1.22967             2.26077
H               4.89831            -0.94090             1.75427
H               6.73632            -0.75088             0.11107
