# Supplementary material for: Breaking the 1250 nm Barrier: A Computational Approach to Light Upconversion via Triplet–Triplet Annihilation in the Silica Telecom Band
Source: ACS Appl Energy Mater. 2026 Feb 12;9(4):2398–411. doi: 10.1021/acsaem.5c04014 (PMC12934551; doi:10.1021/acsaem.5c04014)
Supplement: Supplementary file 2 [file ae5c04014_si_002.zip › xyz-TTA-NIRII-Journal-2025/b3lyp-d3/monomer/opt-s0/tetracene-2-NH2-b3lyp-s0-opt.outstructure_001.xyz]

34
Structure 1 -804.24381854
C              -4.73576             0.70908             0.01794
C              -4.73575            -0.70930            -0.01855
C              -3.55711            -1.39033            -0.02188
C              -2.29378            -0.72353             0.00199
C              -2.29378             0.72348            -0.00210
C              -3.55715             1.39019             0.02150
C              -1.08744             1.43204            -0.01739
C               0.14035             0.72389             0.00973
C               0.14037            -0.72366            -0.00920
C              -1.08736            -1.43197             0.01780
C               1.37593            -1.38874            -0.05764
C               2.59030            -0.71835            -0.04042
C               2.59032             0.71836             0.04060
C               1.37599             1.38884             0.05804
C               3.84293             1.39989             0.09046
C               5.01603             0.71083             0.04734
C               5.01600            -0.71092            -0.04802
C               3.84286            -1.39993            -0.09072
H              -5.67426             1.24720             0.04245
H              -5.67424            -1.24743            -0.04315
H              -3.59132            -2.46975            -0.07529
H              -3.59155             2.46959             0.07497
H               1.40623            -2.46686            -0.14119
H               1.40667             2.46696             0.14157
H               3.84098             2.48109             0.15970
H               5.95964             1.23974             0.08331
H               5.95959            -1.23984            -0.08435
H               3.84081            -2.48113            -0.15998
N              -1.07239            -2.83200             0.00832
H              -0.26861            -3.23470             0.46413
H              -1.91326            -3.25563             0.36540
N              -1.07291             2.83217            -0.00768
H              -0.26835             3.23496            -0.46203
H              -1.91307             3.25545            -0.36697
