# Supplementary material for: Breaking the 1250 nm Barrier: A Computational Approach to Light Upconversion via Triplet–Triplet Annihilation in the Silica Telecom Band
Source: ACS Appl Energy Mater. 2026 Feb 12;9(4):2398–411. doi: 10.1021/acsaem.5c04014 (PMC12934551; doi:10.1021/acsaem.5c04014)
Supplement: Supplementary file 2 [file ae5c04014_si_002.zip › xyz-TTA-NIRII-Journal-2025/b3lyp-d3/monomer/opt-s0/tetracene-2-NMe2-b3lyp-s0-opt.outstructure_001.xyz]

46
Structure 1 -961.526788117
C              -5.16451            -1.03442            -0.00050
C              -5.25344             0.38864            -0.00078
C              -4.12706             1.15163            -0.00065
C              -2.83208             0.54903            -0.00022
C              -2.74184            -0.89024             0.00001
C              -3.95125            -1.64996            -0.00012
C              -1.49218            -1.48814             0.00019
C              -0.30510            -0.73722             0.00026
C              -0.39213             0.70788             0.00032
C              -1.66736             1.29974            -0.00007
C               0.79437             1.47924             0.00047
C               2.03919             0.84447             0.00014
C               2.12600            -0.60033            -0.00003
C               0.96201            -1.37049             0.00006
C               3.42812            -1.19342            -0.00009
C               4.55552            -0.43289            -0.00023
C               4.46735             0.98665            -0.00024
C               3.25340             1.59912             0.00001
H              -6.22869             0.85823            -0.00109
H              -4.19312             2.23295            -0.00084
H              -1.75114             2.37514            -0.00037
H               3.51014            -2.26824             0.00004
H               5.52832            -0.90778            -0.00026
H               5.37445             1.57742            -0.00037
H               3.16815             2.67550             0.00020
H              -1.40775            -2.56557             0.00013
H              -3.87978            -2.73079             0.00008
H              -6.07359            -1.62186            -0.00060
N               0.77273             2.90513             0.00073
N               0.97982            -2.79654            -0.00008
C               1.36291            -3.46140             1.22838
H               0.92855            -2.93295             2.07687
H               0.96832            -4.48128             1.22568
H               2.44976            -3.52530             1.39163
C               1.36502            -3.46160            -1.22774
H               0.93266            -2.93293            -2.07710
H               2.45214            -3.52623            -1.38887
H               0.96981            -4.48124            -1.22578
C               0.38768             3.57024            -1.22727
H               0.81610             3.03890            -2.07687
H              -0.69944             3.63942            -1.38652
H               0.78702             4.58830            -1.22715
C               0.38387             3.57034             1.22751
H              -0.70369             3.64107             1.38273
H               0.80839             3.03815             2.07851
H               0.78465             4.58783             1.22919
