# Supplementary material for: Breaking the 1250 nm Barrier: A Computational Approach to Light Upconversion via Triplet–Triplet Annihilation in the Silica Telecom Band
Source: ACS Appl Energy Mater. 2026 Feb 12;9(4):2398–411. doi: 10.1021/acsaem.5c04014 (PMC12934551; doi:10.1021/acsaem.5c04014)
Supplement: Supplementary file 2 [file ae5c04014_si_002.zip › xyz-TTA-NIRII-Journal-2025/b3lyp-d3/monomer/opt-s0/tetracene-2-NO2-b3lyp-s0-opt.outstructure_001.xyz]

34
Structure 1 -1102.65136527
C              -4.54737             0.71145             0.03984
C              -4.54740            -0.71103             0.04040
C              -3.38028            -1.40649             0.02115
C              -2.12648            -0.72276             0.00215
C              -2.12646             0.72285             0.00192
C              -3.38017             1.40676             0.02027
C              -0.90124             1.37102             0.00936
C               0.34488             0.72323             0.01541
C               0.34483            -0.72333             0.01522
C              -0.90133            -1.37106             0.00938
C               1.57212            -1.40330            -0.00398
C               2.77748            -0.72158            -0.02286
C               2.77754             0.72151            -0.02245
C               1.57219             1.40323            -0.00334
C               4.03070             1.40564            -0.04129
C               5.20043             0.71276            -0.06006
C               5.20039            -0.71301            -0.06057
C               4.03060            -1.40580            -0.04224
H              -5.48957             1.24262             0.05413
H              -5.48960            -1.24218             0.05540
H              -3.39359            -2.48641             0.01353
H              -3.39325             2.48667             0.01179
H               1.58639            -2.48405             0.00407
H               1.58639             2.48397             0.00529
H               4.02788             2.48827            -0.03947
H               6.14457             1.24123            -0.07391
H               6.14448            -1.24153            -0.07483
H               4.02769            -2.48843            -0.04117
N              -0.90105            -2.84658             0.01192
O              -0.52624            -3.40229             1.03008
O              -1.27308            -3.40726            -1.00437
N              -0.90075             2.84662             0.01182
O              -1.27266             3.40726            -1.00451
O              -0.52570             3.40218             1.02995
