# Supplementary material for: Breaking the 1250 nm Barrier: A Computational Approach to Light Upconversion via Triplet–Triplet Annihilation in the Silica Telecom Band
Source: ACS Appl Energy Mater. 2026 Feb 12;9(4):2398–411. doi: 10.1021/acsaem.5c04014 (PMC12934551; doi:10.1021/acsaem.5c04014)
Supplement: Supplementary file 2 [file ae5c04014_si_002.zip › xyz-TTA-NIRII-Journal-2025/b3lyp-d3/monomer/opt-s0/tetracene-2-NPh2OMe-b3lyp-s0-opt.outstructure_001.xyz]

90
Structure 1 -2187.17245311
C               0.80282            -3.00570             4.81652
C              -0.62222            -3.03641             4.83569
C              -1.34006            -2.43126             3.85087
C              -0.68559            -1.75425             2.77775
C               0.75595            -1.72340             2.75814
C               1.46735            -2.37100             3.81305
C               1.40565            -1.06448             1.72632
C               0.70176            -0.43373             0.68879
C              -0.74297            -0.46477             0.70844
C              -1.39062            -1.12428             1.76432
C              -1.46451             0.20206            -0.30977
C              -0.79907             0.88780            -1.32789
C               0.64435             0.91997            -1.34648
C               1.36581             0.26396            -0.34737
C               1.29479             1.59592            -2.42340
C               0.57832             2.20213            -3.40816
C              -0.84296             2.16954            -3.39051
C              -1.50624             1.53225            -2.38825
H              -1.13001            -3.54842             5.64286
H              -2.42281            -2.45471             3.86061
H              -2.47006            -1.14292             1.78830
H               2.37356             1.61644            -2.44336
H               1.09055             2.70749            -4.21665
H              -1.39776             2.65024            -4.18582
H              -2.58495             1.50406            -2.38140
H               2.48517            -1.03736             1.72047
H               2.55000            -2.34756             3.79395
H               1.35357            -3.49472             5.60969
N              -2.88543             0.17275            -0.28572
N               2.78722             0.29821            -0.36245
C              -3.58754             1.36078             0.00744
C              -4.80988             1.65631            -0.59202
C              -3.04073             2.29662             0.89288
C              -5.48329             2.83936            -0.30672
H              -5.24545             0.95608            -1.29109
C              -3.69494             3.48304             1.16381
H              -2.09114             2.08800             1.36573
C              -4.92657             3.76497             0.57232
H              -6.43034             3.02933            -0.78944
H              -3.26890             4.20587             1.84658
C              -3.54399            -1.04361            -0.56291
C              -2.98234            -1.96021            -1.44695
C              -4.74277            -1.38805             0.07560
C              -3.58600            -3.19001            -1.69155
H              -2.05442            -1.71661            -1.94537
C              -5.35683            -2.59842            -0.17882
H              -5.19054            -0.69929             0.77820
C              -4.78369            -3.51505            -1.06291
H              -3.11331            -3.87512            -2.37927
H              -6.28193            -2.86357             0.31555
C               3.44191             1.51283            -0.06718
C               4.63446             1.87204            -0.69155
C               2.87433             2.41177             0.84286
C               5.25888             3.08179            -0.40770
H               5.08476             1.20071            -1.40940
C               3.47942             3.62434             1.11340
H               1.94699             2.15402             1.33516
C               4.68155             3.97029             0.49628
H               6.18361             3.32185            -0.91104
H               3.03689             4.31859             1.81508
C               3.49198            -0.88827            -0.65404
C               4.71492            -1.18233            -0.05403
C               2.94421            -1.82878            -1.53386
C               5.38571            -2.36836            -0.33184
H               5.15227            -0.47859             0.64026
C               3.59675            -3.01793            -1.79813
H               1.99407            -1.62207            -2.00638
C               4.82744            -3.29881            -1.20512
H               6.33258            -2.55697             0.15187
H               3.16910            -3.74428            -2.47619
O              -5.46195            -4.68593            -1.23847
O               5.20811             5.18224             0.83719
O              -5.50043             4.95550             0.91218
O               5.39946            -4.49263            -1.53745
C               6.63927            -4.82430            -0.94238
H               6.55757            -4.88249             0.14751
H               6.91110            -5.80131            -1.33503
H               7.41663            -4.09992            -1.20535
C              -6.74411             5.28605             0.32444
H              -7.51728             4.55674             0.58600
H              -7.01807             6.25937             0.72467
H              -6.66723             5.35166            -0.76537
C              -4.90875            -5.64824            -2.11626
H              -3.92083            -5.97638            -1.77853
H              -5.59199            -6.49420            -2.10625
H              -4.82832            -5.26011            -3.13644
C               6.41764             5.57911             0.22013
H               6.30771             5.65263            -0.86633
H               6.65529             6.56020             0.62458
H               7.23214             4.88550             0.45186
