# Supplementary material for: Breaking the 1250 nm Barrier: A Computational Approach to Light Upconversion via Triplet–Triplet Annihilation in the Silica Telecom Band
Source: ACS Appl Energy Mater. 2026 Feb 12;9(4):2398–411. doi: 10.1021/acsaem.5c04014 (PMC12934551; doi:10.1021/acsaem.5c04014)
Supplement: Supplementary file 2 [file ae5c04014_si_002.zip › xyz-TTA-NIRII-Journal-2025/b3lyp-d3/monomer/opt-s0/tetracene-b3lyp-s0-opt.outstructure_001.xyz]

30
Structure 1 -693.48198726
C              -0.71285             4.86685             0.00000
C               0.71285             4.86685             0.00000
C               1.40339             3.69499             0.00000
C               0.72293             2.43942             0.00000
C              -0.72293             2.43942             0.00000
C              -1.40339             3.69499             0.00000
C              -1.40116             1.23009             0.00000
C              -0.72322            -0.00000             0.00000
C               0.72322            -0.00000            -0.00000
C               1.40116             1.23009             0.00000
C               1.40116            -1.23009            -0.00000
C               0.72293            -2.43942            -0.00000
C              -0.72293            -2.43942            -0.00000
C              -1.40116            -1.23009            -0.00000
C              -1.40339            -3.69499            -0.00000
C              -0.71284            -4.86685            -0.00000
C               0.71285            -4.86685            -0.00000
C               1.40339            -3.69499            -0.00000
H              -1.24266             5.81031             0.00000
H               1.24265             5.81031             0.00000
H               2.48639             3.69363             0.00000
H              -2.48639             3.69362             0.00000
H              -2.48499             1.23042             0.00000
H               2.48499             1.23043             0.00000
H               2.48499            -1.23043            -0.00000
H              -2.48499            -1.23043            -0.00000
H              -2.48639            -3.69363            -0.00000
H              -1.24265            -5.81031            -0.00000
H               1.24266            -5.81031            -0.00000
H               2.48639            -3.69362            -0.00000
