# Supplementary material for: Breaking the 1250 nm Barrier: A Computational Approach to Light Upconversion via Triplet–Triplet Annihilation in the Silica Telecom Band
Source: ACS Appl Energy Mater. 2026 Feb 12;9(4):2398–411. doi: 10.1021/acsaem.5c04014 (PMC12934551; doi:10.1021/acsaem.5c04014)
Supplement: Supplementary file 2 [file ae5c04014_si_002.zip › xyz-TTA-NIRII-Journal-2025/b3lyp-d3/monomer/opt-s0/tetracene-dat-b3lyp-s0-opt.outstructure_001.xyz]

28
Structure 1 -725.565187872
C              -4.75993            -0.71400             0.00000
C              -4.75993             0.71400             0.00000
C              -3.59332             1.41258             0.00000
C              -2.34188             0.72505             0.00000
C              -2.34188            -0.72505             0.00000
C              -3.59332            -1.41258             0.00000
C              -0.05792            -0.72353             0.00000
C              -0.05792             0.72353             0.00000
C               1.16552             1.40873            -0.00000
C               2.37095             0.72416            -0.00000
C               2.37095            -0.72416            -0.00000
C               1.16552            -1.40873            -0.00000
C               3.62697            -1.40470            -0.00000
C               4.79754            -0.71289            -0.00000
C               4.79754             0.71290            -0.00000
C               3.62697             1.40470            -0.00000
H              -5.70603            -1.23963             0.00000
H              -5.70603             1.23963             0.00000
H              -3.57004             2.49395             0.00000
H              -3.57004            -2.49395             0.00000
H               1.14256             2.49082            -0.00000
H               1.14256            -2.49082            -0.00000
H               3.62492            -2.48754            -0.00000
H               5.74163            -1.24199            -0.00000
H               5.74163             1.24199            -0.00000
H               3.62492             2.48754            -0.00000
N              -1.21151             1.41800             0.00000
N              -1.21151            -1.41800             0.00000
