# Supplementary material for: Breaking the 1250 nm Barrier: A Computational Approach to Light Upconversion via Triplet–Triplet Annihilation in the Silica Telecom Band
Source: ACS Appl Energy Mater. 2026 Feb 12;9(4):2398–411. doi: 10.1021/acsaem.5c04014 (PMC12934551; doi:10.1021/acsaem.5c04014)
Supplement: Supplementary file 2 [file ae5c04014_si_002.zip › xyz-TTA-NIRII-Journal-2025/b3lyp-d3/monomer/opt-s0/tetracene-trat1-b3lyp-s0-opt.outstructure_001.xyz]

27
Structure 1 -741.604652162
C              -4.53840             1.24552             0.00000
C              -4.78468            -0.16398             0.00000
C              -3.72955            -1.01664             0.00000
C              -2.40996            -0.47617             0.00000
C              -2.26739             0.96667             0.00000
C              -0.00000             0.72230             0.00000
C              -0.14437            -0.71874             0.00000
C               1.00213            -1.52571             0.00000
C               2.27004            -0.96620             0.00000
C               2.41598             0.47516             0.00000
C               1.28699             1.27926             0.00000
C               3.73450             1.02536             0.00000
C               4.82890             0.21869             0.00000
C               4.68512            -1.19996             0.00000
C               3.45101            -1.77029             0.00000
H              -5.38781             1.92348             0.00000
H              -5.80472            -0.52426             0.00000
H              -3.84112            -2.09294             0.00000
H               0.86933            -2.59984             0.00000
H               1.37261             2.35801             0.00000
H               3.84161             2.10275             0.00000
H               5.82165             0.64952             0.00000
H               5.57119            -1.82129             0.00000
H               3.33964            -2.84731             0.00000
N              -1.36371            -1.28871             0.00000
N              -1.07389             1.53397             0.00000
N              -3.36015             1.79477             0.00000
