# Supplementary material for: Breaking the 1250 nm Barrier: A Computational Approach to Light Upconversion via Triplet–Triplet Annihilation in the Silica Telecom Band
Source: ACS Appl Energy Mater. 2026 Feb 12;9(4):2398–411. doi: 10.1021/acsaem.5c04014 (PMC12934551; doi:10.1021/acsaem.5c04014)
Supplement: Supplementary file 2 [file ae5c04014_si_002.zip › xyz-TTA-NIRII-Journal-2025/b3lyp-d3/monomer/opt-s0/tetracene-trat2-b3lyp-s0-opt.outstructure_001.xyz]

27
Structure 1 -741.602310364
C               4.77998             0.17316             0.00000
C               3.72951             1.03623             0.00000
C               2.40420             0.51513             0.00000
C               2.26573            -0.91900             0.00000
C               3.46526            -1.70617             0.00000
C               0.00000            -0.71900             0.00000
C               0.13496             0.72531             0.00000
C              -1.02258             1.51668            -0.00000
C              -2.28421             0.94300            -0.00000
C              -2.41757            -0.49998            -0.00000
C              -1.28070            -1.29114            -0.00000
C              -3.73052            -1.06391            -0.00000
C              -4.83245            -0.26816            -0.00000
C              -4.70142             1.15200            -0.00000
C              -3.47335             1.73504            -0.00000
H               5.79835             0.54156             0.00000
H               3.87006             2.10849             0.00000
H               3.35884            -2.78710             0.00000
H              -0.90258             2.59223            -0.00000
H              -1.35472            -2.37090            -0.00000
H              -3.82674            -2.14232            -0.00000
H              -5.82114            -0.70802            -0.00000
H              -5.59341             1.76480            -0.00000
H              -3.37312             2.81305            -0.00000
N               1.34570             1.31493             0.00000
N               1.08445            -1.51631             0.00000
N               4.65892            -1.19674             0.00000
