# Supplementary material for: Breaking the 1250 nm Barrier: A Computational Approach to Light Upconversion via Triplet–Triplet Annihilation in the Silica Telecom Band
Source: ACS Appl Energy Mater. 2026 Feb 12;9(4):2398–411. doi: 10.1021/acsaem.5c04014 (PMC12934551; doi:10.1021/acsaem.5c04014)
Supplement: Supplementary file 2 [file ae5c04014_si_002.zip › xyz-TTA-NIRII-Journal-2025/b3lyp-d3/monomer/opt-s0/uv-abs/tetracene-2-NH2-td-ub3lyp-uv-abs-s0.txt]

# UV-Vis Spectrum
# X-Axis:  Wavelength (nm)
# Y-Axis:  &epsilon;
# Y-Axis2: Oscillator Strength

# Peak information
#                  X                   Y                  Y2
#    1505.1000000000        0.0000000000        0.0000000000
#     673.9500000000        0.0474000000   779001.0075878231
#     529.7200000000        0.0000000000        0.0000000000
#     466.9400000000        0.0000000000        0.0000000000
#     425.8400000000        0.0000000000        0.0000000000
#     397.8700000000        0.0098000000   161059.2800498031
#     390.4900000000        0.1054000000  1732208.9915560454
#     371.4500000000        0.0000000000        0.0000000000
#     355.3800000000        0.0000000000        0.0000000000
#     350.9000000000        0.0015000000    24651.9306198678
#     334.6100000000        0.0000000000        0.0000000000
#     322.9200000000        0.0000000000        0.0000000000
#     304.3900000000        0.0046000000    75599.2539009280
#     299.3100000000        0.0000000000        0.0000000000
#     293.7600000000        0.0000000000        0.0000000000
#     292.2300000000        1.1273000000 18526747.5918513276
#     286.4300000000        0.0280000000   460169.3715708659
#     286.0500000000        0.0000000000        0.0000000000
#     285.5300000000        0.0000000000        0.0000000000
#     282.1000000000        0.0000000000        0.0000000000
#     277.1100000000        0.1650000000  2711712.3681854601
#     275.5100000000        0.0000000000        0.0000000000
#     271.3100000000        0.0101000000   165989.6661737766
#     270.9300000000        0.0000000000        0.0000000000
#     270.3100000000        0.0000000000        0.0000000000
#     261.3900000000        0.0000000000        0.0000000000
#     257.2400000000        0.0000000000        0.0000000000
#     252.0800000000        0.0405000000   665602.1267364313
#     248.7200000000        0.5880000000  9663556.8029881846
#     247.2300000000        0.0270000000   443734.7511576207
#     245.3400000000        0.0000000000        0.0000000000
#     244.3400000000        0.0000000000        0.0000000000
#     240.6100000000        0.0000000000        0.0000000000
#     239.6600000000        0.0006000000     9860.7722479471
#     238.9600000000        0.0048000000    78886.1779835770
#     238.9500000000        0.0000000000        0.0000000000
#     236.7000000000        0.0004000000     6573.8481652981
#     235.3000000000        0.0000000000        0.0000000000
#     229.9900000000        0.0000000000        0.0000000000
#     229.5900000000        0.0000000000        0.0000000000
#     228.6000000000        0.0031000000    50947.3232810602
#     228.5300000000        0.0000000000        0.0000000000
#     227.2900000000        0.0183000000   300753.5535623874
#     225.7000000000        0.1288000000  2116779.1092259833
#     225.5600000000        0.0000000000        0.0000000000
#     218.3900000000        0.1797000000  2953301.2882601647
#     217.0000000000        0.0487000000   800366.0141250420
#     216.1700000000        0.0000000000        0.0000000000
#     214.7800000000        0.0000000000        0.0000000000
#     211.4300000000        0.0000000000        0.0000000000
#     210.6700000000        0.0000000000        0.0000000000
#     210.6600000000        0.0000000000        0.0000000000
#     209.4100000000        0.0013000000    21365.0065372188
#     209.0100000000        0.0000000000        0.0000000000
#     208.2800000000        0.0295000000   484821.3021907338
#     207.9100000000        0.0000000000        0.0000000000
#     207.7500000000        0.0547000000   898973.7366045130
#     207.4900000000        0.1095000000  1799590.9352503510
#     206.1100000000        0.0007000000    11504.2342892716
#     205.5400000000        0.0039000000    64095.0196116563
#     202.7500000000        0.0000000000        0.0000000000
#     202.6600000000        0.0669000000  1099476.1056461048
#     202.2200000000        0.0000000000        0.0000000000
#     202.0600000000        0.0896000000  1472541.9890267712
#     201.1900000000        0.0000000000        0.0000000000
#     199.9200000000        0.0000000000        0.0000000000
#     199.4400000000        0.0000000000        0.0000000000
#     199.0700000000        0.0292000000   479890.9160667603
#     197.8600000000        0.0002000000     3286.9240826490
#     197.2300000000        0.0006000000     9860.7722479471
#     196.4700000000        0.0046000000    75599.2539009280
#     195.8800000000        0.0000000000        0.0000000000
#     193.5400000000        0.0000000000        0.0000000000
#     193.1000000000        0.0021000000    34512.7028678149
#     192.5500000000        0.0000000000        0.0000000000
#     191.5500000000        0.0000000000        0.0000000000
#     190.8300000000        0.0000000000        0.0000000000
#     190.3600000000        0.0029000000    47660.3991984111
#     189.1700000000        0.0000000000        0.0000000000
#     188.8800000000        0.0000000000        0.0000000000
#     187.3400000000        0.0043000000    70668.8677769544
#     186.9800000000        0.0000000000        0.0000000000
#     186.8200000000        0.0000000000        0.0000000000
#     186.8100000000        0.0007000000    11504.2342892716
#     186.5700000000        0.0000000000        0.0000000000
#     185.6900000000        0.0145000000   238301.9959920556
#     185.5400000000        0.0000000000        0.0000000000
#     185.0200000000        0.0000000000        0.0000000000
#     184.1600000000        0.0802000000  1318056.5571422658
#     183.1000000000        0.0000000000        0.0000000000
#     182.8900000000        0.0146000000   239945.4580333802
#     182.5100000000        0.0000000000        0.0000000000
#     181.3100000000        0.0000000000        0.0000000000
#     180.7900000000        0.0000000000        0.0000000000
#     180.5700000000        0.0006000000     9860.7722479471
#     180.5600000000        0.0000000000        0.0000000000
#     180.2700000000        0.0103000000   169276.5902564257
#     180.0200000000        0.0013000000    21365.0065372188
#     179.8800000000        0.0000000000        0.0000000000
#     179.7300000000        0.0000000000        0.0000000000

# Spectra
#                  X                   Y               DY/DX
        0.0000000000        0.0000000000        0.0000000000
        2.5000000000        0.0000000000        0.0000000000
        5.0000000000        0.0000000000        0.0000000000
        7.5000000000        0.0000000000        0.0000000000
       10.0000000000        0.0000000000        0.0000000000
       12.5000000000        0.0000000000        0.0000000000
       15.0000000000        0.0000000000        0.0000000000
       17.5000000000        0.0000000000        0.0000000000
       20.0000000000        0.0000000000        0.0000000000
       22.5000000000        0.0000000000        0.0000000000
       25.0000000000        0.0000000000        0.0000000000
       27.5000000000        0.0000000000        0.0000000000
       30.0000000000        0.0000000000        0.0000000000
       32.5000000000        0.0000000000        0.0000000000
       35.0000000000        0.0000000000        0.0000000000
       37.5000000000        0.0000000000        0.0000000000
       40.0000000000        0.0000000000        0.0000000000
       42.5000000000        0.0000000000        0.0000000000
       45.0000000000        0.0000000000        0.0000000000
       47.5000000000        0.0000000000        0.0000000000
       50.0000000000        0.0000000000        0.0000000000
       52.5000000000        0.0000000000        0.0000000000
       55.0000000000        0.0000000000        0.0000000000
       57.5000000000        0.0000000000        0.0000000000
       60.0000000000        0.0000000000        0.0000000000
       62.5000000000        0.0000000000        0.0000000000
       65.0000000000        0.0000000000        0.0000000000
       67.5000000000        0.0000000000        0.0000000000
       70.0000000000        0.0000000000        0.0000000000
       72.5000000000        0.0000000000        0.0000000000
       75.0000000000        0.0000000000        0.0000000000
       77.5000000000        0.0000000000        0.0000000000
       80.0000000000        0.0000000000        0.0000000000
       82.5000000000        0.0000000000        0.0000000000
       85.0000000000        0.0000000000        0.0000000000
       87.5000000000        0.0000000000        0.0000000000
       90.0000000000        0.0000000000        0.0000000000
       92.5000000000        0.0000000000        0.0000000000
       95.0000000000        0.0000000000        0.0000000000
       97.5000000000        0.0000000000        0.0000000000
      100.0000000000        0.0000000000        0.0000000000
      102.5000000000        0.0000000000        0.0000000000
      105.0000000000        0.0000000000        0.0000000000
      107.5000000000        0.0000000000        0.0000000000
      110.0000000000        0.0000000000        0.0000000000
      112.5000000000        0.0000000000        0.0000000000
      115.0000000000        0.0000000000        0.0000000000
      117.5000000000        0.0000000000        0.0000000000
      120.0000000000        0.0000000000        0.0000000000
      122.5000000000        0.0000000000        0.0000000000
      125.0000000000        0.0000000000        0.0000000000
      127.5000000000        0.0000000000        0.0000000000
      130.0000000000        0.0000000000        0.0000000000
      132.5000000000        0.0000000000        0.0000000000
      135.0000000000        0.0000000000        0.0000000000
      137.5000000000        0.0000000002        0.0000000000
      140.0000000000        0.0000000150        0.0000000000
      142.5000000000        0.0000006371        0.0000000000
      145.0000000000        0.0000180638        0.0000000000
      147.5000000000        0.0003546556        0.0000000001
      150.0000000000        0.0049796867        0.0000000140
      152.5000000000        0.0514718815        0.0000013173
      155.0000000000        0.4019777645        0.0000683850
      157.5000000000        2.4279592444        0.0020628346
      160.0000000000       11.5829859222        0.0380185322
      162.5000000000       44.4831311228        0.4481636850
      165.0000000000      139.9193831226        3.5180186332
      167.5000000000      366.2455563307       19.0164386883
      170.0000000000      809.7101605609       72.6095898493
      172.5000000000     1533.7328192818      199.0877414031
      175.0000000000     2525.1510093260      394.2093405970
      177.5000000000     3670.6380000373      557.2642521963
      180.0000000000     4799.7384797993      533.8429504762
      182.5000000000     5782.5438905547      278.8043974578
      185.0000000000     6619.5592705964      -45.7076075122
      187.5000000000     7457.9747978038     -187.4226753525
      190.0000000000     8518.3345205171      -12.7670856706
      192.5000000000     9976.4405900765      405.3008511170
      195.0000000000    11870.3280813688      857.1620144759
      197.5000000000    14079.1230599629     1127.2281116451
      200.0000000000    16373.6080613217     1103.9028888982
      202.5000000000    18501.4177785074      827.2001607568
      205.0000000000    20261.9433602088      452.2841817576
      207.5000000000    21543.8033312254      147.2973710738
      210.0000000000    22324.0207279082       -7.0960938934
      212.5000000000    22646.0249093254      -46.7841501954
      215.0000000000    22596.2217857151      -70.3399649211
      217.5000000000    22289.7833813812     -154.8393474762
      220.0000000000    21864.4414191274     -304.6873852772
      222.5000000000    21474.1010742076     -455.9595321053
      225.0000000000    21274.6948678149     -516.3990316711
      227.5000000000    21400.7033843925     -410.9654969934
      230.0000000000    21937.7294171876     -115.4511537635
      232.5000000000    22900.5278658344      327.7175308385
      235.0000000000    24225.2941644641      814.7428582825
      237.5000000000    25780.5341878369     1208.4865955656
      240.0000000000    27394.7320707168     1383.4749399805
      242.5000000000    28893.8122438309     1271.7944200762
      245.0000000000    30138.7999589962      889.8037458607
      247.5000000000    31054.6156935241      333.1683187362
      250.0000000000    31643.9470109683     -256.9188450706
      252.5000000000    31984.3276802462     -740.0566198095
      255.0000000000    32210.5515147548    -1015.6296298697
      257.5000000000    32487.3674488794    -1041.4808091690
      260.0000000000    32978.6193890752     -830.8531790214
      262.5000000000    33818.7054757741     -435.3895390315
      265.0000000000    35090.8647249538       75.0951311221
      267.5000000000    36814.8978436185      628.1541656051
      270.0000000000    38944.9837038211     1156.9503310504
      272.5000000000    41376.6119467668     1603.0511584986
      275.0000000000    43960.5031610886     1917.4612711015
      277.5000000000    46520.7824869831     2062.7891634565
      280.0000000000    48874.5662695690     2017.2557986119
      282.5000000000    50850.4141582565     1779.1470085950
      285.0000000000    52303.6647415537     1369.3380080701
      287.5000000000    53127.3813349944      829.9514156417
      290.0000000000    53258.3670528368      218.6261029771
      292.5000000000    52678.3679089593     -400.5047924192
      295.0000000000    51411.1014000460     -966.9207702683
      297.5000000000    49516.0895553791    -1432.4738747332
      300.0000000000    47080.4338785058    -1766.9699917620
      302.5000000000    44209.6641867625    -1959.8096418603
      305.0000000000    41018.6605885344    -2018.0202254361
      307.5000000000    37623.4326549101    -1961.7852722683
      310.0000000000    34134.2873560649    -1818.8812806836
      312.5000000000    30650.6664835393    -1619.3099278166
      315.0000000000    27257.7139748095    -1391.0199065383
      317.5000000000    24024.4613207449    -1157.1336145611
      320.0000000000    21003.4019209215     -934.6762962922
      322.5000000000    18231.1611083107     -734.5280263671
      325.0000000000    15729.9499555630     -562.1960769106
      327.5000000000    13509.5071015474     -419.0069138480
      330.0000000000    11569.2720670751     -303.3951074561
      332.5000000000     9900.5851036751     -212.0741606787
      335.0000000000     8488.7636925199     -140.9775462663
      337.5000000000     7314.9578972625      -85.9384104575
      340.0000000000     6357.7317478378      -43.1278147344
      342.5000000000     5594.3536251270       -9.2969367100
      345.0000000000     5001.8047719166       18.1247604532
      347.5000000000     4557.5322390160       41.0281830170
      350.0000000000     4239.9821236994       60.6827575858
      352.5000000000     4028.9525096785       77.8273791653
      355.0000000000     3905.8047408802       92.7764565178
      357.5000000000     3853.5680713109      105.5298516147
      360.0000000000     3856.9675952576      115.8796035194
      362.5000000000     3902.3996524842      123.5086049690
      365.0000000000     3977.8733155591      128.0775814744
      367.5000000000     4072.9315439958      129.2974378170
      370.0000000000     4178.5613705783      126.9847202912
      372.5000000000     4287.0991515504      121.0988133612
      375.0000000000     4392.1344378715      111.7605800450
      377.5000000000     4488.4143146127       99.2533725983
      380.0000000000     4571.7489789002       84.0085272031
      382.5000000000     4638.9187411030       66.5784500529
      385.0000000000     4687.5824018977       47.6010739408
      387.5000000000     4716.1869578788       27.7597435259
      390.0000000000     4723.8787202326        7.7424671943
      392.5000000000     4710.4161173150      -11.7959963223
      395.0000000000     4676.0846375950      -30.2664773980
      397.5000000000     4621.6145187751      -47.1702991588
      400.0000000000     4548.1018827160      -62.1157966103
      402.5000000000     4456.9340474855      -74.8263531398
      405.0000000000     4349.7197199565      -85.1405701431
      407.5000000000     4228.2246934530      -93.0057173417
      410.0000000000     4094.3135568690      -98.4659443520
      412.5000000000     3949.8977776230     -101.6468759704
      415.0000000000     3796.8903636095     -102.7381903618
      417.5000000000     3637.1671504935     -101.9756279733
      420.0000000000     3472.5346098155      -99.6236410433
      422.5000000000     3304.7039377329      -95.9596094437
      425.0000000000     3135.2710688327      -91.2602535329
      427.5000000000     2965.7021672230      -85.7905964750
      430.0000000000     2797.3240790846      -79.7955864163
      432.5000000000     2631.3191865876      -73.4942942046
      435.0000000000     2468.7240809323      -67.0764590667
      437.5000000000     2310.4314698306      -60.7010613598
      440.0000000000     2157.1947490750      -54.4965527946
      442.5000000000     2009.6346957842      -48.5623626851
      445.0000000000     1868.2477792914      -42.9713151274
      447.5000000000     1733.4156314198      -37.7726279610
      450.0000000000     1605.4152683081      -32.9952121301
      452.5000000000     1484.4297085850      -28.6510431097
      455.0000000000     1370.5586854983      -24.7384292999
      457.5000000000     1263.8292019385      -21.2450520548
      460.0000000000     1164.2057258726      -18.1506959628
      462.5000000000     1071.5998686067      -15.4296248733
      465.0000000000      985.8794289136      -13.0525886064
      467.5000000000      906.8767220463      -10.9884675368
      470.0000000000      834.3961438970       -9.2055779881
      472.5000000000      768.2209471134       -7.6726715272
      475.0000000000      708.1192280452       -6.3596668223
      477.5000000000      653.8491412604       -5.2381547258
      480.0000000000      605.1633724071       -4.2817166032
      482.5000000000      561.8129108075       -3.4660934540
      485.0000000000      523.5501707650       -2.7692397495
      487.5000000000      490.1315155695       -2.1712916694
      490.0000000000      461.3192409979       -1.6544749764
      492.5000000000      436.8830760977       -1.2029734049
      495.0000000000      416.6012585651       -0.8027743634
      497.5000000000      400.2612403938       -0.4415050690
      500.0000000000      387.6600769408       -0.1082690137
      502.5000000000      378.6045493901        0.2065100891
      505.0000000000      372.9110669706        0.5112320154
      507.5000000000      370.4053913963        0.8132484074
      510.0000000000      370.9222219642        1.1189743096
      512.5000000000      374.3046756986        1.4339825141
      515.0000000000      380.4036929444        1.7630812419
      517.5000000000      389.0773949650        2.1103763263
      520.0000000000      400.1904164410        2.4793195066
      522.5000000000      413.6132323259        2.8727447300
      525.0000000000      429.2214953262        3.2928945146
      527.5000000000      446.8953973378        3.7414384856
      530.0000000000      466.5190655106        4.2194861678
      532.5000000000      487.9800012046        4.7275960344
      535.0000000000      511.1685679660        5.2657826707
      537.5000000000      535.9775327513        5.8335237384
      540.0000000000      562.3016629780        6.4297682253
      542.5000000000      590.0373805428        7.0529472434
      545.0000000000      619.0824727264        7.7009884062
      547.5000000000      649.3358588716        8.3713345802
      550.0000000000      680.6974108648        9.0609675677
      552.5000000000      713.0678247574        9.7664370477
      555.0000000000      746.3485403145       10.4838948815
      557.5000000000      780.4417048570       11.2091346834
      560.0000000000      815.2501774650       11.9376363702
      562.5000000000      850.6775694056       12.6646152346
      565.0000000000      886.6283165433       13.3850749459
      567.5000000000      923.0077794560       14.0938637619
      570.0000000000      959.7223670190       14.7857331450
      572.5000000000      996.6796793112       15.4553979063
      575.0000000000     1033.7886658373       16.0975969667
      577.5000000000     1070.9597952453       16.7071538064
      580.0000000000     1108.1052329237       17.2790356833
      582.5000000000     1145.1390231061       17.8084107368
      585.0000000000     1181.9772723598       18.2907021410
      587.5000000000     1218.5383316065       18.7216385425
      590.0000000000     1254.7429740954       19.0973001015
      592.5000000000     1290.5145670266       19.4141595489
      595.0000000000     1325.7792348005       19.6691177767
      597.5000000000     1360.4660121407       19.8595335879
      600.0000000000     1394.5069856024       19.9832473413
      602.5000000000     1427.8374222375       20.0385983428
      605.0000000000     1460.3958844265       20.0244359377
      607.5000000000     1492.1243301252       19.9401243674
      610.0000000000     1522.9681979864       19.7855415476
      612.5000000000     1552.8764770205       19.5610720165
      615.0000000000     1581.8017606467       19.2675943767
      617.5000000000     1609.7002851536       18.9064636288
      620.0000000000     1636.5319527431       18.4794888443
      622.5000000000     1662.2603394701       17.9889066792
      625.0000000000     1686.8526885099       17.4373512563
      627.5000000000     1710.2798892911       16.8278209727
      630.0000000000     1732.5164431261       16.1636427966
      632.5000000000     1753.5404160412       15.4484346234
      635.0000000000     1773.3333795781       14.6860662481
      637.5000000000     1791.8803403823       13.8806195003
      640.0000000000     1809.1696594352       13.0363480600
      642.5000000000     1825.1929618115       12.1576374441
      645.0000000000     1839.9450378596       11.2489656190
      647.5000000000     1853.4237367090       10.3148646521
      650.0000000000     1865.6298530083        9.3598837751
      652.5000000000     1876.5670077847        8.3885541855
      655.0000000000     1886.2415243033        7.4053558667
      657.5000000000     1894.6622997784        6.4146866602
      660.0000000000     1901.8406737635        5.4208337794
      662.5000000000     1907.7902940151        4.4279479066
      665.0000000000     1912.5269805884        3.4400199747
      667.5000000000     1916.0685888845        2.4608606929
      670.0000000000     1918.4348723299        1.4940828381
      672.5000000000     1919.6473453232        0.5430863001
      675.0000000000     1919.7291470431       -0.3889541662
      677.5000000000     1918.7049066647       -1.2990985504
      680.0000000000     1916.6006104879       -2.1846486591
      682.5000000000     1913.4434714365       -3.0431527658
      685.0000000000     1909.2618013414       -3.8724079757
      687.5000000000     1904.0848863795       -4.6704604538
      690.0000000000     1897.9428659962       -5.4356036777
      692.5000000000     1890.8666155988       -6.1663748821
      695.0000000000     1882.8876332679       -6.8615498686
      697.5000000000     1874.0379306973       -7.5201363569
      700.0000000000     1864.3499285347       -8.1413660516
      702.5000000000     1853.8563562635       -8.7246855987
      705.0000000000     1842.5901567315       -9.2697466009
      707.5000000000     1830.5843954030       -9.7763948547
      710.0000000000     1817.8721743839      -10.2446589677
      712.5000000000     1804.4865512389      -10.6747385017
      715.0000000000     1790.4604626022      -11.0669917851
      717.5000000000     1775.8266525532      -11.4219235206
      720.0000000000     1760.6176057164      -11.7401723112
      722.5000000000     1744.8654850193      -12.0224982123
      725.0000000000     1728.6020740312      -12.2697704089
      727.5000000000     1711.8587237874      -12.4829551072
      730.0000000000     1694.6663039931      -12.6631037170
      732.5000000000     1677.0551584876      -12.8113413946
      735.0000000000     1659.0550648423      -12.9288560026
      737.5000000000     1640.6951979552      -13.0168875359
      740.0000000000     1622.0040975002      -13.0767180542
      742.5000000000     1603.0096390818      -13.1096621513
      745.0000000000     1583.7390089439      -13.1170579857
      747.5000000000     1564.2186820754      -13.1002588884
      750.0000000000     1544.4744035554      -13.0606255581
      752.5000000000     1524.5311729795      -12.9995188475
      755.0000000000     1504.4132318069      -12.9182931386
      757.5000000000     1484.1440534691      -12.8182903022
      760.0000000000     1463.7463360846      -12.7008342293
      762.5000000000     1443.2419976205      -12.5672259210
      765.0000000000     1422.6521733509      -12.4187391202
      767.5000000000     1401.9972154593      -12.2566164645
      770.0000000000     1381.2966946391      -12.0820661377
      772.5000000000     1360.5694035483      -11.8962589976
      775.0000000000     1339.8333619791      -11.7003261538
      777.5000000000     1319.1058236085      -11.4953569698
      780.0000000000     1298.4032841980      -11.2823974633
      782.5000000000     1277.7414911179      -11.0624490767
      785.0000000000     1257.1354540756      -10.8364677916
      787.5000000000     1236.5994569313      -10.6053635605
      790.0000000000     1216.1470704920      -10.3700000290
      792.5000000000     1195.7911661770      -10.1311945224
      795.0000000000     1175.5439304549       -9.8897182733
      797.5000000000     1155.4168799578       -9.6462968630
      800.0000000000     1135.4208771811       -9.4016108569
      802.5000000000     1115.5661466842       -9.1562966086
      805.0000000000     1095.8622917131       -8.9109472146
      807.5000000000     1076.3183111666       -8.6661135963
      810.0000000000     1056.9426168387       -8.4223056943
      812.5000000000     1037.7430508685       -8.1799937540
      815.0000000000     1018.7269033364       -7.9396096883
      817.5000000000      999.9009299510       -7.7015485023
      820.0000000000      981.2713697701       -7.4661697640
      822.5000000000      962.8439629103       -7.2337991109
      825.0000000000      944.6239681968       -7.0047297784
      827.5000000000      926.6161807135       -6.7792241416
      830.0000000000      908.8249492149       -6.5575152584
      832.5000000000      891.2541933644       -6.3398084074
      835.0000000000      873.9074207690       -6.1262826125
      837.5000000000      856.7877437801       -5.9170921463
      840.0000000000      839.8978960362       -5.7123680077
      842.5000000000      823.2402487245       -5.5122193677
      845.0000000000      806.8168265406       -5.3167349799
      847.5000000000      790.6293233295       -5.1259845505
      850.0000000000      774.6791173919       -4.9400200664
      852.5000000000      758.9672864422       -4.7588770776
      855.0000000000      743.4946222080       -4.5825759324
      857.5000000000      728.2616446613       -4.4111229641
      860.0000000000      713.2686158730       -4.2445116278
      862.5000000000      698.5155534860       -4.0827235864
      865.0000000000      684.0022438023       -3.9257297463
      867.5000000000      669.7282544804       -3.7734912421
      870.0000000000      655.6929468418       -3.6259603709
      872.5000000000      641.8954877859       -3.4830814766
      875.0000000000      628.3348613150       -3.3447917852
      877.5000000000      615.0098796685       -3.2110221914
      880.0000000000      601.9191940722       -3.0816979988
      882.5000000000      589.0613051026       -2.9567396136
      885.0000000000      576.4345726736       -2.8360631943
      887.5000000000      564.0372256474       -2.7195812578
      890.0000000000      551.8673710774       -2.6072032446
      892.5000000000      539.9230030874       -2.4988360434
      895.0000000000      528.2020113946       -2.3943844778
      897.5000000000      516.7021894826       -2.2937517562
      900.0000000000      505.4212424314       -2.1968398865
      902.5000000000      494.3567944129       -2.1035500576
      905.0000000000      483.5063958587       -2.0137829894
      907.5000000000      472.8675303082       -1.9274392519
      910.0000000000      462.4376209459       -1.8444195568
      912.5000000000      452.2140368358       -1.7646250214
      915.0000000000      442.1940988604       -1.6879574081
      917.5000000000      432.3750853751       -1.6143193385
      920.0000000000      422.7542375832       -1.5436144871
      922.5000000000      413.3287646434       -1.4757477522
      925.0000000000      404.0958485159       -1.4106254085
      927.5000000000      395.0526485565       -1.3481552405
      930.0000000000      386.1963058676       -1.2882466594
      932.5000000000      377.5239474129       -1.2308108044
      935.0000000000      369.0326899060       -1.1757606281
      937.5000000000      360.7196434798       -1.1230109701
      940.0000000000      352.5819151449       -1.0724786165
      942.5000000000      344.6166120450       -1.0240823486
      945.0000000000      336.8208445177       -0.9777429811
      947.5000000000      329.1917289673       -0.9333833903
      950.0000000000      321.7263905572       -0.8909285334
      952.5000000000      314.4219657306       -0.8503054599
      955.0000000000      307.2756045644       -0.8114433155
      957.5000000000      300.2844729651       -0.7742733395
      960.0000000000      293.4457547128       -0.7387288563
      962.5000000000      286.7566533596       -0.7047452608
      965.0000000000      280.2143939892       -0.6722600004
      967.5000000000      273.8162248442       -0.6412125509
      970.0000000000      267.5594188266       -0.6115443903
      972.5000000000      261.4412748774       -0.5831989682
      975.0000000000      255.4591192415       -0.5561216728
      977.5000000000      249.6103066231       -0.5302597949
      980.0000000000      243.8922212370       -0.5055624905
      982.5000000000      238.3022777600       -0.4819807406
      985.0000000000      232.8379221900       -0.4594673108
      987.5000000000      227.4966326137       -0.4379767079
      990.0000000000      222.2759198915       -0.4174651376
      992.5000000000      217.1733282610       -0.3978904594
      995.0000000000      212.1864358652       -0.3792121428
      997.5000000000      207.3128552087       -0.3613912215
     1000.0000000000      202.5502335459       -0.3443902491
     1002.5000000000      197.8962532056       -0.3281732534
     1005.0000000000      193.3486318548       -0.3127056914
     1007.5000000000      188.9051227059       -0.2979544051
     1010.0000000000      184.5635146701       -0.2838875766
     1012.5000000000      180.3216324612       -0.2704746845
     1015.0000000000      176.1773366511       -0.2576864606
     1017.5000000000      172.1285236817       -0.2454948473
     1020.0000000000      168.1731258359       -0.2338729556
     1022.5000000000      164.3091111682       -0.2227950240
     1025.0000000000      160.5344834012       -0.2122363781
     1027.5000000000      156.8472817864       -0.2021733913
     1030.0000000000      153.2455809351       -0.1925834462
     1032.5000000000      149.7274906194       -0.1834448969
     1035.0000000000      146.2911555464       -0.1747370324
     1037.5000000000      142.9347551071       -0.1664400409
     1040.0000000000      139.6565031026       -0.1585349749
     1042.5000000000      136.4546474493       -0.1510037178
     1045.0000000000      133.3274698633       -0.1438289509
     1047.5000000000      130.2732855287       -0.1369941215
     1050.0000000000      127.2904427482       -0.1304834126
     1052.5000000000      124.3773225797       -0.1242817125
     1055.0000000000      121.5323384591       -0.1183745865
     1057.5000000000      118.7539358109       -0.1127482488
     1060.0000000000      116.0405916486       -0.1073895355
     1062.5000000000      113.3908141649       -0.1022858785
     1065.0000000000      110.8031423136       -0.0974252810
     1067.5000000000      108.2761453840       -0.0927962926
     1070.0000000000      105.8084225687       -0.0883879865
     1072.5000000000      103.3986025265       -0.0841899366
     1075.0000000000      101.0453429402       -0.0801921964
     1077.5000000000       98.7473300701       -0.0763852779
     1080.0000000000       96.5032783059       -0.0727601315
     1082.5000000000       94.3119297149       -0.0693081272
     1085.0000000000       92.1720535898       -0.0660210357
     1087.5000000000       90.0824459943       -0.0628910108
     1090.0000000000       88.0419293098       -0.0599105724
     1092.5000000000       86.0493517811       -0.0570725903
     1095.0000000000       84.1035870637       -0.0543702683
     1097.5000000000       82.2035337717       -0.0517971291
     1100.0000000000       80.3481150280       -0.0493470003
     1102.5000000000       78.5362780164       -0.0470140001
     1105.0000000000       76.7669935356       -0.0447925244
     1107.5000000000       75.0392555573       -0.0426772339
     1110.0000000000       73.3520807865       -0.0406630422
     1112.5000000000       71.7045082254       -0.0387451041
     1115.0000000000       70.0955987419       -0.0369188043
     1117.5000000000       68.5244346413       -0.0351797471
     1120.0000000000       66.9901192423       -0.0335237458
     1122.5000000000       65.4917764582       -0.0319468136
     1125.0000000000       64.0285503824       -0.0304451537
     1127.5000000000       62.5996048781       -0.0290151507
     1130.0000000000       61.2041231746       -0.0276533622
     1132.5000000000       59.8413074671       -0.0263565103
     1135.0000000000       58.5103785227       -0.0251214745
     1137.5000000000       57.2105752919       -0.0239452835
     1140.0000000000       55.9411545250       -0.0228251091
     1142.5000000000       54.7013903946       -0.0217582584
     1145.0000000000       53.4905741234       -0.0207421683
     1147.5000000000       52.3080136179       -0.0197743988
     1150.0000000000       51.1530331078       -0.0188526272
     1152.5000000000       50.0249727911       -0.0179746429
     1155.0000000000       48.9231884854       -0.0171383416
     1157.5000000000       47.8470512842       -0.0163417204
     1160.0000000000       46.7959472198       -0.0155828731
     1162.5000000000       45.7692769321       -0.0148599854
     1165.0000000000       44.7664553425       -0.0141713304
     1167.5000000000       43.7869113340       -0.0135152646
     1170.0000000000       42.8300874378       -0.0128902241
     1172.5000000000       41.8954395240       -0.0122947203
     1175.0000000000       40.9824365002       -0.0117273364
     1177.5000000000       40.0905600137       -0.0111867242
     1180.0000000000       39.2193041610       -0.0106716007
     1182.5000000000       38.3681752019       -0.0101807447
     1185.0000000000       37.5366912798       -0.0097129941
     1187.5000000000       36.7243821473       -0.0092672431
     1190.0000000000       35.9307888968       -0.0088424391
     1192.5000000000       35.1554636976       -0.0084375804
     1195.0000000000       34.3979695373       -0.0080517139
     1197.5000000000       33.6578799691       -0.0076839324
     1200.0000000000       32.9347788641       -0.0073333724
     1202.5000000000       32.2282601686       -0.0069992123
     1205.0000000000       31.5379276670       -0.0066806702
     1207.5000000000       30.8633947493       -0.0063770018
     1210.0000000000       30.2042841835       -0.0060874987
     1212.5000000000       29.5602278932       -0.0058114869
     1215.0000000000       28.9308667398       -0.0055483248
     1217.5000000000       28.3158503094       -0.0052974017
     1220.0000000000       27.7148367044       -0.0050581363
     1222.5000000000       27.1274923400       -0.0048299755
     1225.0000000000       26.5534917444       -0.0046123927
     1227.5000000000       25.9925173642       -0.0044048866
     1230.0000000000       25.4442593740       -0.0042069803
     1232.5000000000       24.9084154898       -0.0040182196
     1235.0000000000       24.3846907874       -0.0038381721
     1237.5000000000       23.8727975241       -0.0036664264
     1240.0000000000       23.3724549647       -0.0035025908
     1242.5000000000       22.8833892122       -0.0033462923
     1245.0000000000       22.4053330413       -0.0031971759
     1247.5000000000       21.9380257361       -0.0030549036
     1250.0000000000       21.4812129323       -0.0029191535
     1252.5000000000       21.0346464617       -0.0027896193
     1255.0000000000       20.5980842014       -0.0026660093
     1257.5000000000       20.1712899263       -0.0025480457
     1260.0000000000       19.7540331646       -0.0024354640
     1262.5000000000       19.3460890571       -0.0023280123
     1265.0000000000       18.9472382201       -0.0022254509
     1267.5000000000       18.5572666107       -0.0021275513
     1270.0000000000       18.1759653959       -0.0020340961
     1272.5000000000       17.8031308251       -0.0019448780
     1275.0000000000       17.4385641044       -0.0018597000
     1277.5000000000       17.0820712757       -0.0017783739
     1280.0000000000       16.7334630970       -0.0017007210
     1282.5000000000       16.3925549266       -0.0016265706
     1285.0000000000       16.0591666099       -0.0015557605
     1287.5000000000       15.7331223684       -0.0014881360
     1290.0000000000       15.4142506925       -0.0014235497
     1292.5000000000       15.1023842353       -0.0013618612
     1295.0000000000       14.7973597108       -0.0013029368
     1297.5000000000       14.4990177930       -0.0012466491
     1300.0000000000       14.2072030184       -0.0011928766
     1302.5000000000       13.9217636906       -0.0011415037
     1305.0000000000       13.6425517869       -0.0010924201
     1307.5000000000       13.3694228681       -0.0010455208
     1310.0000000000       13.1022359894       -0.0010007057
     1312.5000000000       12.8408536141       -0.0009578794
     1315.0000000000       12.5851415295       -0.0009169510
     1317.5000000000       12.3349687647       -0.0008778337
     1320.0000000000       12.0902075101       -0.0008404450
     1322.5000000000       11.8507330397       -0.0008047062
     1325.0000000000       11.6164236344       -0.0007705421
     1327.5000000000       11.3871605077       -0.0007378813
     1330.0000000000       11.1628277334       -0.0007066554
     1332.5000000000       10.9433121747       -0.0006767996
     1335.0000000000       10.7285034151       -0.0006482517
     1337.5000000000       10.5182936912       -0.0006209526
     1340.0000000000       10.3125778275       -0.0005948459
     1342.5000000000       10.1112531715       -0.0005698780
     1345.0000000000        9.9142195324       -0.0005459974
     1347.5000000000        9.7213791194       -0.0005231553
     1350.0000000000        9.5326364829       -0.0005013050
     1352.5000000000        9.3478984565       -0.0004804021
     1355.0000000000        9.1670741006       -0.0004604042
     1357.5000000000        8.9900746474       -0.0004412707
     1360.0000000000        8.8168134474       -0.0004229629
     1362.5000000000        8.6472059171       -0.0004054442
     1365.0000000000        8.4811694878       -0.0003886793
     1367.5000000000        8.3186235563       -0.0003726347
     1370.0000000000        8.1594894362       -0.0003572784
     1372.5000000000        8.0036903109       -0.0003425798
     1375.0000000000        7.8511511870       -0.0003285098
     1377.5000000000        7.7017988502       -0.0003150406
     1380.0000000000        7.5555618209       -0.0003021456
     1382.5000000000        7.4123703118       -0.0002897996
     1385.0000000000        7.2721561863       -0.0002779782
     1387.5000000000        7.1348529179       -0.0002666585
     1390.0000000000        7.0003955504       -0.0002558184
     1392.5000000000        6.8687206598       -0.0002454368
     1395.0000000000        6.7397663166       -0.0002354937
     1397.5000000000        6.6134720488       -0.0002259699
     1400.0000000000        6.4897788066       -0.0002168470
     1402.5000000000        6.3686289273       -0.0002081076
     1405.0000000000        6.2499661015       -0.0001997350
     1407.5000000000        6.1337353400       -0.0001917131
     1410.0000000000        6.0198829414       -0.0001840269
     1412.5000000000        5.9083564607       -0.0001766617
     1415.0000000000        5.7991046787       -0.0001696035
     1417.5000000000        5.6920775719       -0.0001628393
     1420.0000000000        5.5872262836       -0.0001563561
     1422.5000000000        5.4845030954       -0.0001501420
     1425.0000000000        5.3838613991       -0.0001441854
     1427.5000000000        5.2852556703       -0.0001384751
     1430.0000000000        5.1886414418       -0.0001330007
     1432.5000000000        5.0939752777       -0.0001277519
     1435.0000000000        5.0012147485       -0.0001227192
     1437.5000000000        4.9103184071       -0.0001178933
     1440.0000000000        4.8212457641       -0.0001132654
     1442.5000000000        4.7339572655       -0.0001088270
     1445.0000000000        4.6484142696       -0.0001045701
     1447.5000000000        4.5645790250       -0.0001004870
     1450.0000000000        4.4824146490       -0.0000965703
     1452.5000000000        4.4018851070       -0.0000928130
     1455.0000000000        4.3229551915       -0.0000892083
     1457.5000000000        4.2455905027       -0.0000857497
     1460.0000000000        4.1697574287       -0.0000824313
     1462.5000000000        4.0954231266       -0.0000792469
     1465.0000000000        4.0225555041       -0.0000761910
     1467.5000000000        3.9511232016       -0.0000732583
     1470.0000000000        3.8810955741       -0.0000704434
     1472.5000000000        3.8124426748       -0.0000677416
     1475.0000000000        3.7451352378       -0.0000651481
     1477.5000000000        3.6791446621       -0.0000626584
     1480.0000000000        3.6144429954       -0.0000602681
     1482.5000000000        3.5510029192       -0.0000579732
     1485.0000000000        3.4887977331       -0.0000557696
     1487.5000000000        3.4278013400       -0.0000536536
     1490.0000000000        3.3679882326       -0.0000516216
     1492.5000000000        3.3093334781       -0.0000496701
     1495.0000000000        3.2518127058       -0.0000477957
     1497.5000000000        3.1954020927       -0.0000459954
     1500.0000000000        3.1400783513       -0.0000442660
     1502.5000000000        3.0858187164       -0.0000426046
     1505.0000000000        3.0326009329       -0.0000410085
     1507.5000000000        2.9804032438       -0.0000394750
     1510.0000000000        2.9292043784       -0.0000380015
     1512.5000000000        2.8789835408       -0.0000365856
     1515.0000000000        2.8297203987       -0.0000352249
     1517.5000000000        2.7813950725       -0.0000339172
     1520.0000000000        2.7339881246       -0.0000326604
     1522.5000000000        2.6874805491       -0.0000314523
     1525.0000000000        2.6418537615       -0.0000302910
     1527.5000000000        2.5970895891       -0.0000291747
     1530.0000000000        2.5531702611       -0.0000281015
     1532.5000000000        2.5100783992       -0.0000270696
     1535.0000000000        2.4677970086       -0.0000260774
     1537.5000000000        2.4263094690       -0.0000251234
     1540.0000000000        2.3855995257       -0.0000242059
     1542.5000000000        2.3456512812       -0.0000233236
     1545.0000000000        2.3064491869       -0.0000224749
     1547.5000000000        2.2679780350       -0.0000216587
     1550.0000000000        2.2302229504       -0.0000208735
     1552.5000000000        2.1931693835       -0.0000201182
     1555.0000000000        2.1568031018       -0.0000193916
     1557.5000000000        2.1211101834       -0.0000186925
     1560.0000000000        2.0860770093       -0.0000180198
     1562.5000000000        2.0516902567       -0.0000173725
     1565.0000000000        2.0179368920       -0.0000167496
     1567.5000000000        1.9848041641       -0.0000161502
     1570.0000000000        1.9522795982       -0.0000155733
     1572.5000000000        1.9203509888       -0.0000150180
     1575.0000000000        1.8890063945       -0.0000144834
     1577.5000000000        1.8582341309       -0.0000139689
     1580.0000000000        1.8280227656       -0.0000134736
     1582.5000000000        1.7983611117       -0.0000129967
     1585.0000000000        1.7692382227       -0.0000125375
     1587.5000000000        1.7406433869       -0.0000120953
     1590.0000000000        1.7125661218       -0.0000116696
     1592.5000000000        1.6849961693       -0.0000112596
     1595.0000000000        1.6579234902       -0.0000108647
     1597.5000000000        1.6313382594       -0.0000104843
     1600.0000000000        1.6052308610       -0.0000101180
     1602.5000000000        1.5795918839       -0.0000097651
     1605.0000000000        1.5544121163       -0.0000094252
     1607.5000000000        1.5296825424       -0.0000090976
     1610.0000000000        1.5053943368       -0.0000087821
     1612.5000000000        1.4815388610       -0.0000084781
     1615.0000000000        1.4581076588       -0.0000081851
     1617.5000000000        1.4350924525       -0.0000079027
     1620.0000000000        1.4124851386       -0.0000076307
     1622.5000000000        1.3902777840       -0.0000073684
     1625.0000000000        1.3684626222       -0.0000071157
     1627.5000000000        1.3470320495       -0.0000068720
     1630.0000000000        1.3259786215       -0.0000066372
     1632.5000000000        1.3052950494       -0.0000064107
     1635.0000000000        1.2849741968       -0.0000061925
     1637.5000000000        1.2650090757       -0.0000059820
     1640.0000000000        1.2453928439       -0.0000057791
     1642.5000000000        1.2261188014       -0.0000055834
     1645.0000000000        1.2071803873       -0.0000053946
     1647.5000000000        1.1885711766       -0.0000052126
     1650.0000000000        1.1702848775       -0.0000050371
     1652.5000000000        1.1523153281       -0.0000048678
     1655.0000000000        1.1346564938       -0.0000047045
     1657.5000000000        1.1173024644       -0.0000045469
     1660.0000000000        1.1002474512       -0.0000043949
     1662.5000000000        1.0834857846       -0.0000042483
     1665.0000000000        1.0670119115       -0.0000041068
     1667.5000000000        1.0508203924       -0.0000039703
     1670.0000000000        1.0349058991       -0.0000038385
     1672.5000000000        1.0192632125       -0.0000037114
     1675.0000000000        1.0038872198       -0.0000035887
     1677.5000000000        0.9887729125       -0.0000034703
     1680.0000000000        0.9739153840       -0.0000033560
     1682.5000000000        0.9593098272       -0.0000032457
     1685.0000000000        0.9449515329       -0.0000031391
     1687.5000000000        0.9308358869       -0.0000030363
     1690.0000000000        0.9169583686       -0.0000029371
     1692.5000000000        0.9033145487       -0.0000028412
     1695.0000000000        0.8899000872       -0.0000027486
     1697.5000000000        0.8767107314       -0.0000026593
     1700.0000000000        0.8637423143       -0.0000025730
     1702.5000000000        0.8509907525       -0.0000024896
     1705.0000000000        0.8384520446       -0.0000024091
     1707.5000000000        0.8261222691       -0.0000023314
     1710.0000000000        0.8139975831       -0.0000022562
     1712.5000000000        0.8020742203       -0.0000021837
     1715.0000000000        0.7903484897       -0.0000021136
     1717.5000000000        0.7788167736       -0.0000020459
     1720.0000000000        0.7674755261       -0.0000019805
     1722.5000000000        0.7563212720       -0.0000019172
     1725.0000000000        0.7453506048       -0.0000018561
     1727.5000000000        0.7345601854       -0.0000017971
     1730.0000000000        0.7239467407       -0.0000017401
     1732.5000000000        0.7135070622       -0.0000016849
     1735.0000000000        0.7032380047       -0.0000016316
     1737.5000000000        0.6931364847       -0.0000015801
     1740.0000000000        0.6831994796       -0.0000015303
     1742.5000000000        0.6734240257       -0.0000014822
     1745.0000000000        0.6638072175       -0.0000014356
     1747.5000000000        0.6543462066       -0.0000013907
     1750.0000000000        0.6450381999       -0.0000013472
     1752.5000000000        0.6358804589       -0.0000013051
     1755.0000000000        0.6268702983       -0.0000012644
     1757.5000000000        0.6180050853       -0.0000012251
     1760.0000000000        0.6092822380       -0.0000011870
     1762.5000000000        0.6006992245       -0.0000011502
     1765.0000000000        0.5922535622       -0.0000011146
     1767.5000000000        0.5839428161       -0.0000010802
     1770.0000000000        0.5757645986       -0.0000010469
     1772.5000000000        0.5677165679       -0.0000010147
     1775.0000000000        0.5597964273       -0.0000009835
     1777.5000000000        0.5520019241       -0.0000009534
     1780.0000000000        0.5443308491       -0.0000009242
     1782.5000000000        0.5367810353       -0.0000008960
     1785.0000000000        0.5293503571       -0.0000008687
     1787.5000000000        0.5220367296       -0.0000008422
     1790.0000000000        0.5148381076       -0.0000008166
     1792.5000000000        0.5077524849       -0.0000007919
     1795.0000000000        0.5007778935       -0.0000007679
     1797.5000000000        0.4939124026       -0.0000007447
     1800.0000000000        0.4871541181       -0.0000007222
     1802.5000000000        0.4805011820       -0.0000007005
     1805.0000000000        0.4739517711       -0.0000006794
     1807.5000000000        0.4675040967       -0.0000006591
     1810.0000000000        0.4611564040       -0.0000006393
     1812.5000000000        0.4549069709       -0.0000006202
     1815.0000000000        0.4487541081       -0.0000006017
     1817.5000000000        0.4426961576       -0.0000005838
     1820.0000000000        0.4367314927       -0.0000005665
     1822.5000000000        0.4308585170       -0.0000005496
     1825.0000000000        0.4250756641       -0.0000005334
     1827.5000000000        0.4193813967       -0.0000005176
     1830.0000000000        0.4137742062       -0.0000005023
     1832.5000000000        0.4082526120       -0.0000004875
     1835.0000000000        0.4028151610       -0.0000004732
     1837.5000000000        0.3974604271       -0.0000004593
     1840.0000000000        0.3921870106       -0.0000004459
     1842.5000000000        0.3869935377       -0.0000004328
     1845.0000000000        0.3818786600       -0.0000004202
     1847.5000000000        0.3768410537       -0.0000004079
     1850.0000000000        0.3718794198       -0.0000003961
     1852.5000000000        0.3669924828       -0.0000003846
     1855.0000000000        0.3621789908       -0.0000003734
     1857.5000000000        0.3574377148       -0.0000003626
     1860.0000000000        0.3527674483       -0.0000003522
     1862.5000000000        0.3481670070       -0.0000003420
     1865.0000000000        0.3436352278       -0.0000003322
     1867.5000000000        0.3391709692       -0.0000003226
     1870.0000000000        0.3347731104       -0.0000003134
     1872.5000000000        0.3304405507       -0.0000003044
     1875.0000000000        0.3261722096       -0.0000002957
     1877.5000000000        0.3219670262       -0.0000002873
     1880.0000000000        0.3178239587       -0.0000002791
     1882.5000000000        0.3137419840       -0.0000002712
     1885.0000000000        0.3097200976       -0.0000002635
     1887.5000000000        0.3057573131       -0.0000002560
     1890.0000000000        0.3018526617       -0.0000002488
     1892.5000000000        0.2980051922       -0.0000002418
     1895.0000000000        0.2942139703       -0.0000002350
     1897.5000000000        0.2904780784       -0.0000002284
     1900.0000000000        0.2867966154       -0.0000002220
     1902.5000000000        0.2831686962       -0.0000002157
     1905.0000000000        0.2795934515       -0.0000002097
     1907.5000000000        0.2760700275       -0.0000002039
     1910.0000000000        0.2725975856       -0.0000001982
     1912.5000000000        0.2691753020       -0.0000001927
     1915.0000000000        0.2658023674       -0.0000001873
     1917.5000000000        0.2624779871       -0.0000001821
     1920.0000000000        0.2592013802       -0.0000001771
     1922.5000000000        0.2559717796       -0.0000001722
     1925.0000000000        0.2527884319       -0.0000001675
     1927.5000000000        0.2496505966       -0.0000001629
     1930.0000000000        0.2465575466       -0.0000001584
     1932.5000000000        0.2435085672       -0.0000001540
     1935.0000000000        0.2405029564       -0.0000001498
     1937.5000000000        0.2375400245       -0.0000001457
     1940.0000000000        0.2346190938       -0.0000001418
     1942.5000000000        0.2317394983       -0.0000001379
     1945.0000000000        0.2289005838       -0.0000001342
     1947.5000000000        0.2261017072       -0.0000001305
     1950.0000000000        0.2233422368       -0.0000001270
     1952.5000000000        0.2206215518       -0.0000001236
     1955.0000000000        0.2179390420       -0.0000001202
     1957.5000000000        0.2152941079       -0.0000001170
     1960.0000000000        0.2126861603       -0.0000001138
     1962.5000000000        0.2101146201       -0.0000001108
     1965.0000000000        0.2075789182       -0.0000001078
     1967.5000000000        0.2050784953       -0.0000001049
     1970.0000000000        0.2026128017       -0.0000001021
     1972.5000000000        0.2001812970       -0.0000000994
     1975.0000000000        0.1977834501       -0.0000000968
     1977.5000000000        0.1954187391       -0.0000000942
     1980.0000000000        0.1930866508       -0.0000000917
     1982.5000000000        0.1907866809       -0.0000000893
     1985.0000000000        0.1885183335       -0.0000000869
     1987.5000000000        0.1862811212       -0.0000000846
     1990.0000000000        0.1840745651       -0.0000000824
     1992.5000000000        0.1818981939       -0.0000000802
     1995.0000000000        0.1797515448       -0.0000000781
     1997.5000000000        0.1776341624       -0.0000000761
