# Supplementary material for: Breaking the 1250 nm Barrier: A Computational Approach to Light Upconversion via Triplet–Triplet Annihilation in the Silica Telecom Band
Source: ACS Appl Energy Mater. 2026 Feb 12;9(4):2398–411. doi: 10.1021/acsaem.5c04014 (PMC12934551; doi:10.1021/acsaem.5c04014)
Supplement: Supplementary file 2 [file ae5c04014_si_002.zip › xyz-TTA-NIRII-Journal-2025/b3lyp-d3/monomer/opt-s0/uv-abs/tetracene-2-NMe2-td-b3lyp-uv-abs-s0.txt]

# UV-Vis Spectrum
# X-Axis:  Wavelength (nm)
# Y-Axis:  &epsilon;
# Y-Axis2: Oscillator Strength

# Peak information
#                  X                   Y                  Y2
#    1116.3600000000        0.0000000000        0.0000000000
#     525.7000000000        0.0699000000   689359.1350584541
#     495.8700000000        0.0000000000        0.0000000000
#     465.9300000000        0.0000000000        0.0000000000
#     462.2500000000        0.0000000000        0.0000000000
#     462.1500000000        0.0000000000        0.0000000000
#     459.1300000000        0.0000000000        0.0000000000
#     393.7500000000        0.0000000000        0.0000000000
#     377.6800000000        0.0000000000        0.0000000000
#     360.6200000000        0.0012000000    11834.4915889863
#     352.7500000000        0.0000000000        0.0000000000
#     348.2500000000        0.0003000000     2958.6228972466
#     348.2200000000        0.0000000000        0.0000000000
#     321.0100000000        0.0034000000    33531.0595021280
#     310.4900000000        0.0000000000        0.0000000000
#     304.1100000000        0.0000000000        0.0000000000
#     287.4900000000        0.0000000000        0.0000000000
#     284.2900000000        0.0000000000        0.0000000000
#     282.7900000000        0.0000000000        0.0000000000
#     281.5100000000        0.0002000000     1972.4152648311
#     280.3000000000        0.0001000000      986.2076324155
#     278.4100000000        0.0000000000        0.0000000000
#     277.6300000000        0.0000000000        0.0000000000
#     277.5300000000        0.0000000000        0.0000000000
#     276.9400000000        0.0001000000      986.2076324155
#     272.0200000000        0.0000000000        0.0000000000
#     271.5100000000        2.2535000000 22224188.9964839220
#     270.6200000000        0.0066000000    65089.7037394248
#     266.8800000000        0.0000000000        0.0000000000
#     256.7100000000        0.0035000000    34517.2671345435
#     255.9300000000        0.0000000000        0.0000000000
#     254.6700000000        0.0010000000     9862.0763241553
#     254.0000000000        0.0000000000        0.0000000000
#     251.0500000000        0.0000000000        0.0000000000
#     247.6300000000        0.0139000000   137082.8609057584
#     240.4500000000        0.0000000000        0.0000000000
#     239.3000000000        0.0000000000        0.0000000000
#     238.3600000000        0.0002000000     1972.4152648311
#     237.8000000000        0.0000000000        0.0000000000
#     237.7300000000        0.0000000000        0.0000000000
#     234.6500000000        0.0198000000   195269.1112182745
#     233.0900000000        0.0000000000        0.0000000000
#     232.1200000000        0.0001000000      986.2076324155
#     230.6300000000        0.0000000000        0.0000000000
#     230.1400000000        0.0010000000     9862.0763241553
#     229.0500000000        0.0000000000        0.0000000000
#     228.0900000000        0.0000000000        0.0000000000
#     227.4400000000        0.0002000000     1972.4152648311
#     226.8600000000        0.0243000000   239648.4546769733
#     226.7800000000        0.0001000000      986.2076324155
#     223.9100000000        0.0000000000        0.0000000000
#     221.1900000000        0.0000000000        0.0000000000
#     220.2300000000        0.0000000000        0.0000000000
#     218.9700000000        0.0003000000     2958.6228972466
#     218.4500000000        0.0000000000        0.0000000000
#     217.2100000000        0.0000000000        0.0000000000
#     216.9100000000        0.0007000000     6903.4534269087
#     216.2200000000        0.0178000000   175544.9585699640
#     216.1000000000        0.0001000000      986.2076324155
#     215.4700000000        0.0446000000   439848.6040573255
#     215.3100000000        0.2782000000  2743629.6333799986
#     214.8800000000        0.0000000000        0.0000000000
#     214.5000000000        0.0000000000        0.0000000000
#     214.0800000000        0.0000000000        0.0000000000
#     212.6400000000        0.0000000000        0.0000000000
#     212.4400000000        0.0000000000        0.0000000000
#     210.9600000000        0.0000000000        0.0000000000
#     210.2400000000        0.0000000000        0.0000000000
#     209.3000000000        0.0000000000        0.0000000000
#     209.2000000000        0.0000000000        0.0000000000
#     208.4200000000        0.0000000000        0.0000000000
#     207.4000000000        0.0000000000        0.0000000000
#     205.9600000000        0.0000000000        0.0000000000
#     205.4200000000        0.0000000000        0.0000000000
#     205.4100000000        0.0020000000    19724.1526483106
#     204.2600000000        0.0000000000        0.0000000000
#     203.8500000000        0.0000000000        0.0000000000
#     203.5000000000        0.0000000000        0.0000000000
#     203.0700000000        0.0000000000        0.0000000000
#     201.4600000000        0.0000000000        0.0000000000
#     200.3800000000        0.0002000000     1972.4152648311
#     198.3700000000        0.0000000000        0.0000000000
#     198.3500000000        0.0005000000     4931.0381620776
#     198.0200000000        0.0000000000        0.0000000000
#     197.8900000000        0.0000000000        0.0000000000
#     197.6300000000        0.0017000000    16765.5297510640
#     197.3200000000        0.0097000000    95662.1403443062
#     197.2100000000        0.0157000000   154834.5982892379
#     195.3400000000        0.0005000000     4931.0381620776
#     194.6500000000        0.0000000000        0.0000000000
#     192.6300000000        0.0000000000        0.0000000000
#     191.8900000000        0.0002000000     1972.4152648311
#     191.4400000000        0.0000000000        0.0000000000
#     191.1200000000        0.0001000000      986.2076324155
#     190.9700000000        0.0000000000        0.0000000000
#     190.7900000000        0.0003000000     2958.6228972466
#     189.8700000000        0.0048000000    47337.9663559453
#     189.6500000000        0.0000000000        0.0000000000
#     189.6500000000        0.0026000000    25641.3984428037
#     188.7900000000        0.0000000000        0.0000000000

# Spectra
#                  X                   Y               DY/DX
        0.0000000000        0.0000000000        0.0000000000
        2.5000000000        0.0000000000        0.0000000000
        5.0000000000        0.0000000000        0.0000000000
        7.5000000000        0.0000000000        0.0000000000
       10.0000000000        0.0000000000        0.0000000000
       12.5000000000        0.0000000000        0.0000000000
       15.0000000000        0.0000000000        0.0000000000
       17.5000000000        0.0000000000        0.0000000000
       20.0000000000        0.0000000000        0.0000000000
       22.5000000000        0.0000000000        0.0000000000
       25.0000000000        0.0000000000        0.0000000000
       27.5000000000        0.0000000000        0.0000000000
       30.0000000000        0.0000000000        0.0000000000
       32.5000000000        0.0000000000        0.0000000000
       35.0000000000        0.0000000000        0.0000000000
       37.5000000000        0.0000000000        0.0000000000
       40.0000000000        0.0000000000        0.0000000000
       42.5000000000        0.0000000000        0.0000000000
       45.0000000000        0.0000000000        0.0000000000
       47.5000000000        0.0000000000        0.0000000000
       50.0000000000        0.0000000000        0.0000000000
       52.5000000000        0.0000000000        0.0000000000
       55.0000000000        0.0000000000        0.0000000000
       57.5000000000        0.0000000000        0.0000000000
       60.0000000000        0.0000000000        0.0000000000
       62.5000000000        0.0000000000        0.0000000000
       65.0000000000        0.0000000000        0.0000000000
       67.5000000000        0.0000000000        0.0000000000
       70.0000000000        0.0000000000        0.0000000000
       72.5000000000        0.0000000000        0.0000000000
       75.0000000000        0.0000000000        0.0000000000
       77.5000000000        0.0000000000        0.0000000000
       80.0000000000        0.0000000000        0.0000000000
       82.5000000000        0.0000000000        0.0000000000
       85.0000000000        0.0000000000        0.0000000000
       87.5000000000        0.0000000000        0.0000000000
       90.0000000000        0.0000000000        0.0000000000
       92.5000000000        0.0000000000        0.0000000000
       95.0000000000        0.0000000000        0.0000000000
       97.5000000000        0.0000000000        0.0000000000
      100.0000000000        0.0000000000        0.0000000000
      102.5000000000        0.0000000000        0.0000000000
      105.0000000000        0.0000000000        0.0000000000
      107.5000000000        0.0000000000        0.0000000000
      110.0000000000        0.0000000000        0.0000000000
      112.5000000000        0.0000000000        0.0000000000
      115.0000000000        0.0000000000        0.0000000000
      117.5000000000        0.0000000000        0.0000000000
      120.0000000000        0.0000000000        0.0000000000
      122.5000000000        0.0000000000        0.0000000000
      125.0000000000        0.0000000000        0.0000000000
      127.5000000000        0.0000000000        0.0000000000
      130.0000000000        0.0000000000        0.0000000000
      132.5000000000        0.0000000000        0.0000000000
      135.0000000000        0.0000000000        0.0000000000
      137.5000000000        0.0000000000        0.0000000000
      140.0000000000        0.0000000000        0.0000000000
      142.5000000000        0.0000000001        0.0000000000
      145.0000000000        0.0000000027        0.0000000000
      147.5000000000        0.0000000931        0.0000000000
      150.0000000000        0.0000022031        0.0000000000
      152.5000000000        0.0000372881        0.0000000000
      155.0000000000        0.0004644321        0.0000000004
      157.5000000000        0.0043688686        0.0000000391
      160.0000000000        0.0317952427        0.0000020583
      162.5000000000        0.1830736033        0.0000652806
      165.0000000000        0.8516078078        0.0012965711
      167.5000000000        3.2636074896        0.0167108669
      170.0000000000       10.4940181181        0.1444457940
      172.5000000000       28.7990026983        0.8638994614
      175.0000000000       68.5340407700        3.6865261874
      177.5000000000      143.5552656254       11.5901112683
      180.0000000000      268.5475583539       27.8092711318
      182.5000000000      455.4588673230       52.9239679818
      185.0000000000      712.2906720151       82.8368592492
      187.5000000000     1047.9326677322      108.9909058149
      190.0000000000     1483.6474512804      120.5188129871
      192.5000000000     2065.5535532913      112.6336099655
      195.0000000000     2866.9874841630      103.8025123592
      197.5000000000     3970.6670842717      145.9211852033
      200.0000000000     5430.5669919311      301.7262043255
      202.5000000000     7227.6429918894      587.9516344711
      205.0000000000     9242.2216184127      924.7717966005
      207.5000000000    11261.5482953705     1147.6830521886
      210.0000000000    13024.9263753417     1097.4457033747
      212.5000000000    14290.5846358202      730.4508211618
      215.0000000000    14898.7007814761      159.4691578062
      217.5000000000    14808.6232060926     -411.5462589459
      220.0000000000    14101.6944227270     -805.0085808976
      222.5000000000    12955.8839792321     -951.0909324194
      225.0000000000    11607.3753065324     -889.2757689942
      227.5000000000    10314.6589440232     -713.3252885893
      230.0000000000     9334.5869422766     -510.7151261211
      232.5000000000     8911.5590429462     -329.5981361066
      235.0000000000     9274.5046003943     -175.1309746930
      237.5000000000    10633.7030771468      -20.2564933603
      240.0000000000    13170.8399937302      182.1434489748
      242.5000000000    17019.7290676386      488.9164923150
      245.0000000000    22239.9852677782      954.0370423772
      247.5000000000    28789.8565512512     1609.5599448175
      250.0000000000    36506.2124021802     2441.9539421234
      252.5000000000    45098.9144123711     3373.0812488081
      255.0000000000    54163.8137802630     4258.4027890700
      257.5000000000    63214.3933582467     4910.6742709638
      260.0000000000    71727.8324896118     5146.5145493421
      262.5000000000    79198.1491528265     4841.3357078370
      265.0000000000    85187.7761973702     3972.0913349778
      267.5000000000    89369.6015696490     2630.9228663589
      270.0000000000    91553.7666094280     1004.3639432011
      272.5000000000    91696.6542359208     -673.6950923923
      275.0000000000    89892.7032894464    -2178.0941077208
      277.5000000000    86352.2826517458    -3339.3527072642
      280.0000000000    81370.4455270610    -4069.3623200738
      282.5000000000    75291.8612778415    -4362.9259773672
      285.0000000000    68476.7433124568    -4280.2994595397
      287.5000000000    61271.4641805293    -3920.0850859840
      290.0000000000    53986.1266585420    -3391.8229359011
      292.5000000000    46879.9550739784    -2794.7688891275
      295.0000000000    40154.2057066808    -2205.5649421810
      297.5000000000    33951.4833306328    -1674.3298442947
      300.0000000000    28359.9125646659    -1226.8595757755
      302.5000000000    23420.4997947726     -870.1262933180
      305.0000000000    19136.1495202839     -598.6812094619
      307.5000000000    15481.0740243482     -400.3885533705
      310.0000000000    12409.6727748572     -260.7457707180
      312.5000000000     9864.2933240363     -165.6651697872
      315.0000000000     7781.5770113924     -102.9495235138
      317.5000000000     6097.3197046161      -62.8304181800
      320.0000000000     4749.9355620236      -37.9311006660
      322.5000000000     3682.7065309888      -22.9391057488
      325.0000000000     2845.0439184599      -14.1804707305
      327.5000000000     2192.9946623150       -9.2056954050
      330.0000000000     1689.2069577212       -6.4384857200
      332.5000000000     1302.5385627762       -4.9015867306
      335.0000000000     1007.4546450898       -4.0147038402
      337.5000000000      783.3260233161       -3.4517020920
      340.0000000000      613.7064441918       -3.0429641349
      342.5000000000      485.6407267552       -2.7104982191
      345.0000000000      389.0346048790       -2.4260439825
      347.5000000000      316.1015560277       -2.1849856923
      350.0000000000      260.8910642689       -1.9909549716
      352.5000000000      218.8957214927       -1.8475344479
      355.0000000000      186.7304217861       -1.7545504950
      357.5000000000      161.8748465187       -1.7071912830
      360.0000000000      142.4698062823       -1.6967135661
      362.5000000000      127.1582805466       -1.7118848967
      365.0000000000      114.9627915636       -1.7405952442
      367.5000000000      105.1917948446       -1.7712905461
      370.0000000000       97.3688847018       -1.7940453034
      372.5000000000       91.1796890496       -1.8012106697
      375.0000000000       86.4323015405       -1.7876551475
      377.5000000000       83.0279437222       -1.7506633121
      380.0000000000       80.9392595250       -1.6895805773
      382.5000000000       80.1942263323       -1.6052956604
      385.0000000000       80.8641351928       -1.4996435389
      387.5000000000       83.0544641742       -1.3747959395
      390.0000000000       86.8977603098       -1.2326882901
      392.5000000000       92.5478726109       -1.0745148352
      395.0000000000      100.1750547196       -0.9003092986
      397.5000000000      109.9615921912       -0.7086180233
      400.0000000000      122.0977151561       -0.4962660163
      402.5000000000      136.7776392563       -0.2582132878
      405.0000000000      154.1956416415        0.0125015753
      407.5000000000      174.5421284314        0.3247325302
      410.0000000000      197.9996883250        0.6891121141
      412.5000000000      224.7391560663        1.1178511976
      415.0000000000      254.9157308125        1.6244507916
      417.5000000000      288.6652092014        2.2233251300
      420.0000000000      326.1004019806        2.9293376465
      422.5000000000      367.3078071415        3.7572552651
      425.0000000000      412.3446122435        4.7211313454
      427.5000000000      461.2360946229        5.8336331892
      430.0000000000      513.9734810411        7.1053356877
      432.5000000000      570.5123186498        8.5440078637
      435.0000000000      630.7713975282       10.1539231731
      437.5000000000      694.6322520840       11.9352269996
      440.0000000000      761.9392548808       13.8833954212
      442.5000000000      832.5003025205       15.9888178633
      445.0000000000      906.0880795706       18.2365326341
      447.5000000000      982.4418736406       20.6061387111
      450.0000000000     1061.2699029611       23.0718998252
      452.5000000000     1142.2521075214       25.6030482925
      455.0000000000     1225.0433462061       28.1642867236
      457.5000000000     1309.2769356003       30.7164762623
      460.0000000000     1394.5684612886       33.2174909703
      462.5000000000     1480.5197895629       35.6232099180
      465.0000000000     1566.7232064312       37.8886119387
      467.5000000000     1652.7656115727       39.9689332119
      470.0000000000     1738.2326972648       41.8208450883
      472.5000000000     1822.7130461210       43.4036089507
      475.0000000000     1905.8020865203       44.6801663841
      477.5000000000     1987.1058506409       45.6181263247
      480.0000000000     2066.2444868101       46.1906159229
      482.5000000000     2142.8554851980       46.3769682265
      485.0000000000     2216.5965835156       46.1632270756
      487.5000000000     2287.1483270931       45.5424573815
      490.0000000000     2354.2162653446       44.5148568277
      492.5000000000     2417.5327739841       43.0876725884
      495.0000000000     2476.8584993256       41.2749335907
      497.5000000000     2531.9834274335       39.0970148637
      500.0000000000     2582.7275867282       36.5800554393
      502.5000000000     2628.9413978036       33.7552549549
      505.0000000000     2670.5056886596       30.6580765233
      507.5000000000     2707.3313972551       27.3273845872
      510.0000000000     2739.3589862679       23.8045464399
      512.5000000000     2766.5575971964       20.1325249990
      515.0000000000     2788.9239725181       16.3549884195
      517.5000000000     2806.4811755466       12.5154594009
      520.0000000000     2819.2771379719        8.6565237818
      522.5000000000     2827.3830648823        4.8191144046
      525.0000000000     2830.8917264092        1.0418824547
      527.5000000000     2829.9156640804       -2.6393352960
      530.0000000000     2824.5853385726       -6.1919485512
      532.5000000000     2815.0472438884       -9.5869434467
      535.0000000000     2801.4620111031      -12.7991120202
      537.5000000000     2784.0025227969      -15.8071854344
      540.0000000000     2762.8520571534      -18.5938773622
      542.5000000000     2738.2024785258      -21.1458456446
      545.0000000000     2710.2524890727      -23.4535815775
      547.5000000000     2679.2059539085      -25.5112369851
      550.0000000000     2645.2703101037      -27.3163996376
      552.5000000000     2608.6550678590      -28.8698276115
      555.0000000000     2569.5704102669      -30.1751529167
      557.5000000000     2528.2258962949      -31.2385641943
      560.0000000000     2484.8292699807      -32.0684775546
      562.5000000000     2439.5853773313      -32.6752037538
      565.0000000000     2392.6951910721      -33.0706189293
      567.5000000000     2344.3549421957      -33.2678450812
      570.0000000000     2294.7553562175      -33.2809454431
      572.5000000000     2244.0809911440      -33.1246388555
      575.0000000000     2192.5096734055      -32.8140362684
      577.5000000000     2140.2120273805      -32.3644015832
      580.0000000000     2087.3510936413      -31.7909382056
      582.5000000000     2034.0820306705      -31.1086019351
      585.0000000000     1980.5518945216      -30.3319401683
      587.5000000000     1926.8994907218      -29.4749568458
      590.0000000000     1873.2552926217      -28.5510021176
      592.5000000000     1819.7414203840      -27.5726853486
      595.0000000000     1766.4716748548      -26.5518098124
      597.5000000000     1713.5516206709      -25.4993272317
      600.0000000000     1661.0787131176      -24.4253102071
      602.5000000000     1609.1424634463      -23.3389405171
      605.0000000000     1557.8246375981      -22.2485112691
      607.5000000000     1507.1994835323      -21.1614409251
      610.0000000000     1457.3339826382      -20.0842972980
      612.5000000000     1408.2881209960      -19.0228297243
      615.0000000000     1360.1151765522      -17.9820077398
      617.5000000000     1312.8620185745      -16.9660647261
      620.0000000000     1266.5694160522      -15.9785451448
      622.5000000000     1221.2723520070      -15.0223541242
      625.0000000000     1177.0003409669      -14.0998083167
      627.5000000000     1133.7777471383      -13.2126870927
      630.0000000000     1091.6241010843      -12.3622832744
      632.5000000000     1050.5544129695      -11.5494527503
      635.0000000000     1010.5794806833      -10.7746624289
      637.5000000000      971.7061913777      -10.0380361077
      640.0000000000      933.9378151747       -9.3393979310
      642.5000000000      897.2742899962       -8.6783132022
      645.0000000000      861.7124966558       -8.0541263959
      647.5000000000      827.2465235204       -7.4659962821
      650.0000000000      793.8679202039       -6.9129281351
      652.5000000000      761.5659398989       -6.3938030473
      655.0000000000      730.3277700736       -5.9074044085
      657.5000000000      700.1387513808       -5.4524416459
      660.0000000000      670.9825847204       -5.0275713410
      662.5000000000      642.8415264901       -4.6314158632
      665.0000000000      615.6965721348       -4.2625796696
      667.5000000000      589.5276281726       -3.9196634316
      670.0000000000      564.3136729322       -3.6012761524
      672.5000000000      540.0329062863       -3.3060454396
      675.0000000000      516.6628887064       -3.0326260988
      677.5000000000      494.1806699940       -2.7797072060
      680.0000000000      472.5629080748       -2.5460178140
      682.5000000000      451.7859782570       -2.3303314391
      685.0000000000      431.8260733743       -2.1314694680
      687.5000000000      412.6592952397       -1.9483036137
      690.0000000000      394.2617378449       -1.7797575423
      692.5000000000      376.6095627399       -1.6248077825
      695.0000000000      359.6790670258       -1.4824840187
      697.5000000000      343.4467443902       -1.3518688629
      700.0000000000      327.8893396061       -1.2320971872
      702.5000000000      312.9838969074       -1.1223550950
      705.0000000000      298.7078026428       -1.0218785960
      707.5000000000      285.0388225969       -0.9299520466
      710.0000000000      271.9551343547       -0.8459064080
      712.5000000000      259.4353550723       -0.7691173681
      715.0000000000      247.4585649985       -0.6990033665
      717.5000000000      236.0043270803       -0.6350235591
      720.0000000000      225.0527029676       -0.5766757503
      722.5000000000      214.5842657165       -0.5234943178
      725.0000000000      204.5801094750       -0.4750481526
      727.5000000000      195.0218564203       -0.4309386287
      730.0000000000      185.8916612001       -0.3907976202
      732.5000000000      177.1722131142       -0.3542855734
      735.0000000000      168.8467362615       -0.3210896461
      737.5000000000      160.8989878592       -0.2909219177
      740.0000000000      153.3132549284       -0.2635176777
      742.5000000000      146.0743495287       -0.2386337933
      745.0000000000      139.1676027086       -0.2160471600
      747.5000000000      132.5788573281       -0.1955532347
      750.0000000000      126.2944598977       -0.1769646510
      752.5000000000      120.3012515663       -0.1601099169
      755.0000000000      114.5865583812       -0.1448321912
      757.5000000000      109.1381809314       -0.1309881389
      760.0000000000      103.9443834782       -0.1184468603
      762.5000000000       98.9938826658       -0.1070888933
      765.0000000000       94.2758358987       -0.0968052847
      767.5000000000       89.7798294626       -0.0874967264
      770.0000000000       85.4958664597       -0.0790727558
      772.5000000000       81.4143546219       -0.0714510136
      775.0000000000       77.5260940583       -0.0645565586
      777.5000000000       73.8222649892       -0.0583212346
      780.0000000000       70.2944155121       -0.0526830862
      782.5000000000       66.9344494389       -0.0475858213
      785.0000000000       63.7346142426       -0.0429783161
      787.5000000000       60.6874891420       -0.0388141606
      790.0000000000       57.7859733555       -0.0350512405
      792.5000000000       55.0232745440       -0.0316513552
      795.0000000000       52.3928974667       -0.0285798660
      797.5000000000       49.8886328651       -0.0258053756
      800.0000000000       47.5045465909       -0.0232994343
      802.5000000000       45.2349689889       -0.0210362709
      805.0000000000       43.0744845464       -0.0189925482
      807.5000000000       41.0179218141       -0.0171471389
      810.0000000000       39.0603436073       -0.0154809214
      812.5000000000       37.1970374888       -0.0139765940
      815.0000000000       35.4235065374       -0.0126185055
      817.5000000000       33.7354604040       -0.0113925012
      820.0000000000       32.1288066523       -0.0102857820
      822.5000000000       30.5996423872       -0.0092867776
      825.0000000000       29.1442461644       -0.0083850303
      827.5000000000       27.7590701820       -0.0075710896
      830.0000000000       26.4407327483       -0.0068364168
      832.5000000000       25.1860110223       -0.0061732983
      835.0000000000       23.9918340219       -0.0055747666
      837.5000000000       22.8552758951       -0.0050345295
      840.0000000000       21.7735494475       -0.0045469049
      842.5000000000       20.7439999212       -0.0041067625
      845.0000000000       19.7640990185       -0.0037094709
      847.5000000000       18.8314391635       -0.0033508490
      850.0000000000       17.9437279962       -0.0030271230
      852.5000000000       17.0987830909       -0.0027348868
      855.0000000000       16.2945268936       -0.0024710666
      857.5000000000       15.5289818704       -0.0022328883
      860.0000000000       14.8002658610       -0.0020178489
      862.5000000000       14.1065876302       -0.0018236897
      865.0000000000       13.4462426104       -0.0016483729
      867.5000000000       12.8176088284       -0.0014900598
      870.0000000000       12.2191430109       -0.0013470915
      872.5000000000       11.6493768608       -0.0012179714
      875.0000000000       11.1069134992       -0.0011013491
      877.5000000000       10.5904240653       -0.0009960067
      880.0000000000       10.0986444703       -0.0009008451
      882.5000000000        9.6303722970       -0.0008148728
      885.0000000000        9.1844638408       -0.0007371955
      887.5000000000        8.7598312861       -0.0006670061
      890.0000000000        8.3554400123       -0.0006035767
      892.5000000000        7.9703060239       -0.0005462503
      895.0000000000        7.6034935005       -0.0004944344
      897.5000000000        7.2541124605       -0.0004475941
      900.0000000000        6.9213165343       -0.0004052471
      902.5000000000        6.6043008420       -0.0003669580
      905.0000000000        6.3022999715       -0.0003323339
      907.5000000000        6.0145860521       -0.0003010202
      910.0000000000        5.7404669198       -0.0002726970
      912.5000000000        5.4792843695       -0.0002470755
      915.0000000000        5.2304124916       -0.0002238950
      917.5000000000        4.9932560880       -0.0002029204
      920.0000000000        4.7672491635       -0.0001839390
      922.5000000000        4.5518534915       -0.0001667593
      925.0000000000        4.3465572477       -0.0001512081
      927.5000000000        4.1508737101       -0.0001371291
      930.0000000000        3.9643400232       -0.0001243810
      932.5000000000        3.7865160209       -0.0001128365
      935.0000000000        3.6169831077       -0.0001023804
      937.5000000000        3.4553431943       -0.0000929087
      940.0000000000        3.3012176853       -0.0000843274
      942.5000000000        3.1542465163       -0.0000765516
      945.0000000000        3.0140872385       -0.0000695047
      947.5000000000        2.8804141483       -0.0000631174
      950.0000000000        2.7529174595       -0.0000573270
      952.5000000000        2.6313025168       -0.0000520769
      955.0000000000        2.5152890473       -0.0000473159
      957.5000000000        2.4046104498       -0.0000429978
      960.0000000000        2.2990131188       -0.0000390807
      962.5000000000        2.1982558018       -0.0000355268
      965.0000000000        2.1021089891       -0.0000323020
      967.5000000000        2.0103543330       -0.0000293751
      970.0000000000        1.9227840965       -0.0000267184
      972.5000000000        1.8392006291       -0.0000243064
      975.0000000000        1.7594158685       -0.0000221162
      977.5000000000        1.6832508671       -0.0000201270
      980.0000000000        1.6105353424       -0.0000183202
      982.5000000000        1.5411072495       -0.0000166787
      985.0000000000        1.4748123745       -0.0000151871
      987.5000000000        1.4115039490       -0.0000138316
      990.0000000000        1.3510422828       -0.0000125994
      992.5000000000        1.2932944158       -0.0000114791
      995.0000000000        1.2381337866       -0.0000104604
      997.5000000000        1.1854399176       -0.0000095340
     1000.0000000000        1.1350981165       -0.0000086913
     1002.5000000000        1.0869991918       -0.0000079245
     1005.0000000000        1.0410391827       -0.0000072269
     1007.5000000000        0.9971191029       -0.0000065919
     1010.0000000000        0.9551446967       -0.0000060138
     1012.5000000000        0.9150262071       -0.0000054876
     1015.0000000000        0.8766781562       -0.0000050083
     1017.5000000000        0.8400191354       -0.0000045718
     1020.0000000000        0.8049716070       -0.0000041742
     1022.5000000000        0.7714617154       -0.0000038119
     1025.0000000000        0.7394191074       -0.0000034817
     1027.5000000000        0.7087767614       -0.0000031807
     1030.0000000000        0.6794708258       -0.0000029063
     1032.5000000000        0.6514404643       -0.0000026562
     1035.0000000000        0.6246277102       -0.0000024280
     1037.5000000000        0.5989773264       -0.0000022199
     1040.0000000000        0.5744366737       -0.0000020300
     1042.5000000000        0.5509555848       -0.0000018567
     1045.0000000000        0.5284862446       -0.0000016986
     1047.5000000000        0.5069830773       -0.0000015542
     1050.0000000000        0.4864026373       -0.0000014224
     1052.5000000000        0.4667035076       -0.0000013020
     1055.0000000000        0.4478462014       -0.0000011921
     1057.5000000000        0.4297930697       -0.0000010916
     1060.0000000000        0.4125082130       -0.0000009998
     1062.5000000000        0.3959573973       -0.0000009159
     1065.0000000000        0.3801079744       -0.0000008393
     1067.5000000000        0.3649288061       -0.0000007692
     1070.0000000000        0.3503901919       -0.0000007050
     1072.5000000000        0.3364638008       -0.0000006464
     1075.0000000000        0.3231226054       -0.0000005928
     1077.5000000000        0.3103408205       -0.0000005437
     1080.0000000000        0.2980938437       -0.0000004988
     1082.5000000000        0.2863581996       -0.0000004576
     1085.0000000000        0.2751114858       -0.0000004200
     1087.5000000000        0.2643323229       -0.0000003855
     1090.0000000000        0.2540003057       -0.0000003540
     1092.5000000000        0.2440959570       -0.0000003250
     1095.0000000000        0.2346006846       -0.0000002985
     1097.5000000000        0.2254967389       -0.0000002743
     1100.0000000000        0.2167671739       -0.0000002520
     1102.5000000000        0.2083958092       -0.0000002316
     1105.0000000000        0.2003671941       -0.0000002129
     1107.5000000000        0.1926665735       -0.0000001957
     1110.0000000000        0.1852798558       -0.0000001800
     1112.5000000000        0.1781935813       -0.0000001655
     1115.0000000000        0.1713948932       -0.0000001523
     1117.5000000000        0.1648715096       -0.0000001401
     1120.0000000000        0.1586116967       -0.0000001290
     1122.5000000000        0.1526042432       -0.0000001187
     1125.0000000000        0.1468384366       -0.0000001093
     1127.5000000000        0.1413040397       -0.0000001006
     1130.0000000000        0.1359912688       -0.0000000927
     1132.5000000000        0.1308907732       -0.0000000854
     1135.0000000000        0.1259936147       -0.0000000787
     1137.5000000000        0.1212912489       -0.0000000725
     1140.0000000000        0.1167755074       -0.0000000668
     1142.5000000000        0.1124385803       -0.0000000616
     1145.0000000000        0.1082729999       -0.0000000568
     1147.5000000000        0.1042716251       -0.0000000524
     1150.0000000000        0.1004276266       -0.0000000483
     1152.5000000000        0.0967344726       -0.0000000446
     1155.0000000000        0.0931859153       -0.0000000412
     1157.5000000000        0.0897759785       -0.0000000380
     1160.0000000000        0.0864989444       -0.0000000351
     1162.5000000000        0.0833493428       -0.0000000324
     1165.0000000000        0.0803219395       -0.0000000299
     1167.5000000000        0.0774117258       -0.0000000276
     1170.0000000000        0.0746139085       -0.0000000255
     1172.5000000000        0.0719238999       -0.0000000236
     1175.0000000000        0.0693373088       -0.0000000218
     1177.5000000000        0.0668499319       -0.0000000202
     1180.0000000000        0.0644577451       -0.0000000186
     1182.5000000000        0.0621568958       -0.0000000172
     1185.0000000000        0.0599436950       -0.0000000159
     1187.5000000000        0.0578146103       -0.0000000147
     1190.0000000000        0.0557662587       -0.0000000136
     1192.5000000000        0.0537954004       -0.0000000126
     1195.0000000000        0.0518989320       -0.0000000117
     1197.5000000000        0.0500738808       -0.0000000108
     1200.0000000000        0.0483173990       -0.0000000100
     1202.5000000000        0.0466267582       -0.0000000093
     1205.0000000000        0.0449993441       -0.0000000086
     1207.5000000000        0.0434326517       -0.0000000080
     1210.0000000000        0.0419242801       -0.0000000074
     1212.5000000000        0.0404719286       -0.0000000068
     1215.0000000000        0.0390733919       -0.0000000063
     1217.5000000000        0.0377265560       -0.0000000059
     1220.0000000000        0.0364293944       -0.0000000055
     1222.5000000000        0.0351799640       -0.0000000051
     1225.0000000000        0.0339764021       -0.0000000047
     1227.5000000000        0.0328169222       -0.0000000044
     1230.0000000000        0.0316998112       -0.0000000040
     1232.5000000000        0.0306234263       -0.0000000038
     1235.0000000000        0.0295861915       -0.0000000035
     1237.5000000000        0.0285865954       -0.0000000032
     1240.0000000000        0.0276231878       -0.0000000030
     1242.5000000000        0.0266945774       -0.0000000028
     1245.0000000000        0.0257994296       -0.0000000026
     1247.5000000000        0.0249364635       -0.0000000024
     1250.0000000000        0.0241044499       -0.0000000022
     1252.5000000000        0.0233022092       -0.0000000021
     1255.0000000000        0.0225286092       -0.0000000019
     1257.5000000000        0.0217825631       -0.0000000018
     1260.0000000000        0.0210630277       -0.0000000017
     1262.5000000000        0.0203690013       -0.0000000016
     1265.0000000000        0.0196995224       -0.0000000014
     1267.5000000000        0.0190536674       -0.0000000013
     1270.0000000000        0.0184305498       -0.0000000013
     1272.5000000000        0.0178293179       -0.0000000012
     1275.0000000000        0.0172491538       -0.0000000011
     1277.5000000000        0.0166892720       -0.0000000010
     1280.0000000000        0.0161489177       -0.0000000009
     1282.5000000000        0.0156273659       -0.0000000009
     1285.0000000000        0.0151239201       -0.0000000008
     1287.5000000000        0.0146379111       -0.0000000008
     1290.0000000000        0.0141686955       -0.0000000007
     1292.5000000000        0.0137156554       -0.0000000007
     1295.0000000000        0.0132781968       -0.0000000006
     1297.5000000000        0.0128557487       -0.0000000006
     1300.0000000000        0.0124477622       -0.0000000005
     1302.5000000000        0.0120537097       -0.0000000005
     1305.0000000000        0.0116730841       -0.0000000005
     1307.5000000000        0.0113053975       -0.0000000004
     1310.0000000000        0.0109501809       -0.0000000004
     1312.5000000000        0.0106069835       -0.0000000004
     1315.0000000000        0.0102753715       -0.0000000004
     1317.5000000000        0.0099549277       -0.0000000003
     1320.0000000000        0.0096452508       -0.0000000003
     1322.5000000000        0.0093459549       -0.0000000003
     1325.0000000000        0.0090566685       -0.0000000003
     1327.5000000000        0.0087770346       -0.0000000003
     1330.0000000000        0.0085067091       -0.0000000002
     1332.5000000000        0.0082453615       -0.0000000002
     1335.0000000000        0.0079926732       -0.0000000002
     1337.5000000000        0.0077483379       -0.0000000002
     1340.0000000000        0.0075120608       -0.0000000002
     1342.5000000000        0.0072835579       -0.0000000002
     1345.0000000000        0.0070625559       -0.0000000002
     1347.5000000000        0.0068487919       -0.0000000001
     1350.0000000000        0.0066420124       -0.0000000001
     1352.5000000000        0.0064419736       -0.0000000001
     1355.0000000000        0.0062484406       -0.0000000001
     1357.5000000000        0.0060611872       -0.0000000001
     1360.0000000000        0.0058799956       -0.0000000001
     1362.5000000000        0.0057046559       -0.0000000001
     1365.0000000000        0.0055349659       -0.0000000001
     1367.5000000000        0.0053707311       -0.0000000001
     1370.0000000000        0.0052117637       -0.0000000001
     1372.5000000000        0.0050578830       -0.0000000001
     1375.0000000000        0.0049089148       -0.0000000001
     1377.5000000000        0.0047646914       -0.0000000001
     1380.0000000000        0.0046250509       -0.0000000001
     1382.5000000000        0.0044898375       -0.0000000001
     1385.0000000000        0.0043589009       -0.0000000001
     1387.5000000000        0.0042320963       -0.0000000001
     1390.0000000000        0.0041092839       -0.0000000000
     1392.5000000000        0.0039903293       -0.0000000000
     1395.0000000000        0.0038751025       -0.0000000000
     1397.5000000000        0.0037634785       -0.0000000000
     1400.0000000000        0.0036553365       -0.0000000000
     1402.5000000000        0.0035505602       -0.0000000000
     1405.0000000000        0.0034490372       -0.0000000000
     1407.5000000000        0.0033506593       -0.0000000000
     1410.0000000000        0.0032553221       -0.0000000000
     1412.5000000000        0.0031629248       -0.0000000000
     1415.0000000000        0.0030733701       -0.0000000000
     1417.5000000000        0.0029865644       -0.0000000000
     1420.0000000000        0.0029024170       -0.0000000000
     1422.5000000000        0.0028208407       -0.0000000000
     1425.0000000000        0.0027417512       -0.0000000000
     1427.5000000000        0.0026650671       -0.0000000000
     1430.0000000000        0.0025907099       -0.0000000000
     1432.5000000000        0.0025186039       -0.0000000000
     1435.0000000000        0.0024486759       -0.0000000000
     1437.5000000000        0.0023808553       -0.0000000000
     1440.0000000000        0.0023150739       -0.0000000000
     1442.5000000000        0.0022512658       -0.0000000000
     1445.0000000000        0.0021893674       -0.0000000000
     1447.5000000000        0.0021293175       -0.0000000000
     1450.0000000000        0.0020710567       -0.0000000000
     1452.5000000000        0.0020145276       -0.0000000000
     1455.0000000000        0.0019596752       -0.0000000000
     1457.5000000000        0.0019064457       -0.0000000000
     1460.0000000000        0.0018547878       -0.0000000000
     1462.5000000000        0.0018046515       -0.0000000000
     1465.0000000000        0.0017559886       -0.0000000000
     1467.5000000000        0.0017087525       -0.0000000000
     1470.0000000000        0.0016628984       -0.0000000000
     1472.5000000000        0.0016183826       -0.0000000000
     1475.0000000000        0.0015751633       -0.0000000000
     1477.5000000000        0.0015331997       -0.0000000000
     1480.0000000000        0.0014924527       -0.0000000000
     1482.5000000000        0.0014528843       -0.0000000000
     1485.0000000000        0.0014144577       -0.0000000000
     1487.5000000000        0.0013771376       -0.0000000000
     1490.0000000000        0.0013408897       -0.0000000000
     1492.5000000000        0.0013056808       -0.0000000000
     1495.0000000000        0.0012714788       -0.0000000000
     1497.5000000000        0.0012382527       -0.0000000000
     1500.0000000000        0.0012059725       -0.0000000000
     1502.5000000000        0.0011746094       -0.0000000000
     1505.0000000000        0.0011441351       -0.0000000000
     1507.5000000000        0.0011145225       -0.0000000000
     1510.0000000000        0.0010857455       -0.0000000000
     1512.5000000000        0.0010577785       -0.0000000000
     1515.0000000000        0.0010305971       -0.0000000000
     1517.5000000000        0.0010041774       -0.0000000000
     1520.0000000000        0.0009784964       -0.0000000000
     1522.5000000000        0.0009535320       -0.0000000000
     1525.0000000000        0.0009292624       -0.0000000000
     1527.5000000000        0.0009056669       -0.0000000000
     1530.0000000000        0.0008827253       -0.0000000000
     1532.5000000000        0.0008604181       -0.0000000000
     1535.0000000000        0.0008387262       -0.0000000000
     1537.5000000000        0.0008176314       -0.0000000000
     1540.0000000000        0.0007971161       -0.0000000000
     1542.5000000000        0.0007771629       -0.0000000000
     1545.0000000000        0.0007577553       -0.0000000000
     1547.5000000000        0.0007388771       -0.0000000000
     1550.0000000000        0.0007205129       -0.0000000000
     1552.5000000000        0.0007026474       -0.0000000000
     1555.0000000000        0.0006852661       -0.0000000000
     1557.5000000000        0.0006683548       -0.0000000000
     1560.0000000000        0.0006518998       -0.0000000000
     1562.5000000000        0.0006358877       -0.0000000000
     1565.0000000000        0.0006203057       -0.0000000000
     1567.5000000000        0.0006051414       -0.0000000000
     1570.0000000000        0.0005903826       -0.0000000000
     1572.5000000000        0.0005760175       -0.0000000000
     1575.0000000000        0.0005620350       -0.0000000000
     1577.5000000000        0.0005484239       -0.0000000000
     1580.0000000000        0.0005351735       -0.0000000000
     1582.5000000000        0.0005222736       -0.0000000000
     1585.0000000000        0.0005097142       -0.0000000000
     1587.5000000000        0.0004974854       -0.0000000000
     1590.0000000000        0.0004855780       -0.0000000000
     1592.5000000000        0.0004739827       -0.0000000000
     1595.0000000000        0.0004626907       -0.0000000000
     1597.5000000000        0.0004516934       -0.0000000000
     1600.0000000000        0.0004409826       -0.0000000000
     1602.5000000000        0.0004305501       -0.0000000000
     1605.0000000000        0.0004203882       -0.0000000000
     1607.5000000000        0.0004104891       -0.0000000000
     1610.0000000000        0.0004008456       -0.0000000000
     1612.5000000000        0.0003914505       -0.0000000000
     1615.0000000000        0.0003822970       -0.0000000000
     1617.5000000000        0.0003733782       -0.0000000000
     1620.0000000000        0.0003646876       -0.0000000000
     1622.5000000000        0.0003562190       -0.0000000000
     1625.0000000000        0.0003479661       -0.0000000000
     1627.5000000000        0.0003399231       -0.0000000000
     1630.0000000000        0.0003320842       -0.0000000000
     1632.5000000000        0.0003244437       -0.0000000000
     1635.0000000000        0.0003169962       -0.0000000000
     1637.5000000000        0.0003097364       -0.0000000000
     1640.0000000000        0.0003026592       -0.0000000000
     1642.5000000000        0.0002957596       -0.0000000000
     1645.0000000000        0.0002890328       -0.0000000000
     1647.5000000000        0.0002824741       -0.0000000000
     1650.0000000000        0.0002760790       -0.0000000000
     1652.5000000000        0.0002698429       -0.0000000000
     1655.0000000000        0.0002637617       -0.0000000000
     1657.5000000000        0.0002578311       -0.0000000000
     1660.0000000000        0.0002520471       -0.0000000000
     1662.5000000000        0.0002464058       -0.0000000000
     1665.0000000000        0.0002409034       -0.0000000000
     1667.5000000000        0.0002355361       -0.0000000000
     1670.0000000000        0.0002303004       -0.0000000000
     1672.5000000000        0.0002251927       -0.0000000000
     1675.0000000000        0.0002202096       -0.0000000000
     1677.5000000000        0.0002153479       -0.0000000000
     1680.0000000000        0.0002106044       -0.0000000000
     1682.5000000000        0.0002059758       -0.0000000000
     1685.0000000000        0.0002014593       -0.0000000000
     1687.5000000000        0.0001970518       -0.0000000000
     1690.0000000000        0.0001927505       -0.0000000000
     1692.5000000000        0.0001885526       -0.0000000000
     1695.0000000000        0.0001844554       -0.0000000000
     1697.5000000000        0.0001804563       -0.0000000000
     1700.0000000000        0.0001765527       -0.0000000000
     1702.5000000000        0.0001727422       -0.0000000000
     1705.0000000000        0.0001690223       -0.0000000000
     1707.5000000000        0.0001653908       -0.0000000000
     1710.0000000000        0.0001618452       -0.0000000000
     1712.5000000000        0.0001583835       -0.0000000000
     1715.0000000000        0.0001550034       -0.0000000000
     1717.5000000000        0.0001517028       -0.0000000000
     1720.0000000000        0.0001484798       -0.0000000000
     1722.5000000000        0.0001453324       -0.0000000000
     1725.0000000000        0.0001422585       -0.0000000000
     1727.5000000000        0.0001392564       -0.0000000000
     1730.0000000000        0.0001363242       -0.0000000000
     1732.5000000000        0.0001334602       -0.0000000000
     1735.0000000000        0.0001306626       -0.0000000000
     1737.5000000000        0.0001279297       -0.0000000000
     1740.0000000000        0.0001252600       -0.0000000000
     1742.5000000000        0.0001226518       -0.0000000000
     1745.0000000000        0.0001201036       -0.0000000000
     1747.5000000000        0.0001176138       -0.0000000000
     1750.0000000000        0.0001151811       -0.0000000000
     1752.5000000000        0.0001128040       -0.0000000000
     1755.0000000000        0.0001104811       -0.0000000000
     1757.5000000000        0.0001082111       -0.0000000000
     1760.0000000000        0.0001059926       -0.0000000000
     1762.5000000000        0.0001038245       -0.0000000000
     1765.0000000000        0.0001017053       -0.0000000000
     1767.5000000000        0.0000996340       -0.0000000000
     1770.0000000000        0.0000976094       -0.0000000000
     1772.5000000000        0.0000956303       -0.0000000000
     1775.0000000000        0.0000936955       -0.0000000000
     1777.5000000000        0.0000918041       -0.0000000000
     1780.0000000000        0.0000899549       -0.0000000000
     1782.5000000000        0.0000881470       -0.0000000000
     1785.0000000000        0.0000863793       -0.0000000000
     1787.5000000000        0.0000846508       -0.0000000000
     1790.0000000000        0.0000829606       -0.0000000000
     1792.5000000000        0.0000813078       -0.0000000000
     1795.0000000000        0.0000796915       -0.0000000000
     1797.5000000000        0.0000781107       -0.0000000000
     1800.0000000000        0.0000765647       -0.0000000000
     1802.5000000000        0.0000750526       -0.0000000000
     1805.0000000000        0.0000735736       -0.0000000000
     1807.5000000000        0.0000721269       -0.0000000000
     1810.0000000000        0.0000707117       -0.0000000000
     1812.5000000000        0.0000693273       -0.0000000000
     1815.0000000000        0.0000679730       -0.0000000000
     1817.5000000000        0.0000666480       -0.0000000000
     1820.0000000000        0.0000653516       -0.0000000000
     1822.5000000000        0.0000640832       -0.0000000000
     1825.0000000000        0.0000628421       -0.0000000000
     1827.5000000000        0.0000616277       -0.0000000000
     1830.0000000000        0.0000604393       -0.0000000000
     1832.5000000000        0.0000592764       -0.0000000000
     1835.0000000000        0.0000581383       -0.0000000000
     1837.5000000000        0.0000570244       -0.0000000000
     1840.0000000000        0.0000559343       -0.0000000000
     1842.5000000000        0.0000548672       -0.0000000000
     1845.0000000000        0.0000538228       -0.0000000000
     1847.5000000000        0.0000528005       -0.0000000000
     1850.0000000000        0.0000517997       -0.0000000000
     1852.5000000000        0.0000508200       -0.0000000000
     1855.0000000000        0.0000498609       -0.0000000000
     1857.5000000000        0.0000489219       -0.0000000000
     1860.0000000000        0.0000480026       -0.0000000000
     1862.5000000000        0.0000471025       -0.0000000000
     1865.0000000000        0.0000462211       -0.0000000000
     1867.5000000000        0.0000453580       -0.0000000000
     1870.0000000000        0.0000445129       -0.0000000000
     1872.5000000000        0.0000436853       -0.0000000000
     1875.0000000000        0.0000428748       -0.0000000000
     1877.5000000000        0.0000420811       -0.0000000000
     1880.0000000000        0.0000413037       -0.0000000000
     1882.5000000000        0.0000405422       -0.0000000000
     1885.0000000000        0.0000397964       -0.0000000000
     1887.5000000000        0.0000390659       -0.0000000000
     1890.0000000000        0.0000383502       -0.0000000000
     1892.5000000000        0.0000376492       -0.0000000000
     1895.0000000000        0.0000369625       -0.0000000000
     1897.5000000000        0.0000362897       -0.0000000000
     1900.0000000000        0.0000356305       -0.0000000000
     1902.5000000000        0.0000349847       -0.0000000000
     1905.0000000000        0.0000343519       -0.0000000000
     1907.5000000000        0.0000337319       -0.0000000000
     1910.0000000000        0.0000331243       -0.0000000000
     1912.5000000000        0.0000325289       -0.0000000000
     1915.0000000000        0.0000319455       -0.0000000000
     1917.5000000000        0.0000313737       -0.0000000000
     1920.0000000000        0.0000308133       -0.0000000000
     1922.5000000000        0.0000302641       -0.0000000000
     1925.0000000000        0.0000297259       -0.0000000000
     1927.5000000000        0.0000291982       -0.0000000000
     1930.0000000000        0.0000286811       -0.0000000000
     1932.5000000000        0.0000281741       -0.0000000000
     1935.0000000000        0.0000276772       -0.0000000000
     1937.5000000000        0.0000271900       -0.0000000000
     1940.0000000000        0.0000267124       -0.0000000000
     1942.5000000000        0.0000262442       -0.0000000000
     1945.0000000000        0.0000257851       -0.0000000000
     1947.5000000000        0.0000253350       -0.0000000000
     1950.0000000000        0.0000248937       -0.0000000000
     1952.5000000000        0.0000244609       -0.0000000000
     1955.0000000000        0.0000240366       -0.0000000000
     1957.5000000000        0.0000236205       -0.0000000000
     1960.0000000000        0.0000232124       -0.0000000000
     1962.5000000000        0.0000228122       -0.0000000000
     1965.0000000000        0.0000224197       -0.0000000000
     1967.5000000000        0.0000220348       -0.0000000000
     1970.0000000000        0.0000216572       -0.0000000000
     1972.5000000000        0.0000212869       -0.0000000000
     1975.0000000000        0.0000209237       -0.0000000000
     1977.5000000000        0.0000205674       -0.0000000000
     1980.0000000000        0.0000202179       -0.0000000000
     1982.5000000000        0.0000198750       -0.0000000000
     1985.0000000000        0.0000195386       -0.0000000000
     1987.5000000000        0.0000192086       -0.0000000000
     1990.0000000000        0.0000188848       -0.0000000000
     1992.5000000000        0.0000185672       -0.0000000000
     1995.0000000000        0.0000182555       -0.0000000000
     1997.5000000000        0.0000179497       -0.0000000000
