# Supplementary material for: Breaking the 1250 nm Barrier: A Computational Approach to Light Upconversion via Triplet–Triplet Annihilation in the Silica Telecom Band
Source: ACS Appl Energy Mater. 2026 Feb 12;9(4):2398–411. doi: 10.1021/acsaem.5c04014 (PMC12934551; doi:10.1021/acsaem.5c04014)
Supplement: Supplementary file 2 [file ae5c04014_si_002.zip › xyz-TTA-NIRII-Journal-2025/b3lyp-d3/monomer/opt-s0/uv-abs/tetracene-2-NO2-td-ub3lyp-uv-abs-s0.txt]

# UV-Vis Spectrum
# X-Axis:  Wavelength (nm)
# Y-Axis:  &epsilon;
# Y-Axis2: Oscillator Strength

# Peak information
#                  X                   Y                  Y2
#    1142.8400000000        0.0000000000        0.0000000000
#     552.1800000000        0.0546000000   567914.6398869486
#     522.5500000000        0.0000000000        0.0000000000
#     489.3400000000        0.0000000000        0.0000000000
#     481.3200000000        0.0000000000        0.0000000000
#     471.9500000000        0.0003000000     3120.4101092689
#     463.8200000000        0.0009000000     9361.2303278068
#     413.3600000000        0.0000000000        0.0000000000
#     411.5100000000        0.0000000000        0.0000000000
#     406.7800000000        0.0000000000        0.0000000000
#     371.0200000000        0.0000000000        0.0000000000
#     368.7800000000        0.0000000000        0.0000000000
#     367.8500000000        0.0128000000   133137.4979954751
#     362.7800000000        0.0146000000   151859.9586510888
#     358.6100000000        0.0000000000        0.0000000000
#     355.4400000000        0.0000000000        0.0000000000
#     344.4700000000        0.0000000000        0.0000000000
#     327.4200000000        0.0000000000        0.0000000000
#     325.4200000000        0.0000000000        0.0000000000
#     320.0100000000        0.0003000000     3120.4101092689
#     318.5800000000        0.0047000000    48886.4250452135
#     312.3000000000        0.0000000000        0.0000000000
#     312.0100000000        0.0000000000        0.0000000000
#     308.8400000000        0.0005000000     5200.6835154482
#     302.0100000000        0.0000000000        0.0000000000
#     300.4500000000        0.0021000000    21842.8707648826
#     300.1600000000        0.0000000000        0.0000000000
#     297.6200000000        0.1017000000  1057819.0270421733
#     295.6600000000        0.0000000000        0.0000000000
#     293.8200000000        0.0410000000   426456.0482667563
#     293.5600000000        0.0000000000        0.0000000000
#     292.5400000000        0.0000000000        0.0000000000
#     288.2200000000        0.0000000000        0.0000000000
#     283.5800000000        0.0277000000   288117.8667558329
#     279.6600000000        0.0001000000     1040.1367030896
#     279.4800000000        0.0073000000    75929.9793255444
#     272.4700000000        0.0000000000        0.0000000000
#     271.4300000000        0.0000000000        0.0000000000
#     269.6100000000        1.5463000000 16083633.8398752492
#     266.7000000000        0.3593000000  3737211.1742011113
#     266.4400000000        0.0000000000        0.0000000000
#     265.0700000000        0.0036000000    37444.9213112274
#     259.4900000000        0.0000000000        0.0000000000
#     259.4000000000        0.0000000000        0.0000000000
#     258.1500000000        0.2605000000  2709556.1115485365
#     251.8400000000        0.0039000000    40565.3314204963
#     250.6500000000        0.0000000000        0.0000000000
#     249.0700000000        0.0000000000        0.0000000000
#     248.4800000000        0.0000000000        0.0000000000
#     246.8600000000        0.0000000000        0.0000000000
#     244.1700000000        0.0001000000     1040.1367030896
#     241.8600000000        0.0000000000        0.0000000000
#     240.6800000000        0.0000000000        0.0000000000
#     239.8900000000        0.0181000000   188264.7432592266
#     239.8300000000        0.0000000000        0.0000000000
#     238.8200000000        0.0077000000    80090.5261379030
#     238.1400000000        0.0224000000   232990.6214920815
#     237.4000000000        0.0000000000        0.0000000000
#     236.8800000000        0.0547000000   568954.7765900383
#     235.6600000000        0.0000000000        0.0000000000
#     234.9500000000        0.0000000000        0.0000000000
#     234.9400000000        0.0004000000     4160.5468123586
#     233.7200000000        0.0090000000    93612.3032780684
#     230.2200000000        0.0029000000    30163.9643895998
#     229.3300000000        0.0000000000        0.0000000000
#     228.8100000000        0.0000000000        0.0000000000
#     227.5700000000        0.0000000000        0.0000000000
#     227.4500000000        0.0036000000    37444.9213112274
#     226.3200000000        0.0003000000     3120.4101092689
#     225.9500000000        0.0039000000    40565.3314204963
#     224.5600000000        0.0000000000        0.0000000000
#     223.4900000000        0.0000000000        0.0000000000
#     219.0600000000        0.0011000000    11441.5037339861
#     219.0300000000        0.0000000000        0.0000000000
#     218.0200000000        0.0000000000        0.0000000000
#     217.1000000000        0.0062000000    64488.4755915583
#     216.6300000000        0.0002000000     2080.2734061793
#     216.2100000000        0.0000000000        0.0000000000
#     215.5800000000        0.0000000000        0.0000000000
#     214.7800000000        0.2301000000  2393354.5538092838
#     212.0200000000        0.0000000000        0.0000000000
#     211.6800000000        0.0145000000   150819.8219479992
#     211.6700000000        0.0000000000        0.0000000000
#     211.5400000000        0.0000000000        0.0000000000
#     211.2900000000        0.0000000000        0.0000000000
#     210.8900000000        0.0043000000    44725.8782328549
#     210.6800000000        0.0004000000     4160.5468123586
#     207.5400000000        0.0091000000    94652.4399811581
#     206.4300000000        0.0000000000        0.0000000000
#     205.5800000000        0.0148000000   153940.2320572681
#     204.5600000000        0.0000000000        0.0000000000
#     202.8100000000        0.0000000000        0.0000000000
#     199.9100000000        0.0000000000        0.0000000000
#     199.9000000000        0.0063000000    65528.6122946479
#     199.7500000000        0.0000000000        0.0000000000
#     199.7100000000        0.0000000000        0.0000000000
#     198.8600000000        0.0002000000     2080.2734061793
#     198.3500000000        0.0115000000   119615.7208553097
#     198.3100000000        0.0000000000        0.0000000000
#     197.5200000000        0.0041000000    42645.6048266756

# Spectra
#                  X                   Y               DY/DX
        0.0000000000        0.0000000000        0.0000000000
        2.5000000000        0.0000000000        0.0000000000
        5.0000000000        0.0000000000        0.0000000000
        7.5000000000        0.0000000000        0.0000000000
       10.0000000000        0.0000000000        0.0000000000
       12.5000000000        0.0000000000        0.0000000000
       15.0000000000        0.0000000000        0.0000000000
       17.5000000000        0.0000000000        0.0000000000
       20.0000000000        0.0000000000        0.0000000000
       22.5000000000        0.0000000000        0.0000000000
       25.0000000000        0.0000000000        0.0000000000
       27.5000000000        0.0000000000        0.0000000000
       30.0000000000        0.0000000000        0.0000000000
       32.5000000000        0.0000000000        0.0000000000
       35.0000000000        0.0000000000        0.0000000000
       37.5000000000        0.0000000000        0.0000000000
       40.0000000000        0.0000000000        0.0000000000
       42.5000000000        0.0000000000        0.0000000000
       45.0000000000        0.0000000000        0.0000000000
       47.5000000000        0.0000000000        0.0000000000
       50.0000000000        0.0000000000        0.0000000000
       52.5000000000        0.0000000000        0.0000000000
       55.0000000000        0.0000000000        0.0000000000
       57.5000000000        0.0000000000        0.0000000000
       60.0000000000        0.0000000000        0.0000000000
       62.5000000000        0.0000000000        0.0000000000
       65.0000000000        0.0000000000        0.0000000000
       67.5000000000        0.0000000000        0.0000000000
       70.0000000000        0.0000000000        0.0000000000
       72.5000000000        0.0000000000        0.0000000000
       75.0000000000        0.0000000000        0.0000000000
       77.5000000000        0.0000000000        0.0000000000
       80.0000000000        0.0000000000        0.0000000000
       82.5000000000        0.0000000000        0.0000000000
       85.0000000000        0.0000000000        0.0000000000
       87.5000000000        0.0000000000        0.0000000000
       90.0000000000        0.0000000000        0.0000000000
       92.5000000000        0.0000000000        0.0000000000
       95.0000000000        0.0000000000        0.0000000000
       97.5000000000        0.0000000000        0.0000000000
      100.0000000000        0.0000000000        0.0000000000
      102.5000000000        0.0000000000        0.0000000000
      105.0000000000        0.0000000000        0.0000000000
      107.5000000000        0.0000000000        0.0000000000
      110.0000000000        0.0000000000        0.0000000000
      112.5000000000        0.0000000000        0.0000000000
      115.0000000000        0.0000000000        0.0000000000
      117.5000000000        0.0000000000        0.0000000000
      120.0000000000        0.0000000000        0.0000000000
      122.5000000000        0.0000000000        0.0000000000
      125.0000000000        0.0000000000        0.0000000000
      127.5000000000        0.0000000000        0.0000000000
      130.0000000000        0.0000000000        0.0000000000
      132.5000000000        0.0000000000        0.0000000000
      135.0000000000        0.0000000000        0.0000000000
      137.5000000000        0.0000000000        0.0000000000
      140.0000000000        0.0000000000        0.0000000000
      142.5000000000        0.0000000000        0.0000000000
      145.0000000000        0.0000000000        0.0000000000
      147.5000000000        0.0000000002        0.0000000000
      150.0000000000        0.0000000083        0.0000000000
      152.5000000000        0.0000002224        0.0000000000
      155.0000000000        0.0000043256        0.0000000000
      157.5000000000        0.0000625074        0.0000000000
      160.0000000000        0.0006871649        0.0000000004
      162.5000000000        0.0058734069        0.0000000282
      165.0000000000        0.0398250808        0.0000012970
      167.5000000000        0.2182665497        0.0000380058
      170.0000000000        0.9840345171        0.0007329237
      172.5000000000        3.7109277599        0.0095900574
      175.0000000000       11.8967282397        0.0875403713
      177.5000000000       32.9447200311        0.5717841732
      180.0000000000       80.0847990327        2.7351417553
      182.5000000000      173.7145568159        9.7911241735
      185.0000000000      341.8248703233       26.7870220798
      187.5000000000      619.9225183731       57.3138378812
      190.0000000000     1050.7133380608       98.9601035869
      192.5000000000     1681.9558303740      145.4019859735
      195.0000000000     2558.7887413195      198.8531178200
      197.5000000000     3707.6711441789      280.1199886203
      200.0000000000     5114.4423600340      415.7360512340
      202.5000000000     6706.0737976633      601.2234731916
      205.0000000000     8348.5728446206      772.0228120918
      207.5000000000     9868.3292793304      821.3985470279
      210.0000000000    11092.9972844761      667.9515667063
      212.5000000000    11897.6426320998      323.4264515725
      215.0000000000    12238.9065243839      -98.9679965833
      217.5000000000    12165.9097979372     -446.6114408114
      220.0000000000    11807.5180296875     -611.5275293400
      222.5000000000    11345.0679457786     -576.8808013392
      225.0000000000    10983.1977552143     -404.8425669387
      227.5000000000    10928.4630732178     -187.8459887308
      230.0000000000    11378.7281579732        1.2918671551
      232.5000000000    12519.8060070905      137.8718275184
      235.0000000000    14522.4039494376      248.3636228762
      237.5000000000    17533.0322358625      394.6869899017
      240.0000000000    21656.2159429499      649.0040638051
      242.5000000000    26930.1616361410     1066.9354145739
      245.0000000000    33301.9551706123     1664.8601514132
      247.5000000000    40610.0357556011     2405.3238521140
      250.0000000000    48580.6945844303     3194.0027868464
      252.5000000000    56842.1859398830     3891.2414472638
      255.0000000000    64955.8211769721     4338.9952045592
      257.5000000000    72459.4278684678     4399.0955534713
      260.0000000000    78915.8621844313     3992.7799230956
      262.5000000000    83958.4349962818     3128.1348691392
      265.0000000000    87326.1498745490     1904.5538098395
      267.5000000000    88884.0745868577      491.2852419970
      270.0000000000    88627.2318754703     -913.0597570537
      272.5000000000    86669.3333249507    -2126.4007472759
      275.0000000000    83219.9010096518    -3020.0839147680
      277.5000000000    78554.5165196359    -3537.2893442784
      280.0000000000    72983.0871990418    -3691.0529578430
      282.5000000000    66820.3294651032    -3546.7095987050
      285.0000000000    60361.4630578561    -3197.0362283809
      287.5000000000    53864.7289744156    -2738.2310110242
      290.0000000000    47541.0688549657    -2252.2399556646
      292.5000000000    41550.3162155645    -1797.5190489695
      295.0000000000    36002.6263849361    -1407.4688415753
      297.5000000000    30963.6017545914    -1094.1656764634
      300.0000000000    26461.5848827913     -854.6400656686
      302.5000000000    22495.8015810905     -677.4302274204
      305.0000000000    19044.3465704032     -547.9863152905
      307.5000000000    16071.3387175436     -452.3380590946
      310.0000000000    13532.8775125149     -379.0561891480
      312.5000000000    11381.6771253076     -319.8803004032
      315.0000000000     9570.4285330915     -269.4940279922
      317.5000000000     8054.0471554471     -224.8836092425
      320.0000000000     6791.0145476351     -184.5985968908
      322.5000000000     5744.0325742886     -148.1034456389
      325.0000000000     4880.1915380377     -115.3003130443
      327.5000000000     4170.8222277817      -86.2298104796
      330.0000000000     3591.1650381924      -60.9167467476
      332.5000000000     3119.9534129571      -39.3142933287
      335.0000000000     2738.9774761856      -21.3028095634
      337.5000000000     2432.6684331731       -6.7103168214
      340.0000000000     2187.7253685369        4.6657601279
      342.5000000000     1992.7928521849       13.0450070415
      345.0000000000     1838.1892886520       18.6602446437
      347.5000000000     1715.6811113346       21.7608075031
      350.0000000000     1618.2956961471       22.6184846352
      352.5000000000     1540.1653731543       21.5319996360
      355.0000000000     1476.3954625075       18.8272238700
      357.5000000000     1422.9503482795       14.8519744340
      360.0000000000     1376.5528846786        9.9657620068
      362.5000000000     1334.5936843486        4.5259468549
      365.0000000000     1295.0479436038       -1.1276648128
      367.5000000000     1256.3983569984       -6.6876681350
      370.0000000000     1217.5633503839      -11.8915331283
      372.5000000000     1177.8303314965      -16.5304255180
      375.0000000000     1136.7939486957      -20.4537311109
      377.5000000000     1094.2994965395      -23.5692513788
      380.0000000000     1050.3916468086      -25.8395403196
      382.5000000000     1005.2686481442      -27.2751992852
      385.0000000000      959.2420548989      -27.9261254062
      387.5000000000      912.7019392170      -27.8717356000
      390.0000000000      866.0874275670      -27.2110942412
      392.5000000000      819.8622968733      -26.0536985414
      395.0000000000      774.4952746382      -24.5114616273
      397.5000000000      730.4446169939      -22.6922137725
      400.0000000000      688.1464905764      -20.6948431744
      402.5000000000      648.0066583633      -18.6060354741
      405.0000000000      610.3949644890      -16.4984534318
      407.5000000000      575.6421258484      -14.4301251231
      410.0000000000      544.0383657405      -12.4447759482
      412.5000000000      515.8334634096      -10.5728388798
      415.0000000000      491.2378396718       -8.8328997669
      417.5000000000      470.4243497055       -7.2333714125
      420.0000000000      453.5305067215       -5.7742339118
      422.5000000000      440.6609122700       -4.4487233156
      425.0000000000      431.8897185091       -3.2448917695
      427.5000000000      427.2629934269       -2.1469971691
      430.0000000000      426.8009008133       -1.1367077926
      432.5000000000      430.4996421121       -0.1941270889
      435.0000000000      438.3331368969        0.7013436230
      437.5000000000      450.2544426102        1.5702803476
      440.0000000000      466.1969326243        2.4326237295
      442.5000000000      486.0752650086        3.3071547121
      445.0000000000      509.7861831260        4.2110390618
      447.5000000000      537.2091939165        5.1594268076
      450.0000000000      568.2071710598        6.1650984909
      452.5000000000      602.6269287628        7.2381555861
      455.0000000000      640.2998082923        8.3857570454
      457.5000000000      681.0423141272        9.6119073271
      460.0000000000      724.6568302581       10.9173033374
      462.5000000000      770.9324401685       12.2992484417
      465.0000000000      819.6458667948       13.7516411695
      467.5000000000      870.5625416060       15.2650446295
      470.0000000000      923.4378051514       16.8268401873
      472.5000000000      978.0182351943       18.4214659115
      475.0000000000     1034.0430930512       20.0307369209
      477.5000000000     1091.2458740759       21.6342413394
      480.0000000000     1149.3559444463       23.2098023234
      482.5000000000     1208.1002435246       24.7339937740
      485.0000000000     1267.2050290780       26.1826950478
      487.5000000000     1326.3976415082       27.5316683543
      490.0000000000     1385.4082628922       28.7571416383
      492.5000000000     1443.9716470002       29.8363796137
      495.0000000000     1501.8287974451       30.7482262204
      497.5000000000     1558.7285726309       31.4736030467
      500.0000000000     1614.4291981076       31.9959501165
      502.5000000000     1668.6996692160       32.3015977496
      505.0000000000     1721.3210294128       32.3800608581
      507.5000000000     1772.0875123247       32.2242498789
      510.0000000000     1820.8075383064       31.8305954563
      512.5000000000     1867.3045589961       31.1990868275
      515.0000000000     1911.4177460145       30.3332265413
      517.5000000000     1953.0025224813       29.2399065375
      520.0000000000     1991.9309383893       27.9292126862
      522.5000000000     2028.0918930351       26.4141665528
      525.0000000000     2061.3912096467       24.7104144108
      527.5000000000     2091.7515690410       22.8358743487
      530.0000000000     2119.1123105856       20.8103527212
      532.5000000000     2143.4291099289       18.6551412054
      535.0000000000     2164.6735438984       16.3926053817
      537.5000000000     2182.8325536590       14.0457751080
      540.0000000000     2197.9078176888       11.6379460517
      542.5000000000     2209.9150463756        9.1923006516
      545.0000000000     2218.8832100905        6.7315555419
      547.5000000000     2224.8537124700        4.2776411627
      550.0000000000     2227.8795203563        1.8514179326
      552.5000000000     2228.0242614327       -0.5275679641
      555.0000000000     2225.3613000593       -2.8412873902
      557.5000000000     2219.9728011983       -5.0733890662
      560.0000000000     2211.9487916208       -7.2093188339
      562.5000000000     2201.3862268440       -9.2363987634
      565.0000000000     2188.3880714614      -11.1438682765
      567.5000000000     2173.0623997280      -12.9228900997
      570.0000000000     2155.5215224493      -14.5665243454
      572.5000000000     2135.8811454216      -16.0696743700
      575.0000000000     2114.2595638825      -17.4290082670
      577.5000000000     2090.7768966692      -18.6428599445
      580.0000000000     2065.5543630573      -19.7111137216
      582.5000000000     2038.7136045639      -20.6350762651
      585.0000000000     2010.3760533555      -21.4173395042
      587.5000000000     1980.6623483105      -22.0616379126
      590.0000000000     1949.6917992365      -22.5727032524
      592.5000000000     1917.5818992554      -22.9561195514
      595.0000000000     1884.4478849250      -23.2181807372
      597.5000000000     1850.4023432775      -23.3657530022
      600.0000000000     1815.5548646172      -23.4061436208
      602.5000000000     1780.0117396261      -23.3469776029
      605.0000000000     1743.8756990854      -23.1960832423
      607.5000000000     1707.2456943162      -22.9613873214
      610.0000000000     1670.2167162859      -22.6508204561
      612.5000000000     1632.8796512022      -22.2722328218
      615.0000000000     1595.3211703319      -21.8333202836
      617.5000000000     1557.6236517236      -21.3415607695
      620.0000000000     1519.8651314870      -20.8041605685
      622.5000000000     1482.1192822810      -20.2280101095
      625.0000000000     1444.4554166810      -19.6196486746
      627.5000000000     1406.9385131370      -18.9852374289
      630.0000000000     1369.6292622896      -18.3305400920
      632.5000000000     1332.5841314826      -17.6609105480
      635.0000000000     1295.8554453918      -16.9812866741
      637.5000000000     1259.4914807814      -16.2961896706
      640.0000000000     1223.5365734972      -15.6097281860
      642.5000000000     1188.0312359115      -14.9256065586
      645.0000000000     1153.0122831402      -14.2471365251
      647.5000000000     1118.5129664632      -13.5772517889
      650.0000000000     1084.5631124905      -12.9185248807
      652.5000000000     1051.1892667242      -12.2731857943
      655.0000000000     1018.4148402801      -11.6431419253
      657.5000000000      986.2602586328      -11.0299988907
      660.0000000000      954.7431113581      -10.4350818570
      662.5000000000      923.8783019425       -9.8594570463
      665.0000000000      893.6781968278       -9.3039531411
      667.5000000000      864.1527729494       -8.7691823459
      670.0000000000      835.3097631145       -8.2555609063
      672.5000000000      807.1547986484       -7.7633289204
      675.0000000000      779.6915488141       -7.2925693137
      677.5000000000      752.9218565825       -6.8432258766
      680.0000000000      726.8458703970       -6.4151202908
      682.5000000000      701.4621716399       -6.0079680969
      685.0000000000      676.7678975620       -5.6213935723
      687.5000000000      652.7588594936       -5.2549435118
      690.0000000000      629.4296561965       -4.9080999132
      692.5000000000      606.7737822672       -4.5802915873
      695.0000000000      584.7837315331       -4.2709047198
      697.5000000000      563.4510954242       -3.9792924223
      700.0000000000      542.7666563304       -3.7047833154
      702.5000000000      522.7204759822       -3.4466891929
      705.0000000000      503.3019789197       -3.2043118184
      707.5000000000      484.5000311309       -2.9769489099
      710.0000000000      466.3030139625       -2.7638993666
      712.5000000000      448.6988934189       -2.5644677940
      715.0000000000      431.6752849802       -2.3779683843
      717.5000000000      415.2195140787       -2.2037282036
      720.0000000000      399.3186723817       -2.0410899413
      722.5000000000      383.9596700376       -1.8894141707
      725.0000000000      369.1292840441       -1.7480811695
      727.5000000000      354.8142029019       -1.6164923460
      730.0000000000      341.0010677197       -1.4940713144
      732.5000000000      327.6765099369       -1.3802646591
      735.0000000000      314.8271858289       -1.2745424250
      737.5000000000      302.4398079603       -1.1763983695
      740.0000000000      290.5011737485       -1.0853500067
      742.5000000000      278.9981912967       -1.0009384745
      745.0000000000      267.9179026539       -0.9227282491
      747.5000000000      257.2475046527       -0.8503067331
      750.0000000000      246.9743674750       -0.7832837368
      752.5000000000      237.0860510870       -0.7212908733
      755.0000000000      227.5703196841       -0.6639808851
      757.5000000000      218.4151542771       -0.6110269158
      760.0000000000      209.6087635504       -0.5621217420
      762.5000000000      201.1395931118       -0.5169769772
      765.0000000000      192.9963332547       -0.4753222571
      767.5000000000      185.1679253414       -0.4369044160
      770.0000000000      177.6435669169       -0.4014866617
      772.5000000000      170.4127156518       -0.3688477561
      775.0000000000      163.4650922116       -0.3387812054
      777.5000000000      156.7906821433       -0.3110944671
      780.0000000000      150.3797368631       -0.2856081741
      782.5000000000      144.2227738277       -0.2621553831
      785.0000000000      138.3105759640       -0.2405808453
      787.5000000000      132.6341904280       -0.2207403051
      790.0000000000      127.1849267612       -0.2024998252
      792.5000000000      121.9543545043       -0.1857351414
      795.0000000000      116.9343003292       -0.1703310451
      797.5000000000      112.1168447413       -0.1561807962
      800.0000000000      107.4943184039       -0.1431855650
      802.5000000000      103.0592981308       -0.1312539020
      805.0000000000       98.8046025913       -0.1203012380
      807.5000000000       94.7232877670       -0.1102494102
      810.0000000000       90.8086421977       -0.1010262164
      812.5000000000       87.0541820516       -0.0925649953
      815.0000000000       83.4536460487       -0.0848042319
      817.5000000000       80.0009902698       -0.0776871874
      820.0000000000       76.6903828737       -0.0711615519
      822.5000000000       73.5161987498       -0.0651791201
      825.0000000000       70.4730141260       -0.0596954878
      827.5000000000       67.5556011531       -0.0546697684
      830.0000000000       64.7589224822       -0.0500643285
      832.5000000000       62.0781258536       -0.0458445421
      835.0000000000       59.5085387095       -0.0419785613
      837.5000000000       57.0456628450       -0.0384371028
      840.0000000000       54.6851691092       -0.0351932505
      842.5000000000       52.4228921652       -0.0322222715
      845.0000000000       50.2548253203       -0.0295014454
      847.5000000000       48.1771154326       -0.0270099068
      850.0000000000       46.1860579026       -0.0247284985
      852.5000000000       44.2780917535       -0.0226396361
      855.0000000000       42.4497948086       -0.0207271830
      857.5000000000       40.6978789667       -0.0189763345
      860.0000000000       39.0191855818       -0.0173735107
      862.5000000000       37.4106809485       -0.0159062578
      865.0000000000       35.8694518957       -0.0145631569
      867.5000000000       34.3927014911       -0.0133337399
      870.0000000000       32.9777448561       -0.0122084123
      872.5000000000       31.6220050936       -0.0111783814
      875.0000000000       30.3230093286       -0.0102355908
      877.5000000000       29.0783848598       -0.0093726595
      880.0000000000       27.8858554253       -0.0085828266
      882.5000000000       26.7432375780       -0.0078599000
      885.0000000000       25.6484371727       -0.0071982087
      887.5000000000       24.5994459618       -0.0065925602
      890.0000000000       23.5943382993       -0.0060382002
      892.5000000000       22.6312679513       -0.0055307764
      895.0000000000       21.7084650108       -0.0050663044
      897.5000000000       20.8242329154       -0.0046411374
      900.0000000000       19.9769455665       -0.0042519376
      902.5000000000       19.1650445460       -0.0038956500
      905.0000000000       18.3870364309       -0.0035694793
      907.5000000000       17.6414902012       -0.0032708673
      910.0000000000       16.9270347411       -0.0029974731
      912.5000000000       16.2423564285       -0.0027471550
      915.0000000000       15.5861968135       -0.0025179534
      917.5000000000       14.9573503809       -0.0023080753
      920.0000000000       14.3546623957       -0.0021158803
      922.5000000000       13.7770268296       -0.0019398678
      925.0000000000       13.2233843642       -0.0017786648
      927.5000000000       12.6927204713       -0.0016310153
      930.0000000000       12.1840635653       -0.0014957702
      932.5000000000       11.6964832278       -0.0013718783
      935.0000000000       11.2290884993       -0.0012583780
      937.5000000000       10.7810262394       -0.0011543895
      940.0000000000       10.3514795495       -0.0010591078
      942.5000000000        9.9396662591       -0.0009717968
      945.0000000000        9.5448374708       -0.0008917826
      947.5000000000        9.1662761642       -0.0008184490
      950.0000000000        8.8032958552       -0.0007512321
      952.5000000000        8.4552393094       -0.0006896159
      955.0000000000        8.1214773075       -0.0006331284
      957.5000000000        7.8014074609       -0.0005813376
      960.0000000000        7.4944530747       -0.0005338483
      962.5000000000        7.2000620588       -0.0004902988
      965.0000000000        6.9177058819       -0.0004503581
      967.5000000000        6.6468785701       -0.0004137233
      970.0000000000        6.3870957460       -0.0003801171
      972.5000000000        6.1378937076       -0.0003492857
      975.0000000000        5.8988285463       -0.0003209970
      977.5000000000        5.6694753006       -0.0002950382
      980.0000000000        5.4494271464       -0.0002712148
      982.5000000000        5.2382946198       -0.0002493486
      985.0000000000        5.0357048742       -0.0002292764
      987.5000000000        4.8413009671       -0.0002108487
      990.0000000000        4.6547411784       -0.0001939289
      992.5000000000        4.4756983564       -0.0001783917
      995.0000000000        4.3038592927       -0.0001641222
      997.5000000000        4.1389241222       -0.0001510154
     1000.0000000000        3.9806057500       -0.0001389751
     1002.5000000000        3.8286293021       -0.0001279131
     1005.0000000000        3.6827315995       -0.0001177485
     1007.5000000000        3.5426606549       -0.0001084074
     1010.0000000000        3.4081751911       -0.0000998218
     1012.5000000000        3.2790441798       -0.0000919297
     1015.0000000000        3.1550464002       -0.0000846741
     1017.5000000000        3.0359700169       -0.0000780027
     1020.0000000000        2.9216121759       -0.0000718676
     1022.5000000000        2.8117786172       -0.0000662250
     1025.0000000000        2.7062833055       -0.0000610346
     1027.5000000000        2.6049480755       -0.0000562595
     1030.0000000000        2.5076022936       -0.0000518659
     1032.5000000000        2.4140825332       -0.0000478227
     1035.0000000000        2.3242322652       -0.0000441014
     1037.5000000000        2.2379015605       -0.0000406760
     1040.0000000000        2.1549468069       -0.0000375224
     1042.5000000000        2.0752304370       -0.0000346187
     1045.0000000000        1.9986206686       -0.0000319446
     1047.5000000000        1.9249912560       -0.0000294817
     1050.0000000000        1.8542212526       -0.0000272129
     1052.5000000000        1.7861947830       -0.0000251227
     1055.0000000000        1.7208008258       -0.0000231967
     1057.5000000000        1.6579330050       -0.0000214217
     1060.0000000000        1.5974893917       -0.0000197857
     1062.5000000000        1.5393723126       -0.0000182775
     1065.0000000000        1.4834881687       -0.0000168870
     1067.5000000000        1.4297472607       -0.0000156047
     1070.0000000000        1.3780636222       -0.0000144221
     1072.5000000000        1.3283548602       -0.0000133313
     1075.0000000000        1.2805420028       -0.0000123249
     1077.5000000000        1.2345493531       -0.0000113964
     1080.0000000000        1.1903043496       -0.0000105395
     1082.5000000000        1.1477374327       -0.0000097486
     1085.0000000000        1.1067819170       -0.0000090185
     1087.5000000000        1.0673738690       -0.0000083444
     1090.0000000000        1.0294519902       -0.0000077220
     1092.5000000000        0.9929575053       -0.0000071471
     1095.0000000000        0.9578340552       -0.0000066162
     1097.5000000000        0.9240275945       -0.0000061256
     1100.0000000000        0.8914862938       -0.0000056724
     1102.5000000000        0.8601604458       -0.0000052535
     1105.0000000000        0.8300023758       -0.0000048664
     1107.5000000000        0.8009663557       -0.0000045085
     1110.0000000000        0.7730085220       -0.0000041776
     1112.5000000000        0.7460867977       -0.0000038717
     1115.0000000000        0.7201608164       -0.0000035887
     1117.5000000000        0.6951918509       -0.0000033270
     1120.0000000000        0.6711427444       -0.0000030848
     1122.5000000000        0.6479778443       -0.0000028608
     1125.0000000000        0.6256629395       -0.0000026534
     1127.5000000000        0.6041652002       -0.0000024615
     1130.0000000000        0.5834531197       -0.0000022838
     1132.5000000000        0.5634964596       -0.0000021194
     1135.0000000000        0.5442661967       -0.0000019670
     1137.5000000000        0.5257344727       -0.0000018260
     1140.0000000000        0.5078745452       -0.0000016953
     1142.5000000000        0.4906607419       -0.0000015742
     1145.0000000000        0.4740684160       -0.0000014620
     1147.5000000000        0.4580739036       -0.0000013580
     1150.0000000000        0.4426544831       -0.0000012617
     1152.5000000000        0.4277883364       -0.0000011723
     1155.0000000000        0.4134545114       -0.0000010895
     1157.5000000000        0.3996328864       -0.0000010127
     1160.0000000000        0.3863041358       -0.0000009414
     1162.5000000000        0.3734496978       -0.0000008753
     1165.0000000000        0.3610517423       -0.0000008140
     1167.5000000000        0.3490931417       -0.0000007571
     1170.0000000000        0.3375574415       -0.0000007043
     1172.5000000000        0.3264288332       -0.0000006553
     1175.0000000000        0.3156921276       -0.0000006098
     1177.5000000000        0.3053327298       -0.0000005675
     1180.0000000000        0.2953366150       -0.0000005283
     1182.5000000000        0.2856903050       -0.0000004918
     1185.0000000000        0.2763808465       -0.0000004580
     1187.5000000000        0.2673957894       -0.0000004265
     1190.0000000000        0.2587231667       -0.0000003973
     1192.5000000000        0.2503514748       -0.0000003701
     1195.0000000000        0.2422696548       -0.0000003448
     1197.5000000000        0.2344670747       -0.0000003214
     1200.0000000000        0.2269335123       -0.0000002995
     1202.5000000000        0.2196591383       -0.0000002792
     1205.0000000000        0.2126345011       -0.0000002603
     1207.5000000000        0.2058505112       -0.0000002428
     1210.0000000000        0.1992984270       -0.0000002264
     1212.5000000000        0.1929698408       -0.0000002112
     1215.0000000000        0.1868566656       -0.0000001970
     1217.5000000000        0.1809511220       -0.0000001839
     1220.0000000000        0.1752457264       -0.0000001716
     1222.5000000000        0.1697332789       -0.0000001602
     1225.0000000000        0.1644068524       -0.0000001495
     1227.5000000000        0.1592597816       -0.0000001396
     1230.0000000000        0.1542856524       -0.0000001304
     1232.5000000000        0.1494782927       -0.0000001218
     1235.0000000000        0.1448317620       -0.0000001137
     1237.5000000000        0.1403403431       -0.0000001063
     1240.0000000000        0.1359985327       -0.0000000993
     1242.5000000000        0.1318010335       -0.0000000928
     1245.0000000000        0.1277427457       -0.0000000867
     1247.5000000000        0.1238187598       -0.0000000811
     1250.0000000000        0.1200243486       -0.0000000758
     1252.5000000000        0.1163549604       -0.0000000709
     1255.0000000000        0.1128062125       -0.0000000663
     1257.5000000000        0.1093738838       -0.0000000620
     1260.0000000000        0.1060539095       -0.0000000580
     1262.5000000000        0.1028423743       -0.0000000543
     1265.0000000000        0.0997355071       -0.0000000508
     1267.5000000000        0.0967296751       -0.0000000476
     1270.0000000000        0.0938213789       -0.0000000445
     1272.5000000000        0.0910072467       -0.0000000417
     1275.0000000000        0.0882840302       -0.0000000391
     1277.5000000000        0.0856485993       -0.0000000366
     1280.0000000000        0.0830979379       -0.0000000343
     1282.5000000000        0.0806291393       -0.0000000321
     1285.0000000000        0.0782394022       -0.0000000301
     1287.5000000000        0.0759260265       -0.0000000282
     1290.0000000000        0.0736864099       -0.0000000264
     1292.5000000000        0.0715180437       -0.0000000248
     1295.0000000000        0.0694185093       -0.0000000232
     1297.5000000000        0.0673854752       -0.0000000218
     1300.0000000000        0.0654166935       -0.0000000204
     1302.5000000000        0.0635099964       -0.0000000192
     1305.0000000000        0.0616632937       -0.0000000180
     1307.5000000000        0.0598745697       -0.0000000169
     1310.0000000000        0.0581418804       -0.0000000158
     1312.5000000000        0.0564633508       -0.0000000149
     1315.0000000000        0.0548371722       -0.0000000139
     1317.5000000000        0.0532616001       -0.0000000131
     1320.0000000000        0.0517349514       -0.0000000123
     1322.5000000000        0.0502556025       -0.0000000115
     1325.0000000000        0.0488219867       -0.0000000108
     1327.5000000000        0.0474325924       -0.0000000102
     1330.0000000000        0.0460859609       -0.0000000096
     1332.5000000000        0.0447806846       -0.0000000090
     1335.0000000000        0.0435154049       -0.0000000085
     1337.5000000000        0.0422888107       -0.0000000079
     1340.0000000000        0.0410996363       -0.0000000075
     1342.5000000000        0.0399466601       -0.0000000070
     1345.0000000000        0.0388287026       -0.0000000066
     1347.5000000000        0.0377446252       -0.0000000062
     1350.0000000000        0.0366933286       -0.0000000058
     1352.5000000000        0.0356737513       -0.0000000055
     1355.0000000000        0.0346848684       -0.0000000052
     1357.5000000000        0.0337256900       -0.0000000049
     1360.0000000000        0.0327952603       -0.0000000046
     1362.5000000000        0.0318926558       -0.0000000043
     1365.0000000000        0.0310169849       -0.0000000041
     1367.5000000000        0.0301673861       -0.0000000038
     1370.0000000000        0.0293430274       -0.0000000036
     1372.5000000000        0.0285431046       -0.0000000034
     1375.0000000000        0.0277668413       -0.0000000032
     1377.5000000000        0.0270134868       -0.0000000030
     1380.0000000000        0.0262823160       -0.0000000028
     1382.5000000000        0.0255726281       -0.0000000027
     1385.0000000000        0.0248837459       -0.0000000025
     1387.5000000000        0.0242150149       -0.0000000024
     1390.0000000000        0.0235658023       -0.0000000022
     1392.5000000000        0.0229354968       -0.0000000021
     1395.0000000000        0.0223235071       -0.0000000020
     1397.5000000000        0.0217292619       -0.0000000019
     1400.0000000000        0.0211522085       -0.0000000018
     1402.5000000000        0.0205918129       -0.0000000017
     1405.0000000000        0.0200475584       -0.0000000016
     1407.5000000000        0.0195189457       -0.0000000015
     1410.0000000000        0.0190054917       -0.0000000014
     1412.5000000000        0.0185067292       -0.0000000013
     1415.0000000000        0.0180222064       -0.0000000012
     1417.5000000000        0.0175514864       -0.0000000012
     1420.0000000000        0.0170941464       -0.0000000011
     1422.5000000000        0.0166497775       -0.0000000011
     1425.0000000000        0.0162179840       -0.0000000010
     1427.5000000000        0.0157983833       -0.0000000009
     1430.0000000000        0.0153906048       -0.0000000009
     1432.5000000000        0.0149942904       -0.0000000008
     1435.0000000000        0.0146090931       -0.0000000008
     1437.5000000000        0.0142346774       -0.0000000007
     1440.0000000000        0.0138707186       -0.0000000007
     1442.5000000000        0.0135169022       -0.0000000007
     1445.0000000000        0.0131729240       -0.0000000006
     1447.5000000000        0.0128384893       -0.0000000006
     1450.0000000000        0.0125133132       -0.0000000006
     1452.5000000000        0.0121971195       -0.0000000005
     1455.0000000000        0.0118896409       -0.0000000005
     1457.5000000000        0.0115906187       -0.0000000005
     1460.0000000000        0.0112998023       -0.0000000005
     1462.5000000000        0.0110169490       -0.0000000004
     1465.0000000000        0.0107418238       -0.0000000004
     1467.5000000000        0.0104741992       -0.0000000004
     1470.0000000000        0.0102138546       -0.0000000004
     1472.5000000000        0.0099605767       -0.0000000003
     1475.0000000000        0.0097141585       -0.0000000003
     1477.5000000000        0.0094743996       -0.0000000003
     1480.0000000000        0.0092411061       -0.0000000003
     1482.5000000000        0.0090140897       -0.0000000003
     1485.0000000000        0.0087931683       -0.0000000003
     1487.5000000000        0.0085781653       -0.0000000002
     1490.0000000000        0.0083689096       -0.0000000002
     1492.5000000000        0.0081652354       -0.0000000002
     1495.0000000000        0.0079669819       -0.0000000002
     1497.5000000000        0.0077739935       -0.0000000002
     1500.0000000000        0.0075861191       -0.0000000002
     1502.5000000000        0.0074032124       -0.0000000002
     1505.0000000000        0.0072251316       -0.0000000002
     1507.5000000000        0.0070517390       -0.0000000002
     1510.0000000000        0.0068829015       -0.0000000002
     1512.5000000000        0.0067184896       -0.0000000001
     1515.0000000000        0.0065583780       -0.0000000001
     1517.5000000000        0.0064024453       -0.0000000001
     1520.0000000000        0.0062505734       -0.0000000001
     1522.5000000000        0.0061026481       -0.0000000001
     1525.0000000000        0.0059585585       -0.0000000001
     1527.5000000000        0.0058181970       -0.0000000001
     1530.0000000000        0.0056814594       -0.0000000001
     1532.5000000000        0.0055482444       -0.0000000001
     1535.0000000000        0.0054184540       -0.0000000001
     1537.5000000000        0.0052919928       -0.0000000001
     1540.0000000000        0.0051687684       -0.0000000001
     1542.5000000000        0.0050486913       -0.0000000001
     1545.0000000000        0.0049316744       -0.0000000001
     1547.5000000000        0.0048176333       -0.0000000001
     1550.0000000000        0.0047064861       -0.0000000001
     1552.5000000000        0.0045981533       -0.0000000001
     1555.0000000000        0.0044925577       -0.0000000001
     1557.5000000000        0.0043896244       -0.0000000001
     1560.0000000000        0.0042892808       -0.0000000001
     1562.5000000000        0.0041914562       -0.0000000001
     1565.0000000000        0.0040960823       -0.0000000000
     1567.5000000000        0.0040030923       -0.0000000000
     1570.0000000000        0.0039124219       -0.0000000000
     1572.5000000000        0.0038240082       -0.0000000000
     1575.0000000000        0.0037377904       -0.0000000000
     1577.5000000000        0.0036537095       -0.0000000000
     1580.0000000000        0.0035717079       -0.0000000000
     1582.5000000000        0.0034917299       -0.0000000000
     1585.0000000000        0.0034137214       -0.0000000000
     1587.5000000000        0.0033376298       -0.0000000000
     1590.0000000000        0.0032634039       -0.0000000000
     1592.5000000000        0.0031909942       -0.0000000000
     1595.0000000000        0.0031203525       -0.0000000000
     1597.5000000000        0.0030514319       -0.0000000000
     1600.0000000000        0.0029841869       -0.0000000000
     1602.5000000000        0.0029185733       -0.0000000000
     1605.0000000000        0.0028545482       -0.0000000000
     1607.5000000000        0.0027920697       -0.0000000000
     1610.0000000000        0.0027310974       -0.0000000000
     1612.5000000000        0.0026715918       -0.0000000000
     1615.0000000000        0.0026135146       -0.0000000000
     1617.5000000000        0.0025568286       -0.0000000000
     1620.0000000000        0.0025014975       -0.0000000000
     1622.5000000000        0.0024474863       -0.0000000000
     1625.0000000000        0.0023947606       -0.0000000000
     1627.5000000000        0.0023432872       -0.0000000000
     1630.0000000000        0.0022930339       -0.0000000000
     1632.5000000000        0.0022439691       -0.0000000000
     1635.0000000000        0.0021960624       -0.0000000000
     1637.5000000000        0.0021492840       -0.0000000000
     1640.0000000000        0.0021036050       -0.0000000000
     1642.5000000000        0.0020589973       -0.0000000000
     1645.0000000000        0.0020154337       -0.0000000000
     1647.5000000000        0.0019728875       -0.0000000000
     1650.0000000000        0.0019313329       -0.0000000000
     1652.5000000000        0.0018907447       -0.0000000000
     1655.0000000000        0.0018510985       -0.0000000000
     1657.5000000000        0.0018123706       -0.0000000000
     1660.0000000000        0.0017745377       -0.0000000000
     1662.5000000000        0.0017375773       -0.0000000000
     1665.0000000000        0.0017014676       -0.0000000000
     1667.5000000000        0.0016661872       -0.0000000000
     1670.0000000000        0.0016317155       -0.0000000000
     1672.5000000000        0.0015980321       -0.0000000000
     1675.0000000000        0.0015651175       -0.0000000000
     1677.5000000000        0.0015329527       -0.0000000000
     1680.0000000000        0.0015015188       -0.0000000000
     1682.5000000000        0.0014707980       -0.0000000000
     1685.0000000000        0.0014407725       -0.0000000000
     1687.5000000000        0.0014114253       -0.0000000000
     1690.0000000000        0.0013827395       -0.0000000000
     1692.5000000000        0.0013546990       -0.0000000000
     1695.0000000000        0.0013272880       -0.0000000000
     1697.5000000000        0.0013004910       -0.0000000000
     1700.0000000000        0.0012742930       -0.0000000000
     1702.5000000000        0.0012486795       -0.0000000000
     1705.0000000000        0.0012236362       -0.0000000000
     1707.5000000000        0.0011991493       -0.0000000000
     1710.0000000000        0.0011752053       -0.0000000000
     1712.5000000000        0.0011517911       -0.0000000000
     1715.0000000000        0.0011288939       -0.0000000000
     1717.5000000000        0.0011065012       -0.0000000000
     1720.0000000000        0.0010846009       -0.0000000000
     1722.5000000000        0.0010631811       -0.0000000000
     1725.0000000000        0.0010422305       -0.0000000000
     1727.5000000000        0.0010217377       -0.0000000000
     1730.0000000000        0.0010016919       -0.0000000000
     1732.5000000000        0.0009820823       -0.0000000000
     1735.0000000000        0.0009628987       -0.0000000000
     1737.5000000000        0.0009441309       -0.0000000000
     1740.0000000000        0.0009257691       -0.0000000000
     1742.5000000000        0.0009078036       -0.0000000000
     1745.0000000000        0.0008902252       -0.0000000000
     1747.5000000000        0.0008730248       -0.0000000000
     1750.0000000000        0.0008561934       -0.0000000000
     1752.5000000000        0.0008397224       -0.0000000000
     1755.0000000000        0.0008236033       -0.0000000000
     1757.5000000000        0.0008078280       -0.0000000000
     1760.0000000000        0.0007923885       -0.0000000000
     1762.5000000000        0.0007772769       -0.0000000000
     1765.0000000000        0.0007624855       -0.0000000000
     1767.5000000000        0.0007480071       -0.0000000000
     1770.0000000000        0.0007338343       -0.0000000000
     1772.5000000000        0.0007199601       -0.0000000000
     1775.0000000000        0.0007063776       -0.0000000000
     1777.5000000000        0.0006930801       -0.0000000000
     1780.0000000000        0.0006800610       -0.0000000000
     1782.5000000000        0.0006673141       -0.0000000000
     1785.0000000000        0.0006548330       -0.0000000000
     1787.5000000000        0.0006426116       -0.0000000000
     1790.0000000000        0.0006306442       -0.0000000000
     1792.5000000000        0.0006189248       -0.0000000000
     1795.0000000000        0.0006074479       -0.0000000000
     1797.5000000000        0.0005962080       -0.0000000000
     1800.0000000000        0.0005851997       -0.0000000000
     1802.5000000000        0.0005744177       -0.0000000000
     1805.0000000000        0.0005638571       -0.0000000000
     1807.5000000000        0.0005535128       -0.0000000000
     1810.0000000000        0.0005433799       -0.0000000000
     1812.5000000000        0.0005334538       -0.0000000000
     1815.0000000000        0.0005237297       -0.0000000000
     1817.5000000000        0.0005142033       -0.0000000000
     1820.0000000000        0.0005048701       -0.0000000000
     1822.5000000000        0.0004957257       -0.0000000000
     1825.0000000000        0.0004867661       -0.0000000000
     1827.5000000000        0.0004779870       -0.0000000000
     1830.0000000000        0.0004693846       -0.0000000000
     1832.5000000000        0.0004609550       -0.0000000000
     1835.0000000000        0.0004526942       -0.0000000000
     1837.5000000000        0.0004445987       -0.0000000000
     1840.0000000000        0.0004366648       -0.0000000000
     1842.5000000000        0.0004288889       -0.0000000000
     1845.0000000000        0.0004212676       -0.0000000000
     1847.5000000000        0.0004137975       -0.0000000000
     1850.0000000000        0.0004064754       -0.0000000000
     1852.5000000000        0.0003992980       -0.0000000000
     1855.0000000000        0.0003922622       -0.0000000000
     1857.5000000000        0.0003853648       -0.0000000000
     1860.0000000000        0.0003786030       -0.0000000000
     1862.5000000000        0.0003719738       -0.0000000000
     1865.0000000000        0.0003654743       -0.0000000000
     1867.5000000000        0.0003591018       -0.0000000000
     1870.0000000000        0.0003528535       -0.0000000000
     1872.5000000000        0.0003467268       -0.0000000000
     1875.0000000000        0.0003407191       -0.0000000000
     1877.5000000000        0.0003348277       -0.0000000000
     1880.0000000000        0.0003290504       -0.0000000000
     1882.5000000000        0.0003233845       -0.0000000000
     1885.0000000000        0.0003178279       -0.0000000000
     1887.5000000000        0.0003123781       -0.0000000000
     1890.0000000000        0.0003070328       -0.0000000000
     1892.5000000000        0.0003017900       -0.0000000000
     1895.0000000000        0.0002966474       -0.0000000000
     1897.5000000000        0.0002916029       -0.0000000000
     1900.0000000000        0.0002866545       -0.0000000000
     1902.5000000000        0.0002818002       -0.0000000000
     1905.0000000000        0.0002770379       -0.0000000000
     1907.5000000000        0.0002723658       -0.0000000000
     1910.0000000000        0.0002677820       -0.0000000000
     1912.5000000000        0.0002632846       -0.0000000000
     1915.0000000000        0.0002588719       -0.0000000000
     1917.5000000000        0.0002545422       -0.0000000000
     1920.0000000000        0.0002502936       -0.0000000000
     1922.5000000000        0.0002461245       -0.0000000000
     1925.0000000000        0.0002420333       -0.0000000000
     1927.5000000000        0.0002380183       -0.0000000000
     1930.0000000000        0.0002340781       -0.0000000000
     1932.5000000000        0.0002302111       -0.0000000000
     1935.0000000000        0.0002264157       -0.0000000000
     1937.5000000000        0.0002226906       -0.0000000000
     1940.0000000000        0.0002190342       -0.0000000000
     1942.5000000000        0.0002154453       -0.0000000000
     1945.0000000000        0.0002119223       -0.0000000000
     1947.5000000000        0.0002084641       -0.0000000000
     1950.0000000000        0.0002050692       -0.0000000000
     1952.5000000000        0.0002017364       -0.0000000000
     1955.0000000000        0.0001984645       -0.0000000000
     1957.5000000000        0.0001952522       -0.0000000000
     1960.0000000000        0.0001920983       -0.0000000000
     1962.5000000000        0.0001890016       -0.0000000000
     1965.0000000000        0.0001859611       -0.0000000000
     1967.5000000000        0.0001829755       -0.0000000000
     1970.0000000000        0.0001800438       -0.0000000000
     1972.5000000000        0.0001771650       -0.0000000000
     1975.0000000000        0.0001743379       -0.0000000000
     1977.5000000000        0.0001715615       -0.0000000000
     1980.0000000000        0.0001688349       -0.0000000000
     1982.5000000000        0.0001661570       -0.0000000000
     1985.0000000000        0.0001635269       -0.0000000000
     1987.5000000000        0.0001609437       -0.0000000000
     1990.0000000000        0.0001584064       -0.0000000000
     1992.5000000000        0.0001559141       -0.0000000000
     1995.0000000000        0.0001534660       -0.0000000000
     1997.5000000000        0.0001510611       -0.0000000000
