# Supplementary material for: Breaking the 1250 nm Barrier: A Computational Approach to Light Upconversion via Triplet–Triplet Annihilation in the Silica Telecom Band
Source: ACS Appl Energy Mater. 2026 Feb 12;9(4):2398–411. doi: 10.1021/acsaem.5c04014 (PMC12934551; doi:10.1021/acsaem.5c04014)
Supplement: Supplementary file 2 [file ae5c04014_si_002.zip › xyz-TTA-NIRII-Journal-2025/b3lyp-d3/monomer/opt-s0/uv-abs/tetracene-2-NPh2OMe-td-b3lyp-uv-abs-s0.txt]

# UV-Vis Spectrum
# X-Axis:  Wavelength (nm)
# Y-Axis:  &epsilon;
# Y-Axis2: Oscillator Strength

# Peak information
#                  X                   Y                  Y2
#    1232.0200000000        0.0000000000        0.0000000000
#     708.7500000000        0.1166000000  1487789.7548357914
#     659.4600000000        0.0000000000        0.0000000000
#     645.7800000000        0.0000000000        0.0000000000
#     619.0400000000        0.0016000000    20415.6398605254
#     505.7800000000        0.0331000000   422348.5496146200
#     491.0700000000        0.0000000000        0.0000000000
#     425.1800000000        0.0000000000        0.0000000000
#     412.6500000000        0.0000000000        0.0000000000
#     402.9700000000        0.0000000000        0.0000000000
#     390.6600000000        0.0000000000        0.0000000000
#     388.2600000000        0.0237000000   302406.6654340330
#     388.1400000000        0.0000000000        0.0000000000
#     385.3300000000        0.0000000000        0.0000000000
#     383.0700000000        0.0025000000    31899.4372820710
#     378.5100000000        0.0000000000        0.0000000000
#     376.2900000000        0.0163000000   207984.3310791029
#     371.3900000000        0.0000000000        0.0000000000
#     369.1300000000        0.0212000000   270507.2281519622
#     367.8100000000        0.0000000000        0.0000000000
#     362.8300000000        0.0000000000        0.0000000000
#     360.3500000000        0.0000000000        0.0000000000
#     355.0300000000        0.0077000000    98250.2668287787
#     352.5100000000        0.0000000000        0.0000000000
#     347.7700000000        0.0413000000   526978.7038998130
#     346.4400000000        0.0000000000        0.0000000000
#     344.8400000000        0.0000000000        0.0000000000
#     343.1700000000        0.0000000000        0.0000000000
#     341.7200000000        0.0159000000   202880.4211139716
#     340.7300000000        0.0015000000    19139.6623692426
#     335.9900000000        0.0000000000        0.0000000000
#     334.2000000000        0.0112000000   142909.4790236781
#     331.0700000000        0.0166000000   211812.2635529515
#     329.8200000000        0.0000000000        0.0000000000
#     326.6500000000        0.0000000000        0.0000000000
#     322.1800000000        0.0000000000        0.0000000000
#     317.9600000000        0.0000000000        0.0000000000
#     317.0100000000        0.0437000000   557602.1636906011
#     315.8500000000        0.0112000000   142909.4790236781
#     314.9300000000        0.0033000000    42107.2572123337
#     314.5900000000        0.0000000000        0.0000000000
#     312.5100000000        0.0000000000        0.0000000000
#     310.9100000000        0.0005000000     6379.8874564142
#     309.8100000000        0.0095000000   121217.8616718698
#     309.3600000000        0.0203000000   259023.4307304165
#     308.3200000000        0.0125000000   159497.1864103550
#     306.7400000000        0.0000000000        0.0000000000
#     306.0400000000        0.2794000000  3565081.1106442553
#     304.7000000000        0.0000000000        0.0000000000
#     303.4700000000        0.0054000000    68902.7845292734
#     301.7800000000        0.0000000000        0.0000000000
#     301.0600000000        0.0316000000   403208.8872453775
#     300.5200000000        0.0000000000        0.0000000000
#     299.7900000000        0.0000000000        0.0000000000
#     299.1400000000        0.0109000000   139081.5465498296
#     296.9100000000        0.0000000000        0.0000000000
#     295.0500000000        0.0000000000        0.0000000000
#     292.4000000000        0.0000000000        0.0000000000
#     292.2500000000        0.0965000000  1231318.2790879405
#     291.4200000000        0.1280000000  1633251.1888420354
#     290.7500000000        0.0000000000        0.0000000000
#     289.8900000000        0.0000000000        0.0000000000
#     289.7000000000        0.1397000000  1782540.5553221276
#     288.7500000000        0.0000000000        0.0000000000
#     287.0800000000        0.0696000000   888080.3339328567
#     286.3700000000        0.0126000000   160773.1639016379
#     284.6900000000        0.0000000000        0.0000000000
#     283.6600000000        0.0000000000        0.0000000000
#     282.9200000000        0.0000000000        0.0000000000
#     281.5300000000        0.2324000000  2965371.6897413209
#     279.8000000000        0.0000000000        0.0000000000
#     279.4600000000        0.0555000000   708167.5076619763
#     277.0300000000        0.0000000000        0.0000000000
#     275.2500000000        0.0084000000   107182.1092677586
#     273.4100000000        0.0000000000        0.0000000000
#     272.4800000000        0.2260000000  2883709.1302992189
#     272.1300000000        0.0000000000        0.0000000000
#     272.0100000000        0.1965000000  2507295.7703707805
#     270.4100000000        0.0000000000        0.0000000000
#     269.4300000000        0.0000000000        0.0000000000
#     269.3800000000        0.4027000000  5138361.3573959963
#     268.3000000000        0.2988000000  3812620.7439531269
#     267.8900000000        0.0000000000        0.0000000000
#     266.8400000000        0.0000000000        0.0000000000
#     266.7800000000        0.0150000000   191396.6236924260
#     265.6000000000        0.0000000000        0.0000000000
#     265.1800000000        0.0000000000        0.0000000000
#     264.4100000000        0.0170000000   216916.1735180829
#     263.7400000000        0.2610000000  3330301.2522482127
#     262.8800000000        0.0000000000        0.0000000000
#     261.9500000000        0.0000000000        0.0000000000
#     261.6900000000        0.0894000000  1140723.8772068592
#     260.9700000000        0.0000000000        0.0000000000
#     260.6200000000        0.0042000000    53591.0546338793
#     259.8500000000        0.0000000000        0.0000000000
#     259.6600000000        0.2250000000  2870949.3553863904
#     259.2400000000        0.0000000000        0.0000000000
#     258.4400000000        0.0017000000    21691.6173518083
#     255.1400000000        0.0867000000  1106272.4849422225
#     252.5400000000        0.0000000000        0.0000000000

# Spectra
#                  X                   Y               DY/DX
        0.0000000000        0.0000000000        0.0000000000
        2.5000000000        0.0000000000        0.0000000000
        5.0000000000        0.0000000000        0.0000000000
        7.5000000000        0.0000000000        0.0000000000
       10.0000000000        0.0000000000        0.0000000000
       12.5000000000        0.0000000000        0.0000000000
       15.0000000000        0.0000000000        0.0000000000
       17.5000000000        0.0000000000        0.0000000000
       20.0000000000        0.0000000000        0.0000000000
       22.5000000000        0.0000000000        0.0000000000
       25.0000000000        0.0000000000        0.0000000000
       27.5000000000        0.0000000000        0.0000000000
       30.0000000000        0.0000000000        0.0000000000
       32.5000000000        0.0000000000        0.0000000000
       35.0000000000        0.0000000000        0.0000000000
       37.5000000000        0.0000000000        0.0000000000
       40.0000000000        0.0000000000        0.0000000000
       42.5000000000        0.0000000000        0.0000000000
       45.0000000000        0.0000000000        0.0000000000
       47.5000000000        0.0000000000        0.0000000000
       50.0000000000        0.0000000000        0.0000000000
       52.5000000000        0.0000000000        0.0000000000
       55.0000000000        0.0000000000        0.0000000000
       57.5000000000        0.0000000000        0.0000000000
       60.0000000000        0.0000000000        0.0000000000
       62.5000000000        0.0000000000        0.0000000000
       65.0000000000        0.0000000000        0.0000000000
       67.5000000000        0.0000000000        0.0000000000
       70.0000000000        0.0000000000        0.0000000000
       72.5000000000        0.0000000000        0.0000000000
       75.0000000000        0.0000000000        0.0000000000
       77.5000000000        0.0000000000        0.0000000000
       80.0000000000        0.0000000000        0.0000000000
       82.5000000000        0.0000000000        0.0000000000
       85.0000000000        0.0000000000        0.0000000000
       87.5000000000        0.0000000000        0.0000000000
       90.0000000000        0.0000000000        0.0000000000
       92.5000000000        0.0000000000        0.0000000000
       95.0000000000        0.0000000000        0.0000000000
       97.5000000000        0.0000000000        0.0000000000
      100.0000000000        0.0000000000        0.0000000000
      102.5000000000        0.0000000000        0.0000000000
      105.0000000000        0.0000000000        0.0000000000
      107.5000000000        0.0000000000        0.0000000000
      110.0000000000        0.0000000000        0.0000000000
      112.5000000000        0.0000000000        0.0000000000
      115.0000000000        0.0000000000        0.0000000000
      117.5000000000        0.0000000000        0.0000000000
      120.0000000000        0.0000000000        0.0000000000
      122.5000000000        0.0000000000        0.0000000000
      125.0000000000        0.0000000000        0.0000000000
      127.5000000000        0.0000000000        0.0000000000
      130.0000000000        0.0000000000        0.0000000000
      132.5000000000        0.0000000000        0.0000000000
      135.0000000000        0.0000000000        0.0000000000
      137.5000000000        0.0000000000        0.0000000000
      140.0000000000        0.0000000000        0.0000000000
      142.5000000000        0.0000000000        0.0000000000
      145.0000000000        0.0000000000        0.0000000000
      147.5000000000        0.0000000000        0.0000000000
      150.0000000000        0.0000000000        0.0000000000
      152.5000000000        0.0000000000        0.0000000000
      155.0000000000        0.0000000000        0.0000000000
      157.5000000000        0.0000000000        0.0000000000
      160.0000000000        0.0000000000        0.0000000000
      162.5000000000        0.0000000000        0.0000000000
      165.0000000000        0.0000000000        0.0000000000
      167.5000000000        0.0000000000        0.0000000000
      170.0000000000        0.0000000000        0.0000000000
      172.5000000000        0.0000000000        0.0000000000
      175.0000000000        0.0000000002        0.0000000000
      177.5000000000        0.0000000026        0.0000000000
      180.0000000000        0.0000000332        0.0000000000
      182.5000000000        0.0000003563        0.0000000000
      185.0000000000        0.0000032367        0.0000000000
      187.5000000000        0.0000251500        0.0000000000
      190.0000000000        0.0001689070        0.0000000000
      192.5000000000        0.0009898938        0.0000000000
      195.0000000000        0.0051077200        0.0000000010
      197.5000000000        0.0233968300        0.0000000201
      200.0000000000        0.0958786985        0.0000003173
      202.5000000000        0.3540257039        0.0000040104
      205.0000000000        1.1857503579        0.0000411924
      207.5000000000        3.6249106656        0.0003484631
      210.0000000000       10.1733150923        0.0024579398
      212.5000000000       26.3531959213        0.0146247623
      215.0000000000       63.3279054534        0.0742034742
      217.5000000000      141.8357176599        0.3243401206
      220.0000000000      297.3754016392        1.2330166905
      222.5000000000      586.0386805587        4.1136205024
      225.0000000000     1089.6930084935       12.1456125503
      227.5000000000     1918.6001218184       31.9871058847
      230.0000000000     3209.3163480028       75.6978394460
      232.5000000000     5116.1294921788      162.0723687530
      235.0000000000     7795.4371215990      315.9212243669
      237.5000000000    11384.1829920431      563.8563079113
      240.0000000000    15975.3023247724      926.1438985060
      242.5000000000    21594.5125231780     1406.0593406709
      245.0000000000    28183.2261035974     1980.1282494913
      247.5000000000    35591.6224016368     2593.5797136589
      250.0000000000    43584.1189276580     3164.4925275617
      252.5000000000    51857.0804243638     3597.5029509177
      255.0000000000    60066.2149468182     3804.4343325972
      257.5000000000    67859.3245286677     3726.1967934123
      260.0000000000    74909.2929101787     3349.1315247941
      262.5000000000    80942.4997430986     2710.3303417468
      265.0000000000    85759.0616656571     1889.9875179826
      267.5000000000    89243.0369490713      993.1795372941
      270.0000000000    91362.5528418505      126.8451239926
      272.5000000000    92161.3445016562     -621.1794069611
      275.0000000000    91744.1918053321    -1195.6736349055
      277.5000000000    90259.1292629970    -1577.8207534322
      280.0000000000    87879.1499631060    -1780.3186992614
      282.5000000000    84785.5831318545    -1837.1158401928
      285.0000000000    81154.5861043874    -1791.6950352313
      287.5000000000    77147.4299590217    -1687.0511899294
      290.0000000000    72904.6030998328    -1559.0265989586
      292.5000000000    68543.2814390188    -1433.2212487500
      295.0000000000    64157.4377381814    -1324.7444299703
      297.5000000000    59819.7669856613    -1239.7253280460
      300.0000000000    55584.6472761511    -1177.6013698127
      302.5000000000    51491.4863560877    -1133.5100780609
      305.0000000000    47567.9757628422    -1100.4218285741
      307.5000000000    43832.9499842940    -1070.8665114182
      310.0000000000    40298.7021879506    -1038.2166018345
      312.5000000000    36972.7274717752     -997.5305132406
      315.0000000000    33858.9454920616     -945.9773873776
      317.5000000000    30958.4996142127     -882.8841796447
      320.0000000000    28270.2461259539     -809.4730917446
      322.5000000000    25791.0427466060     -728.3837815029
      325.0000000000    23515.9286586219     -643.0893985673
      327.5000000000    21438.2653588464     -557.3121703724
      330.0000000000    19549.8838753965     -474.5238324239
      332.5000000000    17841.2626811045     -397.5848524913
      335.0000000000    16301.7437761069     -328.5423689985
      337.5000000000    14919.7825208396     -268.5772840934
      340.0000000000    13683.2196425773     -218.0705072135
      342.5000000000    12579.5606737448     -176.7483075907
      345.0000000000    11596.2479393361     -143.8659765300
      347.5000000000    10720.9120983639     -118.3949362256
      350.0000000000     9941.5932694091      -99.1880372875
      352.5000000000     9246.9252162249      -85.1083498285
      355.0000000000     8626.2794158870      -75.1162804517
      357.5000000000     8069.8687463139      -68.3171788146
      360.0000000000     7568.8128381857      -63.9763147153
      362.5000000000     7115.1687868011      -61.5103446106
      365.0000000000     6701.9319456181      -60.4646173003
      367.5000000000     6323.0120101095      -60.4845097113
      370.0000000000     5973.1896576858      -61.2870531020
      372.5000000000     5648.0587511040      -62.6369328265
      375.0000000000     5343.9586449245      -64.3289080640
      377.5000000000     5057.9005473278      -66.1770411446
      380.0000000000     4787.4912542121      -68.0099568115
      382.5000000000     4530.8569413479      -69.6706744105
      385.0000000000     4286.5691088601      -71.0193057665
      387.5000000000     4053.5742417006      -71.9369861570
      390.0000000000     3831.1282903746      -72.3296920688
      392.5000000000     3618.7366903439      -72.1309920075
      395.0000000000     3416.1003232763      -71.3031896773
      397.5000000000     3223.0675724684      -69.8366909924
      400.0000000000     3039.5924305352      -67.7477208441
      402.5000000000     2865.6984715456      -65.0747169116
      405.0000000000     2701.4483941437      -61.8738371167
      407.5000000000     2546.9187694491      -58.2140467002
      410.0000000000     2402.1795811739      -54.1722185276
      412.5000000000     2267.2781198698      -49.8286062341
      415.0000000000     2142.2267838567      -45.2629533288
      417.5000000000     2026.9943423527      -40.5513985508
      420.0000000000     1921.5002284794      -35.7642409769
      422.5000000000     1825.6114486525      -30.9645459027
      425.0000000000     1739.1417183515      -26.2075089611
      427.5000000000     1661.8524607988      -21.5404528094
      430.0000000000     1593.4553334096      -17.0033071731
      432.5000000000     1533.6159760126      -12.6294166623
      435.0000000000     1481.9587040375       -8.4465282531
      437.5000000000     1438.0718985509       -4.4778279593
      440.0000000000     1401.5138727745       -0.7429203879
      442.5000000000     1371.8190212553        2.7413277157
      445.0000000000     1348.5040829590        5.9601309325
      447.5000000000     1331.0743731214        8.9003404338
      450.0000000000     1319.0298606421       11.5502128815
      452.5000000000     1311.8709881222       13.8993760851
      455.0000000000     1309.1041503504       15.9389605430
      457.5000000000     1310.2467641572       17.6618567993
      460.0000000000     1314.8318781369       19.0630538623
      462.5000000000     1322.4122848389       20.1400132642
      465.0000000000     1332.5641107134       20.8930360089
      467.5000000000     1344.8898704306       21.3255849094
      470.0000000000     1359.0209822295       21.4445318738
      472.5000000000     1374.6197497724       21.2603078069
      475.0000000000     1391.3808236293       20.7869412797
      477.5000000000     1409.0321620627       20.0419803793
      480.0000000000     1427.3355162901       19.0462997302
      482.5000000000     1446.0864699228       17.8238012044
      485.0000000000     1465.1140658818       16.4010220967
      487.5000000000     1484.2800568376       14.8066683948
      490.0000000000     1503.4778171668       13.0710932206
      492.5000000000     1522.6309556404       11.2257416044
      495.0000000000     1541.6916686071        9.3025826250
      497.5000000000     1560.6388733907        7.3335487745
      500.0000000000     1579.4761610334        5.3500003967
      502.5000000000     1598.2296064694        3.3822304241
      505.0000000000     1616.9454727508        1.4590216201
      507.5000000000     1635.6878441483       -0.3927346768
      510.0000000000     1654.5362208691       -2.1483525252
      512.5000000000     1673.5831058215       -3.7855953534
      515.0000000000     1692.9316113814       -5.2848500122
      517.5000000000     1712.6931115189       -6.6292334179
      520.0000000000     1732.9849619717       -7.8046363050
      522.5000000000     1753.9283084554       -8.7997101716
      525.0000000000     1775.6460002114       -9.6058046032
      527.5000000000     1798.2606235456      -10.2168628380
      530.0000000000     1821.8926674386      -10.6292837078
      532.5000000000     1846.6588308332      -10.8417580150
      535.0000000000     1872.6704788466      -10.8550870371
      537.5000000000     1900.0322529397      -10.6719902463
      540.0000000000     1928.8408379995      -10.2969085548
      542.5000000000     1959.1838873868       -9.7358085101
      545.0000000000     1991.1391052530       -8.9959919084
      547.5000000000     2024.7734838571       -8.0859143341
      550.0000000000     2060.1426922122       -7.0150151946
      552.5000000000     2097.2906111552       -5.7935609432
      555.0000000000     2136.2490088700       -4.4325023901
      557.5000000000     2177.0373499888       -2.9433463144
      560.0000000000     2219.6627306464       -1.3380410084
      562.5000000000     2264.1199312641        0.3711250697
      565.0000000000     2310.3915783763        2.1716127058
      567.5000000000     2358.4484064841        4.0507108055
      570.0000000000     2408.2496107099        5.9956062708
      572.5000000000     2459.7432809277        7.9934464530
      575.0000000000     2512.8669080475       10.0313957217
      577.5000000000     2567.5479532233       12.0966875884
      580.0000000000     2623.7044709284       14.1766736724
      582.5000000000     2681.2457770870       16.2588706131
      585.0000000000     2740.0731537533       18.3310058196
      587.5000000000     2800.0805821910       20.3810627312
      590.0000000000     2861.1554966047       22.3973260370
      592.5000000000     2923.1795512111       24.3684270939
      595.0000000000     2986.0293938016       26.2833895781
      597.5000000000     3049.5774394337       28.1316752322
      600.0000000000     3113.6926383819       29.9032294143
      602.5000000000     3178.2412329890       31.5885260330
      605.0000000000     3243.0874985619       33.1786113550
      607.5000000000     3308.0944639622       34.6651461063
      610.0000000000     3373.1246080394       36.0404452515
      612.5000000000     3438.0405285390       37.2975148218
      615.0000000000     3502.7055805903       38.4300851806
      617.5000000000     3566.9844823341       39.4326401471
      620.0000000000     3630.7438856823       40.3004414552
      622.5000000000     3693.8529106174       41.0295480935
      625.0000000000     3756.1836418290       41.6168301542
      627.5000000000     3817.6115868472       42.0599769081
      630.0000000000     3878.0160951779       42.3574989192
      632.5000000000     3937.2807382552       42.5087241079
      635.0000000000     3995.2936503179       42.5137877718
      637.5000000000     4051.9478305784       42.3736166634
      640.0000000000     4107.1414072897       42.0899073156
      642.5000000000     4160.7778645297       41.6650988861
      645.0000000000     4212.7662327085       41.1023408668
      647.5000000000     4263.0212439684       40.4054560655
      650.0000000000     4311.4634537890       39.5788993259
      652.5000000000     4358.0193302283       38.6277124905
      655.0000000000     4402.6213123296       37.5574761470
      657.5000000000     4445.2078393053       36.3742587201
      660.0000000000     4485.7233521675       35.0845634823
      662.5000000000     4524.1182695229       33.6952740608
      665.0000000000     4560.3489392745       32.2135990093
      667.5000000000     4594.3775679915       30.6470160014
      670.0000000000     4626.1721297055       29.0032161774
      672.5000000000     4655.7062558835       27.2900491498
      675.0000000000     4682.9591083054       25.5154691391
      677.5000000000     4707.9152365427       23.6874826731
      680.0000000000     4730.5644216956       21.8140982401
      682.5000000000     4750.9015079999       19.9032782464
      685.0000000000     4768.9262238606       17.9628935780
      687.5000000000     4784.6429938111       16.0006810251
      690.0000000000     4798.0607428346       14.0242037779
      692.5000000000     4809.1926944171       12.0408151604
      695.0000000000     4818.0561636322       10.0576257218
      697.5000000000     4824.6723464880        8.0814737647
      700.0000000000     4829.0661066910        6.1188993492
      702.5000000000     4831.2657609117        4.1761217743
      705.0000000000     4831.3028635608        2.2590205036
      707.5000000000     4829.2119920128        0.3731194715
      710.0000000000     4825.0305331409       -1.4764253217
      712.5000000000     4818.7984719565       -3.2848350432
      715.0000000000     4810.5581830756       -5.0477142266
      717.5000000000     4800.3542256682       -6.7610540933
      720.0000000000     4788.2331424799       -8.4212331661
      722.5000000000     4774.2432634516      -10.0250153578
      725.0000000000     4758.4345144026      -11.5695457262
      727.5000000000     4740.8582311837      -13.0523440922
      730.0000000000     4721.5669796513      -14.4712967217
      732.5000000000     4700.6143817615      -15.8246462734
      735.0000000000     4678.0549480326      -17.1109802109
      737.5000000000     4653.9439165768      -18.3292178794
      740.0000000000     4628.3370988599      -19.4785964374
      742.5000000000     4601.2907323047      -20.5586558302
      745.0000000000     4572.8613398174      -21.5692229851
      747.5000000000     4543.1055962781      -22.5103953973
      750.0000000000     4512.0802020073      -23.3825242691
      752.5000000000     4479.8417631885      -24.1861973515
      755.0000000000     4446.4466791984      -24.9222216312
      757.5000000000     4411.9510367754      -25.5916059896
      760.0000000000     4376.4105109297      -26.1955439559
      762.5000000000     4339.8802724828      -26.7353966590
      765.0000000000     4302.4149021029      -27.2126760765
      767.5000000000     4264.0683106901      -27.6290286668
      770.0000000000     4224.8936659481      -27.9862194587
      772.5000000000     4184.9433249703      -28.2861166642
      775.0000000000     4144.2687726577      -28.5306768713
      777.5000000000     4102.9205657747      -28.7219308605
      780.0000000000     4060.9482824468      -28.8619700851
      782.5000000000     4018.4004768950      -28.9529338430
      785.0000000000     3975.3246391982      -28.9969971622
      787.5000000000     3931.7671598757      -28.9963594147
      790.0000000000     3887.7732990739      -28.9532336662
      792.5000000000     3843.3871601467      -28.8698367651
      795.0000000000     3798.6516674167      -28.7483801660
      797.5000000000     3753.6085479037      -28.5910614809
      800.0000000000     3708.2983168137      -28.4000567454
      802.5000000000     3662.7602665797      -28.1775133838
      805.0000000000     3617.0324592512      -27.9255438548
      807.5000000000     3571.1517220333      -27.6462199542
      810.0000000000     3525.1536457785      -27.3415677524
      812.5000000000     3479.0725862421      -27.0135631390
      815.0000000000     3432.9416679142      -26.6641279474
      817.5000000000     3386.7927902492      -26.2951266315
      820.0000000000     3340.6566361173      -25.9083634626
      822.5000000000     3294.5626823094      -25.5055802192
      825.0000000000     3248.5392119332      -25.0884543378
      827.5000000000     3202.6133285433      -24.6585974939
      830.0000000000     3156.8109718544      -24.2175545847
      832.5000000000     3111.1569348945      -23.7668030821
      835.0000000000     3065.6748824594      -23.3077527284
      837.5000000000     3020.3873707369      -22.8417455445
      840.0000000000     2975.3158679747      -22.3700561254
      842.5000000000     2930.4807760741      -21.8938921931
      845.0000000000     2885.9014529940      -21.4143953853
      847.5000000000     2841.5962358604      -20.9326422512
      850.0000000000     2797.5824646775      -20.4496454347
      852.5000000000     2753.8765065464      -19.9663550201
      855.0000000000     2710.4937803003      -19.4836600208
      857.5000000000     2667.4487814724      -19.0023899911
      860.0000000000     2624.7551075154      -18.5233167410
      862.5000000000     2582.4254832009      -18.0471561399
      865.0000000000     2540.4717861264      -17.5745699888
      867.5000000000     2498.9050722680      -17.1061679503
      870.0000000000     2457.7356015166      -16.6425095188
      872.5000000000     2416.9728631441      -16.1841060210
      875.0000000000     2376.6256011466      -15.7314226337
      877.5000000000     2336.7018394186      -15.2848804082
      880.0000000000     2297.2089067142      -14.8448582925
      882.5000000000     2258.1534613557      -14.4116951415
      885.0000000000     2219.5415156542      -13.9856917089
      887.5000000000     2181.3784600089      -13.5671126121
      890.0000000000     2143.6690866553      -13.1561882655
      892.5000000000     2106.4176130368      -12.7531167761
      895.0000000000     2069.6277047750      -12.3580657968
      897.5000000000     2033.3024982193      -11.9711743334
      900.0000000000     1997.4446225553      -11.5925545021
      902.5000000000     1962.0562214579      -11.2222932344
      905.0000000000     1927.1389742751      -10.8604539276
      907.5000000000     1892.6941167302      -10.5070780381
      910.0000000000     1858.7224611332      -10.1621866178
      912.5000000000     1825.2244160943       -9.8257817905
      915.0000000000     1792.2000057328       -9.4978481696
      917.5000000000     1759.6488883769       -9.1783542162
      920.0000000000     1727.5703747525       -8.8672535369
      922.5000000000     1695.9634456588       -8.5644861226
      925.0000000000     1664.8267691301       -8.2699795288
      927.5000000000     1634.1587170864       -7.9836499973
      930.0000000000     1603.9573814726       -7.7054035214
      932.5000000000     1574.2205898916       -7.4351368545
      935.0000000000     1544.9459207340       -7.1727384648
      937.5000000000     1516.1307178088       -6.9180894356
      940.0000000000     1487.7721044830       -6.6710643150
      942.5000000000     1459.8669973327       -6.4315319138
      945.0000000000     1432.4121193166       -6.1993560563
      947.5000000000     1405.4040124754       -5.9743962825
      950.0000000000     1378.8390501685       -5.7565085062
      952.5000000000     1352.7134488537       -5.5455456285
      955.0000000000     1327.0232794201       -5.3413581103
      957.5000000000     1301.7644780820       -5.1437945041
      960.0000000000     1276.9328568450       -4.9527019474
      962.5000000000     1252.5241135509       -4.7679266199
      965.0000000000     1228.5338415148       -4.5893141652
      967.5000000000     1204.9575387604       -4.4167100798
      970.0000000000     1181.7906168664       -4.2499600702
      972.5000000000     1159.0284094328       -4.0889103797
      975.0000000000     1136.6661801775       -3.9334080878
      977.5000000000     1114.6991306725       -3.7833013816
      980.0000000000     1093.1224077319       -3.6384398027
      982.5000000000     1071.9311104593       -3.4986744697
      985.0000000000     1051.1202969662       -3.3638582788
      987.5000000000     1030.6849907719       -3.2338460823
      990.0000000000     1010.6201868925       -3.1084948485
      992.5000000000      990.9208576319       -2.9876638020
      995.0000000000      971.5819580813       -2.8712145472
      997.5000000000      952.5984313402       -2.7590111754
     1000.0000000000      933.9652134650       -2.6509203570
     1002.5000000000      915.6772381569       -2.5468114189
     1005.0000000000      897.7294411974       -2.4465564103
     1007.5000000000      880.1167646400       -2.3500301548
     1010.0000000000      862.8341607673       -2.2571102924
     1012.5000000000      845.8765958227       -2.1676773106
     1015.0000000000      829.2390535238       -2.0816145665
     1017.5000000000      812.9165383667       -1.9988082994
     1020.0000000000      796.9040787294       -1.9191476364
     1022.5000000000      781.1967297814       -1.8425245896
     1025.0000000000      765.7895762075       -1.7688340476
     1027.5000000000      750.6777347540       -1.6979737601
     1030.0000000000      735.8563566030       -1.6298443176
     1032.5000000000      721.3206295836       -1.5643491259
     1035.0000000000      707.0657802254       -1.5013943762
     1037.5000000000      693.0870756625       -1.4408890111
     1040.0000000000      679.3798253924       -1.3827446873
     1042.5000000000      665.9393828987       -1.3268757348
     1045.0000000000      652.7611471411       -1.2731991140
     1047.5000000000      639.8405639207       -1.2216343695
     1050.0000000000      627.1731271249       -1.1721035825
     1052.5000000000      614.7543798582       -1.1245313215
     1055.0000000000      602.5799154639       -1.0788445910
     1057.5000000000      590.6453784420       -1.0349727795
     1060.0000000000      578.9464652685       -0.9928476058
     1062.5000000000      567.4789251202       -0.9524030659
     1065.0000000000      556.2385605105       -0.9135753779
     1067.5000000000      545.2212278402       -0.8763029271
     1070.0000000000      534.4228378679       -0.8405262114
     1072.5000000000      523.8393561035       -0.8061877859
     1075.0000000000      513.4668031298       -0.7732322081
     1077.5000000000      503.3012548554       -0.7416059829
     1080.0000000000      493.3388427028       -0.7112575086
     1082.5000000000      483.5757537347       -0.6821370226
     1085.0000000000      474.0082307232       -0.6541965485
     1087.5000000000      464.6325721642       -0.6273898426
     1090.0000000000      455.4451322399       -0.6016723428
     1092.5000000000      446.4423207332       -0.5770011163
     1095.0000000000      437.6206028970       -0.5533348102
     1097.5000000000      428.9764992800       -0.5306336009
     1100.0000000000      420.5065855133       -0.5088591463
     1102.5000000000      412.2074920585       -0.4879745375
     1105.0000000000      404.0759039216       -0.4679442525
     1107.5000000000      396.1085603337       -0.4487341101
     1110.0000000000      388.3022544012       -0.4303112257
     1112.5000000000      380.6538327279       -0.4126439670
     1115.0000000000      373.1601950106       -0.3957019120
     1117.5000000000      365.8182936099       -0.3794558074
     1120.0000000000      358.6251330991       -0.3638775280
     1122.5000000000      351.5777697922       -0.3489400370
     1125.0000000000      344.6733112521       -0.3346173485
     1127.5000000000      337.9089157822       -0.3208844895
     1130.0000000000      331.2817919016       -0.3077174641
     1132.5000000000      324.7891978058       -0.2950932181
     1135.0000000000      318.4284408141       -0.2829896051
     1137.5000000000      312.1968768057       -0.2713853532
     1140.0000000000      306.0919096446       -0.2602600330
     1142.5000000000      300.1109905953       -0.2495940266
     1145.0000000000      294.2516177304       -0.2393684973
     1147.5000000000      288.5113353311       -0.2295653603
     1150.0000000000      282.8877332806       -0.2201672550
     1152.5000000000      277.3784464534       -0.2111575172
     1155.0000000000      271.9811540995       -0.2025201527
     1157.5000000000      266.6935792250       -0.1942398121
     1160.0000000000      261.5134879708       -0.1863017659
     1162.5000000000      256.4386889884       -0.1786918808
     1165.0000000000      251.4670328147       -0.1713965964
     1167.5000000000      246.5964112470       -0.1644029035
     1170.0000000000      241.8247567165       -0.1576983222
     1172.5000000000      237.1500416641       -0.1512708815
     1175.0000000000      232.5702779163       -0.1451090992
     1177.5000000000      228.0835160633       -0.1392019629
     1180.0000000000      223.6878448389       -0.1335389111
     1182.5000000000      219.3813905038       -0.1281098159
     1185.0000000000      215.1623162312       -0.1229049652
     1187.5000000000      211.0288214963       -0.1179150467
     1190.0000000000      206.9791414694       -0.1131311313
     1192.5000000000      203.0115464137       -0.1085446584
     1195.0000000000      199.1243410872       -0.1041474209
     1197.5000000000      195.3158641490       -0.0999315507
     1200.0000000000      191.5844875720       -0.0958895053
     1202.5000000000      187.9286160593       -0.0920140546
     1205.0000000000      184.3466864672       -0.0882982683
     1207.5000000000      180.8371672341       -0.0847355035
     1210.0000000000      177.3985578144       -0.0813193933
     1212.5000000000      174.0293881192       -0.0780438353
     1215.0000000000      170.7282179633       -0.0749029809
     1217.5000000000      167.4936365185       -0.0718912250
     1220.0000000000      164.3242617733       -0.0690031958
     1222.5000000000      161.2187399995       -0.0662337454
     1225.0000000000      158.1757452252       -0.0635779407
     1227.5000000000      155.1939787153       -0.0610310542
     1230.0000000000      152.2721684580       -0.0585885557
     1232.5000000000      149.4090686591       -0.0562461044
     1235.0000000000      146.6034592430       -0.0539995405
     1237.5000000000      143.8541453606       -0.0518448784
     1240.0000000000      141.1599569044       -0.0497782988
     1242.5000000000      138.5197480310       -0.0477961424
     1245.0000000000      135.9323966904       -0.0458949026
     1247.5000000000      133.3968041625       -0.0440712198
     1250.0000000000      130.9118946008       -0.0423218749
     1252.5000000000      128.4766145831       -0.0406437836
     1255.0000000000      126.0899326699       -0.0390339905
     1257.5000000000      123.7508389686       -0.0374896641
     1260.0000000000      121.4583447064       -0.0360080914
     1262.5000000000      119.2114818089       -0.0345866731
     1265.0000000000      117.0093024864       -0.0332229184
     1267.5000000000      114.8508788270       -0.0319144412
     1270.0000000000      112.7353023963       -0.0306589551
     1272.5000000000      110.6616838447       -0.0294542693
     1275.0000000000      108.6291525207       -0.0282982849
     1277.5000000000      106.6368560914       -0.0271889908
     1280.0000000000      104.6839601697       -0.0261244600
     1282.5000000000      102.7696479476       -0.0251028462
     1285.0000000000      100.8931198371       -0.0241223804
     1287.5000000000       99.0535931166       -0.0231813675
     1290.0000000000       97.2503015839       -0.0222781832
     1292.5000000000       95.4824952163       -0.0214112712
     1295.0000000000       93.7494398359       -0.0205791403
     1297.5000000000       92.0504167819       -0.0197803615
     1300.0000000000       90.3847225890       -0.0190135656
     1302.5000000000       88.7516686710       -0.0182774404
     1305.0000000000       87.1505810114       -0.0175707286
     1307.5000000000       85.5807998596       -0.0168922253
     1310.0000000000       84.0416794324       -0.0162407758
     1312.5000000000       82.5325876221       -0.0156152737
     1315.0000000000       81.0529057091       -0.0150146586
     1317.5000000000       79.6020280816       -0.0144379141
     1320.0000000000       78.1793619593       -0.0138840664
     1322.5000000000       76.7843271232       -0.0133521820
     1325.0000000000       75.4163556511       -0.0128413664
     1327.5000000000       74.0748916573       -0.0123507620
     1330.0000000000       72.7593910384       -0.0118795472
     1332.5000000000       71.4693212240       -0.0114269341
     1335.0000000000       70.2041609316       -0.0109921678
     1337.5000000000       68.9633999276       -0.0105745246
     1340.0000000000       67.7465387925       -0.0101733107
     1342.5000000000       66.5530886906       -0.0097878611
     1345.0000000000       65.3825711449       -0.0094175385
     1347.5000000000       64.2345178162       -0.0090617316
     1350.0000000000       63.1084702873       -0.0087198547
     1352.5000000000       62.0039798506       -0.0083913460
     1355.0000000000       60.9206073009       -0.0080756672
     1357.5000000000       59.8579227325       -0.0077723019
     1360.0000000000       58.8155053397       -0.0074807551
     1362.5000000000       57.7929432225       -0.0072005522
     1365.0000000000       56.7898331953       -0.0069312382
     1367.5000000000       55.8057806004       -0.0066723767
     1370.0000000000       54.8403991248       -0.0064235492
     1372.5000000000       53.8933106212       -0.0061843545
     1375.0000000000       52.9641449329       -0.0059544077
     1377.5000000000       52.0525397215       -0.0057333399
     1380.0000000000       51.1581402996       -0.0055207970
     1382.5000000000       50.2805994655       -0.0053164398
     1385.0000000000       49.4195773427       -0.0051199425
     1387.5000000000       48.5747412222       -0.0049309929
     1390.0000000000       47.7457654078       -0.0047492915
     1392.5000000000       46.9323310658       -0.0045745510
     1395.0000000000       46.1341260764       -0.0044064957
     1397.5000000000       45.3508448895       -0.0042448612
     1400.0000000000       44.5821883831       -0.0040893940
     1402.5000000000       43.8278637248       -0.0039398506
     1405.0000000000       43.0875842358       -0.0037959976
     1407.5000000000       42.3610692587       -0.0036576109
     1410.0000000000       41.6480440277       -0.0035244757
     1412.5000000000       40.9482395411       -0.0033963857
     1415.0000000000       40.2613924373       -0.0032731430
     1417.5000000000       39.5872448732       -0.0031545577
     1420.0000000000       38.9255444051       -0.0030404475
     1422.5000000000       38.2760438723       -0.0029306375
     1425.0000000000       37.6385012832       -0.0028249599
     1427.5000000000       37.0126797036       -0.0027232536
     1430.0000000000       36.3983471479       -0.0026253639
     1432.5000000000       35.7952764726       -0.0025311424
     1435.0000000000       35.2032452714       -0.0024404466
     1437.5000000000       34.6220357736       -0.0023531397
     1440.0000000000       34.0514347436       -0.0022690905
     1442.5000000000       33.4912333840       -0.0021881728
     1445.0000000000       32.9412272394       -0.0021102657
     1447.5000000000       32.4012161029       -0.0020352529
     1450.0000000000       31.8710039248       -0.0019630229
     1452.5000000000       31.3503987233       -0.0018934686
     1455.0000000000       30.8392124966       -0.0018264871
     1457.5000000000       30.3372611372       -0.0017619795
     1460.0000000000       29.8443643487       -0.0016998511
     1462.5000000000       29.3603455632       -0.0016400107
     1465.0000000000       28.8850318618       -0.0015823707
     1467.5000000000       28.4182538955       -0.0015268472
     1470.0000000000       27.9598458091       -0.0014733594
     1472.5000000000       27.5096451661       -0.0014218298
     1475.0000000000       27.0674928751       -0.0013721839
     1477.5000000000       26.6332331181       -0.0013243500
     1480.0000000000       26.2067132804       -0.0012782595
     1482.5000000000       25.7877838822       -0.0012338463
     1485.0000000000       25.3762985109       -0.0011910469
     1487.5000000000       24.9721137557       -0.0011498003
     1490.0000000000       24.5750891435       -0.0011100479
     1492.5000000000       24.1850870758       -0.0010717335
     1495.0000000000       23.8019727676       -0.0010348029
     1497.5000000000       23.4256141867       -0.0009992041
     1500.0000000000       23.0558819955       -0.0009648871
     1502.5000000000       22.6926494933       -0.0009318039
     1505.0000000000       22.3357925596       -0.0008999083
     1507.5000000000       21.9851896000       -0.0008691560
     1510.0000000000       21.6407214915       -0.0008395042
     1512.5000000000       21.3022715304       -0.0008109119
     1515.0000000000       20.9697253805       -0.0007833397
     1517.5000000000       20.6429710232       -0.0007567497
     1520.0000000000       20.3218987076       -0.0007311055
     1522.5000000000       20.0064009028       -0.0007063719
     1525.0000000000       19.6963722508       -0.0006825154
     1527.5000000000       19.3917095200       -0.0006595034
     1530.0000000000       19.0923115606       -0.0006373048
     1532.5000000000       18.7980792602       -0.0006158897
     1535.0000000000       18.5089155008       -0.0005952291
     1537.5000000000       18.2247251164       -0.0005752955
     1540.0000000000       17.9454148523       -0.0005560620
     1542.5000000000       17.6708933240       -0.0005375031
     1545.0000000000       17.4010709783       -0.0005195941
     1547.5000000000       17.1358600542       -0.0005023112
     1550.0000000000       16.8751745455       -0.0004856317
     1552.5000000000       16.6189301639       -0.0004695334
     1555.0000000000       16.3670443025       -0.0004539953
     1557.5000000000       16.1194360007       -0.0004389970
     1560.0000000000       15.8760259094       -0.0004245190
     1562.5000000000       15.6367362575       -0.0004105423
     1565.0000000000       15.4014908186       -0.0003970490
     1567.5000000000       15.1702148785       -0.0003840214
     1570.0000000000       14.9428352039       -0.0003714429
     1572.5000000000       14.7192800109       -0.0003592972
     1575.0000000000       14.4994789353       -0.0003475689
     1577.5000000000       14.2833630025       -0.0003362428
     1580.0000000000       14.0708645986       -0.0003253047
     1582.5000000000       13.8619174422       -0.0003147405
     1585.0000000000       13.6564565563       -0.0003045370
     1587.5000000000       13.4544182417       -0.0002946813
     1590.0000000000       13.2557400497       -0.0002851610
     1592.5000000000       13.0603607568       -0.0002759641
     1595.0000000000       12.8682203389       -0.0002670791
     1597.5000000000       12.6792599463       -0.0002584951
     1600.0000000000       12.4934218798       -0.0002502013
     1602.5000000000       12.3106495665       -0.0002421875
     1605.0000000000       12.1308875369       -0.0002344437
     1607.5000000000       11.9540814014       -0.0002269605
     1610.0000000000       11.7801778288       -0.0002197287
     1612.5000000000       11.6091245241       -0.0002127395
     1615.0000000000       11.4408702071       -0.0002059842
     1617.5000000000       11.2753645915       -0.0001994549
     1620.0000000000       11.1125583646       -0.0001931434
     1622.5000000000       10.9524031674       -0.0001870422
     1625.0000000000       10.7948515746       -0.0001811441
     1627.5000000000       10.6398570760       -0.0001754418
     1630.0000000000       10.4873740571       -0.0001699286
     1632.5000000000       10.3373577816       -0.0001645980
     1635.0000000000       10.1897643725       -0.0001594435
     1637.5000000000       10.0445507955       -0.0001544592
     1640.0000000000        9.9016748410       -0.0001496390
     1642.5000000000        9.7610951077       -0.0001449774
     1645.0000000000        9.6227709862       -0.0001404689
     1647.5000000000        9.4866626427       -0.0001361081
     1650.0000000000        9.3527310033       -0.0001318902
     1652.5000000000        9.2209377385       -0.0001278100
     1655.0000000000        9.0912452482       -0.0001238629
     1657.5000000000        8.9636166470       -0.0001200444
     1660.0000000000        8.8380157496       -0.0001163501
     1662.5000000000        8.7144070567       -0.0001127757
     1665.0000000000        8.5927557409       -0.0001093172
     1667.5000000000        8.4730276338       -0.0001059706
     1670.0000000000        8.3551892120       -0.0001027321
     1672.5000000000        8.2392075845       -0.0000995980
     1675.0000000000        8.1250504798       -0.0000965648
     1677.5000000000        8.0126862337       -0.0000936292
     1680.0000000000        7.9020837770       -0.0000907877
     1682.5000000000        7.7932126233       -0.0000880374
     1685.0000000000        7.6860428578       -0.0000853749
     1687.5000000000        7.5805451256       -0.0000827976
     1690.0000000000        7.4766906204       -0.0000803024
     1692.5000000000        7.3744510738       -0.0000778866
     1695.0000000000        7.2737987447       -0.0000755476
     1697.5000000000        7.1747064082       -0.0000732827
     1700.0000000000        7.0771473459       -0.0000710897
     1702.5000000000        6.9810953357       -0.0000689659
     1705.0000000000        6.8865246419       -0.0000669093
     1707.5000000000        6.7934100053       -0.0000649174
     1710.0000000000        6.7017266344       -0.0000629882
     1712.5000000000        6.6114501956       -0.0000611197
     1715.0000000000        6.5225568042       -0.0000593097
     1717.5000000000        6.4350230158       -0.0000575564
     1720.0000000000        6.3488258175       -0.0000558579
     1722.5000000000        6.2639426193       -0.0000542124
     1725.0000000000        6.1803512459       -0.0000526182
     1727.5000000000        6.0980299287       -0.0000510735
     1730.0000000000        6.0169572972       -0.0000495768
     1732.5000000000        5.9371123721       -0.0000481266
     1735.0000000000        5.8584745569       -0.0000467212
     1737.5000000000        5.7810236308       -0.0000453592
     1740.0000000000        5.7047397412       -0.0000440393
     1742.5000000000        5.6296033967       -0.0000427600
     1745.0000000000        5.5555954597       -0.0000415200
     1747.5000000000        5.4826971399       -0.0000403181
     1750.0000000000        5.4108899873       -0.0000391531
     1752.5000000000        5.3401558859       -0.0000380236
     1755.0000000000        5.2704770466       -0.0000369287
     1757.5000000000        5.2018360016       -0.0000358672
     1760.0000000000        5.1342155978       -0.0000348380
     1762.5000000000        5.0675989907       -0.0000338400
     1765.0000000000        5.0019696384       -0.0000328724
     1767.5000000000        4.9373112961       -0.0000319340
     1770.0000000000        4.8736080100       -0.0000310241
     1772.5000000000        4.8108441119       -0.0000301416
     1775.0000000000        4.7490042136       -0.0000292857
     1777.5000000000        4.6880732017       -0.0000284555
     1780.0000000000        4.6280362321       -0.0000276503
     1782.5000000000        4.5688787250       -0.0000268693
     1785.0000000000        4.5105863600       -0.0000261116
     1787.5000000000        4.4531450706       -0.0000253766
     1790.0000000000        4.3965410400       -0.0000246635
     1792.5000000000        4.3407606958       -0.0000239717
     1795.0000000000        4.2857907059       -0.0000233005
     1797.5000000000        4.2316179735       -0.0000226492
     1800.0000000000        4.1782296326       -0.0000220172
     1802.5000000000        4.1256130440       -0.0000214039
     1805.0000000000        4.0737557907       -0.0000208087
     1807.5000000000        4.0226456739       -0.0000202311
     1810.0000000000        3.9722707085       -0.0000196705
     1812.5000000000        3.9226191197       -0.0000191264
     1815.0000000000        3.8736793383       -0.0000185982
     1817.5000000000        3.8254399975       -0.0000180856
     1820.0000000000        3.7778899286       -0.0000175879
     1822.5000000000        3.7310181575       -0.0000171048
     1825.0000000000        3.6848139011       -0.0000166357
     1827.5000000000        3.6392665636       -0.0000161803
     1830.0000000000        3.5943657330       -0.0000157382
     1832.5000000000        3.5501011778       -0.0000153089
     1835.0000000000        3.5064628434       -0.0000148920
     1837.5000000000        3.4634408490       -0.0000144872
     1840.0000000000        3.4210254843       -0.0000140940
     1842.5000000000        3.3792072064       -0.0000137122
     1845.0000000000        3.3379766365       -0.0000133414
     1847.5000000000        3.2973245570       -0.0000129813
     1850.0000000000        3.2572419085       -0.0000126314
     1852.5000000000        3.2177197869       -0.0000122916
     1855.0000000000        3.1787494405       -0.0000119615
     1857.5000000000        3.1403222671       -0.0000116409
     1860.0000000000        3.1024298114       -0.0000113293
     1862.5000000000        3.0650637620       -0.0000110266
     1865.0000000000        3.0282159494       -0.0000107326
     1867.5000000000        2.9918783425       -0.0000104468
     1870.0000000000        2.9560430468       -0.0000101692
     1872.5000000000        2.9207023016       -0.0000098994
     1875.0000000000        2.8858484775       -0.0000096372
     1877.5000000000        2.8514740740       -0.0000093824
     1880.0000000000        2.8175717174       -0.0000091348
     1882.5000000000        2.7841341582       -0.0000088941
     1885.0000000000        2.7511542690       -0.0000086602
     1887.5000000000        2.7186250422       -0.0000084328
     1890.0000000000        2.6865395877       -0.0000082117
     1892.5000000000        2.6548911313       -0.0000079969
     1895.0000000000        2.6236730118       -0.0000077880
     1897.5000000000        2.5928786796       -0.0000075849
     1900.0000000000        2.5625016944       -0.0000073874
     1902.5000000000        2.5325357234       -0.0000071955
     1905.0000000000        2.5029745390       -0.0000070088
     1907.5000000000        2.4738120174       -0.0000068273
     1910.0000000000        2.4450421364       -0.0000066508
     1912.5000000000        2.4166589735       -0.0000064792
     1915.0000000000        2.3886567046       -0.0000063122
     1917.5000000000        2.3610296016       -0.0000061499
     1920.0000000000        2.3337720311       -0.0000059920
     1922.5000000000        2.3068784528       -0.0000058384
     1925.0000000000        2.2803434173       -0.0000056890
     1927.5000000000        2.2541615651       -0.0000055437
     1930.0000000000        2.2283276245       -0.0000054024
     1932.5000000000        2.2028364105       -0.0000052649
     1935.0000000000        2.1776828227       -0.0000051311
     1937.5000000000        2.1528618444       -0.0000050009
     1940.0000000000        2.1283685408       -0.0000048743
     1942.5000000000        2.1041980574       -0.0000047510
     1945.0000000000        2.0803456190       -0.0000046311
     1947.5000000000        2.0568065280       -0.0000045145
     1950.0000000000        2.0335761629       -0.0000044009
     1952.5000000000        2.0106499775       -0.0000042904
     1955.0000000000        1.9880234990       -0.0000041829
     1957.5000000000        1.9656923270       -0.0000040782
     1960.0000000000        1.9436521323       -0.0000039763
     1962.5000000000        1.9218986553       -0.0000038772
     1965.0000000000        1.9004277054       -0.0000037807
     1967.5000000000        1.8792351589       -0.0000036867
     1970.0000000000        1.8583169589       -0.0000035953
     1972.5000000000        1.8376691131       -0.0000035062
     1975.0000000000        1.8172876934       -0.0000034195
     1977.5000000000        1.7971688347       -0.0000033351
     1980.0000000000        1.7773087332       -0.0000032529
     1982.5000000000        1.7577036462       -0.0000031729
     1985.0000000000        1.7383498905       -0.0000030950
     1987.5000000000        1.7192438414       -0.0000030191
     1990.0000000000        1.7003819319       -0.0000029452
     1992.5000000000        1.6817606516       -0.0000028733
     1995.0000000000        1.6633765457       -0.0000028032
     1997.5000000000        1.6452262141       -0.0000027349
