# Supplementary material for: Breaking the 1250 nm Barrier: A Computational Approach to Light Upconversion via Triplet–Triplet Annihilation in the Silica Telecom Band
Source: ACS Appl Energy Mater. 2026 Feb 12;9(4):2398–411. doi: 10.1021/acsaem.5c04014 (PMC12934551; doi:10.1021/acsaem.5c04014)
Supplement: Supplementary file 2 [file ae5c04014_si_002.zip › xyz-TTA-NIRII-Journal-2025/b3lyp-d3/monomer/opt-s0/uv-abs/tetracene-dat-td-ub3lyp-uv-abs-s0.txt]

# UV-Vis Spectrum
# X-Axis:  Wavelength (nm)
# Y-Axis:  &epsilon;
# Y-Axis2: Oscillator Strength

# Peak information
#                  X                   Y                  Y2
#    1041.2600000000        0.0000000000        0.0000000000
#     531.8600000000        0.0292000000   247625.2298637020
#     524.9300000000        0.0000000000        0.0000000000
#     494.7600000000        0.0000000000        0.0000000000
#     446.7200000000        0.0006000000     5088.1896547336
#     444.4600000000        0.0000000000        0.0000000000
#     364.2500000000        0.0000000000        0.0000000000
#     360.6400000000        0.0048000000    40705.5172378688
#     360.1000000000        0.1559000000  1322081.2786216147
#     342.7500000000        0.0000000000        0.0000000000
#     333.3300000000        0.0000000000        0.0000000000
#     322.0000000000        0.0000000000        0.0000000000
#     306.9900000000        0.0000000000        0.0000000000
#     295.0800000000        0.0095000000    80563.0028666154
#     289.6800000000        0.0000000000        0.0000000000
#     285.2200000000        0.0000000000        0.0000000000
#     281.4900000000        0.0000000000        0.0000000000
#     275.1900000000        0.0007000000     5936.2212638559
#     266.0200000000        1.8552000000 15732682.4124363009
#     265.7200000000        0.0000000000        0.0000000000
#     261.7300000000        0.0000000000        0.0000000000
#     259.6600000000        0.0000000000        0.0000000000
#     259.4500000000        0.0000000000        0.0000000000
#     257.7100000000        0.0000000000        0.0000000000
#     256.4600000000        0.0000000000        0.0000000000
#     252.7700000000        0.1615000000  1369571.0487324609
#     252.1500000000        0.0003000000     2544.0948273668
#     243.7400000000        0.0000000000        0.0000000000
#     242.8800000000        0.0033000000    27985.0431010348
#     240.6300000000        0.0000000000        0.0000000000
#     238.4000000000        0.3216000000  2727269.6549372105
#     232.5900000000        0.0000000000        0.0000000000
#     228.9200000000        0.0008000000     6784.2528729781
#     227.8000000000        0.0006000000     5088.1896547336
#     226.9200000000        0.0000000000        0.0000000000
#     226.9200000000        0.0000000000        0.0000000000
#     225.8800000000        0.0000000000        0.0000000000
#     225.6200000000        0.0000000000        0.0000000000
#     221.9100000000        0.0000000000        0.0000000000
#     219.9700000000        0.0267000000   226424.4396356453
#     219.1600000000        0.0000000000        0.0000000000
#     216.1200000000        0.0000000000        0.0000000000
#     215.4900000000        0.0025000000    21200.7902280567
#     213.3600000000        0.1951000000  1654509.6693975430
#     212.9100000000        0.0000000000        0.0000000000
#     210.0600000000        0.0000000000        0.0000000000
#     208.9300000000        0.0000000000        0.0000000000
#     205.9200000000        0.0000000000        0.0000000000
#     205.8600000000        0.0000000000        0.0000000000
#     205.3200000000        0.0000000000        0.0000000000
#     202.3300000000        0.0189000000   160277.9741241085
#     200.6000000000        0.0155000000   131444.8994139514
#     200.4600000000        0.0002000000     1696.0632182445
#     198.6200000000        0.0000000000        0.0000000000
#     197.6300000000        0.0464000000   393486.6666327319
#     196.6200000000        0.0000000000        0.0000000000
#     196.5500000000        0.0000000000        0.0000000000
#     195.7600000000        0.0000000000        0.0000000000
#     195.0800000000        0.0010000000     8480.3160912227
#     193.7900000000        0.0000000000        0.0000000000
#     192.8000000000        0.0000000000        0.0000000000
#     192.3900000000        0.0130000000   110244.1091858947
#     191.7200000000        0.0000000000        0.0000000000
#     191.3600000000        0.0245000000   207767.7442349555
#     191.0600000000        0.0000000000        0.0000000000
#     190.4100000000        0.0000000000        0.0000000000
#     190.1000000000        0.0000000000        0.0000000000
#     189.8500000000        0.0000000000        0.0000000000
#     189.3400000000        0.0000000000        0.0000000000
#     189.3200000000        0.0000000000        0.0000000000
#     189.0500000000        0.0012000000    10176.3793094672
#     188.7000000000        0.0000000000        0.0000000000
#     188.6800000000        0.0000000000        0.0000000000
#     188.4800000000        0.0000000000        0.0000000000
#     188.2000000000        0.0000000000        0.0000000000
#     187.6500000000        0.0000000000        0.0000000000
#     186.6100000000        0.0038000000    32225.2011466462
#     184.2600000000        0.0000000000        0.0000000000
#     183.6800000000        0.0581000000   492706.3649000372
#     182.8600000000        0.0239000000   202679.5545802219
#     181.5200000000        0.0000000000        0.0000000000
#     180.3100000000        0.0015000000    12720.4741368340
#     180.1600000000        0.0000000000        0.0000000000
#     179.5400000000        0.0000000000        0.0000000000
#     177.4900000000        0.0000000000        0.0000000000
#     176.0200000000        0.0000000000        0.0000000000
#     175.3200000000        0.0000000000        0.0000000000
#     174.8000000000        0.0030000000    25440.9482736680
#     173.4900000000        0.0000000000        0.0000000000
#     173.3100000000        0.0000000000        0.0000000000
#     172.2900000000        0.0000000000        0.0000000000
#     172.0600000000        0.0039000000    33073.2327557684
#     171.9600000000        0.0000000000        0.0000000000
#     171.6000000000        0.0000000000        0.0000000000
#     171.2600000000        0.0000000000        0.0000000000
#     171.1000000000        0.0264000000   223880.3448082785
#     170.5500000000        0.0052000000    44097.6436743579
#     169.6200000000        0.0000000000        0.0000000000
#     169.1500000000        0.2113000000  1791890.7900753503
#     169.0100000000        0.0000000000        0.0000000000

# Spectra
#                  X                   Y               DY/DX
     -500.0000000000        0.0000000000       -0.0000000000
     -496.8750000000        0.0000000000       -0.0000000000
     -493.7500000000        0.0000000000       -0.0000000000
     -490.6250000000        0.0000000000       -0.0000000000
     -487.5000000000        0.0000000000       -0.0000000000
     -484.3750000000        0.0000000000       -0.0000000000
     -481.2500000000        0.0000000000       -0.0000000000
     -478.1250000000        0.0000000000       -0.0000000000
     -475.0000000000        0.0000000000       -0.0000000000
     -471.8750000000        0.0000000000       -0.0000000000
     -468.7500000000        0.0000000000       -0.0000000000
     -465.6250000000        0.0000000000       -0.0000000000
     -462.5000000000        0.0000000000       -0.0000000000
     -459.3750000000        0.0000000000       -0.0000000000
     -456.2500000000        0.0000000000       -0.0000000000
     -453.1250000000        0.0000000000       -0.0000000000
     -450.0000000000        0.0000000000       -0.0000000000
     -446.8750000000        0.0000000000       -0.0000000000
     -443.7500000000        0.0000000000       -0.0000000000
     -440.6250000000        0.0000000000       -0.0000000000
     -437.5000000000        0.0000000000       -0.0000000000
     -434.3750000000        0.0000000000       -0.0000000000
     -431.2500000000        0.0000000000       -0.0000000000
     -428.1250000000        0.0000000000       -0.0000000000
     -425.0000000000        0.0000000000       -0.0000000000
     -421.8750000000        0.0000000000       -0.0000000000
     -418.7500000000        0.0000000000       -0.0000000000
     -415.6250000000        0.0000000000       -0.0000000000
     -412.5000000000        0.0000000000       -0.0000000000
     -409.3750000000        0.0000000000       -0.0000000000
     -406.2500000000        0.0000000000       -0.0000000000
     -403.1250000000        0.0000000000       -0.0000000000
     -400.0000000000        0.0000000000       -0.0000000000
     -396.8750000000        0.0000000000       -0.0000000000
     -393.7500000000        0.0000000000       -0.0000000000
     -390.6250000000        0.0000000000       -0.0000000000
     -387.5000000000        0.0000000000       -0.0000000000
     -384.3750000000        0.0000000000       -0.0000000000
     -381.2500000000        0.0000000000       -0.0000000000
     -378.1250000000        0.0000000000       -0.0000000000
     -375.0000000000        0.0000000000       -0.0000000000
     -371.8750000000        0.0000000000       -0.0000000000
     -368.7500000000        0.0000000000       -0.0000000000
     -365.6250000000        0.0000000000       -0.0000000000
     -362.5000000000        0.0000000000       -0.0000000000
     -359.3750000000        0.0000000000       -0.0000000000
     -356.2500000000        0.0000000000       -0.0000000000
     -353.1250000000        0.0000000000       -0.0000000000
     -350.0000000000        0.0000000000       -0.0000000000
     -346.8750000000        0.0000000000       -0.0000000000
     -343.7500000000        0.0000000000       -0.0000000000
     -340.6250000000        0.0000000000       -0.0000000000
     -337.5000000000        0.0000000000       -0.0000000000
     -334.3750000000        0.0000000000       -0.0000000000
     -331.2500000000        0.0000000000       -0.0000000000
     -328.1250000000        0.0000000000       -0.0000000000
     -325.0000000000        0.0000000000       -0.0000000000
     -321.8750000000        0.0000000000       -0.0000000000
     -318.7500000000        0.0000000000       -0.0000000000
     -315.6250000000        0.0000000000       -0.0000000000
     -312.5000000000        0.0000000000       -0.0000000000
     -309.3750000000        0.0000000000       -0.0000000000
     -306.2500000000        0.0000000000       -0.0000000000
     -303.1250000000        0.0000000000       -0.0000000000
     -300.0000000000        0.0000000000       -0.0000000000
     -296.8750000000        0.0000000000       -0.0000000000
     -293.7500000000        0.0000000000       -0.0000000000
     -290.6250000000        0.0000000000       -0.0000000000
     -287.5000000000        0.0000000000       -0.0000000000
     -284.3750000000        0.0000000000       -0.0000000000
     -281.2500000000        0.0000000000       -0.0000000000
     -278.1250000000        0.0000000000       -0.0000000000
     -275.0000000000        0.0000000000       -0.0000000000
     -271.8750000000        0.0000000000       -0.0000000000
     -268.7500000000        0.0000000000       -0.0000000000
     -265.6250000000        0.0000000000       -0.0000000000
     -262.5000000000        0.0000000000       -0.0000000000
     -259.3750000000        0.0000000000       -0.0000000000
     -256.2500000000        0.0000000000       -0.0000000000
     -253.1250000000        0.0000000000       -0.0000000000
     -250.0000000000        0.0000000000       -0.0000000000
     -246.8750000000        0.0000000000       -0.0000000000
     -243.7500000000        0.0000000000       -0.0000000000
     -240.6250000000        0.0000000000       -0.0000000000
     -237.5000000000        0.0000000000       -0.0000000000
     -234.3750000000        0.0000000000        0.0000000000
     -231.2500000000        0.0000000000        0.0000000000
     -228.1250000000        0.0000000000        0.0000000000
     -225.0000000000        0.0000000000        0.0000000000
     -221.8750000000        0.0000000000        0.0000000000
     -218.7500000000        0.0000000000        0.0000000000
     -215.6250000000        0.0000000000        0.0000000000
     -212.5000000000        0.0000000000        0.0000000000
     -209.3750000000        0.0000000000        0.0000000000
     -206.2500000000        0.0000000000        0.0000000000
     -203.1250000000        0.0000000000        0.0000000000
     -200.0000000000        0.0000000000        0.0000000000
     -196.8750000000        0.0000000000        0.0000000000
     -193.7500000000        0.0000000000        0.0000000000
     -190.6250000000        0.0000000000        0.0000000000
     -187.5000000000        0.0000000000        0.0000000000
     -184.3750000000        0.0000000000        0.0000000000
     -181.2500000000        0.0000000000        0.0000000000
     -178.1250000000        0.0000000000        0.0000000000
     -175.0000000000        0.0000000000        0.0000000000
     -171.8750000000        0.0000000000        0.0000000000
     -168.7500000000        0.0000000000        0.0000000000
     -165.6250000000        0.0000000000        0.0000000000
     -162.5000000000        0.0000000000        0.0000000000
     -159.3750000000        0.0000000000        0.0000000000
     -156.2500000000        0.0000000000        0.0000000000
     -153.1250000000        0.0000000000        0.0000000000
     -150.0000000000        0.0000000000        0.0000000000
     -146.8750000000        0.0000000000        0.0000000000
     -143.7500000000        0.0000000000        0.0000000000
     -140.6250000000        0.0000000000        0.0000000000
     -137.5000000000        0.0000000000        0.0000000000
     -134.3750000000        0.0000000000        0.0000000000
     -131.2500000000        0.0000000000        0.0000000000
     -128.1250000000        0.0000000000        0.0000000000
     -125.0000000000        0.0000000000        0.0000000000
     -121.8750000000        0.0000000000        0.0000000000
     -118.7500000000        0.0000000000        0.0000000000
     -115.6250000000        0.0000000000        0.0000000000
     -112.5000000000        0.0000000000        0.0000000000
     -109.3750000000        0.0000000000        0.0000000000
     -106.2500000000        0.0000000000        0.0000000000
     -103.1250000000        0.0000000000        0.0000000000
     -100.0000000000        0.0000000000        0.0000000000
      -96.8750000000        0.0000000000        0.0000000000
      -93.7500000000        0.0000000000        0.0000000000
      -90.6250000000        0.0000000000        0.0000000000
      -87.5000000000        0.0000000000        0.0000000000
      -84.3750000000        0.0000000000        0.0000000000
      -81.2500000000        0.0000000000        0.0000000000
      -78.1250000000        0.0000000000        0.0000000000
      -75.0000000000        0.0000000000        0.0000000000
      -71.8750000000        0.0000000000        0.0000000000
      -68.7500000000        0.0000000000        0.0000000000
      -65.6250000000        0.0000000000        0.0000000000
      -62.5000000000        0.0000000000        0.0000000000
      -59.3750000000        0.0000000000        0.0000000000
      -56.2500000000        0.0000000000        0.0000000000
      -53.1250000000        0.0000000000        0.0000000000
      -50.0000000000        0.0000000000        0.0000000000
      -46.8750000000        0.0000000000        0.0000000000
      -43.7500000000        0.0000000000        0.0000000000
      -40.6250000000        0.0000000000        0.0000000000
      -37.5000000000        0.0000000000        0.0000000000
      -34.3750000000        0.0000000000        0.0000000000
      -31.2500000000        0.0000000000        0.0000000000
      -28.1250000000        0.0000000000        0.0000000000
      -25.0000000000        0.0000000000        0.0000000000
      -21.8750000000        0.0000000000        0.0000000000
      -18.7500000000        0.0000000000        0.0000000000
      -15.6250000000        0.0000000000        0.0000000000
      -12.5000000000        0.0000000000        0.0000000000
       -9.3750000000        0.0000000000        0.0000000000
       -6.2500000000        0.0000000000        0.0000000000
       -3.1250000000        0.0000000000        0.0000000000
        0.0000000000        0.0000000000        0.0000000000
        3.1250000000        0.0000000000        0.0000000000
        6.2500000000        0.0000000000        0.0000000000
        9.3750000000        0.0000000000        0.0000000000
       12.5000000000        0.0000000000        0.0000000000
       15.6250000000        0.0000000000        0.0000000000
       18.7500000000        0.0000000000        0.0000000000
       21.8750000000        0.0000000000        0.0000000000
       25.0000000000        0.0000000000        0.0000000000
       28.1250000000        0.0000000000        0.0000000000
       31.2500000000        0.0000000000        0.0000000000
       34.3750000000        0.0000000000        0.0000000000
       37.5000000000        0.0000000000        0.0000000000
       40.6250000000        0.0000000000        0.0000000000
       43.7500000000        0.0000000000        0.0000000000
       46.8750000000        0.0000000000        0.0000000000
       50.0000000000        0.0000000000        0.0000000000
       53.1250000000        0.0000000000        0.0000000000
       56.2500000000        0.0000000000        0.0000000000
       59.3750000000        0.0000000000        0.0000000000
       62.5000000000        0.0000000000        0.0000000000
       65.6250000000        0.0000000000        0.0000000000
       68.7500000000        0.0000000000        0.0000000000
       71.8750000000        0.0000000000        0.0000000000
       75.0000000000        0.0000000000        0.0000000000
       78.1250000000        0.0000000000        0.0000000000
       81.2500000000        0.0000000000        0.0000000000
       84.3750000000        0.0000000000        0.0000000000
       87.5000000000        0.0000000000        0.0000000000
       90.6250000000        0.0000000000        0.0000000000
       93.7500000000        0.0000000000        0.0000000000
       96.8750000000        0.0000000000        0.0000000000
      100.0000000000        0.0000000000        0.0000000000
      103.1250000000        0.0000000000        0.0000000000
      106.2500000000        0.0000000000        0.0000000000
      109.3750000000        0.0000000000        0.0000000000
      112.5000000000        0.0000000000        0.0000000000
      115.6250000000        0.0000000000        0.0000000000
      118.7500000000        0.0000000000        0.0000000000
      121.8750000000        0.0000000000        0.0000000000
      125.0000000000        0.0000000000        0.0000000000
      128.1250000000        0.0000000000        0.0000000000
      131.2500000000        0.0000000060        0.0000000000
      134.3750000000        0.0000014938        0.0000000000
      137.5000000000        0.0001647712        0.0000000000
      140.6250000000        0.0088333403        0.0000000068
      143.7500000000        0.2493248632        0.0000058202
      146.8750000000        3.9757114976        0.0015052497
      150.0000000000       38.1162579722        0.1324486366
      153.1250000000      232.1665068924        4.4172040739
      156.2500000000      943.5855354131       61.1388796360
      159.3750000000     2673.9259723914      376.8170039359
      162.5000000000     5499.7312109423     1073.8546094467
      165.6250000000     8530.9815550169     1345.5796094785
      168.7500000000    10388.4216941298      353.5211785448
      171.8750000000    10425.5031023675     -826.4385535089
      175.0000000000     9214.1326839963     -877.5971320156
      178.1250000000     7816.6761200565     -246.7651833884
      181.2500000000     6889.1148976641      109.5952927045
      184.3750000000     6492.0481269584       60.6731947057
      187.5000000000     6426.2194063958      -30.4083803086
      190.6250000000     6542.9859836542       -2.6693292880
      193.7500000000     6821.2551925806       49.4597970185
      196.8750000000     7306.6374127850       70.7281929877
      200.0000000000     8028.1829784551      140.0051934617
      203.1250000000     8939.0208839393      310.5655919735
      206.2500000000     9905.7213431690      466.1573599022
      209.3750000000    10762.5114587584      415.7691854400
      212.5000000000    11407.4375435057      124.8670497561
      215.6250000000    11879.4066363048     -213.9524803152
      218.7500000000    12364.3630193254     -349.1619320690
      221.8750000000    13131.0422998379     -173.0264711208
      225.0000000000    14444.7023876530      221.2422052750
      228.1250000000    16512.9881948841      625.3571792464
      231.2500000000    19483.7032622517      857.4890328883
      234.3750000000    23471.4917520080      879.1981959805
      237.5000000000    28570.8409893850      826.0071641253
      240.6250000000    34826.3250696616      928.7792280698
      243.7500000000    42164.3839121210     1367.8628676102
      246.8750000000    50320.8799431112     2143.7658427585
      250.0000000000    58807.6247582804     3036.6382037686
      253.1250000000    66945.9502548015     3680.3378545858
      256.2500000000    73966.4515620055     3721.4933402785
      259.3750000000    79146.8185081500     2987.8080984790
      262.5000000000    81946.2384135422     1577.5080374321
      265.6250000000    82098.7497365053     -178.3522418977
      268.7500000000    79644.5820854916    -1856.2511019881
      271.8750000000    74899.2453266064    -3103.6646616667
      275.0000000000    68376.8212092993    -3745.4341656720
      278.1250000000    60692.0794101426    -3798.5506534207
      281.2500000000    52465.4223581973    -3414.0398013546
      284.3750000000    44247.9637485256    -2792.0470320349
      287.5000000000    36475.0048387791    -2111.5045514368
      290.6250000000    29447.9669402907    -1493.6531290892
      293.7500000000    23339.2825689670     -997.4113134733
      296.8750000000    18212.2630329119     -633.7495727120
      300.0000000000    14048.0016546551     -385.6779139772
      303.1250000000    10772.9723711373     -225.2607783929
      306.2500000000     8283.1897091944     -124.4850438273
      309.3750000000     6462.9083282505      -60.4039747116
      312.5000000000     5197.4751806701      -16.4418780164
      315.6250000000     4380.9888021817       18.2311779243
      318.7500000000     3919.9253666658       49.9339534246
      321.8750000000     3733.9982290854       81.6473514833
      325.0000000000     3755.3793646947      113.9242785649
      328.1250000000     3927.1566182977      145.5798958169
      331.2500000000     4201.6216440057      174.2795829780
      334.3750000000     4538.7345142206      197.1141151317
      337.5000000000     4904.9175612894      211.1844619841
      340.6250000000     5272.1985294134      214.1558038225
      343.7500000000     5617.6454176328      204.7060380499
      346.8750000000     5923.0009732823      182.7952336802
      350.0000000000     6174.4208317664      149.7128531241
      353.1250000000     6362.2340188592      107.9048507288
      356.2500000000     6480.6683376428       60.6268540638
      359.3750000000     6527.5089840762       11.4997624984
      362.5000000000     6503.6819267376      -35.9460857227
      365.6250000000     6412.7715758779      -78.6619730744
      368.7500000000     6260.4941046385     -114.3548546166
      371.8750000000     6054.1536732151     -141.6220408064
      375.0000000000     5802.1096668925     -159.9521878785
      378.1250000000     5513.2801702701     -169.6190304202
      381.2500000000     5196.7016198850     -171.5053628632
      384.3750000000     4861.1581484782     -166.8965207989
      387.5000000000     4514.8875705111     -157.2772547641
      390.6250000000     4165.3649972832     -144.1564473483
      393.7500000000     3819.1601715936     -128.9334995105
      396.8750000000     3481.8609931278     -112.8106094004
      400.0000000000     3158.0533903158      -96.7478782407
      403.1250000000     2851.3465691286      -81.4536391611
      406.2500000000     2564.4325375436      -67.4004164354
      409.3750000000     2299.1694315319      -54.8569171976
      412.5000000000     2056.6793164996      -43.9277412676
      415.6250000000     1837.4525900058      -34.5944181964
      418.7500000000     1641.4526850002      -26.7534359186
      421.8750000000     1468.2163265149      -20.2487766985
      425.0000000000     1316.9460285517      -14.8979474673
      428.1250000000     1186.5927690315      -10.5115317465
      431.2500000000     1075.9278175949       -6.9069300357
      434.3750000000      983.6035066555       -3.9172697930
      437.5000000000      908.2033408330       -1.3965446871
      440.6250000000      848.2822556147        0.7780290624
      443.7500000000      802.3980910008        2.7056032432
      446.8750000000      769.1354705097        4.4625788162
      450.0000000000      747.1233002535        6.1042949079
      453.1250000000      735.0470543533        7.6671910032
      456.2500000000      731.6569157030        9.1712226162
      459.3750000000      735.7727148652       10.6223921322
      462.5000000000      746.2864704147       12.0153086789
      465.6250000000      762.1631931980       13.3357202342
      468.7500000000      782.4404831546       14.5629745895
      471.8750000000      806.2273260417       15.6723696006
      475.0000000000      832.7023917679       16.6373525557
      478.1250000000      861.1120473561       17.4315272924
      481.2500000000      890.7682257811       18.0304283614
      484.3750000000      921.0462360480       18.4130253130
      487.5000000000      951.3825582938       18.5629273433
      490.6250000000      981.2726384618       18.4692686522
      493.7500000000     1010.2686781504       18.1272670231
      496.8750000000     1037.9774045428       17.5384612277
      500.0000000000     1064.0578009622       16.7106457345
      503.1250000000     1088.2187788709       15.6575328201
      506.2500000000     1110.2167755625       14.3981817253
      509.3750000000     1129.8532671446       12.9562414069
      512.5000000000     1146.9721927032       11.3590574318
      515.6250000000     1161.4572920028        9.6366946322
      518.7500000000     1173.2293651561        7.8209254925
      521.8750000000     1182.2434680122        5.9442302637
      525.0000000000     1188.4860613223        4.0388489891
      528.1250000000     1191.9721349385        2.1359185359
      531.2500000000     1192.7423303576        0.2647199231
      534.3750000000     1190.8600858965       -1.5479467598
      537.5000000000     1186.4088287620       -3.2782502764
      540.6250000000     1179.4892374064       -4.9056765286
      543.7500000000     1170.2165959717       -6.4132409013
      546.8750000000     1158.7182604832       -7.7875734515
      550.0000000000     1145.1312539087       -9.0188896449
      553.1250000000     1129.6000043859      -10.1008620894
      556.2500000000     1112.2742379815      -11.0304103439
      559.3750000000     1093.3070343720      -11.8074265142
      562.5000000000     1072.8530509404      -12.4344541180
      565.6250000000     1051.0669180318      -12.9163367810
      568.7500000000     1028.1018055590      -13.2598518699
      571.8750000000     1004.1081588499      -13.4733423538
      575.0000000000      979.2325995976      -13.5663581428
      578.1250000000      953.6169860347      -13.5493160307
      581.2500000000      927.3976250033      -13.4331852627
      584.3750000000      900.7046274300      -13.2292037474
      587.5000000000      873.6613978309      -12.9486281077
      590.6250000000      846.3842478351      -12.6025191468
      593.7500000000      818.9821233268      -12.2015629265
      596.8750000000      791.5564346167      -11.7559265244
      600.0000000000      764.2009790571      -11.2751466437
      603.1250000000      737.0019456783      -10.7680485874
      606.2500000000      710.0379917164      -10.2426926574
      609.3750000000      683.3803813120       -9.7063447635
      612.5000000000      657.0931771514       -9.1654679176
      615.6250000000      631.2334763795       -8.6257312999
      618.7500000000      605.8516827211       -8.0920337012
      621.8750000000      580.9918073821       -7.5685383373
      625.0000000000      556.6917919507       -7.0587162815
      628.1250000000      532.9838471722       -6.5653960399
      631.2500000000      509.8948021115       -6.0908170964
      634.3750000000      487.4464588456       -5.6366855582
      637.5000000000      465.6559484241       -5.2042303292
      640.6250000000      444.5360844092       -4.7942585234
      643.7500000000      424.0957108405       -4.4072090914
      646.8750000000      404.3400419673       -4.0432038704
      650.0000000000      385.2709915514       -3.7020954828
      653.1250000000      366.8874899624       -3.3835116875
      656.2500000000      349.1857876693       -3.0868959508
      659.3750000000      332.1597440706       -2.8115441295
      662.5000000000      315.8011009126       -2.5566372710
      665.6250000000      300.0997398099       -2.3212706173
      668.7500000000      285.0439236199       -2.1044789659
      671.8750000000      270.6205216213       -1.9052585905
      675.0000000000      256.8152186221       -1.7225859554
      678.1250000000      243.6127082674       -1.5554334809
      681.2500000000      230.9968709350       -1.4027826269
      684.3750000000      218.9509367106       -1.2636345615
      687.5000000000      207.4576340054       -1.1370186823
      690.6250000000      196.4993244450       -1.0219992431
      693.7500000000      186.0581246972       -0.9176803287
      696.8750000000      176.1160159416       -0.8232094036
      700.0000000000      166.6549416967       -0.7377796435
      703.1250000000      157.6568947315       -0.6606312388
      706.2500000000      149.1039937863       -0.5910518428
      709.3750000000      140.9785508178       -0.5283763169
      712.5000000000      133.2631294705       -0.4719859090
      715.6250000000      125.9405954549       -0.4213069841
      718.7500000000      118.9941594907       -0.3758094095
      721.8750000000      112.4074134455       -0.3350046840
      725.0000000000      106.1643602704       -0.2984438875
      728.1250000000      100.2494383049       -0.2657155121
      731.2500000000       94.6475404874       -0.2364432304
      734.3750000000       89.3440289824       -0.2102836435
      737.5000000000       84.3247456953       -0.1869240431
      740.6250000000       79.5760191212       -0.1660802171
      743.7500000000       75.0846679359       -0.1474943203
      746.8750000000       70.8380017138       -0.1309328254
      750.0000000000       66.8238191204       -0.1161845678
      753.1250000000       63.0304039053       -0.1030588918
      756.2500000000       59.4465189909       -0.0913839031
      759.3750000000       56.0613989264       -0.0810048297
      762.5000000000       52.8647409541       -0.0717824926
      765.6250000000       49.8466949109       -0.0635918839
      768.7500000000       46.9978521654       -0.0563208505
      771.8750000000       44.3092337738       -0.0498688791
      775.0000000000       41.7722780165       -0.0441459787
      778.1250000000       39.3788274599       -0.0390716556
      781.2500000000       37.1211156753       -0.0345739756
      784.3750000000       34.9917537268       -0.0305887086
      787.5000000000       32.9837165309       -0.0270585490
      790.6250000000       31.0903291756       -0.0239324081
      793.7500000000       29.3052532775       -0.0211647721
      796.8750000000       27.6224734418       -0.0187151210
      800.0000000000       26.0362838842       -0.0165474040
      803.1250000000       24.5412752639       -0.0146295653
      806.2500000000       23.1323217673       -0.0129331175
      809.3750000000       21.8045684791       -0.0114327585
      812.5000000000       20.5534190674       -0.0101060256
      815.6250000000       19.3745238064       -0.0089329869
      818.7500000000       18.2637679539       -0.0078959639
      821.8750000000       17.2172604980       -0.0069792829
      825.0000000000       16.2313232812       -0.0061690533
      828.1250000000       15.3024805101       -0.0054529691
      831.2500000000       14.4274486516       -0.0048201319
      834.3750000000       13.6031267186       -0.0042608927
      837.5000000000       12.8265869417       -0.0037667114
      840.6250000000       12.0950658252       -0.0033300313
      843.7500000000       11.4059555803       -0.0029441675
      846.8750000000       10.7567959312       -0.0026032077
      850.0000000000       10.1452662849       -0.0023019241
      853.1250000000        9.5691782564       -0.0020356948
      856.2500000000        9.0264685408       -0.0018004347
      859.3750000000        8.5151921209       -0.0015925332
      862.5000000000        8.0335158017       -0.0014087999
      865.6250000000        7.5797120588       -0.0012464160
      868.7500000000        7.1521531919       -0.0011028913
      871.8750000000        6.7493057706       -0.0009760259
      875.0000000000        6.3697253625       -0.0008638768
      878.1250000000        6.0120515316       -0.0007647279
      881.2500000000        5.6750030960       -0.0006770634
      884.3750000000        5.3573736343       -0.0005995448
      887.5000000000        5.0580272300       -0.0005309900
      890.6250000000        4.7758944424       -0.0004703552
      893.7500000000        4.5099684950       -0.0004167185
      896.8750000000        4.2593016699       -0.0003692657
      900.0000000000        4.0230018998       -0.0003272781
      903.1250000000        3.8002295466       -0.0002901207
      906.2500000000        3.5901943594       -0.0002572327
      909.3750000000        3.3921526005       -0.0002281191
      912.5000000000        3.2054043338       -0.0002023423
      915.6250000000        3.0292908642       -0.0001795160
      918.7500000000        2.8631923233       -0.0001592991
      921.8750000000        2.7065253912       -0.0001413898
      925.0000000000        2.5587411491       -0.0001255220
      928.1250000000        2.4193230540       -0.0001114602
      931.2500000000        2.2877850311       -0.0000989964
      934.3750000000        2.1636696752       -0.0000879469
      937.5000000000        2.0465465567       -0.0000781491
      940.6250000000        1.9360106264       -0.0000694596
      943.7500000000        1.8316807125       -0.0000617512
      946.8750000000        1.7331981060       -0.0000549117
      950.0000000000        1.6402252285       -0.0000488419
      953.1250000000        1.5524443787       -0.0000434540
      956.2500000000        1.4695565521       -0.0000386702
      959.3750000000        1.3912803308       -0.0000344219
      962.5000000000        1.3173508385       -0.0000306482
      965.6250000000        1.2475187575       -0.0000272954
      968.7500000000        1.1815494038       -0.0000243157
      971.8750000000        1.1192218577       -0.0000216671
      975.0000000000        1.0603281447       -0.0000193121
      978.1250000000        1.0046724667       -0.0000172177
      981.2500000000        0.9520704783       -0.0000153546
      984.3750000000        0.9023486056       -0.0000136969
      987.5000000000        0.8553434071       -0.0000122214
      990.6250000000        0.8109009712       -0.0000109080
      993.7500000000        0.7688763510       -0.0000097384
      996.8750000000        0.7291330320       -0.0000086966
     1000.0000000000        0.6915424323       -0.0000077684
     1003.1250000000        0.6559834320       -0.0000069413
     1006.2500000000        0.6223419313       -0.0000062040
     1009.3750000000        0.5905104353       -0.0000055466
     1012.5000000000        0.5603876627       -0.0000049602
     1015.6250000000        0.5318781786       -0.0000044371
     1018.7500000000        0.5048920497       -0.0000039704
     1021.8750000000        0.4793445190       -0.0000035537
     1025.0000000000        0.4551557010       -0.0000031817
     1028.1250000000        0.4322502948       -0.0000028495
     1031.2500000000        0.4105573138       -0.0000025527
     1034.3750000000        0.3900098329       -0.0000022874
     1037.5000000000        0.3705447495       -0.0000020504
     1040.6250000000        0.3521025592       -0.0000018384
     1043.7500000000        0.3346271455       -0.0000016488
     1046.8750000000        0.3180655810       -0.0000014793
     1050.0000000000        0.3023679414       -0.0000013275
     1053.1250000000        0.2874871303       -0.0000011917
     1056.2500000000        0.2733787137       -0.0000010701
     1059.3750000000        0.2600007657       -0.0000009611
     1062.5000000000        0.2473137225       -0.0000008636
     1065.6250000000        0.2352802451       -0.0000007761
     1068.7500000000        0.2238650903       -0.0000006977
     1071.8750000000        0.2130349897       -0.0000006275
     1075.0000000000        0.2027585351       -0.0000005644
     1078.1250000000        0.1930060715       -0.0000005079
     1081.2500000000        0.1837495959       -0.0000004571
     1084.3750000000        0.1749626622       -0.0000004116
     1087.5000000000        0.1666202920       -0.0000003707
     1090.6250000000        0.1586988899       -0.0000003339
     1093.7500000000        0.1511761650       -0.0000003009
     1096.8750000000        0.1440310557       -0.0000002713
     1100.0000000000        0.1372436598       -0.0000002446
     1103.1250000000        0.1307951687       -0.0000002206
     1106.2500000000        0.1246678045       -0.0000001990
     1109.3750000000        0.1188447624       -0.0000001796
     1112.5000000000        0.1133101546       -0.0000001622
     1115.6250000000        0.1080489590       -0.0000001464
     1118.7500000000        0.1030469704       -0.0000001323
     1121.8750000000        0.0982907539       -0.0000001195
     1125.0000000000        0.0937676019       -0.0000001080
     1128.1250000000        0.0894654935       -0.0000000977
     1131.2500000000        0.0853730553       -0.0000000883
     1134.3750000000        0.0814795258       -0.0000000799
     1137.5000000000        0.0777747210       -0.0000000723
     1140.6250000000        0.0742490022       -0.0000000654
     1143.7500000000        0.0708932455       -0.0000000593
     1146.8750000000        0.0676988136       -0.0000000537
     1150.0000000000        0.0646575284       -0.0000000486
     1153.1250000000        0.0617616460       -0.0000000441
     1156.2500000000        0.0590038324       -0.0000000399
     1159.3750000000        0.0563771409       -0.0000000362
     1162.5000000000        0.0538749914       -0.0000000328
     1165.6250000000        0.0514911494       -0.0000000298
     1168.7500000000        0.0492197077       -0.0000000270
     1171.8750000000        0.0470550683       -0.0000000246
     1175.0000000000        0.0449919256       -0.0000000223
     1178.1250000000        0.0430252504       -0.0000000203
     1181.2500000000        0.0411502750       -0.0000000184
     1184.3750000000        0.0393624788       -0.0000000167
     1187.5000000000        0.0376575753       -0.0000000152
     1190.6250000000        0.0360314992       -0.0000000138
     1193.7500000000        0.0344803946       -0.0000000126
     1196.8750000000        0.0330006035       -0.0000000114
     1200.0000000000        0.0315886556       -0.0000000104
     1203.1250000000        0.0302412580       -0.0000000095
     1206.2500000000        0.0289552857       -0.0000000086
     1209.3750000000        0.0277277728       -0.0000000079
     1212.5000000000        0.0265559041       -0.0000000072
     1215.6250000000        0.0254370066       -0.0000000065
     1218.7500000000        0.0243685428       -0.0000000060
     1221.8750000000        0.0233481027       -0.0000000054
     1225.0000000000        0.0223733977       -0.0000000050
     1228.1250000000        0.0214422540       -0.0000000045
     1231.2500000000        0.0205526065       -0.0000000041
     1234.3750000000        0.0197024932       -0.0000000038
     1237.5000000000        0.0188900497       -0.0000000034
     1240.6250000000        0.0181135044       -0.0000000031
     1243.7500000000        0.0173711734       -0.0000000029
     1246.8750000000        0.0166614559       -0.0000000026
     1250.0000000000        0.0159828302       -0.0000000024
     1253.1250000000        0.0153338493       -0.0000000022
     1256.2500000000        0.0147131375       -0.0000000020
     1259.3750000000        0.0141193861       -0.0000000018
     1262.5000000000        0.0135513503       -0.0000000017
     1265.6250000000        0.0130078463       -0.0000000015
     1268.7500000000        0.0124877474       -0.0000000014
     1271.8750000000        0.0119899816       -0.0000000013
     1275.0000000000        0.0115135289       -0.0000000012
     1278.1250000000        0.0110574184       -0.0000000011
     1281.2500000000        0.0106207257       -0.0000000010
     1284.3750000000        0.0102025711       -0.0000000009
     1287.5000000000        0.0098021167       -0.0000000008
     1290.6250000000        0.0094185648       -0.0000000008
     1293.7500000000        0.0090511557       -0.0000000007
     1296.8750000000        0.0086991655       -0.0000000006
     1300.0000000000        0.0083619050       -0.0000000006
     1303.1250000000        0.0080387173       -0.0000000005
     1306.2500000000        0.0077289767       -0.0000000005
     1309.3750000000        0.0074320866       -0.0000000005
     1312.5000000000        0.0071474787       -0.0000000004
     1315.6250000000        0.0068746112       -0.0000000004
     1318.7500000000        0.0066129674       -0.0000000004
     1321.8750000000        0.0063620550       -0.0000000003
     1325.0000000000        0.0061214043       -0.0000000003
     1328.1250000000        0.0058905675       -0.0000000003
     1331.2500000000        0.0056691174       -0.0000000003
     1334.3750000000        0.0054566465       -0.0000000002
     1337.5000000000        0.0052527661       -0.0000000002
     1340.6250000000        0.0050571053       -0.0000000002
     1343.7500000000        0.0048693101       -0.0000000002
     1346.8750000000        0.0046890428       -0.0000000002
     1350.0000000000        0.0045159809       -0.0000000002
     1353.1250000000        0.0043498166       -0.0000000001
     1356.2500000000        0.0041902562       -0.0000000001
     1359.3750000000        0.0040370190       -0.0000000001
     1362.5000000000        0.0038898371       -0.0000000001
     1365.6250000000        0.0037484546       -0.0000000001
     1368.7500000000        0.0036126271       -0.0000000001
     1371.8750000000        0.0034821211       -0.0000000001
     1375.0000000000        0.0033567136       -0.0000000001
     1378.1250000000        0.0032361914       -0.0000000001
     1381.2500000000        0.0031203507       -0.0000000001
     1384.3750000000        0.0030089970       -0.0000000001
     1387.5000000000        0.0029019442       -0.0000000001
     1390.6250000000        0.0027990143       -0.0000000001
     1393.7500000000        0.0027000373       -0.0000000001
     1396.8750000000        0.0026048506       -0.0000000000
     1400.0000000000        0.0025132986       -0.0000000000
     1403.1250000000        0.0024252327       -0.0000000000
     1406.2500000000        0.0023405106       -0.0000000000
     1409.3750000000        0.0022589961       -0.0000000000
     1412.5000000000        0.0021805592       -0.0000000000
     1415.6250000000        0.0021050751       -0.0000000000
     1418.7500000000        0.0020324247       -0.0000000000
     1421.8750000000        0.0019624938       -0.0000000000
     1425.0000000000        0.0018951733       -0.0000000000
     1428.1250000000        0.0018303586       -0.0000000000
     1431.2500000000        0.0017679497       -0.0000000000
     1434.3750000000        0.0017078506       -0.0000000000
     1437.5000000000        0.0016499695       -0.0000000000
     1440.6250000000        0.0015942187       -0.0000000000
     1443.7500000000        0.0015405139       -0.0000000000
     1446.8750000000        0.0014887745       -0.0000000000
     1450.0000000000        0.0014389231       -0.0000000000
     1453.1250000000        0.0013908859       -0.0000000000
     1456.2500000000        0.0013445917       -0.0000000000
     1459.3750000000        0.0012999728       -0.0000000000
     1462.5000000000        0.0012569639       -0.0000000000
     1465.6250000000        0.0012155025       -0.0000000000
     1468.7500000000        0.0011755288       -0.0000000000
     1471.8750000000        0.0011369854       -0.0000000000
     1475.0000000000        0.0010998172       -0.0000000000
     1478.1250000000        0.0010639715       -0.0000000000
     1481.2500000000        0.0010293976       -0.0000000000
     1484.3750000000        0.0009960470       -0.0000000000
     1487.5000000000        0.0009638730       -0.0000000000
     1490.6250000000        0.0009328311       -0.0000000000
     1493.7500000000        0.0009028783       -0.0000000000
     1496.8750000000        0.0008739735       -0.0000000000
     1500.0000000000        0.0008460772       -0.0000000000
     1503.1250000000        0.0008191515       -0.0000000000
     1506.2500000000        0.0007931600       -0.0000000000
     1509.3750000000        0.0007680679       -0.0000000000
     1512.5000000000        0.0007438415       -0.0000000000
     1515.6250000000        0.0007204487       -0.0000000000
     1518.7500000000        0.0006978585       -0.0000000000
     1521.8750000000        0.0006760414       -0.0000000000
     1525.0000000000        0.0006549686       -0.0000000000
     1528.1250000000        0.0006346130       -0.0000000000
     1531.2500000000        0.0006149481       -0.0000000000
     1534.3750000000        0.0005959487       -0.0000000000
     1537.5000000000        0.0005775904       -0.0000000000
     1540.6250000000        0.0005598500       -0.0000000000
     1543.7500000000        0.0005427050       -0.0000000000
     1546.8750000000        0.0005261337       -0.0000000000
     1550.0000000000        0.0005101156       -0.0000000000
     1553.1250000000        0.0004946306       -0.0000000000
     1556.2500000000        0.0004796597       -0.0000000000
     1559.3750000000        0.0004651843       -0.0000000000
     1562.5000000000        0.0004511867       -0.0000000000
     1565.6250000000        0.0004376500       -0.0000000000
     1568.7500000000        0.0004245577       -0.0000000000
     1571.8750000000        0.0004118941       -0.0000000000
     1575.0000000000        0.0003996439       -0.0000000000
     1578.1250000000        0.0003877926       -0.0000000000
     1581.2500000000        0.0003763262       -0.0000000000
     1584.3750000000        0.0003652312       -0.0000000000
     1587.5000000000        0.0003544945       -0.0000000000
     1590.6250000000        0.0003441036       -0.0000000000
     1593.7500000000        0.0003340464       -0.0000000000
     1596.8750000000        0.0003243115       -0.0000000000
     1600.0000000000        0.0003148875       -0.0000000000
     1603.1250000000        0.0003057639       -0.0000000000
     1606.2500000000        0.0002969301       -0.0000000000
     1609.3750000000        0.0002883762       -0.0000000000
     1612.5000000000        0.0002800927       -0.0000000000
     1615.6250000000        0.0002720702       -0.0000000000
     1618.7500000000        0.0002643000       -0.0000000000
     1621.8750000000        0.0002567733       -0.0000000000
     1625.0000000000        0.0002494819       -0.0000000000
     1628.1250000000        0.0002424179       -0.0000000000
     1631.2500000000        0.0002355735       -0.0000000000
     1634.3750000000        0.0002289414       -0.0000000000
     1637.5000000000        0.0002225144       -0.0000000000
     1640.6250000000        0.0002162856       -0.0000000000
     1643.7500000000        0.0002102485       -0.0000000000
     1646.8750000000        0.0002043966       -0.0000000000
     1650.0000000000        0.0001987238       -0.0000000000
     1653.1250000000        0.0001932240       -0.0000000000
     1656.2500000000        0.0001878917       -0.0000000000
     1659.3750000000        0.0001827213       -0.0000000000
     1662.5000000000        0.0001777073       -0.0000000000
     1665.6250000000        0.0001728448       -0.0000000000
     1668.7500000000        0.0001681287       -0.0000000000
     1671.8750000000        0.0001635542       -0.0000000000
     1675.0000000000        0.0001591168       -0.0000000000
     1678.1250000000        0.0001548119       -0.0000000000
     1681.2500000000        0.0001506353       -0.0000000000
     1684.3750000000        0.0001465829       -0.0000000000
     1687.5000000000        0.0001426505       -0.0000000000
     1690.6250000000        0.0001388344       -0.0000000000
     1693.7500000000        0.0001351307       -0.0000000000
     1696.8750000000        0.0001315360       -0.0000000000
     1700.0000000000        0.0001280467       -0.0000000000
     1703.1250000000        0.0001246595       -0.0000000000
     1706.2500000000        0.0001213711       -0.0000000000
     1709.3750000000        0.0001181784       -0.0000000000
     1712.5000000000        0.0001150783       -0.0000000000
     1715.6250000000        0.0001120680       -0.0000000000
     1718.7500000000        0.0001091445       -0.0000000000
     1721.8750000000        0.0001063053       -0.0000000000
     1725.0000000000        0.0001035476       -0.0000000000
     1728.1250000000        0.0001008689       -0.0000000000
     1731.2500000000        0.0000982667       -0.0000000000
     1734.3750000000        0.0000957387       -0.0000000000
     1737.5000000000        0.0000932825       -0.0000000000
     1740.6250000000        0.0000908959       -0.0000000000
     1743.7500000000        0.0000885768       -0.0000000000
     1746.8750000000        0.0000863232       -0.0000000000
     1750.0000000000        0.0000841329       -0.0000000000
     1753.1250000000        0.0000820040       -0.0000000000
     1756.2500000000        0.0000799348       -0.0000000000
     1759.3750000000        0.0000779233       -0.0000000000
     1762.5000000000        0.0000759678       -0.0000000000
     1765.6250000000        0.0000740666       -0.0000000000
     1768.7500000000        0.0000722180       -0.0000000000
     1771.8750000000        0.0000704205       -0.0000000000
     1775.0000000000        0.0000686726       -0.0000000000
     1778.1250000000        0.0000669726       -0.0000000000
     1781.2500000000        0.0000653193       -0.0000000000
     1784.3750000000        0.0000637112       -0.0000000000
     1787.5000000000        0.0000621470       -0.0000000000
     1790.6250000000        0.0000606253       -0.0000000000
     1793.7500000000        0.0000591448       -0.0000000000
     1796.8750000000        0.0000577045       -0.0000000000
     1800.0000000000        0.0000563030       -0.0000000000
     1803.1250000000        0.0000549393       -0.0000000000
     1806.2500000000        0.0000536122       -0.0000000000
     1809.3750000000        0.0000523207       -0.0000000000
     1812.5000000000        0.0000510637       -0.0000000000
     1815.6250000000        0.0000498402       -0.0000000000
     1818.7500000000        0.0000486492       -0.0000000000
     1821.8750000000        0.0000474898       -0.0000000000
     1825.0000000000        0.0000463611       -0.0000000000
     1828.1250000000        0.0000452621       -0.0000000000
     1831.2500000000        0.0000441921       -0.0000000000
     1834.3750000000        0.0000431502       -0.0000000000
     1837.5000000000        0.0000421356       -0.0000000000
     1840.6250000000        0.0000411474       -0.0000000000
     1843.7500000000        0.0000401851       -0.0000000000
     1846.8750000000        0.0000392477       -0.0000000000
     1850.0000000000        0.0000383346       -0.0000000000
     1853.1250000000        0.0000374452       -0.0000000000
     1856.2500000000        0.0000365787       -0.0000000000
     1859.3750000000        0.0000357345       -0.0000000000
     1862.5000000000        0.0000349120       -0.0000000000
     1865.6250000000        0.0000341105       -0.0000000000
     1868.7500000000        0.0000333295       -0.0000000000
     1871.8750000000        0.0000325684       -0.0000000000
     1875.0000000000        0.0000318267       -0.0000000000
     1878.1250000000        0.0000311038       -0.0000000000
     1881.2500000000        0.0000303991       -0.0000000000
     1884.3750000000        0.0000297122       -0.0000000000
     1887.5000000000        0.0000290426       -0.0000000000
     1890.6250000000        0.0000283899       -0.0000000000
     1893.7500000000        0.0000277534       -0.0000000000
     1896.8750000000        0.0000271329       -0.0000000000
     1900.0000000000        0.0000265278       -0.0000000000
     1903.1250000000        0.0000259378       -0.0000000000
     1906.2500000000        0.0000253624       -0.0000000000
     1909.3750000000        0.0000248012       -0.0000000000
     1912.5000000000        0.0000242539       -0.0000000000
     1915.6250000000        0.0000237201       -0.0000000000
     1918.7500000000        0.0000231993       -0.0000000000
     1921.8750000000        0.0000226914       -0.0000000000
     1925.0000000000        0.0000221958       -0.0000000000
     1928.1250000000        0.0000217123       -0.0000000000
     1931.2500000000        0.0000212406       -0.0000000000
     1934.3750000000        0.0000207803       -0.0000000000
     1937.5000000000        0.0000203312       -0.0000000000
     1940.6250000000        0.0000198929       -0.0000000000
     1943.7500000000        0.0000194651       -0.0000000000
     1946.8750000000        0.0000190476       -0.0000000000
     1950.0000000000        0.0000186402       -0.0000000000
     1953.1250000000        0.0000182425       -0.0000000000
     1956.2500000000        0.0000178542       -0.0000000000
     1959.3750000000        0.0000174752       -0.0000000000
     1962.5000000000        0.0000171052       -0.0000000000
     1965.6250000000        0.0000167440       -0.0000000000
     1968.7500000000        0.0000163913       -0.0000000000
     1971.8750000000        0.0000160469       -0.0000000000
     1975.0000000000        0.0000157106       -0.0000000000
     1978.1250000000        0.0000153822       -0.0000000000
     1981.2500000000        0.0000150615       -0.0000000000
     1984.3750000000        0.0000147482       -0.0000000000
     1987.5000000000        0.0000144423       -0.0000000000
     1990.6250000000        0.0000141435       -0.0000000000
     1993.7500000000        0.0000138516       -0.0000000000
     1996.8750000000        0.0000135664       -0.0000000000
