# Supplementary material for: Breaking the 1250 nm Barrier: A Computational Approach to Light Upconversion via Triplet–Triplet Annihilation in the Silica Telecom Band
Source: ACS Appl Energy Mater. 2026 Feb 12;9(4):2398–411. doi: 10.1021/acsaem.5c04014 (PMC12934551; doi:10.1021/acsaem.5c04014)
Supplement: Supplementary file 2 [file ae5c04014_si_002.zip › xyz-TTA-NIRII-Journal-2025/b3lyp-d3/monomer/opt-s0/uv-abs/tetracene-td-ub3lyp-uv-abs-s0.txt]

# UV-Vis Spectrum
# X-Axis:  Wavelength (nm)
# Y-Axis:  &epsilon;
# Y-Axis2: Oscillator Strength

# Peak information
#                  X                   Y                  Y2
#    1064.8800000000        0.0000000000        0.0000000000
#     510.5500000000        0.0438000000   385889.7959004164
#     487.2200000000        0.0000000000        0.0000000000
#     391.1900000000        0.0000000000        0.0000000000
#     373.0400000000        0.0000000000        0.0000000000
#     356.9000000000        0.0020000000    17620.5386255898
#     348.5200000000        0.0000000000        0.0000000000
#     343.2000000000        0.0000000000        0.0000000000
#     341.0700000000        0.0000000000        0.0000000000
#     315.7700000000        0.0000000000        0.0000000000
#     308.0700000000        0.0000000000        0.0000000000
#     301.5700000000        0.0000000000        0.0000000000
#     286.1400000000        0.0000000000        0.0000000000
#     269.0800000000        0.0000000000        0.0000000000
#     266.5600000000        0.0000000000        0.0000000000
#     265.4400000000        2.6921000000 23718126.0169751421
#     263.1000000000        0.0000000000        0.0000000000
#     254.7100000000        0.0000000000        0.0000000000
#     253.5800000000        0.0000000000        0.0000000000
#     251.2300000000        0.0000000000        0.0000000000
#     249.9600000000        0.0000000000        0.0000000000
#     248.6300000000        0.0004000000     3524.1077251180
#     247.1300000000        0.0000000000        0.0000000000
#     239.1100000000        0.0000000000        0.0000000000
#     236.3900000000        0.0000000000        0.0000000000
#     234.4400000000        0.0000000000        0.0000000000
#     232.3800000000        0.0095000000    83697.5584715515
#     228.0800000000        0.0000000000        0.0000000000
#     226.9600000000        0.0000000000        0.0000000000
#     225.3100000000        0.0000000000        0.0000000000
#     220.1700000000        0.0000000000        0.0000000000
#     217.9400000000        0.0000000000        0.0000000000
#     217.8800000000        0.0000000000        0.0000000000
#     216.4200000000        0.0000000000        0.0000000000
#     215.7800000000        0.0000000000        0.0000000000
#     213.8000000000        0.2413000000  2125917.9851774084
#     212.7400000000        0.0000000000        0.0000000000
#     212.4300000000        0.0000000000        0.0000000000
#     211.9900000000        0.0000000000        0.0000000000
#     211.3000000000        0.0000000000        0.0000000000
#     210.7000000000        0.0000000000        0.0000000000
#     210.6800000000        0.0000000000        0.0000000000
#     210.3400000000        0.0000000000        0.0000000000
#     210.2900000000        0.0000000000        0.0000000000
#     209.9800000000        0.0000000000        0.0000000000
#     208.5300000000        0.0000000000        0.0000000000
#     207.5000000000        0.0000000000        0.0000000000
#     206.3600000000        0.0001000000      881.0269312795
#     203.8000000000        0.0004000000     3524.1077251180
#     198.4500000000        0.0000000000        0.0000000000
#     197.7200000000        0.0000000000        0.0000000000
#     196.5900000000        0.0000000000        0.0000000000
#     196.5500000000        0.0000000000        0.0000000000
#     196.2700000000        0.0000000000        0.0000000000
#     196.2400000000        0.0001000000      881.0269312795
#     193.8500000000        0.0031000000    27311.8348696642
#     192.7400000000        0.0000000000        0.0000000000
#     191.8800000000        0.0000000000        0.0000000000
#     189.9200000000        0.0021000000    18501.5655568693
#     189.8200000000        0.0000000000        0.0000000000
#     189.6600000000        0.0000000000        0.0000000000
#     189.4800000000        0.0000000000        0.0000000000
#     188.7000000000        0.0000000000        0.0000000000
#     188.6100000000        0.0000000000        0.0000000000
#     186.8200000000        0.0593000000   522448.9702487373
#     185.9000000000        0.0000000000        0.0000000000
#     184.6000000000        0.0000000000        0.0000000000
#     183.9600000000        0.0058000000    51099.5620142104
#     183.8400000000        0.0000000000        0.0000000000
#     183.7400000000        0.0000000000        0.0000000000
#     183.1000000000        0.0000000000        0.0000000000
#     182.5800000000        0.0000000000        0.0000000000
#     181.6100000000        0.0000000000        0.0000000000
#     181.2600000000        0.0000000000        0.0000000000
#     180.8200000000        0.0000000000        0.0000000000
#     179.2400000000        0.0000000000        0.0000000000
#     177.9500000000        0.0000000000        0.0000000000
#     177.8700000000        0.0000000000        0.0000000000
#     174.4500000000        0.0000000000        0.0000000000
#     174.4500000000        0.0000000000        0.0000000000
#     174.1200000000        0.0000000000        0.0000000000
#     173.0100000000        0.1931000000  1701263.0043006947
#     172.9800000000        0.0134000000   118057.6087914516
#     172.8800000000        0.0000000000        0.0000000000
#     172.8600000000        0.0000000000        0.0000000000
#     172.6900000000        0.0000000000        0.0000000000
#     171.7900000000        0.0000000000        0.0000000000
#     171.6700000000        0.0000000000        0.0000000000
#     171.5100000000        0.0000000000        0.0000000000
#     171.1700000000        0.0000000000        0.0000000000
#     171.1000000000        0.0000000000        0.0000000000
#     170.2300000000        0.0000000000        0.0000000000
#     170.1500000000        0.0021000000    18501.5655568693
#     169.3800000000        0.0063000000    55504.6966706079
#     169.3300000000        0.0000000000        0.0000000000
#     169.2000000000        0.0000000000        0.0000000000
#     169.1900000000        0.0000000000        0.0000000000
#     168.8500000000        0.0000000000        0.0000000000
#     168.7800000000        0.0000000000        0.0000000000
#     168.7100000000        0.0000000000        0.0000000000

# Spectra
#                  X                   Y               DY/DX
        0.0000000000        0.0000000000        0.0000000000
        2.5000000000        0.0000000000        0.0000000000
        5.0000000000        0.0000000000        0.0000000000
        7.5000000000        0.0000000000        0.0000000000
       10.0000000000        0.0000000000        0.0000000000
       12.5000000000        0.0000000000        0.0000000000
       15.0000000000        0.0000000000        0.0000000000
       17.5000000000        0.0000000000        0.0000000000
       20.0000000000        0.0000000000        0.0000000000
       22.5000000000        0.0000000000        0.0000000000
       25.0000000000        0.0000000000        0.0000000000
       27.5000000000        0.0000000000        0.0000000000
       30.0000000000        0.0000000000        0.0000000000
       32.5000000000        0.0000000000        0.0000000000
       35.0000000000        0.0000000000        0.0000000000
       37.5000000000        0.0000000000        0.0000000000
       40.0000000000        0.0000000000        0.0000000000
       42.5000000000        0.0000000000        0.0000000000
       45.0000000000        0.0000000000        0.0000000000
       47.5000000000        0.0000000000        0.0000000000
       50.0000000000        0.0000000000        0.0000000000
       52.5000000000        0.0000000000        0.0000000000
       55.0000000000        0.0000000000        0.0000000000
       57.5000000000        0.0000000000        0.0000000000
       60.0000000000        0.0000000000        0.0000000000
       62.5000000000        0.0000000000        0.0000000000
       65.0000000000        0.0000000000        0.0000000000
       67.5000000000        0.0000000000        0.0000000000
       70.0000000000        0.0000000000        0.0000000000
       72.5000000000        0.0000000000        0.0000000000
       75.0000000000        0.0000000000        0.0000000000
       77.5000000000        0.0000000000        0.0000000000
       80.0000000000        0.0000000000        0.0000000000
       82.5000000000        0.0000000000        0.0000000000
       85.0000000000        0.0000000000        0.0000000000
       87.5000000000        0.0000000000        0.0000000000
       90.0000000000        0.0000000000        0.0000000000
       92.5000000000        0.0000000000        0.0000000000
       95.0000000000        0.0000000000        0.0000000000
       97.5000000000        0.0000000000        0.0000000000
      100.0000000000        0.0000000000        0.0000000000
      102.5000000000        0.0000000000        0.0000000000
      105.0000000000        0.0000000000        0.0000000000
      107.5000000000        0.0000000000        0.0000000000
      110.0000000000        0.0000000000        0.0000000000
      112.5000000000        0.0000000000        0.0000000000
      115.0000000000        0.0000000000        0.0000000000
      117.5000000000        0.0000000000        0.0000000000
      120.0000000000        0.0000000000        0.0000000000
      122.5000000000        0.0000000000        0.0000000000
      125.0000000000        0.0000000000        0.0000000000
      127.5000000000        0.0000000000        0.0000000000
      130.0000000000        0.0000000000        0.0000000000
      132.5000000000        0.0000000023        0.0000000000
      135.0000000000        0.0000001828        0.0000000000
      137.5000000000        0.0000087189        0.0000000000
      140.0000000000        0.0002664910        0.0000000000
      142.5000000000        0.0054262797        0.0000000114
      145.0000000000        0.0761888217        0.0000017512
      147.5000000000        0.7607052625        0.0001336360
      150.0000000000        5.5530421073        0.0054803998
      152.5000000000       30.3948926960        0.1287411721
      155.0000000000      127.6650622653        1.8197940667
      157.5000000000      420.3406438505       16.0188672717
      160.0000000000     1106.5285362099       89.8091686718
      162.5000000000     2372.2395952029      325.1002783571
      165.0000000000     4214.6344828531      762.2024093154
      167.5000000000     6311.1409264339     1133.5535378766
      170.0000000000     8102.6417847652      962.6642942236
      172.5000000000     9084.3852169787      189.3658926678
      175.0000000000     9084.0842224515     -598.2420667332
      177.5000000000     8308.8199199463     -833.8231217107
      180.0000000000     7158.1736655704     -561.2930152976
      182.5000000000     5985.7369635345     -208.7044456777
      185.0000000000     4979.0200539232      -70.4029156642
      187.5000000000     4187.2667848682     -132.3175971200
      190.0000000000     3616.4865492181     -231.6749072319
      192.5000000000     3301.0363431303     -247.2301600016
      195.0000000000     3313.2331188990     -150.7166363889
      197.5000000000     3723.8517119328       41.0127690762
      200.0000000000     4548.3614658693      303.9471870222
      202.5000000000     5710.9027511096      592.0586041677
      205.0000000000     7043.6350634043      812.8749170518
      207.5000000000     8322.1065941855      852.1226707262
      210.0000000000     9322.8829696546      647.2799618643
      212.5000000000     9882.2089693937      246.1185284552
      215.0000000000     9936.5097726270     -209.2043149792
      217.5000000000     9535.3891284935     -563.3063635507
      220.0000000000     8829.8785996040     -728.4190125073
      222.5000000000     8046.9045880007     -709.7013048516
      225.0000000000     7462.0919359766     -573.1119866995
      227.5000000000     7378.0862503490     -392.1658241097
      230.0000000000     8108.3169998629     -208.2530195329
      232.5000000000     9960.6500499976      -15.9808450765
      235.0000000000    13214.1850240539      232.5280646139
      237.5000000000    18085.6859861546      612.5238317089
      240.0000000000    24687.9944007214     1202.8143862377
      242.5000000000    32988.5541466567     2052.4883995663
      245.0000000000    42779.4175277713     3142.7504581878
      247.5000000000    53669.4586458070     4358.1323638973
      250.0000000000    65105.1479067998     5486.2420861815
      252.5000000000    76419.5910222098     6258.0488293152
      255.0000000000    86902.7377178657     6422.4694614159
      257.5000000000    95880.7414250885     5829.5908493679
      260.0000000000   102790.6656311760     4488.6023978826
      262.5000000000   107238.2890683771     2575.4802611925
      265.0000000000   109030.8980038480      387.0729546391
      267.5000000000   108182.3267837699    -1739.4243451218
      270.0000000000   104892.6842258032    -3510.8348524705
      272.5000000000    99509.0713204480    -4738.3543959401
      275.0000000000    92475.5869488686    -5359.6733649000
      277.5000000000    84281.0242321513    -5424.7323695125
      280.0000000000    75411.2914512047    -5058.2691545788
      282.5000000000    66311.3683140646    -4415.7491281260
      285.0000000000    57359.1589632392    -3646.0485892900
      287.5000000000    48851.4224977407    -2867.8286820404
      290.0000000000    41000.3467259105    -2160.3049411006
      292.5000000000    33938.3817106260    -1565.0786549487
      295.0000000000    27728.6148869589    -1094.2464464135
      297.5000000000    22378.1072096752     -740.4837338796
      300.0000000000    17852.0458000027     -486.2072904201
      302.5000000000    14087.1398537515     -310.4311213735
      305.0000000000    11003.2660345031     -193.0741798630
      307.5000000000     8512.8745714792     -117.1297826783
      310.0000000000     6528.0566621522      -69.3423304958
      312.5000000000     4965.4386317231      -40.0097343503
      315.0000000000     3749.2207880791      -22.3828998763
      317.5000000000     2812.7420689198      -11.9645574787
      320.0000000000     2098.9515173582       -5.8689481541
      322.5000000000     1560.1284747230       -2.3070725225
      325.0000000000     1157.1346776549       -0.2058840573
      327.5000000000      858.4173190940        1.0569020286
      330.0000000000      638.9216455924        1.8291083486
      332.5000000000      479.0197509884        2.2970965448
      335.0000000000      363.5208036789        2.5561137065
      337.5000000000      280.7969509401        2.6530198211
      340.0000000000      222.0373954189        2.6116003836
      342.5000000000      180.6289538567        2.4470449701
      345.0000000000      151.6530172542        2.1736972626
      347.5000000000      131.4846185689        1.8086082319
      350.0000000000      117.4779285201        1.3724789476
      352.5000000000      107.7228891572        0.8890321021
      355.0000000000      100.8590847536        0.3835330879
      357.5000000000       95.9348038641       -0.1190177887
      360.0000000000       92.3012162689       -0.5956443703
      362.5000000000       89.5334650828       -1.0268472418
      365.0000000000       87.3721472560       -1.3975985881
      367.5000000000       85.6800803515       -1.6978212305
      370.0000000000       84.4104260662       -1.9223698222
      372.5000000000       83.5831807662       -2.0705875177
      375.0000000000       83.2677807594       -2.1455447210
      377.5000000000       83.5701390162       -2.1530791793
      380.0000000000       84.6228633427       -2.1007524301
      382.5000000000       86.5777328854       -1.9968214325
      385.0000000000       89.5997550741       -1.8493014357
      387.5000000000       93.8623087918       -1.6651715060
      390.0000000000       99.5430174781       -1.4497513212
      392.5000000000      106.8201000538       -1.2062591608
      395.0000000000      115.8690269178       -0.9355475138
      397.5000000000      126.8593692486       -0.6360043430
      400.0000000000      139.9517770104       -0.3036039808
      402.5000000000      155.2950575449        0.0679093415
      405.0000000000      173.0233545822        0.4867215562
      407.5000000000      193.2534483871        0.9625473461
      410.0000000000      216.0822125868        1.5061413235
      412.5000000000      241.5842727711        2.1287360152
      415.0000000000      269.8099168326        2.8414222423
      417.5000000000      300.7833077872        3.6544899593
      420.0000000000      334.5010470452        4.5767508179
      422.5000000000      370.9311303538        5.6148670847
      425.0000000000      410.0123305040        6.7727144669
      427.5000000000      451.6540309765        8.0508082699
      430.0000000000      495.7365236110        9.4458226581
      432.5000000000      542.1117716911       10.9502312666
      435.0000000000      590.6046280974       12.5520939011
      437.5000000000      641.0144868862       14.2350086325
      440.0000000000      693.1173362232       15.9782415141
      442.5000000000      746.6681714053       17.7570378582
      445.0000000000      801.4037189891       19.5431100536
      447.5000000000      857.0454170139       21.3052878929
      450.0000000000      913.3025920534       23.0103089384
      452.5000000000      969.8757713839       24.6237191407
      455.0000000000     1026.4600678713       26.1108482196
      457.5000000000     1082.7485761571       27.4378205645
      460.0000000000     1138.4357212083       28.5725608063
      462.5000000000     1193.2205040995       29.4857537937
      465.0000000000     1246.8095948099       30.1517213673
      467.5000000000     1298.9202276009       30.5491828217
      470.0000000000     1349.2828609706       30.6618719378
      472.5000000000     1397.6435710199       30.4789905341
      475.0000000000     1443.7661540970       29.9954861834
      477.5000000000     1487.4339216090       29.2121496001
      480.0000000000     1528.4511767236       28.1355348147
      482.5000000000     1566.6443691762       26.7777122201
      485.0000000000     1601.8629304172       25.1558706068
      487.5000000000     1633.9797967919       23.2917891772
      490.0000000000     1662.8916332524       21.2112040988
      492.5000000000     1688.5187742278       18.9430963798
      495.0000000000     1710.8049016910       16.5189287488
      497.5000000000     1729.7164831598       13.9718588896
      500.0000000000     1745.2419943747       11.3359549594
      502.5000000000     1757.3909527379        8.6454370031
      505.0000000000     1766.1927883192        5.9339648501
      507.5000000000     1771.6955793921        3.2339895795
      510.0000000000     1773.9646791194        0.5761818580
      512.5000000000     1773.0812592223       -2.0110534059
      515.0000000000     1769.1407953141       -4.5019704216
      517.5000000000     1762.2515171174       -6.8737817526
      520.0000000000     1752.5328450874       -9.1068644860
      522.5000000000     1740.1138330861      -11.1848771520
      525.0000000000     1725.1316347547      -13.0947934943
      527.5000000000     1707.7300091683      -14.8268609762
      530.0000000000     1688.0578792691      -16.3744931915
      532.5000000000     1666.2679545110      -17.7341061597
      535.0000000000     1642.5154271342      -18.9049088607
      537.5000000000     1616.9567495625      -19.8886583498
      540.0000000000     1589.7484985977      -20.6893894592
      542.5000000000     1561.0463303862      -21.3131284847
      545.0000000000     1531.0040285803      -21.7675994488
      547.5000000000     1499.7726467057      -22.0619305796
      550.0000000000     1467.4997444860      -22.2063675996
      552.5000000000     1434.3287167731      -22.2119993382
      555.0000000000     1400.3982127747      -22.0905000975
      557.5000000000     1365.8416424600      -21.8538921574
      560.0000000000     1330.7867663591      -21.5143308231
      562.5000000000     1295.3553644301      -21.0839135227
      565.0000000000     1259.6629792558      -20.5745136630
      567.5000000000     1223.8187285296      -19.9976392588
      570.0000000000     1187.9251815881      -19.3643157694
      572.5000000000     1152.0782946427      -18.6849920992
      575.0000000000     1116.3673993330      -17.9694683510
      577.5000000000     1080.8752392682      -17.2268436430
      580.0000000000     1045.6780493255      -16.4654821164
      582.5000000000     1010.8456726293      -15.6929951488
      585.0000000000      976.4417103304      -14.9162377500
      587.5000000000      942.5236995317      -14.1413171284
      590.0000000000      909.1433149640      -13.3736114769
      592.5000000000      876.3465902882      -12.6177971275
      595.0000000000      844.1741551838      -11.8778823423
      597.5000000000      812.6614846827      -11.1572461553
      600.0000000000      781.8391574953      -10.4586808339
      602.5000000000      751.7331203775       -9.7844366876
      605.0000000000      722.3649558696       -9.1362681142
      607.5000000000      693.7521510240       -8.5154799310
      610.0000000000      665.9083650046       -7.9229731909
      612.5000000000      638.8436937023       -7.3592898217
      615.0000000000      612.5649297533       -6.8246555624
      617.5000000000      587.0758165774       -6.3190207860
      620.0000000000      562.3772952671       -5.8420989069
      622.5000000000      538.4677433587       -5.3934021626
      625.0000000000      515.3432046967       -4.9722746448
      627.5000000000      492.9976097717       -4.5779225187
      630.0000000000      471.4229860636       -4.2094414346
      632.5000000000      450.6096580570       -3.8658411765
      635.0000000000      430.5464367191       -3.5460676366
      637.5000000000      411.2207983396       -3.2490222311
      640.0000000000      392.6190527254       -2.9735788960
      642.5000000000      374.7265008270       -2.7185988164
      645.0000000000      357.5275819478       -2.4829430548
      647.5000000000      341.0060107437       -2.2654832468
      650.0000000000      325.1449042776       -2.0651105340
      652.5000000000      309.9268994308       -1.8807429048
      655.0000000000      295.3342610123       -1.7113311046
      657.5000000000      281.3489809308       -1.5558632740
      660.0000000000      267.9528688166       -1.4133684634
      662.5000000000      255.1276344945       -1.2829191641
      665.0000000000      242.8549627193       -1.1636329861
      667.5000000000      231.1165805881       -1.0546736018
      670.0000000000      219.8943180476       -0.9552510657
      672.5000000000      209.1701619103       -0.8646216088
      675.0000000000      198.9263037861       -0.7820869976
      677.5000000000      189.1451823332       -0.7069935368
      680.0000000000      179.8095202156       -0.6387307873
      682.5000000000      170.9023561474       -0.5767300607
      685.0000000000      162.4070723893       -0.5204627458
      687.5000000000      154.3074180469       -0.4694385132
      690.0000000000      146.5875285092       -0.4232034390
      692.5000000000      139.2319413455       -0.3813380821
      695.0000000000      132.2256089664       -0.3434555440
      697.5000000000      125.5539083368       -0.3091995345
      700.0000000000      119.2026480133       -0.2782424650
      702.5000000000      113.1580727609       -0.2502835832
      705.0000000000      107.4068659919       -0.2250471633
      707.5000000000      101.9361502484       -0.2022807614
      710.0000000000       96.7334859411       -0.1817535433
      712.5000000000       91.7868685379       -0.1632546886
      715.0000000000       87.0847243839       -0.1465918773
      717.5000000000       82.6159053209       -0.1315898573
      720.0000000000       78.3696822599       -0.1180890963
      722.5000000000       74.3357378507       -0.1059445154
      725.0000000000       70.5041583775       -0.0950243043
      727.5000000000       66.8654250018       -0.0852088155
      730.0000000000       63.4104044609       -0.0763895357
      732.5000000000       60.1303393221       -0.0684681294
      735.0000000000       57.0168378819       -0.0613555548
      737.5000000000       54.0618637928       -0.0549712448
      740.0000000000       51.2577254912       -0.0492423526
      742.5000000000       48.5970654916       -0.0441030565
      745.0000000000       46.0728496072       -0.0394939209
      747.5000000000       43.6783561492       -0.0353613098
      750.0000000000       41.4071651516       -0.0316568493
      752.5000000000       39.2531476622       -0.0283369359
      755.0000000000       37.2104551374       -0.0253622871
      757.5000000000       35.2735089703       -0.0226975314
      760.0000000000       33.4369901810       -0.0203108339
      762.5000000000       31.6958292921       -0.0181735565
      765.0000000000       30.0451964082       -0.0162599479
      767.5000000000       28.4804915182       -0.0145468624
      770.0000000000       26.9973350315       -0.0130135046
      772.5000000000       25.5915585610       -0.0116411976
      775.0000000000       24.2591959619       -0.0104131735
      777.5000000000       22.9964746304       -0.0093143833
      780.0000000000       21.7998070703       -0.0083313248
      782.5000000000       20.6657827273       -0.0074518877
      785.0000000000       19.5911600956       -0.0066652132
      787.5000000000       18.5728590937       -0.0059615671
      790.0000000000       17.6079537108       -0.0053322258
      792.5000000000       16.6936649208       -0.0047693733
      795.0000000000       15.8273538603       -0.0042660080
      797.5000000000       15.0065152684       -0.0038158598
      800.0000000000       14.2287711819       -0.0034133144
      802.5000000000       13.4918648828       -0.0030533457
      805.0000000000       12.7936550913       -0.0027314552
      807.5000000000       12.1321103989       -0.0024436168
      810.0000000000       11.5053039359       -0.0021862283
      812.5000000000       10.9114082656       -0.0019560669
      815.0000000000       10.3486905005       -0.0017502496
      817.5000000000        9.8155076314       -0.0015661980
      820.0000000000        9.3103020650       -0.0014016059
      822.5000000000        8.8315973613       -0.0012544111
      825.0000000000        8.3779941645       -0.0011227697
      827.5000000000        7.9481663207       -0.0010050330
      830.0000000000        7.5408571757       -0.0008997270
      832.5000000000        7.1548760452       -0.0008055340
      835.0000000000        6.7890948523       -0.0007212763
      837.5000000000        6.4424449236       -0.0006459008
      840.0000000000        6.1139139405       -0.0005784664
      842.5000000000        5.8025430354       -0.0005181320
      845.0000000000        5.5074240313       -0.0004641455
      847.5000000000        5.2276968142       -0.0004158351
      850.0000000000        4.9625468367       -0.0003726000
      852.5000000000        4.7112027435       -0.0003339035
      855.0000000000        4.4729341162       -0.0002992656
      857.5000000000        4.2470493303       -0.0002682575
      860.0000000000        4.0328935204       -0.0002404958
      862.5000000000        3.8298466473       -0.0002156379
      865.0000000000        3.6373216644       -0.0001933776
      867.5000000000        3.4547627765       -0.0001734410
      870.0000000000        3.2816437878       -0.0001555834
      872.5000000000        3.1174665356       -0.0001395860
      875.0000000000        2.9617594032       -0.0001252532
      877.5000000000        2.8140759112       -0.0001124100
      880.0000000000        2.6739933809       -0.0001009001
      882.5000000000        2.5411116675       -0.0000905837
      885.0000000000        2.4150519596       -0.0000813357
      887.5000000000        2.2954556411       -0.0000730442
      890.0000000000        2.1819832133       -0.0000656093
      892.5000000000        2.0743132733       -0.0000589414
      895.0000000000        1.9721415462       -0.0000529604
      897.5000000000        1.8751799688       -0.0000475949
      900.0000000000        1.7831558216       -0.0000427807
      902.5000000000        1.6958109066       -0.0000384604
      905.0000000000        1.6129007691       -0.0000345828
      907.5000000000        1.5341939606       -0.0000311019
      910.0000000000        1.4594713414       -0.0000279766
      912.5000000000        1.3885254201       -0.0000251702
      915.0000000000        1.3211597282       -0.0000226496
      917.5000000000        1.2571882291       -0.0000203853
      920.0000000000        1.1964347572       -0.0000183510
      922.5000000000        1.1387324888       -0.0000165229
      925.0000000000        1.0839234403       -0.0000148798
      927.5000000000        1.0318579933       -0.0000134028
      930.0000000000        0.9823944462       -0.0000120748
      932.5000000000        0.9353985890       -0.0000108806
      935.0000000000        0.8907433013       -0.0000098065
      937.5000000000        0.8483081723       -0.0000088402
      940.0000000000        0.8079791405       -0.0000079708
      942.5000000000        0.7696481538       -0.0000071883
      945.0000000000        0.7332128472       -0.0000064840
      947.5000000000        0.6985762384       -0.0000058499
      950.0000000000        0.6656464391       -0.0000052790
      952.5000000000        0.6343363831       -0.0000047647
      955.0000000000        0.6045635680       -0.0000043015
      957.5000000000        0.5762498111       -0.0000038841
      960.0000000000        0.5493210191       -0.0000035080
      962.5000000000        0.5237069694       -0.0000031689
      965.0000000000        0.4993411037       -0.0000028633
      967.5000000000        0.4761603329       -0.0000025877
      970.0000000000        0.4541048518       -0.0000023391
      972.5000000000        0.4331179648       -0.0000021148
      975.0000000000        0.4131459201       -0.0000019125
      977.5000000000        0.3941377537       -0.0000017299
      980.0000000000        0.3760451409       -0.0000015651
      982.5000000000        0.3588222568       -0.0000014163
      985.0000000000        0.3424256433       -0.0000012819
      987.5000000000        0.3268140843       -0.0000011605
      990.0000000000        0.3119484865       -0.0000010509
      992.5000000000        0.2977917680       -0.0000009518
      995.0000000000        0.2843087515       -0.0000008622
      997.5000000000        0.2714660639       -0.0000007813
     1000.0000000000        0.2592320418       -0.0000007081
     1002.5000000000        0.2475766410       -0.0000006419
     1005.0000000000        0.2364713516       -0.0000005820
     1007.5000000000        0.2258891174       -0.0000005278
     1010.0000000000        0.2158042597       -0.0000004788
     1012.5000000000        0.2061924054       -0.0000004344
     1015.0000000000        0.1970304183       -0.0000003943
     1017.5000000000        0.1882963347       -0.0000003579
     1020.0000000000        0.1799693021       -0.0000003249
     1022.5000000000        0.1720295216       -0.0000002951
     1025.0000000000        0.1644581927       -0.0000002680
     1027.5000000000        0.1572374615       -0.0000002435
     1030.0000000000        0.1503503718       -0.0000002213
     1032.5000000000        0.1437808183       -0.0000002012
     1035.0000000000        0.1375135026       -0.0000001829
     1037.5000000000        0.1315338915       -0.0000001663
     1040.0000000000        0.1258281777       -0.0000001513
     1042.5000000000        0.1203832421       -0.0000001376
     1045.0000000000        0.1151866184       -0.0000001252
     1047.5000000000        0.1102264597       -0.0000001140
     1050.0000000000        0.1054915068       -0.0000001038
     1052.5000000000        0.1009710576       -0.0000000945
     1055.0000000000        0.0966549392       -0.0000000861
     1057.5000000000        0.0925334804       -0.0000000784
     1060.0000000000        0.0885974863       -0.0000000714
     1062.5000000000        0.0848382140       -0.0000000651
     1065.0000000000        0.0812473496       -0.0000000594
     1067.5000000000        0.0778169865       -0.0000000541
     1070.0000000000        0.0745396046       -0.0000000494
     1072.5000000000        0.0714080508       -0.0000000450
     1075.0000000000        0.0684155206       -0.0000000411
     1077.5000000000        0.0655555402       -0.0000000375
     1080.0000000000        0.0628219501       -0.0000000342
     1082.5000000000        0.0602088891       -0.0000000312
     1085.0000000000        0.0577107795       -0.0000000285
     1087.5000000000        0.0553223128       -0.0000000261
     1090.0000000000        0.0530384362       -0.0000000238
     1092.5000000000        0.0508543399       -0.0000000218
     1095.0000000000        0.0487654448       -0.0000000199
     1097.5000000000        0.0467673913       -0.0000000182
     1100.0000000000        0.0448560281       -0.0000000166
     1102.5000000000        0.0430274020       -0.0000000152
     1105.0000000000        0.0412777483       -0.0000000139
     1107.5000000000        0.0396034808       -0.0000000127
     1110.0000000000        0.0380011839       -0.0000000117
     1112.5000000000        0.0364676034       -0.0000000107
     1115.0000000000        0.0349996391       -0.0000000098
     1117.5000000000        0.0335943368       -0.0000000089
     1120.0000000000        0.0322488815       -0.0000000082
     1122.5000000000        0.0309605906       -0.0000000075
     1125.0000000000        0.0297269069       -0.0000000069
     1127.5000000000        0.0285453931       -0.0000000063
     1130.0000000000        0.0274137259       -0.0000000058
     1132.5000000000        0.0263296898       -0.0000000053
     1135.0000000000        0.0252911728       -0.0000000049
     1137.5000000000        0.0242961608       -0.0000000045
     1140.0000000000        0.0233427329       -0.0000000041
     1142.5000000000        0.0224290573       -0.0000000038
     1145.0000000000        0.0215533863       -0.0000000035
     1147.5000000000        0.0207140531       -0.0000000032
     1150.0000000000        0.0199094672       -0.0000000029
     1152.5000000000        0.0191381113       -0.0000000027
     1155.0000000000        0.0183985374       -0.0000000025
     1157.5000000000        0.0176893636       -0.0000000023
     1160.0000000000        0.0170092711       -0.0000000021
     1162.5000000000        0.0163570011       -0.0000000019
     1165.0000000000        0.0157313519       -0.0000000018
     1167.5000000000        0.0151311763       -0.0000000016
     1170.0000000000        0.0145553788       -0.0000000015
     1172.5000000000        0.0140029136       -0.0000000014
     1175.0000000000        0.0134727817       -0.0000000013
     1177.5000000000        0.0129640293       -0.0000000012
     1180.0000000000        0.0124757450       -0.0000000011
     1182.5000000000        0.0120070586       -0.0000000010
     1185.0000000000        0.0115571385       -0.0000000009
     1187.5000000000        0.0111251902       -0.0000000008
     1190.0000000000        0.0107104545       -0.0000000008
     1192.5000000000        0.0103122060       -0.0000000007
     1195.0000000000        0.0099297513       -0.0000000007
     1197.5000000000        0.0095624279       -0.0000000006
     1200.0000000000        0.0092096021       -0.0000000006
     1202.5000000000        0.0088706684       -0.0000000005
     1205.0000000000        0.0085450478       -0.0000000005
     1207.5000000000        0.0082321868       -0.0000000004
     1210.0000000000        0.0079315559       -0.0000000004
     1212.5000000000        0.0076426488       -0.0000000004
     1215.0000000000        0.0073649812       -0.0000000003
     1217.5000000000        0.0070980900       -0.0000000003
     1220.0000000000        0.0068415321       -0.0000000003
     1222.5000000000        0.0065948835       -0.0000000003
     1225.0000000000        0.0063577386       -0.0000000003
     1227.5000000000        0.0061297092       -0.0000000002
     1230.0000000000        0.0059104239       -0.0000000002
     1232.5000000000        0.0056995272       -0.0000000002
     1235.0000000000        0.0054966787       -0.0000000002
     1237.5000000000        0.0053015528       -0.0000000002
     1240.0000000000        0.0051138375       -0.0000000002
     1242.5000000000        0.0049332343       -0.0000000001
     1245.0000000000        0.0047594572       -0.0000000001
     1247.5000000000        0.0045922325       -0.0000000001
     1250.0000000000        0.0044312979       -0.0000000001
     1252.5000000000        0.0042764023       -0.0000000001
     1255.0000000000        0.0041273050       -0.0000000001
     1257.5000000000        0.0039837757       -0.0000000001
     1260.0000000000        0.0038455934       -0.0000000001
     1262.5000000000        0.0037125466       -0.0000000001
     1265.0000000000        0.0035844326       -0.0000000001
     1267.5000000000        0.0034610570       -0.0000000001
     1270.0000000000        0.0033422336       -0.0000000001
     1272.5000000000        0.0032277839       -0.0000000001
     1275.0000000000        0.0031175368       -0.0000000001
     1277.5000000000        0.0030113283       -0.0000000000
     1280.0000000000        0.0029090010       -0.0000000000
     1282.5000000000        0.0028104042       -0.0000000000
     1285.0000000000        0.0027153931       -0.0000000000
     1287.5000000000        0.0026238292       -0.0000000000
     1290.0000000000        0.0025355793       -0.0000000000
     1292.5000000000        0.0024505158       -0.0000000000
     1295.0000000000        0.0023685164       -0.0000000000
     1297.5000000000        0.0022894635       -0.0000000000
     1300.0000000000        0.0022132445       -0.0000000000
     1302.5000000000        0.0021397511       -0.0000000000
     1305.0000000000        0.0020688797       -0.0000000000
     1307.5000000000        0.0020005307       -0.0000000000
     1310.0000000000        0.0019346083       -0.0000000000
     1312.5000000000        0.0018710210       -0.0000000000
     1315.0000000000        0.0018096805       -0.0000000000
     1317.5000000000        0.0017505022       -0.0000000000
     1320.0000000000        0.0016934051       -0.0000000000
     1322.5000000000        0.0016383110       -0.0000000000
     1325.0000000000        0.0015851451       -0.0000000000
     1327.5000000000        0.0015338354       -0.0000000000
     1330.0000000000        0.0014843129       -0.0000000000
     1332.5000000000        0.0014365112       -0.0000000000
     1335.0000000000        0.0013903665       -0.0000000000
     1337.5000000000        0.0013458175       -0.0000000000
     1340.0000000000        0.0013028054       -0.0000000000
     1342.5000000000        0.0012612737       -0.0000000000
     1345.0000000000        0.0012211680       -0.0000000000
     1347.5000000000        0.0011824360       -0.0000000000
     1350.0000000000        0.0011450275       -0.0000000000
     1352.5000000000        0.0011088942       -0.0000000000
     1355.0000000000        0.0010739898       -0.0000000000
     1357.5000000000        0.0010402696       -0.0000000000
     1360.0000000000        0.0010076908       -0.0000000000
     1362.5000000000        0.0009762120       -0.0000000000
     1365.0000000000        0.0009457936       -0.0000000000
     1367.5000000000        0.0009163974       -0.0000000000
     1370.0000000000        0.0008879868       -0.0000000000
     1372.5000000000        0.0008605264       -0.0000000000
     1375.0000000000        0.0008339823       -0.0000000000
     1377.5000000000        0.0008083218       -0.0000000000
     1380.0000000000        0.0007835135       -0.0000000000
     1382.5000000000        0.0007595271       -0.0000000000
     1385.0000000000        0.0007363334       -0.0000000000
     1387.5000000000        0.0007139046       -0.0000000000
     1390.0000000000        0.0006922136       -0.0000000000
     1392.5000000000        0.0006712344       -0.0000000000
     1395.0000000000        0.0006509421       -0.0000000000
     1397.5000000000        0.0006313126       -0.0000000000
     1400.0000000000        0.0006123228       -0.0000000000
     1402.5000000000        0.0005939503       -0.0000000000
     1405.0000000000        0.0005761737       -0.0000000000
     1407.5000000000        0.0005589722       -0.0000000000
     1410.0000000000        0.0005423260       -0.0000000000
     1412.5000000000        0.0005262159       -0.0000000000
     1415.0000000000        0.0005106234       -0.0000000000
     1417.5000000000        0.0004955307       -0.0000000000
     1420.0000000000        0.0004809206       -0.0000000000
     1422.5000000000        0.0004667766       -0.0000000000
     1425.0000000000        0.0004530827       -0.0000000000
     1427.5000000000        0.0004398237       -0.0000000000
     1430.0000000000        0.0004269847       -0.0000000000
     1432.5000000000        0.0004145514       -0.0000000000
     1435.0000000000        0.0004025102       -0.0000000000
     1437.5000000000        0.0003908478       -0.0000000000
     1440.0000000000        0.0003795513       -0.0000000000
     1442.5000000000        0.0003686086       -0.0000000000
     1445.0000000000        0.0003580076       -0.0000000000
     1447.5000000000        0.0003477371       -0.0000000000
     1450.0000000000        0.0003377858       -0.0000000000
     1452.5000000000        0.0003281432       -0.0000000000
     1455.0000000000        0.0003187990       -0.0000000000
     1457.5000000000        0.0003097434       -0.0000000000
     1460.0000000000        0.0003009666       -0.0000000000
     1462.5000000000        0.0002924596       -0.0000000000
     1465.0000000000        0.0002842133       -0.0000000000
     1467.5000000000        0.0002762194       -0.0000000000
     1470.0000000000        0.0002684693       -0.0000000000
     1472.5000000000        0.0002609553       -0.0000000000
     1475.0000000000        0.0002536695       -0.0000000000
     1477.5000000000        0.0002466045       -0.0000000000
     1480.0000000000        0.0002397531       -0.0000000000
     1482.5000000000        0.0002331083       -0.0000000000
     1485.0000000000        0.0002266636       -0.0000000000
     1487.5000000000        0.0002204124       -0.0000000000
     1490.0000000000        0.0002143484       -0.0000000000
     1492.5000000000        0.0002084657       -0.0000000000
     1495.0000000000        0.0002027584       -0.0000000000
     1497.5000000000        0.0001972209       -0.0000000000
     1500.0000000000        0.0001918478       -0.0000000000
     1502.5000000000        0.0001866338       -0.0000000000
     1505.0000000000        0.0001815738       -0.0000000000
     1507.5000000000        0.0001766630       -0.0000000000
     1510.0000000000        0.0001718967       -0.0000000000
     1512.5000000000        0.0001672702       -0.0000000000
     1515.0000000000        0.0001627791       -0.0000000000
     1517.5000000000        0.0001584192       -0.0000000000
     1520.0000000000        0.0001541864       -0.0000000000
     1522.5000000000        0.0001500767       -0.0000000000
     1525.0000000000        0.0001460861       -0.0000000000
     1527.5000000000        0.0001422111       -0.0000000000
     1530.0000000000        0.0001384480       -0.0000000000
     1532.5000000000        0.0001347933       -0.0000000000
     1535.0000000000        0.0001312437       -0.0000000000
     1537.5000000000        0.0001277958       -0.0000000000
     1540.0000000000        0.0001244466       -0.0000000000
     1542.5000000000        0.0001211931       -0.0000000000
     1545.0000000000        0.0001180322       -0.0000000000
     1547.5000000000        0.0001149612       -0.0000000000
     1550.0000000000        0.0001119772       -0.0000000000
     1552.5000000000        0.0001090777       -0.0000000000
     1555.0000000000        0.0001062600       -0.0000000000
     1557.5000000000        0.0001035217       -0.0000000000
     1560.0000000000        0.0001008604       -0.0000000000
     1562.5000000000        0.0000982736       -0.0000000000
     1565.0000000000        0.0000957592       -0.0000000000
     1567.5000000000        0.0000933150       -0.0000000000
     1570.0000000000        0.0000909389       -0.0000000000
     1572.5000000000        0.0000886288       -0.0000000000
     1575.0000000000        0.0000863827       -0.0000000000
     1577.5000000000        0.0000841988       -0.0000000000
     1580.0000000000        0.0000820751       -0.0000000000
     1582.5000000000        0.0000800100       -0.0000000000
     1585.0000000000        0.0000780015       -0.0000000000
     1587.5000000000        0.0000760482       -0.0000000000
     1590.0000000000        0.0000741482       -0.0000000000
     1592.5000000000        0.0000723001       -0.0000000000
     1595.0000000000        0.0000705024       -0.0000000000
     1597.5000000000        0.0000687534       -0.0000000000
     1600.0000000000        0.0000670519       -0.0000000000
     1602.5000000000        0.0000653965       -0.0000000000
     1605.0000000000        0.0000637857       -0.0000000000
     1607.5000000000        0.0000622182       -0.0000000000
     1610.0000000000        0.0000606929       -0.0000000000
     1612.5000000000        0.0000592085       -0.0000000000
     1615.0000000000        0.0000577638       -0.0000000000
     1617.5000000000        0.0000563577       -0.0000000000
     1620.0000000000        0.0000549890       -0.0000000000
     1622.5000000000        0.0000536567       -0.0000000000
     1625.0000000000        0.0000523597       -0.0000000000
     1627.5000000000        0.0000510970       -0.0000000000
     1630.0000000000        0.0000498676       -0.0000000000
     1632.5000000000        0.0000486707       -0.0000000000
     1635.0000000000        0.0000475052       -0.0000000000
     1637.5000000000        0.0000463702       -0.0000000000
     1640.0000000000        0.0000452650       -0.0000000000
     1642.5000000000        0.0000441886       -0.0000000000
     1645.0000000000        0.0000431402       -0.0000000000
     1647.5000000000        0.0000421191       -0.0000000000
     1650.0000000000        0.0000411245       -0.0000000000
     1652.5000000000        0.0000401556       -0.0000000000
     1655.0000000000        0.0000392118       -0.0000000000
     1657.5000000000        0.0000382922       -0.0000000000
     1660.0000000000        0.0000373963       -0.0000000000
     1662.5000000000        0.0000365234       -0.0000000000
     1665.0000000000        0.0000356729       -0.0000000000
     1667.5000000000        0.0000348440       -0.0000000000
     1670.0000000000        0.0000340363       -0.0000000000
     1672.5000000000        0.0000332492       -0.0000000000
     1675.0000000000        0.0000324820       -0.0000000000
     1677.5000000000        0.0000317342       -0.0000000000
     1680.0000000000        0.0000310053       -0.0000000000
     1682.5000000000        0.0000302948       -0.0000000000
     1685.0000000000        0.0000296022       -0.0000000000
     1687.5000000000        0.0000289270       -0.0000000000
     1690.0000000000        0.0000282686       -0.0000000000
     1692.5000000000        0.0000276268       -0.0000000000
     1695.0000000000        0.0000270009       -0.0000000000
     1697.5000000000        0.0000263906       -0.0000000000
     1700.0000000000        0.0000257955       -0.0000000000
     1702.5000000000        0.0000252151       -0.0000000000
     1705.0000000000        0.0000246491       -0.0000000000
     1707.5000000000        0.0000240970       -0.0000000000
     1710.0000000000        0.0000235586       -0.0000000000
     1712.5000000000        0.0000230333       -0.0000000000
     1715.0000000000        0.0000225210       -0.0000000000
     1717.5000000000        0.0000220211       -0.0000000000
     1720.0000000000        0.0000215335       -0.0000000000
     1722.5000000000        0.0000210578       -0.0000000000
     1725.0000000000        0.0000205936       -0.0000000000
     1727.5000000000        0.0000201406       -0.0000000000
     1730.0000000000        0.0000196987       -0.0000000000
     1732.5000000000        0.0000192674       -0.0000000000
     1735.0000000000        0.0000188465       -0.0000000000
     1737.5000000000        0.0000184357       -0.0000000000
     1740.0000000000        0.0000180348       -0.0000000000
     1742.5000000000        0.0000176435       -0.0000000000
     1745.0000000000        0.0000172615       -0.0000000000
     1747.5000000000        0.0000168887       -0.0000000000
     1750.0000000000        0.0000165247       -0.0000000000
     1752.5000000000        0.0000161693       -0.0000000000
     1755.0000000000        0.0000158224       -0.0000000000
     1757.5000000000        0.0000154837       -0.0000000000
     1760.0000000000        0.0000151530       -0.0000000000
     1762.5000000000        0.0000148300       -0.0000000000
     1765.0000000000        0.0000145147       -0.0000000000
     1767.5000000000        0.0000142067       -0.0000000000
     1770.0000000000        0.0000139060       -0.0000000000
     1772.5000000000        0.0000136123       -0.0000000000
     1775.0000000000        0.0000133254       -0.0000000000
     1777.5000000000        0.0000130452       -0.0000000000
     1780.0000000000        0.0000127714       -0.0000000000
     1782.5000000000        0.0000125041       -0.0000000000
     1785.0000000000        0.0000122429       -0.0000000000
     1787.5000000000        0.0000119877       -0.0000000000
     1790.0000000000        0.0000117384       -0.0000000000
     1792.5000000000        0.0000114948       -0.0000000000
     1795.0000000000        0.0000112568       -0.0000000000
     1797.5000000000        0.0000110242       -0.0000000000
     1800.0000000000        0.0000107970       -0.0000000000
     1802.5000000000        0.0000105749       -0.0000000000
     1805.0000000000        0.0000103579       -0.0000000000
     1807.5000000000        0.0000101458       -0.0000000000
     1810.0000000000        0.0000099385       -0.0000000000
     1812.5000000000        0.0000097358       -0.0000000000
     1815.0000000000        0.0000095378       -0.0000000000
     1817.5000000000        0.0000093442       -0.0000000000
     1820.0000000000        0.0000091549       -0.0000000000
     1822.5000000000        0.0000089699       -0.0000000000
     1825.0000000000        0.0000087890       -0.0000000000
     1827.5000000000        0.0000086122       -0.0000000000
     1830.0000000000        0.0000084392       -0.0000000000
     1832.5000000000        0.0000082702       -0.0000000000
     1835.0000000000        0.0000081048       -0.0000000000
     1837.5000000000        0.0000079432       -0.0000000000
     1840.0000000000        0.0000077851       -0.0000000000
     1842.5000000000        0.0000076304       -0.0000000000
     1845.0000000000        0.0000074792       -0.0000000000
     1847.5000000000        0.0000073313       -0.0000000000
     1850.0000000000        0.0000071867       -0.0000000000
     1852.5000000000        0.0000070452       -0.0000000000
     1855.0000000000        0.0000069068       -0.0000000000
     1857.5000000000        0.0000067714       -0.0000000000
     1860.0000000000        0.0000066389       -0.0000000000
     1862.5000000000        0.0000065093       -0.0000000000
     1865.0000000000        0.0000063825       -0.0000000000
     1867.5000000000        0.0000062585       -0.0000000000
     1870.0000000000        0.0000061371       -0.0000000000
     1872.5000000000        0.0000060183       -0.0000000000
     1875.0000000000        0.0000059021       -0.0000000000
     1877.5000000000        0.0000057884       -0.0000000000
     1880.0000000000        0.0000056771       -0.0000000000
     1882.5000000000        0.0000055682       -0.0000000000
     1885.0000000000        0.0000054615       -0.0000000000
     1887.5000000000        0.0000053572       -0.0000000000
     1890.0000000000        0.0000052551       -0.0000000000
     1892.5000000000        0.0000051551       -0.0000000000
     1895.0000000000        0.0000050572       -0.0000000000
     1897.5000000000        0.0000049615       -0.0000000000
     1900.0000000000        0.0000048677       -0.0000000000
     1902.5000000000        0.0000047759       -0.0000000000
     1905.0000000000        0.0000046860       -0.0000000000
     1907.5000000000        0.0000045980       -0.0000000000
     1910.0000000000        0.0000045118       -0.0000000000
     1912.5000000000        0.0000044274       -0.0000000000
     1915.0000000000        0.0000043448       -0.0000000000
     1917.5000000000        0.0000042639       -0.0000000000
     1920.0000000000        0.0000041846       -0.0000000000
     1922.5000000000        0.0000041070       -0.0000000000
     1925.0000000000        0.0000040310       -0.0000000000
     1927.5000000000        0.0000039566       -0.0000000000
     1930.0000000000        0.0000038837       -0.0000000000
     1932.5000000000        0.0000038122       -0.0000000000
     1935.0000000000        0.0000037423       -0.0000000000
     1937.5000000000        0.0000036737       -0.0000000000
     1940.0000000000        0.0000036066       -0.0000000000
     1942.5000000000        0.0000035408       -0.0000000000
     1945.0000000000        0.0000034764       -0.0000000000
     1947.5000000000        0.0000034133       -0.0000000000
     1950.0000000000        0.0000033514       -0.0000000000
     1952.5000000000        0.0000032908       -0.0000000000
     1955.0000000000        0.0000032314       -0.0000000000
     1957.5000000000        0.0000031732       -0.0000000000
     1960.0000000000        0.0000031162       -0.0000000000
     1962.5000000000        0.0000030603       -0.0000000000
     1965.0000000000        0.0000030056       -0.0000000000
     1967.5000000000        0.0000029519       -0.0000000000
     1970.0000000000        0.0000028993       -0.0000000000
     1972.5000000000        0.0000028477       -0.0000000000
     1975.0000000000        0.0000027972       -0.0000000000
     1977.5000000000        0.0000027476       -0.0000000000
     1980.0000000000        0.0000026991       -0.0000000000
     1982.5000000000        0.0000026515       -0.0000000000
     1985.0000000000        0.0000026048       -0.0000000000
     1987.5000000000        0.0000025591       -0.0000000000
     1990.0000000000        0.0000025142       -0.0000000000
     1992.5000000000        0.0000024702       -0.0000000000
     1995.0000000000        0.0000024271       -0.0000000000
     1997.5000000000        0.0000023848       -0.0000000000
