# Supplementary material for: Breaking the 1250 nm Barrier: A Computational Approach to Light Upconversion via Triplet–Triplet Annihilation in the Silica Telecom Band
Source: ACS Appl Energy Mater. 2026 Feb 12;9(4):2398–411. doi: 10.1021/acsaem.5c04014 (PMC12934551; doi:10.1021/acsaem.5c04014)
Supplement: Supplementary file 2 [file ae5c04014_si_002.zip › xyz-TTA-NIRII-Journal-2025/b3lyp-d3/monomer/opt-s0/uv-abs/tetracene-trat1-td-ub3lyp-uv-abs-s0.txt]

# UV-Vis Spectrum
# X-Axis:  Wavelength (nm)
# Y-Axis:  &epsilon;
# Y-Axis2: Oscillator Strength

# Peak information
#                  X                   Y                  Y2
#    1022.8000000000        0.0000000000        0.0000000000
#     577.5300000000        0.0000000000        0.0000000000
#     543.8700000000        0.0236000000   194767.8349399001
#     499.6100000000        0.0001000000      825.2874361860
#     454.3500000000        0.0000000000        0.0000000000
#     452.5700000000        0.0000000000        0.0000000000
#     383.8600000000        0.0000000000        0.0000000000
#     361.2100000000        0.2000000000  1650574.8723720352
#     356.3800000000        0.0000000000        0.0000000000
#     342.5200000000        0.0012000000     9903.4492342322
#     341.3000000000        0.0000000000        0.0000000000
#     338.1800000000        0.0000000000        0.0000000000
#     324.1800000000        0.0000000000        0.0000000000
#     318.7800000000        0.0156000000   128744.8400450187
#     306.0900000000        0.0000000000        0.0000000000
#     297.9800000000        0.0140000000   115540.2410660425
#     286.6200000000        0.0000000000        0.0000000000
#     284.5400000000        0.0002000000     1650.5748723720
#     279.5000000000        0.0000000000        0.0000000000
#     279.2400000000        0.0000000000        0.0000000000
#     275.8200000000        0.0000000000        0.0000000000
#     271.7600000000        0.0000000000        0.0000000000
#     271.4300000000        0.0597000000   492696.5994030525
#     269.5900000000        0.0001000000      825.2874361860
#     267.9200000000        1.5434000000 12737486.2900949921
#     266.7900000000        0.0000000000        0.0000000000
#     259.0300000000        0.0000000000        0.0000000000
#     251.6800000000        0.0025000000    20632.1859046504
#     250.7500000000        0.0000000000        0.0000000000
#     250.2000000000        0.0123000000   101510.3546508801
#     243.8000000000        0.0000000000        0.0000000000
#     241.0100000000        0.0000000000        0.0000000000
#     236.1700000000        0.4857000000  4008421.0775554874
#     235.3800000000        0.0000000000        0.0000000000
#     234.5600000000        0.0035000000    28885.0602665106
#     231.0600000000        0.0000000000        0.0000000000
#     228.5400000000        0.0000000000        0.0000000000
#     226.2300000000        0.0022000000    18156.3235960924
#     225.4400000000        0.0000000000        0.0000000000
#     224.0500000000        0.0000000000        0.0000000000
#     223.6800000000        0.0000000000        0.0000000000
#     222.5600000000        0.0000000000        0.0000000000
#     221.9600000000        0.0000000000        0.0000000000
#     219.6200000000        0.0447000000   368903.4839751498
#     219.5100000000        0.0000000000        0.0000000000
#     218.6600000000        0.0000000000        0.0000000000
#     217.2100000000        0.0000000000        0.0000000000
#     216.2000000000        0.0003000000     2475.8623085581
#     212.8200000000        0.0000000000        0.0000000000
#     212.2800000000        0.2348000000  1937774.9001647693
#     207.4500000000        0.0000000000        0.0000000000
#     207.3800000000        0.1448000000  1195016.2075973533
#     206.2300000000        0.0000000000        0.0000000000
#     205.4900000000        0.0185000000   152678.1756944132
#     203.2200000000        0.0000000000        0.0000000000
#     202.7800000000        0.0000000000        0.0000000000
#     199.9700000000        0.0000000000        0.0000000000
#     199.8600000000        0.0240000000   198068.9846846442
#     198.9200000000        0.0006000000     4951.7246171161
#     196.2000000000        0.0000000000        0.0000000000
#     195.9200000000        0.0000000000        0.0000000000
#     195.9000000000        0.0000000000        0.0000000000
#     195.7400000000        0.0000000000        0.0000000000
#     193.8400000000        0.0107000000    88305.7556719039
#     193.8400000000        0.0000000000        0.0000000000
#     192.6000000000        0.0000000000        0.0000000000
#     192.0500000000        0.0001000000      825.2874361860
#     191.5500000000        0.0024000000    19806.8984684644
#     191.3700000000        0.0000000000        0.0000000000
#     190.8100000000        0.0000000000        0.0000000000
#     190.0600000000        0.0000000000        0.0000000000
#     189.5700000000        0.0000000000        0.0000000000
#     189.2500000000        0.0000000000        0.0000000000
#     188.0200000000        0.0000000000        0.0000000000
#     187.2300000000        0.0000000000        0.0000000000
#     187.0100000000        0.0247000000   203845.9967379463
#     186.2200000000        0.0054000000    44565.5215540449
#     185.8500000000        0.0000000000        0.0000000000
#     185.3600000000        0.0000000000        0.0000000000
#     183.8600000000        0.0000000000        0.0000000000
#     183.5100000000        0.0000000000        0.0000000000
#     183.3800000000        0.0000000000        0.0000000000
#     182.8300000000        0.0002000000     1650.5748723720
#     182.3700000000        0.0098000000    80878.1687462297
#     181.7200000000        0.0359000000   296278.1895907803
#     181.6600000000        0.0000000000        0.0000000000
#     179.5600000000        0.0000000000        0.0000000000
#     178.9400000000        0.0040000000    33011.4974474407
#     178.3400000000        0.0011000000     9078.1617980462
#     176.5500000000        0.0000000000        0.0000000000
#     176.4500000000        0.0000000000        0.0000000000
#     176.1700000000        0.0102000000    84179.3184909738
#     175.9900000000        0.0000000000        0.0000000000
#     175.1300000000        0.0001000000      825.2874361860
#     173.9400000000        0.0000000000        0.0000000000
#     173.8400000000        0.0171000000   141124.1515878090
#     172.0000000000        0.0000000000        0.0000000000
#     171.5200000000        0.0005000000     4126.4371809301
#     171.3100000000        0.0000000000        0.0000000000
#     171.1300000000        0.0000000000        0.0000000000

# Spectra
#                  X                   Y               DY/DX
        0.0000000000        0.0000000000        0.0000000000
        2.5000000000        0.0000000000        0.0000000000
        5.0000000000        0.0000000000        0.0000000000
        7.5000000000        0.0000000000        0.0000000000
       10.0000000000        0.0000000000        0.0000000000
       12.5000000000        0.0000000000        0.0000000000
       15.0000000000        0.0000000000        0.0000000000
       17.5000000000        0.0000000000        0.0000000000
       20.0000000000        0.0000000000        0.0000000000
       22.5000000000        0.0000000000        0.0000000000
       25.0000000000        0.0000000000        0.0000000000
       27.5000000000        0.0000000000        0.0000000000
       30.0000000000        0.0000000000        0.0000000000
       32.5000000000        0.0000000000        0.0000000000
       35.0000000000        0.0000000000        0.0000000000
       37.5000000000        0.0000000000        0.0000000000
       40.0000000000        0.0000000000        0.0000000000
       42.5000000000        0.0000000000        0.0000000000
       45.0000000000        0.0000000000        0.0000000000
       47.5000000000        0.0000000000        0.0000000000
       50.0000000000        0.0000000000        0.0000000000
       52.5000000000        0.0000000000        0.0000000000
       55.0000000000        0.0000000000        0.0000000000
       57.5000000000        0.0000000000        0.0000000000
       60.0000000000        0.0000000000        0.0000000000
       62.5000000000        0.0000000000        0.0000000000
       65.0000000000        0.0000000000        0.0000000000
       67.5000000000        0.0000000000        0.0000000000
       70.0000000000        0.0000000000        0.0000000000
       72.5000000000        0.0000000000        0.0000000000
       75.0000000000        0.0000000000        0.0000000000
       77.5000000000        0.0000000000        0.0000000000
       80.0000000000        0.0000000000        0.0000000000
       82.5000000000        0.0000000000        0.0000000000
       85.0000000000        0.0000000000        0.0000000000
       87.5000000000        0.0000000000        0.0000000000
       90.0000000000        0.0000000000        0.0000000000
       92.5000000000        0.0000000000        0.0000000000
       95.0000000000        0.0000000000        0.0000000000
       97.5000000000        0.0000000000        0.0000000000
      100.0000000000        0.0000000000        0.0000000000
      102.5000000000        0.0000000000        0.0000000000
      105.0000000000        0.0000000000        0.0000000000
      107.5000000000        0.0000000000        0.0000000000
      110.0000000000        0.0000000000        0.0000000000
      112.5000000000        0.0000000000        0.0000000000
      115.0000000000        0.0000000000        0.0000000000
      117.5000000000        0.0000000000        0.0000000000
      120.0000000000        0.0000000000        0.0000000000
      122.5000000000        0.0000000000        0.0000000000
      125.0000000000        0.0000000000        0.0000000000
      127.5000000000        0.0000000000        0.0000000000
      130.0000000000        0.0000000000        0.0000000000
      132.5000000000        0.0000000000        0.0000000000
      135.0000000000        0.0000000036        0.0000000000
      137.5000000000        0.0000002090        0.0000000000
      140.0000000000        0.0000077091        0.0000000000
      142.5000000000        0.0001858187        0.0000000000
      145.0000000000        0.0030391577        0.0000000120
      147.5000000000        0.0349060393        0.0000014408
      150.0000000000        0.2905679470        0.0000894232
      152.5000000000        1.8051379020        0.0030257637
      155.0000000000        8.6017550428        0.0584623223
      157.5000000000       32.2649187934        0.6726303279
      160.0000000000       97.6544607876        4.7883595647
      162.5000000000      244.2347957283       21.8598475300
      165.0000000000      516.4001143940       66.2938937760
      167.5000000000      943.1310212008      138.9264564829
      170.0000000000     1517.3775531095      212.0395722504
      172.5000000000     2187.8374004283      253.8955932064
      175.0000000000     2868.6462831030      257.5179114522
      177.5000000000     3464.5801067229      221.8016414399
      180.0000000000     3905.4113499486      135.7013163295
      182.5000000000     4180.0021927024       10.2495315417
      185.0000000000     4357.5212716831     -102.5320399535
      187.5000000000     4584.0187950302     -141.9623716049
      190.0000000000     5049.8157633433      -74.0159811726
      192.5000000000     5933.8406605305      107.3877391992
      195.0000000000     7340.8077026861      390.8359501826
      197.5000000000     9252.8690919391      737.4432333862
      200.0000000000    11516.2957465608     1058.5136734627
      202.5000000000    13873.7004738977     1223.0630454074
      205.0000000000    16035.0810999187     1118.5067912188
      207.5000000000    17763.8023119276      729.8458393523
      210.0000000000    18945.7435065090      171.7897964884
      212.5000000000    19616.0947722862     -357.2071645814
      215.0000000000    19935.8270288128     -667.2502878555
      217.5000000000    20130.0329128012     -656.5258655166
      220.0000000000    20413.9246515345     -342.5760367214
      222.5000000000    20934.2218807869      153.0916017615
      225.0000000000    21744.6838469541      650.2226147279
      227.5000000000    22819.7043931220      971.0252277821
      230.0000000000    24095.6548947352     1003.2514080866
      232.5000000000    25521.0935129308      743.6227961302
      235.0000000000    27096.1512605861      300.8351280629
      237.5000000000    28887.3649895567     -145.1228805428
      240.0000000000    31013.8768979469     -408.0187171268
      242.5000000000    33610.5673219860     -355.9840550664
      245.0000000000    36780.3489054656       52.5402775911
      247.5000000000    40550.0277169469      761.7673557358
      250.0000000000    44841.9450107135     1634.3220816217
      252.5000000000    49468.3916597310     2482.3846605762
      255.0000000000    54149.4518725011     3108.9057224801
      257.5000000000    58549.3216505773     3352.8977358671
      260.0000000000    62322.5434239322     3129.0744197576
      262.5000000000    65160.5140599063     2449.9664879407
      265.0000000000    66829.8408802889     1422.1944662837
      267.5000000000    67196.9117011080      217.3642419931
      270.0000000000    66236.4722773084     -972.5035927336
      272.5000000000    64025.1987477931    -1980.0542100737
      275.0000000000    60723.6038505053    -2694.7496632679
      277.5000000000    56550.8488733468    -3075.1531560595
      280.0000000000    51757.1816518998    -3142.1904450934
      282.5000000000    46598.0325677976    -2959.8693204953
      285.0000000000    41312.6225865999    -2611.8574780107
      287.5000000000    36108.6127831846    -2180.9461269061
      290.0000000000    31153.1224956460    -1735.3293232205
      292.5000000000    26569.5274868724    -1322.4568945835
      295.0000000000    22438.8817273399     -969.0197360808
      297.5000000000    18804.5679039297     -684.6931394357
      300.0000000000    15678.8044676445     -467.3484398603
      302.5000000000    13049.8330973835     -308.0819788228
      305.0000000000    10888.8946405417     -195.1787517554
      307.5000000000     9156.4048300213     -116.7602750960
      310.0000000000     7807.0159333009      -62.2615544096
      312.5000000000     6793.4706806874      -23.0540547203
      315.0000000000     6069.3113102004        7.4533564185
      317.5000000000     5590.6023376274       33.9716384371
      320.0000000000     5316.8706441714       59.5768909759
      322.5000000000     5211.4734511916       85.9581813772
      325.0000000000     5241.5864923809      113.6421994605
      327.5000000000     5377.9722760919      142.2020119349
      330.0000000000     5594.6503888970      170.4679759498
      332.5000000000     5868.5544080046      196.7548968384
      335.0000000000     6179.2269629700      219.1082110241
      337.5000000000     6508.5777733411      235.5594430309
      340.0000000000     6840.7096863714      244.3716479187
      342.5000000000     7161.8045287471      244.2512666339
      345.0000000000     7460.0530990668      234.5042842767
      347.5000000000     7725.6107252147      215.1208953607
      350.0000000000     7950.5602873023      186.7822574298
      352.5000000000     8128.8673244904      150.7932063106
      355.0000000000     8256.3158134009      108.9539939626
      357.5000000000     8330.4176270250       63.3906760621
      360.0000000000     8350.2929568518       16.3669109062
      362.5000000000     8316.5227000291      -29.9004396466
      365.0000000000     8230.9767402619      -73.4028484909
      367.5000000000     8096.6240889614     -112.4650872313
      370.0000000000     7917.3320133737     -145.8261546745
      372.5000000000     7697.6616491653     -172.6748283602
      375.0000000000     7442.6673119608     -192.6436708629
      377.5000000000     7157.7059442577     -205.7690466021
      380.0000000000     6848.2620228503     -212.4267969821
      382.5000000000     6519.7919580193     -213.2537719232
      385.0000000000     6177.5906691679     -209.0647063066
      387.5000000000     5826.6817262721     -200.7723438977
      390.0000000000     5471.7312788200     -189.3166512908
      392.5000000000     5116.9850036842     -175.6067893992
      395.0000000000     4766.2265167642     -160.4774977837
      397.5000000000     4422.7551167280     -144.6598793812
      400.0000000000     4089.3803539941     -128.7653391999
      402.5000000000     3768.4307245988     -113.2806426696
      405.0000000000     3461.7737503413      -98.5716746525
      407.5000000000     3170.8447938151      -84.8934226368
      410.0000000000     2896.6821392742      -72.4038878884
      412.5000000000     2639.9661189056      -61.1799582979
      415.0000000000     2401.0603531179      -51.2336796775
      417.5000000000     2180.0534807839      -42.5277780826
      420.0000000000     1976.8000630667      -34.9896720093
      422.5000000000     1790.9596387041      -28.5235442493
      425.0000000000     1622.0331795656      -23.0203068333
      427.5000000000     1469.3964364774      -18.3654873097
      430.0000000000     1332.3298732956      -14.4451960764
      432.5000000000     1210.0450608730      -11.1504121270
      435.0000000000     1101.7075426860       -8.3798596114
      437.5000000000     1006.4562925273       -6.0417512664
      440.0000000000      923.4199648162       -4.0546571891
      442.5000000000      851.7301932125       -2.3477271226
      445.0000000000      790.5322270665       -0.8604580355
      447.5000000000      738.9932114882        0.4578388055
      450.0000000000      696.3084190091        1.6487525802
      452.5000000000      661.7057321708        2.7455822257
      455.0000000000      634.4486597764        3.7741794639
      457.5000000000      613.8381474783        4.7537858048
      460.0000000000      599.2134179231        5.6978398469
      462.5000000000      589.9520485418        6.6147427552
      465.0000000000      585.4694676075        7.5085775565
      467.5000000000      585.2180224125        8.3797825865
      470.0000000000      588.6857480893        9.2257817958
      472.5000000000      595.3949422419       10.0415753149
      475.0000000000      604.9006294693       10.8202932774
      477.5000000000      616.7889812197       11.5537148585
      480.0000000000      630.6757402490       12.2327531858
      482.5000000000      646.2046852069       12.8479054886
      485.0000000000      663.0461594121       13.3896667588
      487.5000000000      680.8956785357       13.8489044265
      490.0000000000      699.4726244790       14.2171911550
      492.5000000000      718.5190269945       14.4870928447
      495.0000000000      737.7984303371       14.6524092814
      497.5000000000      757.0948392238       14.7083655075
      500.0000000000      776.2117364247       14.6517528769
      502.5000000000      794.9711632126       14.4810197866
      505.0000000000      813.2128534864       14.1963131957
      507.5000000000      830.7934125054       13.7994731566
      510.0000000000      847.5855316904       13.2939836377
      512.5000000000      863.4772317428       12.6848838539
      515.0000000000      878.3711273182       11.9786450987
      517.5000000000      892.1837075674       11.1830186591
      520.0000000000      904.8446279817       10.3068607810
      522.5000000000      916.2960100776        9.3599408275
      525.0000000000      926.4917465087        8.3527387511
      527.5000000000      935.3968101544        7.2962377911
      530.0000000000      942.9865666000        6.2017179394
      532.5000000000      949.2460901723        5.0805552095
      535.0000000000      954.1694843213        3.9440311389
      537.5000000000      957.7592076510        2.8031562690
      540.0000000000      960.0254072918        1.6685106255
      542.5000000000      960.9852615929        0.5501034796
      545.0000000000      960.6623342921       -0.5427460512
      547.5000000000      959.0859424115       -1.6015067006
      550.0000000000      956.2905401380       -2.6185108238
      552.5000000000      952.3151208894       -3.5870085900
      555.0000000000      947.2026396495       -4.5012014442
      557.5000000000      940.9994574941       -5.3562560993
      560.0000000000      933.7548100307       -6.1483006517
      562.5000000000      925.5203012490       -6.8744046629
      565.0000000000      916.3494240372       -7.5325452155
      567.5000000000      906.2971083639       -8.1215610495
      570.0000000000      895.4192978716       -8.6410969117
      572.5000000000      883.7725553714       -9.0915402200
      575.0000000000      871.4136974849       -9.4739520688
      577.5000000000      858.3994584410       -9.7899944774
      580.0000000000      844.7861828218      -10.0418556372
      582.5000000000      830.6295468403      -10.2321747377
      585.0000000000      815.9843075583      -10.3639677669
      587.5000000000      800.9040792820      -10.4405554824
      590.0000000000      785.4411362330      -10.4654945582
      592.5000000000      769.6462404703      -10.4425127164
      595.0000000000      753.5684939336      -10.3754484721
      597.5000000000      737.2552134012      -10.2681959456
      600.0000000000      720.7518270847      -10.1246550393
      602.5000000000      704.1017915457       -9.9486871372
      605.0000000000      687.3465275813       -9.7440763553
      607.5000000000      670.5253737181       -9.5144962699
      610.0000000000      653.6755559503       -9.2634819559
      612.5000000000      636.8321723689       -8.9944070967
      615.0000000000      620.0281913533       -8.7104658685
      617.5000000000      603.2944620273       -8.4146592587
      620.0000000000      586.6597357220       -8.1097854492
      622.5000000000      570.1506972337       -7.7984338752
      625.0000000000      553.7920047180       -7.4829825649
      627.5000000000      537.6063371179       -7.1655983647
      630.0000000000      521.6144480813       -6.8482396635
      632.5000000000      505.8352253890       -6.5326612434
      635.0000000000      490.2857549725       -6.2204209053
      637.5000000000      474.9813886705       -5.9128875366
      640.0000000000      459.9358149315       -5.6112503183
      642.5000000000      445.1611317378       -5.3165287908
      645.0000000000      430.6679210840       -5.0295835284
      647.5000000000      416.4653244074       -4.7511271985
      650.0000000000      402.5611184221       -4.4817358092
      652.5000000000      388.9617908679       -4.2218599756
      655.0000000000      375.6726157372       -3.9718360585
      657.5000000000      362.6977275931       -3.7318970551
      660.0000000000      350.0401946412       -3.5021831410
      662.5000000000      337.7020902624       -3.2827517831
      665.0000000000      325.6845627551       -3.0735873629
      667.5000000000      313.9879030751       -2.8746102626
      670.0000000000      302.6116103972       -2.6856853840
      672.5000000000      291.5544553570       -2.5066300799
      675.0000000000      280.8145408586       -2.3372214916
      677.5000000000      270.3893603666       -2.1772032911
      680.0000000000      260.2758536211       -2.0262918393
      682.5000000000      250.4704597385       -1.8841817730
      685.0000000000      240.9691676848       -1.7505510419
      687.5000000000      231.7675641182       -1.6250654201
      690.0000000000      222.8608786221       -1.5073825173
      692.5000000000      214.2440263583       -1.3971553208
      695.0000000000      205.9116481822       -1.2940352980
      697.5000000000      197.8581482764       -1.1976750895
      700.0000000000      190.0777293618       -1.1077308264
      702.5000000000      182.5644255582       -1.0238641002
      705.0000000000      175.3121329685       -0.9457436179
      707.5000000000      168.3146380674       -0.8730465701
      710.0000000000      161.5656439780       -0.8054597410
      712.5000000000      155.0587947240       -0.7426803868
      715.0000000000      148.7876975446       -0.6844169076
      717.5000000000      142.7459433634       -0.6303893372
      720.0000000000      136.9271254993       -0.5803296722
      722.5000000000      131.3248567107       -0.5339820601
      725.0000000000      125.9327846607       -0.4911028675
      727.5000000000      120.7446058922       -0.4514606424
      730.0000000000      115.7540783974       -0.4148359895
      732.5000000000      110.9550328670       -0.3810213696
      735.0000000000      106.3413826999       -0.3498208381
      737.5000000000      101.9071328539       -0.3210497333
      740.0000000000       97.6463876129       -0.2945343233
      742.5000000000       93.5533573450       -0.2701114232
      745.0000000000       89.6223643224       -0.2476279881
      747.5000000000       85.8478476710       -0.2269406894
      750.0000000000       82.2243675152       -0.2079154815
      752.5000000000       78.7466083781       -0.1904271628
      755.0000000000       75.4093818988       -0.1743589357
      757.5000000000       72.2076289194       -0.1596019699
      760.0000000000       69.1364209974       -0.1460549716
      762.5000000000       66.1909613917       -0.1336237608
      765.0000000000       63.3665855693       -0.1222208605
      767.5000000000       60.6587612784       -0.1117650974
      770.0000000000       58.0630882280       -0.1021812164
      772.5000000000       55.5752974131       -0.0933995103
      775.0000000000       53.1912501232       -0.0853554646
      777.5000000000       50.9069366660       -0.0779894182
      780.0000000000       48.7184748404       -0.0712462404
      782.5000000000       46.6221081861       -0.0650750237
      785.0000000000       44.6142040383       -0.0594287931
      787.5000000000       42.6912514126       -0.0542642313
      790.0000000000       40.8498587433       -0.0495414189
      792.5000000000       39.0867514966       -0.0452235907
      795.0000000000       37.3987696794       -0.0412769056
      797.5000000000       35.7828652600       -0.0376702320
      800.0000000000       34.2360995201       -0.0343749456
      802.5000000000       32.7556403506       -0.0313647410
      805.0000000000       31.3387595070       -0.0286154558
      807.5000000000       29.9828298364       -0.0261049061
      810.0000000000       28.6853224878       -0.0238127337
      812.5000000000       27.4438041150       -0.0217202637
      815.0000000000       26.2559340830       -0.0198103725
      817.5000000000       25.1194616854       -0.0180673647
      820.0000000000       24.0322233803       -0.0164768596
      822.5000000000       22.9921400511       -0.0150256858
      825.0000000000       21.9972142993       -0.0137017832
      827.5000000000       21.0455277722       -0.0124941133
      830.0000000000       20.1352385331       -0.0113925753
      832.5000000000       19.2645784746       -0.0103879295
      835.0000000000       18.4318507811       -0.0094717262
      837.5000000000       17.6354274420       -0.0086362401
      840.0000000000       16.8737468177       -0.0078744100
      842.5000000000       16.1453112620       -0.0071797834
      845.0000000000       15.4486848001       -0.0065464651
      847.5000000000       14.7824908662       -0.0059690706
      850.0000000000       14.1454100987       -0.0054426826
      852.5000000000       13.5361781965       -0.0049628114
      855.0000000000       12.9535838345       -0.0045253585
      857.5000000000       12.3964666392       -0.0041265831
      860.0000000000       11.8637152254       -0.0037630715
      862.5000000000       11.3542652918       -0.0034317091
      865.0000000000       10.8670977766       -0.0031296543
      867.5000000000       10.4012370716       -0.0028543152
      870.0000000000        9.9557492953       -0.0026033277
      872.5000000000        9.5297406222       -0.0023745360
      875.0000000000        9.1223556694       -0.0021659743
      877.5000000000        8.7327759386       -0.0019758504
      880.0000000000        8.3602183122       -0.0018025302
      882.5000000000        8.0039336027       -0.0016445242
      885.0000000000        7.6632051545       -0.0015004748
      887.5000000000        7.3373474961       -0.0013691443
      890.0000000000        7.0257050424       -0.0012494050
      892.5000000000        6.7276508450       -0.0011402291
      895.0000000000        6.4425853894       -0.0010406798
      897.5000000000        6.1699354384       -0.0009499037
      900.0000000000        5.9091529195       -0.0008671230
      902.5000000000        5.6597138555       -0.0007916291
      905.0000000000        5.4211173370       -0.0007227762
      907.5000000000        5.1928845352       -0.0006599760
      910.0000000000        4.9745577538       -0.0006026925
      912.5000000000        4.7656995193       -0.0005504373
      915.0000000000        4.5658917072       -0.0005027655
      917.5000000000        4.3747347041       -0.0004592716
      920.0000000000        4.1918466042       -0.0004195862
      922.5000000000        4.0168624379       -0.0003833728
      925.0000000000        3.8494334330       -0.0003503248
      927.5000000000        3.6892263063       -0.0003201628
      930.0000000000        3.5359225848       -0.0002926322
      932.5000000000        3.3892179549       -0.0002675011
      935.0000000000        3.2488216398       -0.0002445581
      937.5000000000        3.1144558025       -0.0002236105
      940.0000000000        2.9858549746       -0.0002044830
      942.5000000000        2.8627655091       -0.0001870155
      945.0000000000        2.7449450570       -0.0001710622
      947.5000000000        2.6321620656       -0.0001564903
      950.0000000000        2.5241953000       -0.0001431788
      952.5000000000        2.4208333831       -0.0001310171
      955.0000000000        2.3218743575       -0.0001199048
      957.5000000000        2.2271252654       -0.0001097501
      960.0000000000        2.1364017470       -0.0001004693
      962.5000000000        2.0495276568       -0.0000919862
      965.0000000000        1.9663346962       -0.0000842313
      967.5000000000        1.8866620625       -0.0000771413
      970.0000000000        1.8103561137       -0.0000706582
      972.5000000000        1.7372700475       -0.0000647294
      975.0000000000        1.6672635947       -0.0000593068
      977.5000000000        1.6002027265       -0.0000543465
      980.0000000000        1.5359593745       -0.0000498085
      982.5000000000        1.4744111630       -0.0000456563
      985.0000000000        1.4154411537       -0.0000418566
      987.5000000000        1.3589376013       -0.0000383789
      990.0000000000        1.3047937203       -0.0000351956
      992.5000000000        1.2529074624       -0.0000322814
      995.0000000000        1.2031813033       -0.0000296130
      997.5000000000        1.1555220396       -0.0000271694
     1000.0000000000        1.1098405946       -0.0000249314
     1002.5000000000        1.0660518329       -0.0000228814
     1005.0000000000        1.0240743832       -0.0000210032
     1007.5000000000        0.9838304691       -0.0000192823
     1010.0000000000        0.9452457480       -0.0000177053
     1012.5000000000        0.9082491563       -0.0000162598
     1015.0000000000        0.8727727625       -0.0000149348
     1017.5000000000        0.8387516266       -0.0000137200
     1020.0000000000        0.8061236658       -0.0000126060
     1022.5000000000        0.7748295261       -0.0000115844
     1025.0000000000        0.7448124600       -0.0000106474
     1027.5000000000        0.7160182101       -0.0000097877
     1030.0000000000        0.6883948966       -0.0000089990
     1032.5000000000        0.6618929117       -0.0000082752
     1035.0000000000        0.6364648175       -0.0000076108
     1037.5000000000        0.6120652487       -0.0000070010
     1040.0000000000        0.5886508202       -0.0000064411
     1042.5000000000        0.5661800388       -0.0000059270
     1045.0000000000        0.5446132181       -0.0000054549
     1047.5000000000        0.5239123984       -0.0000050212
     1050.0000000000        0.5040412693       -0.0000046227
     1052.5000000000        0.4849650965       -0.0000042566
     1055.0000000000        0.4666506516       -0.0000039202
     1057.5000000000        0.4490661445       -0.0000036110
     1060.0000000000        0.4321811603       -0.0000033267
     1062.5000000000        0.4159665976       -0.0000030653
     1065.0000000000        0.4003946104       -0.0000028250
     1067.5000000000        0.3854385522       -0.0000026039
     1070.0000000000        0.3710729234       -0.0000024006
     1072.5000000000        0.3572733197       -0.0000022135
     1075.0000000000        0.3440163844       -0.0000020414
     1077.5000000000        0.3312797616       -0.0000018829
     1080.0000000000        0.3190420522       -0.0000017371
     1082.5000000000        0.3072827718       -0.0000016028
     1085.0000000000        0.2959823101       -0.0000014792
     1087.5000000000        0.2851218928       -0.0000013653
     1090.0000000000        0.2746835446       -0.0000012604
     1092.5000000000        0.2646500541       -0.0000011638
     1095.0000000000        0.2550049404       -0.0000010748
     1097.5000000000        0.2457324208       -0.0000009927
     1100.0000000000        0.2368173808       -0.0000009171
     1102.5000000000        0.2282453444       -0.0000008474
     1105.0000000000        0.2200024462       -0.0000007831
     1107.5000000000        0.2120754051       -0.0000007239
     1110.0000000000        0.2044514986       -0.0000006692
     1112.5000000000        0.1971185385       -0.0000006187
     1115.0000000000        0.1900648477       -0.0000005722
     1117.5000000000        0.1832792381       -0.0000005293
     1120.0000000000        0.1767509893       -0.0000004896
     1122.5000000000        0.1704698284       -0.0000004530
     1125.0000000000        0.1644259105       -0.0000004193
     1127.5000000000        0.1586098005       -0.0000003881
     1130.0000000000        0.1530124551       -0.0000003592
     1132.5000000000        0.1476252061       -0.0000003326
     1135.0000000000        0.1424397444       -0.0000003080
     1137.5000000000        0.1374481042       -0.0000002853
     1140.0000000000        0.1326426487       -0.0000002643
     1142.5000000000        0.1280160555       -0.0000002449
     1145.0000000000        0.1235613036       -0.0000002270
     1147.5000000000        0.1192716604       -0.0000002104
     1150.0000000000        0.1151406694       -0.0000001950
     1152.5000000000        0.1111621381       -0.0000001808
     1155.0000000000        0.1073301273       -0.0000001677
     1157.5000000000        0.1036389401       -0.0000001555
     1160.0000000000        0.1000831114       -0.0000001443
     1162.5000000000        0.0966573986       -0.0000001339
     1165.0000000000        0.0933567716       -0.0000001242
     1167.5000000000        0.0901764043       -0.0000001153
     1170.0000000000        0.0871116657       -0.0000001070
     1172.5000000000        0.0841581119       -0.0000000994
     1175.0000000000        0.0813114780       -0.0000000923
     1177.5000000000        0.0785676708       -0.0000000857
     1180.0000000000        0.0759227614       -0.0000000796
     1182.5000000000        0.0733729786       -0.0000000740
     1185.0000000000        0.0709147019       -0.0000000688
     1187.5000000000        0.0685444558       -0.0000000639
     1190.0000000000        0.0662589032       -0.0000000594
     1192.5000000000        0.0640548398       -0.0000000552
     1195.0000000000        0.0619291888       -0.0000000514
     1197.5000000000        0.0598789954       -0.0000000478
     1200.0000000000        0.0579014217       -0.0000000444
     1202.5000000000        0.0559937422       -0.0000000413
     1205.0000000000        0.0541533388       -0.0000000385
     1207.5000000000        0.0523776966       -0.0000000358
     1210.0000000000        0.0506643993       -0.0000000333
     1212.5000000000        0.0490111258       -0.0000000310
     1215.0000000000        0.0474156457       -0.0000000289
     1217.5000000000        0.0458758159       -0.0000000269
     1220.0000000000        0.0443895767       -0.0000000251
     1222.5000000000        0.0429549491       -0.0000000233
     1225.0000000000        0.0415700306       -0.0000000218
     1227.5000000000        0.0402329927       -0.0000000203
     1230.0000000000        0.0389420779       -0.0000000189
     1232.5000000000        0.0376955963       -0.0000000176
     1235.0000000000        0.0364919236       -0.0000000164
     1237.5000000000        0.0353294978       -0.0000000153
     1240.0000000000        0.0342068172       -0.0000000143
     1242.5000000000        0.0331224374       -0.0000000133
     1245.0000000000        0.0320749697       -0.0000000124
     1247.5000000000        0.0310630783       -0.0000000116
     1250.0000000000        0.0300854784       -0.0000000108
     1252.5000000000        0.0291409341       -0.0000000101
     1255.0000000000        0.0282282566       -0.0000000094
     1257.5000000000        0.0273463022       -0.0000000088
     1260.0000000000        0.0264939703       -0.0000000082
     1262.5000000000        0.0256702023       -0.0000000077
     1265.0000000000        0.0248739792       -0.0000000072
     1267.5000000000        0.0241043205       -0.0000000067
     1270.0000000000        0.0233602826       -0.0000000063
     1272.5000000000        0.0226409572       -0.0000000059
     1275.0000000000        0.0219454701       -0.0000000055
     1277.5000000000        0.0212729798       -0.0000000051
     1280.0000000000        0.0206226761       -0.0000000048
     1282.5000000000        0.0199937790       -0.0000000045
     1285.0000000000        0.0193855374       -0.0000000042
     1287.5000000000        0.0187972283       -0.0000000039
     1290.0000000000        0.0182281551       -0.0000000037
     1292.5000000000        0.0176776474       -0.0000000034
     1295.0000000000        0.0171450590       -0.0000000032
     1297.5000000000        0.0166297678       -0.0000000030
     1300.0000000000        0.0161311747       -0.0000000028
     1302.5000000000        0.0156487021       -0.0000000026
     1305.0000000000        0.0151817938       -0.0000000025
     1307.5000000000        0.0147299141       -0.0000000023
     1310.0000000000        0.0142925465       -0.0000000022
     1312.5000000000        0.0138691933       -0.0000000020
     1315.0000000000        0.0134593752       -0.0000000019
     1317.5000000000        0.0130626299       -0.0000000018
     1320.0000000000        0.0126785121       -0.0000000017
     1322.5000000000        0.0123065922       -0.0000000016
     1325.0000000000        0.0119464566       -0.0000000015
     1327.5000000000        0.0115977061       -0.0000000014
     1330.0000000000        0.0112599561       -0.0000000013
     1332.5000000000        0.0109328357       -0.0000000012
     1335.0000000000        0.0106159871       -0.0000000011
     1337.5000000000        0.0103090656       -0.0000000011
     1340.0000000000        0.0100117384       -0.0000000010
     1342.5000000000        0.0097236848       -0.0000000009
     1345.0000000000        0.0094445954       -0.0000000009
     1347.5000000000        0.0091741717       -0.0000000008
     1350.0000000000        0.0089121257       -0.0000000008
     1352.5000000000        0.0086581797       -0.0000000007
     1355.0000000000        0.0084120658       -0.0000000007
     1357.5000000000        0.0081735252       -0.0000000006
     1360.0000000000        0.0079423085       -0.0000000006
     1362.5000000000        0.0077181748       -0.0000000006
     1365.0000000000        0.0075008918       -0.0000000005
     1367.5000000000        0.0072902352       -0.0000000005
     1370.0000000000        0.0070859885       -0.0000000005
     1372.5000000000        0.0068879426       -0.0000000004
     1375.0000000000        0.0066958959       -0.0000000004
     1377.5000000000        0.0065096536       -0.0000000004
     1380.0000000000        0.0063290276       -0.0000000004
     1382.5000000000        0.0061538364       -0.0000000003
     1385.0000000000        0.0059839046       -0.0000000003
     1387.5000000000        0.0058190628       -0.0000000003
     1390.0000000000        0.0056591476       -0.0000000003
     1392.5000000000        0.0055040010       -0.0000000003
     1395.0000000000        0.0053534705       -0.0000000003
     1397.5000000000        0.0052074086       -0.0000000002
     1400.0000000000        0.0050656730       -0.0000000002
     1402.5000000000        0.0049281263       -0.0000000002
     1405.0000000000        0.0047946354       -0.0000000002
     1407.5000000000        0.0046650720       -0.0000000002
     1410.0000000000        0.0045393121       -0.0000000002
     1412.5000000000        0.0044172356       -0.0000000002
     1415.0000000000        0.0042987268       -0.0000000002
     1417.5000000000        0.0041836736       -0.0000000002
     1420.0000000000        0.0040719679       -0.0000000001
     1422.5000000000        0.0039635048       -0.0000000001
     1425.0000000000        0.0038581833       -0.0000000001
     1427.5000000000        0.0037559056       -0.0000000001
     1430.0000000000        0.0036565772       -0.0000000001
     1432.5000000000        0.0035601065       -0.0000000001
     1435.0000000000        0.0034664052       -0.0000000001
     1437.5000000000        0.0033753878       -0.0000000001
     1440.0000000000        0.0032869717       -0.0000000001
     1442.5000000000        0.0032010768       -0.0000000001
     1445.0000000000        0.0031176258       -0.0000000001
     1447.5000000000        0.0030365439       -0.0000000001
     1450.0000000000        0.0029577587       -0.0000000001
     1452.5000000000        0.0028812003       -0.0000000001
     1455.0000000000        0.0028068008       -0.0000000001
     1457.5000000000        0.0027344947       -0.0000000001
     1460.0000000000        0.0026642187       -0.0000000001
     1462.5000000000        0.0025959113       -0.0000000001
     1465.0000000000        0.0025295131       -0.0000000001
     1467.5000000000        0.0024649667       -0.0000000000
     1470.0000000000        0.0024022165       -0.0000000000
     1472.5000000000        0.0023412086       -0.0000000000
     1475.0000000000        0.0022818908       -0.0000000000
     1477.5000000000        0.0022242128       -0.0000000000
     1480.0000000000        0.0021681256       -0.0000000000
     1482.5000000000        0.0021135820       -0.0000000000
     1485.0000000000        0.0020605361       -0.0000000000
     1487.5000000000        0.0020089437       -0.0000000000
     1490.0000000000        0.0019587618       -0.0000000000
     1492.5000000000        0.0019099487       -0.0000000000
     1495.0000000000        0.0018624643       -0.0000000000
     1497.5000000000        0.0018162695       -0.0000000000
     1500.0000000000        0.0017713266       -0.0000000000
     1502.5000000000        0.0017275988       -0.0000000000
     1505.0000000000        0.0016850509       -0.0000000000
     1507.5000000000        0.0016436483       -0.0000000000
     1510.0000000000        0.0016033579       -0.0000000000
     1512.5000000000        0.0015641473       -0.0000000000
     1515.0000000000        0.0015259854       -0.0000000000
     1517.5000000000        0.0014888419       -0.0000000000
     1520.0000000000        0.0014526873       -0.0000000000
     1522.5000000000        0.0014174933       -0.0000000000
     1525.0000000000        0.0013832323       -0.0000000000
     1527.5000000000        0.0013498776       -0.0000000000
     1530.0000000000        0.0013174032       -0.0000000000
     1532.5000000000        0.0012857841       -0.0000000000
     1535.0000000000        0.0012549959       -0.0000000000
     1537.5000000000        0.0012250151       -0.0000000000
     1540.0000000000        0.0011958186       -0.0000000000
     1542.5000000000        0.0011673844       -0.0000000000
     1545.0000000000        0.0011396910       -0.0000000000
     1547.5000000000        0.0011127174       -0.0000000000
     1550.0000000000        0.0010864434       -0.0000000000
     1552.5000000000        0.0010608494       -0.0000000000
     1555.0000000000        0.0010359164       -0.0000000000
     1557.5000000000        0.0010116259       -0.0000000000
     1560.0000000000        0.0009879599       -0.0000000000
     1562.5000000000        0.0009649011       -0.0000000000
     1565.0000000000        0.0009424327       -0.0000000000
     1567.5000000000        0.0009205382       -0.0000000000
     1570.0000000000        0.0008992019       -0.0000000000
     1572.5000000000        0.0008784082       -0.0000000000
     1575.0000000000        0.0008581423       -0.0000000000
     1577.5000000000        0.0008383896       -0.0000000000
     1580.0000000000        0.0008191361       -0.0000000000
     1582.5000000000        0.0008003681       -0.0000000000
     1585.0000000000        0.0007820724       -0.0000000000
     1587.5000000000        0.0007642360       -0.0000000000
     1590.0000000000        0.0007468464       -0.0000000000
     1592.5000000000        0.0007298917       -0.0000000000
     1595.0000000000        0.0007133598       -0.0000000000
     1597.5000000000        0.0006972395       -0.0000000000
     1600.0000000000        0.0006815196       -0.0000000000
     1602.5000000000        0.0006661893       -0.0000000000
     1605.0000000000        0.0006512382       -0.0000000000
     1607.5000000000        0.0006366561       -0.0000000000
     1610.0000000000        0.0006224331       -0.0000000000
     1612.5000000000        0.0006085596       -0.0000000000
     1615.0000000000        0.0005950263       -0.0000000000
     1617.5000000000        0.0005818241       -0.0000000000
     1620.0000000000        0.0005689443       -0.0000000000
     1622.5000000000        0.0005563783       -0.0000000000
     1625.0000000000        0.0005441178       -0.0000000000
     1627.5000000000        0.0005321548       -0.0000000000
     1630.0000000000        0.0005204814       -0.0000000000
     1632.5000000000        0.0005090900       -0.0000000000
     1635.0000000000        0.0004979732       -0.0000000000
     1637.5000000000        0.0004871238       -0.0000000000
     1640.0000000000        0.0004765349       -0.0000000000
     1642.5000000000        0.0004661996       -0.0000000000
     1645.0000000000        0.0004561113       -0.0000000000
     1647.5000000000        0.0004462637       -0.0000000000
     1650.0000000000        0.0004366504       -0.0000000000
     1652.5000000000        0.0004272655       -0.0000000000
     1655.0000000000        0.0004181030       -0.0000000000
     1657.5000000000        0.0004091572       -0.0000000000
     1660.0000000000        0.0004004225       -0.0000000000
     1662.5000000000        0.0003918935       -0.0000000000
     1665.0000000000        0.0003835650       -0.0000000000
     1667.5000000000        0.0003754318       -0.0000000000
     1670.0000000000        0.0003674890       -0.0000000000
     1672.5000000000        0.0003597316       -0.0000000000
     1675.0000000000        0.0003521550       -0.0000000000
     1677.5000000000        0.0003447546       -0.0000000000
     1680.0000000000        0.0003375260       -0.0000000000
     1682.5000000000        0.0003304647       -0.0000000000
     1685.0000000000        0.0003235667       -0.0000000000
     1687.5000000000        0.0003168277       -0.0000000000
     1690.0000000000        0.0003102438       -0.0000000000
     1692.5000000000        0.0003038111       -0.0000000000
     1695.0000000000        0.0002975258       -0.0000000000
     1697.5000000000        0.0002913842       -0.0000000000
     1700.0000000000        0.0002853829       -0.0000000000
     1702.5000000000        0.0002795181       -0.0000000000
     1705.0000000000        0.0002737867       -0.0000000000
     1707.5000000000        0.0002681853       -0.0000000000
     1710.0000000000        0.0002627106       -0.0000000000
     1712.5000000000        0.0002573596       -0.0000000000
     1715.0000000000        0.0002521292       -0.0000000000
     1717.5000000000        0.0002470164       -0.0000000000
     1720.0000000000        0.0002420184       -0.0000000000
     1722.5000000000        0.0002371323       -0.0000000000
     1725.0000000000        0.0002323554       -0.0000000000
     1727.5000000000        0.0002276851       -0.0000000000
     1730.0000000000        0.0002231188       -0.0000000000
     1732.5000000000        0.0002186539       -0.0000000000
     1735.0000000000        0.0002142879       -0.0000000000
     1737.5000000000        0.0002100186       -0.0000000000
     1740.0000000000        0.0002058435       -0.0000000000
     1742.5000000000        0.0002017604       -0.0000000000
     1745.0000000000        0.0001977671       -0.0000000000
     1747.5000000000        0.0001938614       -0.0000000000
     1750.0000000000        0.0001900412       -0.0000000000
     1752.5000000000        0.0001863045       -0.0000000000
     1755.0000000000        0.0001826492       -0.0000000000
     1757.5000000000        0.0001790735       -0.0000000000
     1760.0000000000        0.0001755755       -0.0000000000
     1762.5000000000        0.0001721533       -0.0000000000
     1765.0000000000        0.0001688051       -0.0000000000
     1767.5000000000        0.0001655292       -0.0000000000
     1770.0000000000        0.0001623238       -0.0000000000
     1772.5000000000        0.0001591873       -0.0000000000
     1775.0000000000        0.0001561182       -0.0000000000
     1777.5000000000        0.0001531147       -0.0000000000
     1780.0000000000        0.0001501754       -0.0000000000
     1782.5000000000        0.0001472988       -0.0000000000
     1785.0000000000        0.0001444834       -0.0000000000
     1787.5000000000        0.0001417278       -0.0000000000
     1790.0000000000        0.0001390305       -0.0000000000
     1792.5000000000        0.0001363904       -0.0000000000
     1795.0000000000        0.0001338059       -0.0000000000
     1797.5000000000        0.0001312759       -0.0000000000
     1800.0000000000        0.0001287991       -0.0000000000
     1802.5000000000        0.0001263743       -0.0000000000
     1805.0000000000        0.0001240002       -0.0000000000
     1807.5000000000        0.0001216757       -0.0000000000
     1810.0000000000        0.0001193997       -0.0000000000
     1812.5000000000        0.0001171711       -0.0000000000
     1815.0000000000        0.0001149888       -0.0000000000
     1817.5000000000        0.0001128517       -0.0000000000
     1820.0000000000        0.0001107588       -0.0000000000
     1822.5000000000        0.0001087091       -0.0000000000
     1825.0000000000        0.0001067016       -0.0000000000
     1827.5000000000        0.0001047354       -0.0000000000
     1830.0000000000        0.0001028096       -0.0000000000
     1832.5000000000        0.0001009232       -0.0000000000
     1835.0000000000        0.0000990754       -0.0000000000
     1837.5000000000        0.0000972653       -0.0000000000
     1840.0000000000        0.0000954920       -0.0000000000
     1842.5000000000        0.0000937547       -0.0000000000
     1845.0000000000        0.0000920527       -0.0000000000
     1847.5000000000        0.0000903851       -0.0000000000
     1850.0000000000        0.0000887512       -0.0000000000
     1852.5000000000        0.0000871503       -0.0000000000
     1855.0000000000        0.0000855815       -0.0000000000
     1857.5000000000        0.0000840442       -0.0000000000
     1860.0000000000        0.0000825378       -0.0000000000
     1862.5000000000        0.0000810615       -0.0000000000
     1865.0000000000        0.0000796146       -0.0000000000
     1867.5000000000        0.0000781965       -0.0000000000
     1870.0000000000        0.0000768067       -0.0000000000
     1872.5000000000        0.0000754444       -0.0000000000
     1875.0000000000        0.0000741091       -0.0000000000
     1877.5000000000        0.0000728002       -0.0000000000
     1880.0000000000        0.0000715171       -0.0000000000
     1882.5000000000        0.0000702593       -0.0000000000
     1885.0000000000        0.0000690261       -0.0000000000
     1887.5000000000        0.0000678172       -0.0000000000
     1890.0000000000        0.0000666319       -0.0000000000
     1892.5000000000        0.0000654698       -0.0000000000
     1895.0000000000        0.0000643303       -0.0000000000
     1897.5000000000        0.0000632130       -0.0000000000
     1900.0000000000        0.0000621173       -0.0000000000
     1902.5000000000        0.0000610429       -0.0000000000
     1905.0000000000        0.0000599893       -0.0000000000
     1907.5000000000        0.0000589561       -0.0000000000
     1910.0000000000        0.0000579427       -0.0000000000
     1912.5000000000        0.0000569488       -0.0000000000
     1915.0000000000        0.0000559740       -0.0000000000
     1917.5000000000        0.0000550179       -0.0000000000
     1920.0000000000        0.0000540801       -0.0000000000
     1922.5000000000        0.0000531601       -0.0000000000
     1925.0000000000        0.0000522577       -0.0000000000
     1927.5000000000        0.0000513724       -0.0000000000
     1930.0000000000        0.0000505039       -0.0000000000
     1932.5000000000        0.0000496519       -0.0000000000
     1935.0000000000        0.0000488159       -0.0000000000
     1937.5000000000        0.0000479957       -0.0000000000
     1940.0000000000        0.0000471910       -0.0000000000
     1942.5000000000        0.0000464014       -0.0000000000
     1945.0000000000        0.0000456266       -0.0000000000
     1947.5000000000        0.0000448662       -0.0000000000
     1950.0000000000        0.0000441201       -0.0000000000
     1952.5000000000        0.0000433879       -0.0000000000
     1955.0000000000        0.0000426694       -0.0000000000
     1957.5000000000        0.0000419641       -0.0000000000
     1960.0000000000        0.0000412720       -0.0000000000
     1962.5000000000        0.0000405926       -0.0000000000
     1965.0000000000        0.0000399258       -0.0000000000
     1967.5000000000        0.0000392713       -0.0000000000
     1970.0000000000        0.0000386289       -0.0000000000
     1972.5000000000        0.0000379982       -0.0000000000
     1975.0000000000        0.0000373791       -0.0000000000
     1977.5000000000        0.0000367713       -0.0000000000
     1980.0000000000        0.0000361746       -0.0000000000
     1982.5000000000        0.0000355888       -0.0000000000
     1985.0000000000        0.0000350136       -0.0000000000
     1987.5000000000        0.0000344489       -0.0000000000
     1990.0000000000        0.0000338944       -0.0000000000
     1992.5000000000        0.0000333499       -0.0000000000
     1995.0000000000        0.0000328153       -0.0000000000
     1997.5000000000        0.0000322903       -0.0000000000
