# Supplementary material for: Breaking the 1250 nm Barrier: A Computational Approach to Light Upconversion via Triplet–Triplet Annihilation in the Silica Telecom Band
Source: ACS Appl Energy Mater. 2026 Feb 12;9(4):2398–411. doi: 10.1021/acsaem.5c04014 (PMC12934551; doi:10.1021/acsaem.5c04014)
Supplement: Supplementary file 2 [file ae5c04014_si_002.zip › xyz-TTA-NIRII-Journal-2025/b3lyp-d3/monomer/opt-s0/uv-abs/tetracene-trat2-td-ub3lyp-uv-abs-s0.txt]

# UV-Vis Spectrum
# X-Axis:  Wavelength (nm)
# Y-Axis:  &epsilon;
# Y-Axis2: Oscillator Strength

# Peak information
#                  X                   Y                  Y2
#    1061.7700000000        0.0000000000        0.0000000000
#     552.1000000000        0.0000000000        0.0000000000
#     546.3100000000        0.0269000000   236742.7150954428
#     496.0400000000        0.0000000000        0.0000000000
#     469.2500000000        0.0003000000     2640.2533282020
#     431.0600000000        0.0000000000        0.0000000000
#     417.0900000000        0.0000000000        0.0000000000
#     377.8500000000        0.0008000000     7040.6755418719
#     366.4500000000        0.1106000000   973373.3936637910
#     366.2600000000        0.0000000000        0.0000000000
#     348.0900000000        0.0000000000        0.0000000000
#     345.4300000000        0.0233000000   205059.6751570193
#     334.9600000000        0.0000000000        0.0000000000
#     322.8500000000        0.0000000000        0.0000000000
#     298.5700000000        0.0000000000        0.0000000000
#     292.9200000000        0.0188000000   165455.8752339898
#     286.6300000000        0.0000000000        0.0000000000
#     282.4700000000        0.0000000000        0.0000000000
#     281.3300000000        0.0000000000        0.0000000000
#     279.4200000000        0.0094000000    82727.9376169949
#     275.6900000000        0.0000000000        0.0000000000
#     266.2000000000        0.0000000000        0.0000000000
#     265.9300000000        0.0002000000     1760.1688854680
#     265.9100000000        1.7897000000 15750871.2716101874
#     260.1500000000        0.0000000000        0.0000000000
#     258.7600000000        0.0000000000        0.0000000000
#     253.6900000000        0.0001000000      880.0844427340
#     252.8100000000        0.0000000000        0.0000000000
#     252.7500000000        0.0000000000        0.0000000000
#     248.6900000000        0.0234000000   205939.7595997532
#     241.0200000000        0.0116000000   102089.7953571426
#     239.4400000000        0.0000000000        0.0000000000
#     236.2400000000        0.0013000000    11441.0977555418
#     235.5400000000        0.0000000000        0.0000000000
#     234.7900000000        0.3988000000  3509776.7576231454
#     234.4500000000        0.0000000000        0.0000000000
#     233.1700000000        0.0000000000        0.0000000000
#     229.5200000000        0.0000000000        0.0000000000
#     228.2800000000        0.0011000000     9680.9288700739
#     227.4500000000        0.0004000000     3520.3377709360
#     225.0200000000        0.0002000000     1760.1688854680
#     224.2100000000        0.0000000000        0.0000000000
#     223.9200000000        0.0228000000   200659.2529433493
#     222.5900000000        0.0000000000        0.0000000000
#     222.1500000000        0.0000000000        0.0000000000
#     219.7400000000        0.0522000000   459404.0791071419
#     216.8900000000        0.0000000000        0.0000000000
#     215.8500000000        0.0017000000    14961.4355264778
#     213.1600000000        0.0000000000        0.0000000000
#     211.3700000000        0.0000000000        0.0000000000
#     210.0900000000        0.1773000000  1560389.7169673613
#     208.4200000000        0.0000000000        0.0000000000
#     206.8900000000        0.0000000000        0.0000000000
#     202.8800000000        0.0000000000        0.0000000000
#     201.8700000000        0.0000000000        0.0000000000
#     200.8300000000        0.0293000000   257864.7417210585
#     200.5300000000        0.0000000000        0.0000000000
#     198.3000000000        0.0000000000        0.0000000000
#     198.0700000000        0.0001000000      880.0844427340
#     197.9400000000        0.0477000000   419800.2791841123
#     196.4100000000        0.0000000000        0.0000000000
#     195.3500000000        0.0000000000        0.0000000000
#     195.3200000000        0.0000000000        0.0000000000
#     195.0600000000        0.0003000000     2640.2533282020
#     193.5700000000        0.0005000000     4400.4222136699
#     193.3000000000        0.0000000000        0.0000000000
#     192.8000000000        0.0000000000        0.0000000000
#     192.6000000000        0.0019000000    16721.6044119458
#     191.9100000000        0.0239000000   210340.1818134232
#     191.7700000000        0.0001000000      880.0844427340
#     190.3300000000        0.0000000000        0.0000000000
#     189.8200000000        0.0000000000        0.0000000000
#     188.8800000000        0.0158000000   139053.3419519702
#     188.1500000000        0.0000000000        0.0000000000
#     188.0200000000        0.0000000000        0.0000000000
#     187.1600000000        0.0000000000        0.0000000000
#     186.1100000000        0.0189000000   166335.9596767238
#     185.6400000000        0.0000000000        0.0000000000
#     185.2400000000        0.0000000000        0.0000000000
#     185.2300000000        0.0000000000        0.0000000000
#     183.8700000000        0.0017000000    14961.4355264778
#     183.2100000000        0.0000000000        0.0000000000
#     182.3700000000        0.0000000000        0.0000000000
#     182.2000000000        0.0412000000   362594.7904064031
#     181.5300000000        0.0000000000        0.0000000000
#     178.4500000000        0.0155000000   136413.0886237682
#     178.3900000000        0.0000000000        0.0000000000
#     177.6300000000        0.0000000000        0.0000000000
#     177.2300000000        0.0024000000    21122.0266256157
#     176.7800000000        0.0158000000   139053.3419519702
#     176.6500000000        0.0009000000     7920.7599846059
#     176.3500000000        0.0006000000     5280.5066564039
#     175.1400000000        0.0056000000    49284.7287931033
#     174.7000000000        0.0000000000        0.0000000000
#     174.3900000000        0.0000000000        0.0000000000
#     173.3400000000        0.0000000000        0.0000000000
#     172.5400000000        0.0000000000        0.0000000000
#     171.3000000000        0.0000000000        0.0000000000
#     171.2600000000        0.0000000000        0.0000000000
#     171.1600000000        0.0010000000     8800.8444273399

# Spectra
#                  X                   Y               DY/DX
        0.0000000000        0.0000000000        0.0000000000
        2.5000000000        0.0000000000        0.0000000000
        5.0000000000        0.0000000000        0.0000000000
        7.5000000000        0.0000000000        0.0000000000
       10.0000000000        0.0000000000        0.0000000000
       12.5000000000        0.0000000000        0.0000000000
       15.0000000000        0.0000000000        0.0000000000
       17.5000000000        0.0000000000        0.0000000000
       20.0000000000        0.0000000000        0.0000000000
       22.5000000000        0.0000000000        0.0000000000
       25.0000000000        0.0000000000        0.0000000000
       27.5000000000        0.0000000000        0.0000000000
       30.0000000000        0.0000000000        0.0000000000
       32.5000000000        0.0000000000        0.0000000000
       35.0000000000        0.0000000000        0.0000000000
       37.5000000000        0.0000000000        0.0000000000
       40.0000000000        0.0000000000        0.0000000000
       42.5000000000        0.0000000000        0.0000000000
       45.0000000000        0.0000000000        0.0000000000
       47.5000000000        0.0000000000        0.0000000000
       50.0000000000        0.0000000000        0.0000000000
       52.5000000000        0.0000000000        0.0000000000
       55.0000000000        0.0000000000        0.0000000000
       57.5000000000        0.0000000000        0.0000000000
       60.0000000000        0.0000000000        0.0000000000
       62.5000000000        0.0000000000        0.0000000000
       65.0000000000        0.0000000000        0.0000000000
       67.5000000000        0.0000000000        0.0000000000
       70.0000000000        0.0000000000        0.0000000000
       72.5000000000        0.0000000000        0.0000000000
       75.0000000000        0.0000000000        0.0000000000
       77.5000000000        0.0000000000        0.0000000000
       80.0000000000        0.0000000000        0.0000000000
       82.5000000000        0.0000000000        0.0000000000
       85.0000000000        0.0000000000        0.0000000000
       87.5000000000        0.0000000000        0.0000000000
       90.0000000000        0.0000000000        0.0000000000
       92.5000000000        0.0000000000        0.0000000000
       95.0000000000        0.0000000000        0.0000000000
       97.5000000000        0.0000000000        0.0000000000
      100.0000000000        0.0000000000        0.0000000000
      102.5000000000        0.0000000000        0.0000000000
      105.0000000000        0.0000000000        0.0000000000
      107.5000000000        0.0000000000        0.0000000000
      110.0000000000        0.0000000000        0.0000000000
      112.5000000000        0.0000000000        0.0000000000
      115.0000000000        0.0000000000        0.0000000000
      117.5000000000        0.0000000000        0.0000000000
      120.0000000000        0.0000000000        0.0000000000
      122.5000000000        0.0000000000        0.0000000000
      125.0000000000        0.0000000000        0.0000000000
      127.5000000000        0.0000000000        0.0000000000
      130.0000000000        0.0000000000        0.0000000000
      132.5000000000        0.0000000000        0.0000000000
      135.0000000000        0.0000000028        0.0000000000
      137.5000000000        0.0000001437        0.0000000000
      140.0000000000        0.0000047285        0.0000000000
      142.5000000000        0.0001043936        0.0000000001
      145.0000000000        0.0016129310        0.0000000186
      147.5000000000        0.0180887314        0.0000017114
      150.0000000000        0.1519077215        0.0000811308
      152.5000000000        0.9806740998        0.0021245210
      155.0000000000        4.9764708062        0.0331296117
      157.5000000000       20.2417372788        0.3322558019
      160.0000000000       67.1801610298        2.2943445159
      162.5000000000      185.0227401363       11.4019217265
      165.0000000000      429.8337542867       41.4708011275
      167.5000000000      855.9353708496      110.7462987079
      170.0000000000     1484.3986422862      218.1530884863
      172.5000000000     2277.8688672037      320.4924944537
      175.0000000000     3143.2284219615      355.4955477487
      177.5000000000     3965.9696697812      297.5306896872
      180.0000000000     4657.3335165746      179.5258033335
      182.5000000000     5187.4394264772       63.7648525713
      185.0000000000     5589.4408001243        0.1463870289
      187.5000000000     5938.6366231302        2.9487577374
      190.0000000000     6321.5627359263       53.0482904493
      192.5000000000     6808.7933933914      119.3472188097
      195.0000000000     7437.5369474738      185.2092938258
      197.5000000000     8204.4648509535      257.1633236206
      200.0000000000     9068.5546374247      340.2732108641
      202.5000000000     9964.7160482518      404.4918417098
      205.0000000000    10827.0653146505      391.8522086584
      207.5000000000    11615.5065114887      270.8775690346
      210.0000000000    12334.9222116150       81.5736115751
      212.5000000000    13037.3249449149      -78.9380782744
      215.0000000000    13804.4935121735     -115.4289655067
      217.5000000000    14718.1496650727       12.8851105509
      220.0000000000    15831.2083665426      275.1956357723
      222.5000000000    17153.5481880386      582.4047643255
      225.0000000000    18659.2762798849      818.4098557328
      227.5000000000    20312.8932766320      883.0242809819
      230.0000000000    22103.4800553852      736.4237663402
      232.5000000000    24072.4036516908      425.4185752287
      235.0000000000    26322.1916273229       74.8862791481
      237.5000000000    29000.9211801754     -153.9773648306
      240.0000000000    32264.9520710151     -119.3134308455
      242.5000000000    36230.0406956927      254.1681155656
      245.0000000000    40924.5498755471      949.3233473518
      247.5000000000    46257.7899565164     1854.7455428553
      250.0000000000    52012.1375470874     2785.3105752399
      252.5000000000    57861.1567533838     3522.3303680013
      255.0000000000    63409.5237298405     3866.9976911429
      257.5000000000    68245.8492428582     3694.1843497942
      260.0000000000    71997.4754562032     2989.2410309527
      262.5000000000    74377.0781212595     1853.7400118564
      265.0000000000    75213.7860922500      477.2337452494
      267.5000000000    74465.4820372636     -914.5827923387
      270.0000000000    72212.8760834426    -2116.5627536118
      272.5000000000    68639.0014680402    -2987.2836000668
      275.0000000000    63999.5203868988    -3468.0538681421
      277.5000000000    58589.6060812593    -3577.3632694459
      280.0000000000    52712.4462620422    -3388.3485101887
      282.5000000000    46653.0148712589    -2999.9800331681
      285.0000000000    40659.1239694244    -2511.2673960010
      287.5000000000    34930.2527180293    -2003.8530388503
      290.0000000000    29613.4817031681    -1534.1789692213
      292.5000000000    24805.1288006079    -1133.4576862848
      295.0000000000    20556.3700450579     -812.4063597459
      297.5000000000    16881.1506064655     -567.7969029921
      300.0000000000    13764.9341650420     -388.7095672630
      302.5000000000    11173.1935675653     -261.3801995718
      305.0000000000     9058.9227052399     -172.3466550078
      307.5000000000     7368.7887585767     -110.1000901671
      310.0000000000     6047.8128505692      -65.6571567635
      312.5000000000     5042.6556967364      -32.4817615280
      315.0000000000     4303.6982539414       -6.0975048889
      317.5000000000     3786.1592829103       16.3835452202
      320.0000000000     3450.4987968148       36.6925709134
      322.5000000000     3262.3345879699       55.7468076399
      325.0000000000     3192.0617897964       73.8986313899
      327.5000000000     3214.3227373788       91.1079503863
      330.0000000000     3307.4329173409      107.0617394532
      332.5000000000     3452.8324293640      121.2629032920
      335.0000000000     3634.6028872675      133.1050834490
      337.5000000000     3839.0673946742      141.9433242046
      340.0000000000     4054.4755891061      147.1642552223
      342.5000000000     4270.7657583440      148.2544712283
      345.0000000000     4479.3905356191      144.8625068794
      347.5000000000     4673.1905413354      136.8483546134
      350.0000000000     4846.3005476682      124.3147560014
      352.5000000000     4994.0744543819      107.6161983817
      355.0000000000     5113.0179105472       87.3441794784
      357.5000000000     5200.7202926953       64.2902784694
      360.0000000000     5255.7805944387       39.3913141745
      362.5000000000     5277.7243554120       13.6629084932
      365.0000000000     5266.9109156047      -11.8711848272
      367.5000000000     5224.4319578136      -36.2466596837
      370.0000000000     5152.0034860137      -58.6168128922
      372.5000000000     5051.8541114700      -78.2966369625
      375.0000000000     4926.6128384892      -94.7902718170
      377.5000000000     4779.1995301041     -107.8013236631
      380.0000000000     4612.7209688082     -117.2273885642
      382.5000000000     4430.3749857143     -123.1414956728
      385.0000000000     4235.3645839059     -125.7640184845
      387.5000000000     4030.8233894267     -125.4288943072
      390.0000000000     3819.7531760272     -122.5478176711
      392.5000000000     3604.9736652045     -117.5755526453
      395.0000000000     3389.0843273832     -110.9787786773
      397.5000000000     3174.4375189527     -103.2100748030
      400.0000000000     2963.1219899824      -94.6878655326
      402.5000000000     2756.9555882483      -85.7824752088
      405.0000000000     2557.4858607554      -76.8079105804
      407.5000000000     2365.9972045343      -68.0186291723
      410.0000000000     2183.5232322042      -59.6103465442
      412.5000000000     2010.8630817639      -51.7238662705
      415.0000000000     1848.6005014834      -44.4509519386
      417.5000000000     1697.1246676085      -37.8413680134
      420.0000000000     1556.6518341686      -31.9103656285
      422.5000000000     1427.2470613782      -26.6460547257
      425.0000000000     1308.8454145860      -22.0162660804
      427.5000000000     1201.2721637723      -17.9746524940
      430.0000000000     1104.2616401721      -14.4659002870
      432.5000000000     1017.4745190714      -11.4300172430
      435.0000000000      940.5133947772       -8.8057317729
      437.5000000000      872.9365947789       -6.5330829332
      440.0000000000      814.2702455750       -4.5553059536
      442.5000000000      764.0186534597       -2.8201274438
      445.0000000000      721.6731010957       -1.2805827311
      447.5000000000      686.7191865003        0.1045413686
      450.0000000000      658.6428468331        1.3705484414
      452.5000000000      636.9352167750        2.5468842873
      455.0000000000      621.0964719662        3.6573390456
      457.5000000000      610.6388034276        4.7203539181
      460.0000000000      605.0886604854        5.7493987207
      462.5000000000      603.9883886354        6.7533961888
      465.0000000000      606.8973760362        7.7371763754
      467.5000000000      613.3928087418        8.7019497841
      470.0000000000      623.0701210433        9.6457913711
      472.5000000000      635.5432139070       10.5641295817
      475.0000000000      650.4445018633       11.4502355136
      477.5000000000      667.4248370764       12.2957074926
      480.0000000000      686.1533488872       13.0909460905
      482.5000000000      706.3172279586       13.8256141855
      485.0000000000      727.6214762820       14.4890762567
      487.5000000000      749.7886377082       15.0708108604
      490.0000000000      772.5585182712       15.5607902463
      492.5000000000      795.6879012931       15.9498213841
      495.0000000000      818.9502589850       16.2298432844
      497.5000000000      842.1354598642       16.3941763880
      500.0000000000      865.0494696879       16.4377209110
      502.5000000000      887.5140426140       16.3571023128
      505.0000000000      909.3663988507       16.1507634156
      507.5000000000      930.4588850195       15.8190040908
      510.0000000000      950.6586137449       15.3639707564
      512.5000000000      969.8470795122       14.7895991501
      515.0000000000      987.9197485153       14.1015149021
      517.5000000000     1004.7856209984       13.3068972949
      520.0000000000     1020.3667654162       12.4143122356
      522.5000000000     1034.5978245510       11.4335208820
      525.0000000000     1047.4254945078       10.3752705387
      527.5000000000     1058.8079782202        9.2510744039
      530.0000000000     1068.7144157343        8.0729865111
      532.5000000000     1077.1242940722        6.8533777966
      535.0000000000     1084.0268399152        5.6047186766
      537.5000000000     1089.4203986761        4.3393728550
      540.0000000000     1093.3118037615        3.0694063470
      542.5000000000     1095.7157399566        1.8064149275
      545.0000000000     1096.6541049101        0.5613724224
      547.5000000000     1096.1553726532       -0.6554985155
      550.0000000000     1094.2539629804       -1.8348322395
      552.5000000000     1090.9896203428       -2.9682023258
      555.0000000000     1086.4068056804       -4.0481805594
      557.5000000000     1080.5541043542       -5.0683735981
      560.0000000000     1073.4836530387       -6.0234386689
      562.5000000000     1065.2505881152       -6.9090799993
      565.0000000000     1055.9125177714       -7.7220279506
      567.5000000000     1045.5290196698       -8.4600029994
      570.0000000000     1034.1611657080       -9.1216668152
      572.5000000000     1021.8710750565       -9.7065627120
      575.0000000000     1008.7214963375      -10.2150477213
      577.5000000000      994.7754194996      -10.6482184533
      580.0000000000      980.0957176517      -11.0078327844
      582.5000000000      964.7448188517      -11.2962292539
      585.0000000000      948.7844076006      -11.5162458700
      587.5000000000      932.2751555676      -11.6711398249
      590.0000000000      915.2764808795      -11.7645094174
      592.5000000000      897.8463351298      -11.8002192685
      595.0000000000      880.0410171202      -11.7823297153
      597.5000000000      861.9150122195      -11.7150310717
      600.0000000000      843.5208561258      -11.6025832622
      602.5000000000      824.9090217380      -11.4492611641
      605.0000000000      806.1278277814      -11.2593058460
      607.5000000000      787.2233677960      -11.0368817520
      610.0000000000      768.2394580672      -10.7860397692
      612.5000000000      749.2176030758      -10.5106860139
      615.0000000000      730.1969770464      -10.2145560976
      617.5000000000      711.2144201948       -9.9011945650
      620.0000000000      692.3044483009       -9.5739391500
      622.5000000000      673.4992742743       -9.2359094653
      625.0000000000      654.8288404242       -8.8899997126
      627.5000000000      636.3208601975       -8.5388749974
      630.0000000000      618.0008682065       -8.1849708277
      632.5000000000      599.8922774289       -7.8304953829
      635.0000000000      582.0164425248       -7.4774341560
      637.5000000000      564.3927282848       -7.1275565877
      640.0000000000      547.0385822855       -6.7824243370
      642.5000000000      529.9696108994       -6.4434008560
      645.0000000000      513.1996578698       -6.1116619670
      647.5000000000      496.7408847288       -5.7882071672
      650.0000000000      480.6038523990       -5.4738714141
      652.5000000000      464.7976033814       -5.1693371783
      655.0000000000      449.3297439929       -4.8751465707
      657.5000000000      434.2065261723       -4.5917133855
      660.0000000000      419.4329284283       -4.3193349206
      662.5000000000      405.0127355564       -4.0582034615
      665.0000000000      390.9486167955       -3.8084173379
      667.5000000000      377.2422021461       -3.5699914802
      670.0000000000      363.8941566088       -3.3428674217
      672.5000000000      350.9042521446       -3.1269227062
      675.0000000000      338.2714371932       -2.9219796790
      677.5000000000      325.9939036177       -2.7278136447
      680.0000000000      314.0691509768       -2.5441603921
      682.5000000000      302.4940480503       -2.3707230896
      685.0000000000      291.2648915712       -2.2071785668
      687.5000000000      280.3774621367       -2.0531829988
      690.0000000000      269.8270772943       -1.9083770182
      692.5000000000      259.6086418128       -1.7723902829
      695.0000000000      249.7166951666       -1.6448455262
      697.5000000000      240.1454562735       -1.5253621252
      700.0000000000      230.8888655375       -1.4135592159
      702.5000000000      221.9406242604       -1.3090583912
      705.0000000000      213.2942314915       -1.2114860127
      707.5000000000      204.9430183933       -1.1204751695
      710.0000000000      196.8801802063       -1.0356673155
      712.5000000000      189.0988059008       -0.9567136157
      715.0000000000      181.5919056063       -0.8832760300
      717.5000000000      174.3524359116       -0.8150281628
      720.0000000000      167.3733231306       -0.7516559032
      722.5000000000      160.6474846300       -0.6928578815
      725.0000000000      154.1678483134       -0.6383457632
      727.5000000000      147.9273703570       -0.5878444022
      730.0000000000      141.9190512923       -0.5410918713
      732.5000000000      136.1359505265       -0.4978393891
      735.0000000000      130.5711993924       -0.4578511569
      737.5000000000      125.2180128157       -0.4209041226
      740.0000000000      120.0696996859       -0.3867876819
      742.5000000000      115.1196720141       -0.3553033304
      745.0000000000      110.3614529577       -0.3262642757
      747.5000000000      105.7886837898       -0.2994950184
      750.0000000000      101.3951298876       -0.2748309121
      752.5000000000       97.1746858106       -0.2521177055
      755.0000000000       93.1213795368       -0.2312110771
      757.5000000000       89.2293759215       -0.2119761641
      760.0000000000       85.4929794407       -0.1942870922
      762.5000000000       81.9066362762       -0.1780265090
      765.0000000000       78.4649357997       -0.1630851242
      767.5000000000       75.1626115055       -0.1493612602
      770.0000000000       71.9945414437       -0.1367604134
      772.5000000000       68.9557481979       -0.1251948302
      775.0000000000       66.0413984519       -0.1145830968
      777.5000000000       63.2468021863       -0.1048497449
      780.0000000000       60.5674115426       -0.0959248743
      782.5000000000       57.9988193899       -0.0877437919
      785.0000000000       55.5367576290       -0.0802466680
      787.5000000000       53.1770952622       -0.0733782096
      790.0000000000       50.9158362602       -0.0670873512
      792.5000000000       48.7491172501       -0.0613269613
      795.0000000000       46.6732050505       -0.0560535670
      797.5000000000       44.6844940756       -0.0512270928
      800.0000000000       42.7795036294       -0.0468106168
      802.5000000000       40.9548751096       -0.0427701400
      805.0000000000       39.2073691369       -0.0390743719
      807.5000000000       37.5338626283       -0.0356945285
      810.0000000000       35.9313458266       -0.0326041442
      812.5000000000       34.3969193012       -0.0297788958
      815.0000000000       32.9277909312       -0.0271964393
      817.5000000000       31.5212728820       -0.0248362566
      820.0000000000       30.1747785849       -0.0226795146
      822.5000000000       28.8858197299       -0.0207089324
      825.0000000000       27.6520032772       -0.0189086600
      827.5000000000       26.4710284965       -0.0172641641
      830.0000000000       25.3406840395       -0.0157621236
      832.5000000000       24.2588450511       -0.0143903320
      835.0000000000       23.2234703242       -0.0131376077
      837.5000000000       22.2325995017       -0.0119937109
      840.0000000000       21.2843503309       -0.0109492665
      842.5000000000       20.3769159710       -0.0099956937
      845.0000000000       19.5085623583       -0.0091251403
      847.5000000000       18.6776256304       -0.0083304229
      850.0000000000       17.8825096104       -0.0076049709
      852.5000000000       17.1216833547       -0.0069427760
      855.0000000000       16.3936787618       -0.0063383447
      857.5000000000       15.6970882470       -0.0057866557
      860.0000000000       15.0305624797       -0.0052831194
      862.5000000000       14.3928081861       -0.0048235423
      865.0000000000       13.7825860155       -0.0044040928
      867.5000000000       13.1987084714       -0.0040212707
      870.0000000000       12.6400379056       -0.0036718791
      872.5000000000       12.1054845761       -0.0033529984
      875.0000000000       11.5940047667       -0.0030619626
      877.5000000000       11.1045989682       -0.0027963375
      880.0000000000       10.6363101211       -0.0025539008
      882.5000000000       10.1882219165       -0.0023326238
      885.0000000000        9.7594571562       -0.0021306550
      887.5000000000        9.3491761704       -0.0019463044
      890.0000000000        8.9565752901       -0.0017780297
      892.5000000000        8.5808853760       -0.0016244233
      895.0000000000        8.2213703992       -0.0014842011
      897.5000000000        7.8773260749       -0.0013561912
      900.0000000000        7.5480785467       -0.0012393244
      902.5000000000        7.2329831196       -0.0011326252
      905.0000000000        6.9314230418       -0.0010352036
      907.5000000000        6.6428083326       -0.0009462477
      910.0000000000        6.3665746553       -0.0008650169
      912.5000000000        6.1021822337       -0.0007908355
      915.0000000000        5.8491148121       -0.0007230870
      917.5000000000        5.6068786550       -0.0006612092
      920.0000000000        5.3750015868       -0.0006046892
      922.5000000000        5.1530320707       -0.0005530590
      925.0000000000        4.9405383238       -0.0005058918
      927.5000000000        4.7371074680       -0.0004627983
      930.0000000000        4.5423447160       -0.0004234232
      932.5000000000        4.3558725901       -0.0003874425
      935.0000000000        4.1773301736       -0.0003545605
      937.5000000000        4.0063723923       -0.0003245077
      940.0000000000        3.8426693272       -0.0002970379
      942.5000000000        3.6859055540       -0.0002719267
      945.0000000000        3.5357795124       -0.0002489692
      947.5000000000        3.3920028998       -0.0002279785
      950.0000000000        3.2543000925       -0.0002087842
      952.5000000000        3.1224075896       -0.0001912307
      955.0000000000        2.9960734824       -0.0001751758
      957.5000000000        2.8750569449       -0.0001604900
      960.0000000000        2.7591277467       -0.0001470551
      962.5000000000        2.6480657871       -0.0001347631
      965.0000000000        2.5416606487       -0.0001235154
      967.5000000000        2.4397111705       -0.0001132221
      970.0000000000        2.3420250397       -0.0001038011
      972.5000000000        2.2484184005       -0.0000951774
      975.0000000000        2.1587154811       -0.0000872826
      977.5000000000        2.0727482355       -0.0000800540
      980.0000000000        1.9903560020       -0.0000734347
      982.5000000000        1.9113851763       -0.0000673726
      985.0000000000        1.8356888987       -0.0000618199
      987.5000000000        1.7631267558       -0.0000567333
      990.0000000000        1.6935644939       -0.0000520730
      992.5000000000        1.6268737467       -0.0000478026
      995.0000000000        1.5629317736       -0.0000438891
      997.5000000000        1.5016212105       -0.0000403020
     1000.0000000000        1.4428298312       -0.0000370138
     1002.5000000000        1.3864503192       -0.0000339991
     1005.0000000000        1.3323800502       -0.0000312348
     1007.5000000000        1.2805208835       -0.0000286997
     1010.0000000000        1.2307789635       -0.0000263744
     1012.5000000000        1.1830645292       -0.0000242414
     1015.0000000000        1.1372917327       -0.0000222843
     1017.5000000000        1.0933784656       -0.0000204886
     1020.0000000000        1.0512461931       -0.0000188405
     1022.5000000000        1.0108197959       -0.0000173277
     1025.0000000000        0.9720274183       -0.0000159390
     1027.5000000000        0.9348003239       -0.0000146639
     1030.0000000000        0.8990727576       -0.0000134931
     1032.5000000000        0.8647818131       -0.0000124177
     1035.0000000000        0.8318673072       -0.0000114299
     1037.5000000000        0.8002716594       -0.0000105223
     1040.0000000000        0.7699397765       -0.0000096885
     1042.5000000000        0.7408189428       -0.0000089221
     1045.0000000000        0.7128587152       -0.0000082178
     1047.5000000000        0.6860108230       -0.0000075703
     1050.0000000000        0.6602290715       -0.0000069750
     1052.5000000000        0.6354692513       -0.0000064275
     1055.0000000000        0.6116890501       -0.0000059240
     1057.5000000000        0.5888479694       -0.0000054609
     1060.0000000000        0.5669072451       -0.0000050348
     1062.5000000000        0.5458297707       -0.0000046427
     1065.0000000000        0.5255800247       -0.0000042819
     1067.5000000000        0.5061240012       -0.0000039498
     1070.0000000000        0.4874291431       -0.0000036440
     1072.5000000000        0.4694642790       -0.0000033625
     1075.0000000000        0.4521995620       -0.0000031033
     1077.5000000000        0.4356064125       -0.0000028645
     1080.0000000000        0.4196574620       -0.0000026446
     1082.5000000000        0.4043265010       -0.0000024419
     1085.0000000000        0.3895884278       -0.0000022552
     1087.5000000000        0.3754192007       -0.0000020831
     1090.0000000000        0.3617957915       -0.0000019244
     1092.5000000000        0.3486961417       -0.0000017782
     1095.0000000000        0.3360991201       -0.0000016433
     1097.5000000000        0.3239844829       -0.0000015189
     1100.0000000000        0.3123328351       -0.0000014042
     1102.5000000000        0.3011255934       -0.0000012984
     1105.0000000000        0.2903449516       -0.0000012007
     1107.5000000000        0.2799738467       -0.0000011106
     1110.0000000000        0.2699959272       -0.0000010274
     1112.5000000000        0.2603955218       -0.0000009506
     1115.0000000000        0.2511576106       -0.0000008797
     1117.5000000000        0.2422677972       -0.0000008143
     1120.0000000000        0.2337122813       -0.0000007538
     1122.5000000000        0.2254778337       -0.0000006979
     1125.0000000000        0.2175517718       -0.0000006463
     1127.5000000000        0.2099219359       -0.0000005986
     1130.0000000000        0.2025766668       -0.0000005545
     1132.5000000000        0.1955047851       -0.0000005138
     1135.0000000000        0.1886955699       -0.0000004761
     1137.5000000000        0.1821387398       -0.0000004413
     1140.0000000000        0.1758244342       -0.0000004091
     1142.5000000000        0.1697431951       -0.0000003793
     1145.0000000000        0.1638859505       -0.0000003517
     1147.5000000000        0.1582439975       -0.0000003262
     1150.0000000000        0.1528089873       -0.0000003026
     1152.5000000000        0.1475729097       -0.0000002808
     1155.0000000000        0.1425280792       -0.0000002605
     1157.5000000000        0.1376671211       -0.0000002418
     1160.0000000000        0.1329829586       -0.0000002244
     1162.5000000000        0.1284688002       -0.0000002084
     1165.0000000000        0.1241181277       -0.0000001935
     1167.5000000000        0.1199246849       -0.0000001797
     1170.0000000000        0.1158824663       -0.0000001669
     1172.5000000000        0.1119857072       -0.0000001551
     1175.0000000000        0.1082288732       -0.0000001441
     1177.5000000000        0.1046066507       -0.0000001339
     1180.0000000000        0.1011139379       -0.0000001245
     1182.5000000000        0.0977458358       -0.0000001157
     1185.0000000000        0.0944976400       -0.0000001076
     1187.5000000000        0.0913648324       -0.0000001001
     1190.0000000000        0.0883430737       -0.0000000931
     1192.5000000000        0.0854281960       -0.0000000866
     1195.0000000000        0.0826161958       -0.0000000806
     1197.5000000000        0.0799032269       -0.0000000750
     1200.0000000000        0.0772855944       -0.0000000698
     1202.5000000000        0.0747597481       -0.0000000650
     1205.0000000000        0.0723222770       -0.0000000605
     1207.5000000000        0.0699699032       -0.0000000563
     1210.0000000000        0.0676994768       -0.0000000525
     1212.5000000000        0.0655079703       -0.0000000489
     1215.0000000000        0.0633924741       -0.0000000455
     1217.5000000000        0.0613501914       -0.0000000424
     1220.0000000000        0.0593784335       -0.0000000395
     1222.5000000000        0.0574746160       -0.0000000369
     1225.0000000000        0.0556362538       -0.0000000344
     1227.5000000000        0.0538609578       -0.0000000320
     1230.0000000000        0.0521464307       -0.0000000299
     1232.5000000000        0.0504904632       -0.0000000279
     1235.0000000000        0.0488909307       -0.0000000260
     1237.5000000000        0.0473457899       -0.0000000243
     1240.0000000000        0.0458530753       -0.0000000226
     1242.5000000000        0.0444108964       -0.0000000211
     1245.0000000000        0.0430174345       -0.0000000197
     1247.5000000000        0.0416709400       -0.0000000184
     1250.0000000000        0.0403697294       -0.0000000172
     1252.5000000000        0.0391121830       -0.0000000161
     1255.0000000000        0.0378967422       -0.0000000150
     1257.5000000000        0.0367219070       -0.0000000140
     1260.0000000000        0.0355862339       -0.0000000131
     1262.5000000000        0.0344883335       -0.0000000122
     1265.0000000000        0.0334268684       -0.0000000114
     1267.5000000000        0.0324005514       -0.0000000107
     1270.0000000000        0.0314081430       -0.0000000100
     1272.5000000000        0.0304484501       -0.0000000094
     1275.0000000000        0.0295203240       -0.0000000088
     1277.5000000000        0.0286226583       -0.0000000082
     1280.0000000000        0.0277543879       -0.0000000077
     1282.5000000000        0.0269144869       -0.0000000072
     1285.0000000000        0.0261019673       -0.0000000067
     1287.5000000000        0.0253158773       -0.0000000063
     1290.0000000000        0.0245553004       -0.0000000059
     1292.5000000000        0.0238193535       -0.0000000055
     1295.0000000000        0.0231071858       -0.0000000052
     1297.5000000000        0.0224179777       -0.0000000048
     1300.0000000000        0.0217509395       -0.0000000045
     1302.5000000000        0.0211053101       -0.0000000042
     1305.0000000000        0.0204803561       -0.0000000040
     1307.5000000000        0.0198753709       -0.0000000037
     1310.0000000000        0.0192896731       -0.0000000035
     1312.5000000000        0.0187226062       -0.0000000033
     1315.0000000000        0.0181735372       -0.0000000031
     1317.5000000000        0.0176418560       -0.0000000029
     1320.0000000000        0.0171269744       -0.0000000027
     1322.5000000000        0.0166283252       -0.0000000025
     1325.0000000000        0.0161453615       -0.0000000024
     1327.5000000000        0.0156775559       -0.0000000022
     1330.0000000000        0.0152243999       -0.0000000021
     1332.5000000000        0.0147854030       -0.0000000020
     1335.0000000000        0.0143600922       -0.0000000018
     1337.5000000000        0.0139480111       -0.0000000017
     1340.0000000000        0.0135487196       -0.0000000016
     1342.5000000000        0.0131617930       -0.0000000015
     1345.0000000000        0.0127868216       -0.0000000014
     1347.5000000000        0.0124234101       -0.0000000013
     1350.0000000000        0.0120711772       -0.0000000013
     1352.5000000000        0.0117297547       -0.0000000012
     1355.0000000000        0.0113987874       -0.0000000011
     1357.5000000000        0.0110779326       -0.0000000010
     1360.0000000000        0.0107668593       -0.0000000010
     1362.5000000000        0.0104652481       -0.0000000009
     1365.0000000000        0.0101727908       -0.0000000009
     1367.5000000000        0.0098891897       -0.0000000008
     1370.0000000000        0.0096141574       -0.0000000008
     1372.5000000000        0.0093474164       -0.0000000007
     1375.0000000000        0.0090886989       -0.0000000007
     1377.5000000000        0.0088377461       -0.0000000006
     1380.0000000000        0.0085943082       -0.0000000006
     1382.5000000000        0.0083581439       -0.0000000006
     1385.0000000000        0.0081290201       -0.0000000005
     1387.5000000000        0.0079067116       -0.0000000005
     1390.0000000000        0.0076910010       -0.0000000005
     1392.5000000000        0.0074816782       -0.0000000004
     1395.0000000000        0.0072785403       -0.0000000004
     1397.5000000000        0.0070813910       -0.0000000004
     1400.0000000000        0.0068900409       -0.0000000004
     1402.5000000000        0.0067043068       -0.0000000004
     1405.0000000000        0.0065240118       -0.0000000003
     1407.5000000000        0.0063489849       -0.0000000003
     1410.0000000000        0.0061790607       -0.0000000003
     1412.5000000000        0.0060140795       -0.0000000003
     1415.0000000000        0.0058538867       -0.0000000003
     1417.5000000000        0.0056983331       -0.0000000002
     1420.0000000000        0.0055472743       -0.0000000002
     1422.5000000000        0.0054005706       -0.0000000002
     1425.0000000000        0.0052580873       -0.0000000002
     1427.5000000000        0.0051196936       -0.0000000002
     1430.0000000000        0.0049852635       -0.0000000002
     1432.5000000000        0.0048546748       -0.0000000002
     1435.0000000000        0.0047278095       -0.0000000002
     1437.5000000000        0.0046045534       -0.0000000002
     1440.0000000000        0.0044847961       -0.0000000001
     1442.5000000000        0.0043684307       -0.0000000001
     1445.0000000000        0.0042553539       -0.0000000001
     1447.5000000000        0.0041454655       -0.0000000001
     1450.0000000000        0.0040386689       -0.0000000001
     1452.5000000000        0.0039348704       -0.0000000001
     1455.0000000000        0.0038339795       -0.0000000001
     1457.5000000000        0.0037359083       -0.0000000001
     1460.0000000000        0.0036405721       -0.0000000001
     1462.5000000000        0.0035478886       -0.0000000001
     1465.0000000000        0.0034577785       -0.0000000001
     1467.5000000000        0.0033701646       -0.0000000001
     1470.0000000000        0.0032849726       -0.0000000001
     1472.5000000000        0.0032021302       -0.0000000001
     1475.0000000000        0.0031215676       -0.0000000001
     1477.5000000000        0.0030432173       -0.0000000001
     1480.0000000000        0.0029670136       -0.0000000001
     1482.5000000000        0.0028928933       -0.0000000001
     1485.0000000000        0.0028207948       -0.0000000001
     1487.5000000000        0.0027506588       -0.0000000001
     1490.0000000000        0.0026824275       -0.0000000000
     1492.5000000000        0.0026160453       -0.0000000000
     1495.0000000000        0.0025514579       -0.0000000000
     1497.5000000000        0.0024886132       -0.0000000000
     1500.0000000000        0.0024274603       -0.0000000000
     1502.5000000000        0.0023679500       -0.0000000000
     1505.0000000000        0.0023100348       -0.0000000000
     1507.5000000000        0.0022536685       -0.0000000000
     1510.0000000000        0.0021988064       -0.0000000000
     1512.5000000000        0.0021454052       -0.0000000000
     1515.0000000000        0.0020934227       -0.0000000000
     1517.5000000000        0.0020428184       -0.0000000000
     1520.0000000000        0.0019935527       -0.0000000000
     1522.5000000000        0.0019455874       -0.0000000000
     1525.0000000000        0.0018988854       -0.0000000000
     1527.5000000000        0.0018534107       -0.0000000000
     1530.0000000000        0.0018091285       -0.0000000000
     1532.5000000000        0.0017660050       -0.0000000000
     1535.0000000000        0.0017240075       -0.0000000000
     1537.5000000000        0.0016831040       -0.0000000000
     1540.0000000000        0.0016432639       -0.0000000000
     1542.5000000000        0.0016044572       -0.0000000000
     1545.0000000000        0.0015666549       -0.0000000000
     1547.5000000000        0.0015298290       -0.0000000000
     1550.0000000000        0.0014939520       -0.0000000000
     1552.5000000000        0.0014589976       -0.0000000000
     1555.0000000000        0.0014249401       -0.0000000000
     1557.5000000000        0.0013917546       -0.0000000000
     1560.0000000000        0.0013594170       -0.0000000000
     1562.5000000000        0.0013279037       -0.0000000000
     1565.0000000000        0.0012971920       -0.0000000000
     1567.5000000000        0.0012672599       -0.0000000000
     1570.0000000000        0.0012380859       -0.0000000000
     1572.5000000000        0.0012096493       -0.0000000000
     1575.0000000000        0.0011819298       -0.0000000000
     1577.5000000000        0.0011549078       -0.0000000000
     1580.0000000000        0.0011285644       -0.0000000000
     1582.5000000000        0.0011028810       -0.0000000000
     1585.0000000000        0.0010778398       -0.0000000000
     1587.5000000000        0.0010534234       -0.0000000000
     1590.0000000000        0.0010296148       -0.0000000000
     1592.5000000000        0.0010063976       -0.0000000000
     1595.0000000000        0.0009837560       -0.0000000000
     1597.5000000000        0.0009616745       -0.0000000000
     1600.0000000000        0.0009401379       -0.0000000000
     1602.5000000000        0.0009191318       -0.0000000000
     1605.0000000000        0.0008986420       -0.0000000000
     1607.5000000000        0.0008786547       -0.0000000000
     1610.0000000000        0.0008591565       -0.0000000000
     1612.5000000000        0.0008401345       -0.0000000000
     1615.0000000000        0.0008215760       -0.0000000000
     1617.5000000000        0.0008034687       -0.0000000000
     1620.0000000000        0.0007858009       -0.0000000000
     1622.5000000000        0.0007685608       -0.0000000000
     1625.0000000000        0.0007517372       -0.0000000000
     1627.5000000000        0.0007353193       -0.0000000000
     1630.0000000000        0.0007192963       -0.0000000000
     1632.5000000000        0.0007036581       -0.0000000000
     1635.0000000000        0.0006883944       -0.0000000000
     1637.5000000000        0.0006734957       -0.0000000000
     1640.0000000000        0.0006589524       -0.0000000000
     1642.5000000000        0.0006447553       -0.0000000000
     1645.0000000000        0.0006308954       -0.0000000000
     1647.5000000000        0.0006173641       -0.0000000000
     1650.0000000000        0.0006041528       -0.0000000000
     1652.5000000000        0.0005912534       -0.0000000000
     1655.0000000000        0.0005786578       -0.0000000000
     1657.5000000000        0.0005663583       -0.0000000000
     1660.0000000000        0.0005543473       -0.0000000000
     1662.5000000000        0.0005426174       -0.0000000000
     1665.0000000000        0.0005311615       -0.0000000000
     1667.5000000000        0.0005199726       -0.0000000000
     1670.0000000000        0.0005090440       -0.0000000000
     1672.5000000000        0.0004983690       -0.0000000000
     1675.0000000000        0.0004879413       -0.0000000000
     1677.5000000000        0.0004777546       -0.0000000000
     1680.0000000000        0.0004678028       -0.0000000000
     1682.5000000000        0.0004580801       -0.0000000000
     1685.0000000000        0.0004485807       -0.0000000000
     1687.5000000000        0.0004392991       -0.0000000000
     1690.0000000000        0.0004302297       -0.0000000000
     1692.5000000000        0.0004213674       -0.0000000000
     1695.0000000000        0.0004127069       -0.0000000000
     1697.5000000000        0.0004042432       -0.0000000000
     1700.0000000000        0.0003959716       -0.0000000000
     1702.5000000000        0.0003878872       -0.0000000000
     1705.0000000000        0.0003799854       -0.0000000000
     1707.5000000000        0.0003722617       -0.0000000000
     1710.0000000000        0.0003647118       -0.0000000000
     1712.5000000000        0.0003573314       -0.0000000000
     1715.0000000000        0.0003501163       -0.0000000000
     1717.5000000000        0.0003430625       -0.0000000000
     1720.0000000000        0.0003361660       -0.0000000000
     1722.5000000000        0.0003294231       -0.0000000000
     1725.0000000000        0.0003228301       -0.0000000000
     1727.5000000000        0.0003163832       -0.0000000000
     1730.0000000000        0.0003100789       -0.0000000000
     1732.5000000000        0.0003039139       -0.0000000000
     1735.0000000000        0.0002978847       -0.0000000000
     1737.5000000000        0.0002919880       -0.0000000000
     1740.0000000000        0.0002862208       -0.0000000000
     1742.5000000000        0.0002805799       -0.0000000000
     1745.0000000000        0.0002750623       -0.0000000000
     1747.5000000000        0.0002696650       -0.0000000000
     1750.0000000000        0.0002643852       -0.0000000000
     1752.5000000000        0.0002592200       -0.0000000000
     1755.0000000000        0.0002541669       -0.0000000000
     1757.5000000000        0.0002492230       -0.0000000000
     1760.0000000000        0.0002443859       -0.0000000000
     1762.5000000000        0.0002396529       -0.0000000000
     1765.0000000000        0.0002350218       -0.0000000000
     1767.5000000000        0.0002304900       -0.0000000000
     1770.0000000000        0.0002260552       -0.0000000000
     1772.5000000000        0.0002217153       -0.0000000000
     1775.0000000000        0.0002174678       -0.0000000000
     1777.5000000000        0.0002133108       -0.0000000000
     1780.0000000000        0.0002092421       -0.0000000000
     1782.5000000000        0.0002052596       -0.0000000000
     1785.0000000000        0.0002013613       -0.0000000000
     1787.5000000000        0.0001975454       -0.0000000000
     1790.0000000000        0.0001938098       -0.0000000000
     1792.5000000000        0.0001901528       -0.0000000000
     1795.0000000000        0.0001865725       -0.0000000000
     1797.5000000000        0.0001830672       -0.0000000000
     1800.0000000000        0.0001796352       -0.0000000000
     1802.5000000000        0.0001762747       -0.0000000000
     1805.0000000000        0.0001729842       -0.0000000000
     1807.5000000000        0.0001697620       -0.0000000000
     1810.0000000000        0.0001666067       -0.0000000000
     1812.5000000000        0.0001635166       -0.0000000000
     1815.0000000000        0.0001604903       -0.0000000000
     1817.5000000000        0.0001575264       -0.0000000000
     1820.0000000000        0.0001546235       -0.0000000000
     1822.5000000000        0.0001517801       -0.0000000000
     1825.0000000000        0.0001489950       -0.0000000000
     1827.5000000000        0.0001462668       -0.0000000000
     1830.0000000000        0.0001435943       -0.0000000000
     1832.5000000000        0.0001409762       -0.0000000000
     1835.0000000000        0.0001384112       -0.0000000000
     1837.5000000000        0.0001358984       -0.0000000000
     1840.0000000000        0.0001334363       -0.0000000000
     1842.5000000000        0.0001310240       -0.0000000000
     1845.0000000000        0.0001286604       -0.0000000000
     1847.5000000000        0.0001263443       -0.0000000000
     1850.0000000000        0.0001240747       -0.0000000000
     1852.5000000000        0.0001218505       -0.0000000000
     1855.0000000000        0.0001196709       -0.0000000000
     1857.5000000000        0.0001175348       -0.0000000000
     1860.0000000000        0.0001154412       -0.0000000000
     1862.5000000000        0.0001133893       -0.0000000000
     1865.0000000000        0.0001113781       -0.0000000000
     1867.5000000000        0.0001094067       -0.0000000000
     1870.0000000000        0.0001074742       -0.0000000000
     1872.5000000000        0.0001055799       -0.0000000000
     1875.0000000000        0.0001037229       -0.0000000000
     1877.5000000000        0.0001019024       -0.0000000000
     1880.0000000000        0.0001001176       -0.0000000000
     1882.5000000000        0.0000983677       -0.0000000000
     1885.0000000000        0.0000966520       -0.0000000000
     1887.5000000000        0.0000949697       -0.0000000000
     1890.0000000000        0.0000933202       -0.0000000000
     1892.5000000000        0.0000917027       -0.0000000000
     1895.0000000000        0.0000901166       -0.0000000000
     1897.5000000000        0.0000885611       -0.0000000000
     1900.0000000000        0.0000870357       -0.0000000000
     1902.5000000000        0.0000855397       -0.0000000000
     1905.0000000000        0.0000840724       -0.0000000000
     1907.5000000000        0.0000826333       -0.0000000000
     1910.0000000000        0.0000812218       -0.0000000000
     1912.5000000000        0.0000798372       -0.0000000000
     1915.0000000000        0.0000784791       -0.0000000000
     1917.5000000000        0.0000771469       -0.0000000000
     1920.0000000000        0.0000758399       -0.0000000000
     1922.5000000000        0.0000745578       -0.0000000000
     1925.0000000000        0.0000732999       -0.0000000000
     1927.5000000000        0.0000720658       -0.0000000000
     1930.0000000000        0.0000708550       -0.0000000000
     1932.5000000000        0.0000696670       -0.0000000000
     1935.0000000000        0.0000685013       -0.0000000000
     1937.5000000000        0.0000673575       -0.0000000000
     1940.0000000000        0.0000662351       -0.0000000000
     1942.5000000000        0.0000651337       -0.0000000000
     1945.0000000000        0.0000640527       -0.0000000000
     1947.5000000000        0.0000629919       -0.0000000000
     1950.0000000000        0.0000619509       -0.0000000000
     1952.5000000000        0.0000609291       -0.0000000000
     1955.0000000000        0.0000599262       -0.0000000000
     1957.5000000000        0.0000589418       -0.0000000000
     1960.0000000000        0.0000579756       -0.0000000000
     1962.5000000000        0.0000570272       -0.0000000000
     1965.0000000000        0.0000560962       -0.0000000000
     1967.5000000000        0.0000551822       -0.0000000000
     1970.0000000000        0.0000542850       -0.0000000000
     1972.5000000000        0.0000534041       -0.0000000000
     1975.0000000000        0.0000525393       -0.0000000000
     1977.5000000000        0.0000516902       -0.0000000000
     1980.0000000000        0.0000508566       -0.0000000000
     1982.5000000000        0.0000500380       -0.0000000000
     1985.0000000000        0.0000492343       -0.0000000000
     1987.5000000000        0.0000484451       -0.0000000000
     1990.0000000000        0.0000476700       -0.0000000000
     1992.5000000000        0.0000469090       -0.0000000000
     1995.0000000000        0.0000461615       -0.0000000000
     1997.5000000000        0.0000454275       -0.0000000000
