# Supplementary material for: Breaking the 1250 nm Barrier: A Computational Approach to Light Upconversion via Triplet–Triplet Annihilation in the Silica Telecom Band
Source: ACS Appl Energy Mater. 2026 Feb 12;9(4):2398–411. doi: 10.1021/acsaem.5c04014 (PMC12934551; doi:10.1021/acsaem.5c04014)
Supplement: Supplementary file 2 [file ae5c04014_si_002.zip › xyz-TTA-NIRII-Journal-2025/b3lyp-d3/monomer/opt-s0-ch2cl2/tetracene-2-NH2-b3lyp-s0-opt-ch2cl2.outstructure_001.xyz]

34
Structure 1 -804.25376085
C              -4.73717             0.70963             0.01549
C              -4.73717            -0.70963            -0.01540
C              -3.55820            -1.39160            -0.01883
C              -2.29419            -0.72400             0.00177
C              -2.29420             0.72398            -0.00177
C              -3.55820             1.39159             0.01887
C              -1.08758             1.43474            -0.01461
C               0.14058             0.72441             0.00782
C               0.14058            -0.72441            -0.00787
C              -1.08756            -1.43475             0.01456
C               1.37685            -1.39025            -0.04881
C               2.59124            -0.71886            -0.03387
C               2.59124             0.71887             0.03387
C               1.37684             1.39026             0.04878
C               3.84420             1.40240             0.07502
C               5.01754             0.71193             0.03928
C               5.01755            -0.71190            -0.03922
C               3.84420            -1.40238            -0.07499
H              -5.67569             1.24786             0.03527
H              -5.67570            -1.24787            -0.03514
H              -3.59399            -2.47117            -0.06032
H              -3.59398             2.47116             0.06035
H               1.40984            -2.46911            -0.11462
H               1.40983             2.46912             0.11462
H               3.84203             2.48423             0.13160
H               5.96147             1.24061             0.06868
H               5.96147            -1.24058            -0.06858
H               3.84204            -2.48421            -0.13156
N              -1.07467            -2.83399            -0.00986
H              -0.26926            -3.24768             0.43406
H              -1.91100            -3.26414             0.35195
N              -1.07473             2.83397             0.00976
H              -0.26940             3.24770            -0.43424
H              -1.91114             3.26411            -0.35187
