# Supplementary material for: Breaking the 1250 nm Barrier: A Computational Approach to Light Upconversion via Triplet–Triplet Annihilation in the Silica Telecom Band
Source: ACS Appl Energy Mater. 2026 Feb 12;9(4):2398–411. doi: 10.1021/acsaem.5c04014 (PMC12934551; doi:10.1021/acsaem.5c04014)
Supplement: Supplementary file 2 [file ae5c04014_si_002.zip › xyz-TTA-NIRII-Journal-2025/b3lyp-d3/monomer/opt-s0-ch2cl2/tetracene-2-NMe2-b3lyp-s0-opt-ch2cl2.outstructure_001.xyz]

46
Structure 1 -961.530970115
C              -5.16452            -1.04016            -0.00013
C              -5.25499             0.38378            -0.00039
C              -4.12897             1.14880            -0.00040
C              -2.83292             0.54635            -0.00014
C              -2.74120            -0.89328             0.00009
C              -3.95016            -1.65540             0.00010
C              -1.49040            -1.49008             0.00020
C              -0.30377            -0.73747             0.00017
C              -0.39254             0.70804             0.00015
C              -1.66881             1.29913            -0.00011
C               0.79297             1.48237             0.00021
C               2.03802             0.84672             0.00004
C               2.12657            -0.59856            -0.00005
C               0.96372            -1.37161             0.00001
C               3.42996            -1.19068            -0.00003
C               4.55737            -0.42892            -0.00005
C               4.46771             0.99143            -0.00003
C               3.25226             1.60256             0.00005
H              -6.23095             0.85174            -0.00059
H              -4.19580             2.22993            -0.00060
H              -1.75524             2.37415            -0.00036
H               3.51425            -2.26524             0.00004
H               5.53066            -0.90261            -0.00002
H               5.37445             1.58272            -0.00001
H               3.16664             2.67900             0.00018
H              -1.40572            -2.56744             0.00022
H              -3.87791            -2.73618             0.00029
H              -6.07331            -1.62796            -0.00012
N               0.77115             2.90734             0.00035
N               0.98166            -2.79666            -0.00007
C               1.37122            -3.46065             1.22877
H               0.93491            -2.93601             2.07876
H               0.98303            -4.48244             1.22461
H               2.45838            -3.51848             1.38855
C               1.37177            -3.46070            -1.22871
H               0.93642            -2.93565            -2.07894
H               2.45899            -3.51922            -1.38773
H               0.98293            -4.48224            -1.22501
C               0.37874             3.57113            -1.22808
H               0.80979             3.04401            -2.07911
H              -0.70871             3.63310            -1.38383
H               0.77061             4.59157            -1.22652
C               0.37674             3.57115             1.22814
H              -0.71096             3.63446             1.38153
H               0.80523             3.04318             2.07993
H               0.76987             4.59110             1.22786
