# Supplementary material for: Breaking the 1250 nm Barrier: A Computational Approach to Light Upconversion via Triplet–Triplet Annihilation in the Silica Telecom Band
Source: ACS Appl Energy Mater. 2026 Feb 12;9(4):2398–411. doi: 10.1021/acsaem.5c04014 (PMC12934551; doi:10.1021/acsaem.5c04014)
Supplement: Supplementary file 2 [file ae5c04014_si_002.zip › xyz-TTA-NIRII-Journal-2025/b3lyp-d3/monomer/opt-s0-ch2cl2/tetracene-2-NPh2OMe-b3lyp-s0-opt-ch2cl2.outstructure_002.xyz]

90
Structure 2 -2187.18695798
C               0.80344            -2.95001             4.85414
C              -0.62237            -2.98131             4.87347
C              -1.34118            -2.38828             3.88100
C              -0.68617            -1.72433             2.79910
C               0.75596            -1.69262             2.77954
C               1.46844            -2.32662             3.84293
C               1.40568            -1.04440             1.74016
C               0.70118            -0.42615             0.69520
C              -0.74345            -0.45800             0.71484
C              -1.39155            -1.10598             1.77797
C              -1.46511             0.19840            -0.30984
C              -0.80010             0.87529            -1.33387
C               0.64325             0.90752            -1.35312
C               1.36503             0.26129            -0.34795
C               1.29347             1.57268            -2.43742
C               0.57681             2.17124            -3.42763
C              -0.84532             2.13917            -3.40889
C              -1.50793             1.50967            -2.40040
H              -1.12941            -3.48333             5.68723
H              -2.42392            -2.41111             3.89244
H              -2.47112            -1.12200             1.80407
H               2.37244             1.58897            -2.46112
H               1.08812             2.66734            -4.24228
H              -1.39977             2.61116            -4.20950
H              -2.58677             1.47774            -2.39572
H               2.48523            -1.01351             1.73688
H               2.55105            -2.30186             3.82513
H               1.35383            -3.42878             5.65363
N              -2.88598             0.16792            -0.28613
N               2.78612             0.29514            -0.36372
C              -3.58762             1.35604             0.00755
C              -4.81282             1.65087            -0.58799
C              -3.03693             2.29437             0.88818
C              -5.48547             2.83466            -0.30388
H              -5.25181             0.95142            -1.28551
C              -3.69081             3.48254             1.15866
H              -2.08519             2.08961             1.35858
C              -4.92544             3.76317             0.57128
H              -6.43397             3.02312            -0.78395
H              -3.25849             4.20500             1.83841
C              -3.54179            -1.05005            -0.56372
C              -2.97691            -1.96536            -1.44840
C              -4.73991            -1.39798             0.07380
C              -3.57738            -3.19666            -1.69595
H              -2.04896            -1.72131            -1.94673
C              -5.35119            -2.61018            -0.18294
H              -5.19046            -0.71367             0.77877
C              -4.77568            -3.52500            -1.06857
H              -3.10280            -3.87941            -2.38449
H              -6.27618            -2.87415             0.31287
C               3.44014             1.51211            -0.07669
C               4.63555             1.86650            -0.69981
C               2.86869             2.41925             0.82294
C               5.25934             3.07866            -0.42499
H               5.08936             1.19125            -1.41153
C               3.47342             3.63528             1.08497
H               1.93915             2.16840             1.31486
C               4.67873             3.97586             0.46952
H               6.18582             3.31360            -0.92706
H               3.02489             4.33336             1.77952
C               3.48896            -0.89427            -0.64970
C               4.71226            -1.18785            -0.04893
C               2.93805            -1.83860            -1.52355
C               5.38110            -2.37644            -0.32022
H               5.15218            -0.48366             0.64307
C               3.58876            -3.03150            -1.78189
H               1.98755            -1.63539            -1.99708
C               4.82032            -3.31130            -1.18855
H               6.32767            -2.56378             0.16414
H               3.15545            -3.75867            -2.45598
O              -5.45015            -4.69745            -1.24804
O               5.20572             5.19033             0.80034
O              -5.49959             4.95421             0.90880
O               5.39152            -4.50734            -1.51340
C               6.63790            -4.83612            -0.91488
H               6.55421            -4.88622             0.17396
H               6.90868            -5.81503            -1.30194
H               7.41126            -4.11205            -1.18491
C              -6.75071             5.28253             0.32000
H              -7.51901             4.55203             0.58710
H              -7.02422             6.25634             0.71788
H              -6.67304             5.34350            -0.76874
C              -4.89239            -5.65794            -2.13491
H              -3.90491            -5.98318            -1.79691
H              -5.57378            -6.50474            -2.12878
H              -4.81417            -5.26160            -3.15076
C               6.42577             5.57888             0.18368
H               6.31918             5.64137            -0.90251
H               6.66366             6.56238             0.58058
H               7.23311             4.88336             0.42810
