# Supplementary material for: Breaking the 1250 nm Barrier: A Computational Approach to Light Upconversion via Triplet–Triplet Annihilation in the Silica Telecom Band
Source: ACS Appl Energy Mater. 2026 Feb 12;9(4):2398–411. doi: 10.1021/acsaem.5c04014 (PMC12934551; doi:10.1021/acsaem.5c04014)
Supplement: Supplementary file 2 [file ae5c04014_si_002.zip › xyz-TTA-NIRII-Journal-2025/b3lyp-d3/monomer/opt-s0-ch2cl2/tetracene-b3lyp-s0-opt-ch2cl2.outstructure_001.xyz]

30
Structure 1 -693.486655534
C              -4.86715            -0.71333             0.00000
C              -4.86715             0.71333             0.00000
C              -3.69493             1.40485             0.00000
C              -2.43867             0.72340             0.00000
C              -2.43867            -0.72340             0.00000
C              -3.69493            -1.40485             0.00000
C              -1.22973            -1.40267             0.00000
C              -0.00000            -0.72364             0.00000
C              -0.00000             0.72364            -0.00000
C              -1.22973             1.40267             0.00000
C               1.22973             1.40267            -0.00000
C               2.43867             0.72340            -0.00000
C               2.43867            -0.72340            -0.00000
C               1.22973            -1.40267            -0.00000
C               3.69493            -1.40485            -0.00000
C               4.86715            -0.71333            -0.00000
C               4.86715             0.71333            -0.00000
C               3.69493             1.40485            -0.00000
H              -5.81111            -1.24276             0.00000
H              -5.81111             1.24276             0.00000
H              -3.69354             2.48806             0.00000
H              -3.69354            -2.48806             0.00000
H              -1.23003            -2.48655             0.00000
H              -1.23003             2.48655             0.00000
H               1.23003             2.48655            -0.00000
H               1.23003            -2.48655            -0.00000
H               3.69354            -2.48806            -0.00000
H               5.81111            -1.24276            -0.00000
H               5.81111             1.24276            -0.00000
H               3.69354             2.48806            -0.00000
