# Supplementary material for: Breaking the 1250 nm Barrier: A Computational Approach to Light Upconversion via Triplet–Triplet Annihilation in the Silica Telecom Band
Source: ACS Appl Energy Mater. 2026 Feb 12;9(4):2398–411. doi: 10.1021/acsaem.5c04014 (PMC12934551; doi:10.1021/acsaem.5c04014)
Supplement: Supplementary file 2 [file ae5c04014_si_002.zip › xyz-TTA-NIRII-Journal-2025/b3lyp-d3/monomer/opt-s0-ch2cl2/tetracene-dat-b3lyp-s0-opt-ch2cl2.outstructure_001.xyz]

28
Structure 1 -725.571217268
C              -4.76233            -0.71430             0.00000
C              -4.76233             0.71430             0.00000
C              -3.59564             1.41292             0.00000
C              -2.34412             0.72524             0.00000
C              -2.34412            -0.72524             0.00000
C              -3.59564            -1.41292             0.00000
C              -0.05635            -0.72349             0.00000
C              -0.05635             0.72349             0.00000
C               1.16684             1.40912             0.00000
C               2.37251             0.72433             0.00000
C               2.37251            -0.72433             0.00000
C               1.16684            -1.40912             0.00000
C               3.62847            -1.40623             0.00000
C               4.79908            -0.71328             0.00000
C               4.79908             0.71328             0.00000
C               3.62847             1.40623             0.00000
H              -5.70870            -1.23876             0.00000
H              -5.70870             1.23876             0.00000
H              -3.57665             2.49462             0.00000
H              -3.57665            -2.49462             0.00000
H               1.14820             2.49147             0.00000
H               1.14820            -2.49147             0.00000
H               3.62649            -2.48890             0.00000
H               5.74345            -1.24154             0.00000
H               5.74345             1.24154             0.00000
H               3.62649             2.48890             0.00000
N              -1.21193             1.41661             0.00000
N              -1.21193            -1.41661             0.00000
