# Supplementary material for: Breaking the 1250 nm Barrier: A Computational Approach to Light Upconversion via Triplet–Triplet Annihilation in the Silica Telecom Band
Source: ACS Appl Energy Mater. 2026 Feb 12;9(4):2398–411. doi: 10.1021/acsaem.5c04014 (PMC12934551; doi:10.1021/acsaem.5c04014)
Supplement: Supplementary file 2 [file ae5c04014_si_002.zip › xyz-TTA-NIRII-Journal-2025/b3lyp-d3/monomer/opt-s0-ch2cl2/tetracene-trat1-b3lyp-s0-opt-ch2cl2.outstructure_001.xyz]

27
Structure 1 -741.614230539
C              -4.54649             1.22858             0.00000
C              -4.78683            -0.18073             0.00000
C              -3.72874            -1.02971             0.00000
C              -2.41077            -0.48544             0.00000
C              -2.27211             0.95618             0.00000
C               0.00000             0.72381             0.00000
C              -0.14021            -0.71764             0.00000
C               1.00846            -1.52139             0.00000
C               2.27489            -0.95783             0.00000
C               2.41633             0.48422             0.00000
C               1.28445             1.28522             0.00000
C               3.73275             1.03994             0.00000
C               4.82939             0.23521             0.00000
C               4.69004            -1.18465             0.00000
C               3.45760            -1.75994             0.00000
H              -5.39898             1.90090             0.00000
H              -5.80540            -0.54293             0.00000
H              -3.84202            -2.10568             0.00000
H               0.88319            -2.59643             0.00000
H               1.37274             2.36381             0.00000
H               3.83664             2.11748             0.00000
H               5.82097             0.66827             0.00000
H               5.57836            -1.80241             0.00000
H               3.34918            -2.83708             0.00000
N              -1.35877            -1.29110             0.00000
N              -1.08080             1.52898             0.00000
N              -3.36717             1.78199             0.00000
