# Supplementary material for: Breaking the 1250 nm Barrier: A Computational Approach to Light Upconversion via Triplet–Triplet Annihilation in the Silica Telecom Band
Source: ACS Appl Energy Mater. 2026 Feb 12;9(4):2398–411. doi: 10.1021/acsaem.5c04014 (PMC12934551; doi:10.1021/acsaem.5c04014)
Supplement: Supplementary file 2 [file ae5c04014_si_002.zip › xyz-TTA-NIRII-Journal-2025/b3lyp-d3/monomer/opt-s0-ch2cl2/tetracene-trat2-b3lyp-s0-opt-ch2cl2.outstructure_001.xyz]

27
Structure 1 -741.609432835
C               4.78233             0.18183             0.00000
C               3.72939             1.04161             0.00000
C               2.40502             0.51849             0.00000
C               2.26809            -0.91444             0.00000
C               3.46698            -1.70063             0.00000
C              -0.00000            -0.71916             0.00000
C               0.13277             0.72615             0.00000
C              -1.02565             1.51589            -0.00000
C              -2.28639             0.93949            -0.00000
C              -2.41751            -0.50430            -0.00000
C              -1.27965            -1.29407            -0.00000
C              -3.72932            -1.07196            -0.00000
C              -4.83219            -0.27673            -0.00000
C              -4.70330             1.14451            -0.00000
C              -3.47624             1.73096            -0.00000
H               5.79873             0.55426             0.00000
H               3.87300             2.11343             0.00000
H               3.36216            -2.78162             0.00000
H              -0.91234             2.59216            -0.00000
H              -1.35648            -2.37357            -0.00000
H              -3.82350            -2.15033            -0.00000
H              -5.82042            -0.71717            -0.00000
H              -5.59666             1.75498            -0.00000
H              -3.37771             2.80895            -0.00000
N               1.34406             1.31621             0.00000
N               1.08680            -1.51329             0.00000
N               4.66159            -1.18963             0.00000
