# Supplementary material for: Breaking the 1250 nm Barrier: A Computational Approach to Light Upconversion via Triplet–Triplet Annihilation in the Silica Telecom Band
Source: ACS Appl Energy Mater. 2026 Feb 12;9(4):2398–411. doi: 10.1021/acsaem.5c04014 (PMC12934551; doi:10.1021/acsaem.5c04014)
Supplement: Supplementary file 2 [file ae5c04014_si_002.zip › xyz-TTA-NIRII-Journal-2025/b3lyp-d3/monomer/opt-s0-ch2cl2/uv-abs-opt-s0-ch2cl2/tetracene-2-NH2-td-ub3lyp-uv-abs-s0-ch2cl2.txt]

# UV-Vis Spectrum
# X-Axis:  Wavelength (nm)
# Y-Axis:  &epsilon;
# Y-Axis2: Oscillator Strength

# Peak information
#                  X                   Y                  Y2
#    1492.2900000000        0.0000000000        0.0000000000
#     686.7300000000        0.0661000000  1066304.7065911500
#     528.2700000000        0.0000000000        0.0000000000
#     470.9000000000        0.0000000000        0.0000000000
#     425.4900000000        0.0000000000        0.0000000000
#     398.4100000000        0.0132000000   212938.3075189589
#     394.7700000000        0.2143000000  3457021.1591903702
#     368.4900000000        0.0000000000        0.0000000000
#     354.4100000000        0.0000000000        0.0000000000
#     352.3200000000        0.0027000000    43555.5629016052
#     334.3600000000        0.0000000000        0.0000000000
#     321.4800000000        0.0000000000        0.0000000000
#     303.5800000000        0.0049000000    79045.2808214317
#     301.9000000000        1.6223000000 26170440.6278793178
#     298.5500000000        0.0000000000        0.0000000000
#     290.1900000000        0.0000000000        0.0000000000
#     286.2500000000        0.0000000000        0.0000000000
#     280.8200000000        0.0898000000  1448625.7587274627
#     279.8700000000        0.0000000000        0.0000000000
#     277.0900000000        0.0000000000        0.0000000000
#     271.6900000000        0.0000000000        0.0000000000
#     266.8700000000        0.0213000000   343604.9962237746
#     265.4700000000        0.0000000000        0.0000000000
#     261.1600000000        0.0000000000        0.0000000000
#     258.3900000000        0.0000000000        0.0000000000
#     256.5000000000        0.0000000000        0.0000000000
#     254.0400000000        0.0124000000   200032.9555481129
#     252.2600000000        0.1775000000  2863374.9685314540
#     251.7500000000        0.3904000000  6297811.7617728449
#     247.5000000000        0.0418000000   674304.6404767031
#     244.9500000000        0.0000000000        0.0000000000
#     244.3500000000        0.0000000000        0.0000000000
#     239.5200000000        0.0017000000    27423.8729380477
#     235.2600000000        0.0000000000        0.0000000000
#     229.7600000000        0.0000000000        0.0000000000
#     229.2800000000        0.0423000000   682370.4854584819
#     228.6700000000        0.0000000000        0.0000000000
#     228.6400000000        0.0000000000        0.0000000000
#     227.3400000000        0.0047000000    75818.9428287202
#     226.7500000000        0.1043000000  1682535.2631990463
#     225.5600000000        0.0000000000        0.0000000000
#     225.0800000000        0.0000000000        0.0000000000
#     223.3600000000        0.0004000000     6452.6759854230
#     221.4000000000        0.0000000000        0.0000000000
#     220.0900000000        0.2573000000  4150683.8276233426
#     220.0200000000        0.0003000000     4839.5069890672
#     217.6100000000        0.0000000000        0.0000000000
#     217.4400000000        0.0438000000   706568.0204038181
#     214.6000000000        0.0000000000        0.0000000000
#     212.6100000000        0.0000000000        0.0000000000
#     212.1500000000        0.0001000000     1613.1689963557
#     209.2200000000        0.0007000000    11292.1829744902
#     208.9600000000        0.0678000000  1093728.5795291979
#     208.9400000000        0.0000000000        0.0000000000
#     208.4300000000        0.1050000000  1693827.4461735361
#     206.7400000000        0.0074000000   119374.5057303255
#     204.3000000000        0.0000000000        0.0000000000
#     203.9900000000        0.0908000000  1464757.4486910203
#     203.4900000000        0.0980000000  1580905.6164286344
#     203.3700000000        0.0000000000        0.0000000000
#     202.0700000000        0.0000000000        0.0000000000
#     201.2900000000        0.0000000000        0.0000000000
#     199.4100000000        0.0000000000        0.0000000000
#     199.1800000000        0.0000000000        0.0000000000
#     198.8900000000        0.0008000000    12905.3519708460
#     198.5400000000        0.0000000000        0.0000000000
#     197.9100000000        0.0031000000    50008.2388870282
#     197.4400000000        0.0012000000    19358.0279562690
#     197.1000000000        0.0065000000   104855.9847631237
#     194.9300000000        0.0000000000        0.0000000000
#     193.3500000000        0.0000000000        0.0000000000
#     190.8800000000        0.0506000000   816263.5121560093
#     190.8200000000        0.0000000000        0.0000000000
#     189.4400000000        0.0000000000        0.0000000000
#     189.4200000000        0.0000000000        0.0000000000
#     187.5600000000        0.0000000000        0.0000000000
#     187.1800000000        0.0001000000     1613.1689963557
#     186.8900000000        0.0000000000        0.0000000000
#     186.3200000000        0.0000000000        0.0000000000
#     185.8700000000        0.0077000000   124214.0127193927
#     185.1600000000        0.0000000000        0.0000000000
#     184.4600000000        0.0000000000        0.0000000000
#     184.3900000000        0.0009000000    14518.5209672017
#     184.1800000000        0.0453000000   730765.5553491544
#     183.5300000000        0.0039000000    62913.5908578742
#     183.4700000000        0.0000000000        0.0000000000
#     183.0000000000        0.0180000000   290370.4193440348
#     181.4600000000        0.0006000000     9679.0139781345
#     181.1600000000        0.0000000000        0.0000000000
#     180.7400000000        0.0000000000        0.0000000000
#     180.2700000000        0.0000000000        0.0000000000
#     180.1800000000        0.0139000000   224230.4904934491
#     180.0700000000        0.0000000000        0.0000000000
#     179.7000000000        0.0008000000    12905.3519708460
#     179.6900000000        0.0000000000        0.0000000000
#     179.4200000000        0.0051000000    82271.6188141432
#     178.8200000000        0.0004000000     6452.6759854230
#     178.0200000000        0.0249000000   401679.0800925816
#     177.5500000000        0.0043000000    69366.2668432972
#     176.9400000000        0.0000000000        0.0000000000

# Spectra
#                  X                   Y               DY/DX
        0.0000000000        0.0000000000        0.0000000000
        2.0000000000        0.0000000000        0.0000000000
        4.0000000000        0.0000000000        0.0000000000
        6.0000000000        0.0000000000        0.0000000000
        8.0000000000        0.0000000000        0.0000000000
       10.0000000000        0.0000000000        0.0000000000
       12.0000000000        0.0000000000        0.0000000000
       14.0000000000        0.0000000000        0.0000000000
       16.0000000000        0.0000000000        0.0000000000
       18.0000000000        0.0000000000        0.0000000000
       20.0000000000        0.0000000000        0.0000000000
       22.0000000000        0.0000000000        0.0000000000
       24.0000000000        0.0000000000        0.0000000000
       26.0000000000        0.0000000000        0.0000000000
       28.0000000000        0.0000000000        0.0000000000
       30.0000000000        0.0000000000        0.0000000000
       32.0000000000        0.0000000000        0.0000000000
       34.0000000000        0.0000000000        0.0000000000
       36.0000000000        0.0000000000        0.0000000000
       38.0000000000        0.0000000000        0.0000000000
       40.0000000000        0.0000000000        0.0000000000
       42.0000000000        0.0000000000        0.0000000000
       44.0000000000        0.0000000000        0.0000000000
       46.0000000000        0.0000000000        0.0000000000
       48.0000000000        0.0000000000        0.0000000000
       50.0000000000        0.0000000000        0.0000000000
       52.0000000000        0.0000000000        0.0000000000
       54.0000000000        0.0000000000        0.0000000000
       56.0000000000        0.0000000000        0.0000000000
       58.0000000000        0.0000000000        0.0000000000
       60.0000000000        0.0000000000        0.0000000000
       62.0000000000        0.0000000000        0.0000000000
       64.0000000000        0.0000000000        0.0000000000
       66.0000000000        0.0000000000        0.0000000000
       68.0000000000        0.0000000000        0.0000000000
       70.0000000000        0.0000000000        0.0000000000
       72.0000000000        0.0000000000        0.0000000000
       74.0000000000        0.0000000000        0.0000000000
       76.0000000000        0.0000000000        0.0000000000
       78.0000000000        0.0000000000        0.0000000000
       80.0000000000        0.0000000000        0.0000000000
       82.0000000000        0.0000000000        0.0000000000
       84.0000000000        0.0000000000        0.0000000000
       86.0000000000        0.0000000000        0.0000000000
       88.0000000000        0.0000000000        0.0000000000
       90.0000000000        0.0000000000        0.0000000000
       92.0000000000        0.0000000000        0.0000000000
       94.0000000000        0.0000000000        0.0000000000
       96.0000000000        0.0000000000        0.0000000000
       98.0000000000        0.0000000000        0.0000000000
      100.0000000000        0.0000000000        0.0000000000
      102.0000000000        0.0000000000        0.0000000000
      104.0000000000        0.0000000000        0.0000000000
      106.0000000000        0.0000000000        0.0000000000
      108.0000000000        0.0000000000        0.0000000000
      110.0000000000        0.0000000000        0.0000000000
      112.0000000000        0.0000000000        0.0000000000
      114.0000000000        0.0000000000        0.0000000000
      116.0000000000        0.0000000000        0.0000000000
      118.0000000000        0.0000000000        0.0000000000
      120.0000000000        0.0000000000        0.0000000000
      122.0000000000        0.0000000000        0.0000000000
      124.0000000000        0.0000000000        0.0000000000
      126.0000000000        0.0000000000        0.0000000000
      128.0000000000        0.0000000000        0.0000000000
      130.0000000000        0.0000000000        0.0000000000
      132.0000000000        0.0000000000        0.0000000000
      134.0000000000        0.0000000000        0.0000000000
      136.0000000000        0.0000000004        0.0000000000
      138.0000000000        0.0000000120        0.0000000000
      140.0000000000        0.0000002792        0.0000000000
      142.0000000000        0.0000048842        0.0000000000
      144.0000000000        0.0000656694        0.0000000000
      146.0000000000        0.0006914406        0.0000000002
      148.0000000000        0.0058017010        0.0000000155
      150.0000000000        0.0394298878        0.0000007153
      152.0000000000        0.2203692977        0.0000217424
      154.0000000000        1.0272756043        0.0004477910
      156.0000000000        4.0475943684        0.0064124438
      158.0000000000       13.6485989756        0.0653990034
      160.0000000000       39.8510731702        0.4857659590
      162.0000000000      101.8663748876        2.6834169033
      164.0000000000      230.3345718913       11.2446654985
      166.0000000000      465.2269993248       36.4251677995
      168.0000000000      847.1343977796       92.8861216716
      170.0000000000     1402.8728535047      189.7576629781
      172.0000000000     2130.5654321632      315.6922735637
      174.0000000000     2991.6806737753      433.6825904516
      176.0000000000     3915.7868449467      496.0743586820
      178.0000000000     4818.5215053470      470.9235296963
      180.0000000000     5627.3373966487      360.1720842980
      182.0000000000     6306.0668267187      198.6885270551
      184.0000000000     6869.6459571841       37.9801898774
      186.0000000000     7383.8121813810      -72.7760882927
      188.0000000000     7949.5246295987      -96.8768854602
      190.0000000000     8676.5708165697      -11.5297775766
      192.0000000000     9654.0564341820      188.1762160775
      194.0000000000    10926.3741541415      476.7518055955
      196.0000000000    12481.4394454870      788.8935022482
      198.0000000000    14253.9074320167     1031.9917948878
      200.0000000000    16141.1435123988     1123.9036878368
      202.0000000000    18025.8270402727     1035.4902068893
      204.0000000000    19797.7445188682      808.7538686450
      206.0000000000    21368.9134283708      536.2526299681
      208.0000000000    22679.6837899540      313.3699215845
      210.0000000000    23697.1710162146      192.0730502357
      212.0000000000    24409.7323190189      161.8961151627
      214.0000000000    24821.5178299383      165.2529659734
      216.0000000000    24949.7148290838      133.9408067103
      218.0000000000    24824.9184273099       24.6527537477
      220.0000000000    24493.1606258776     -163.3456571034
      222.0000000000    24017.2126827465     -392.0935638536
      224.0000000000    23475.0068384378     -602.8648395666
      226.0000000000    22954.1093669208     -737.0017675837
      228.0000000000    22542.5928995066     -751.6749491128
      230.0000000000    22317.8837346620     -628.1068571791
      232.0000000000    22335.8495644093     -373.6204536110
      234.0000000000    22622.4229676790      -19.7112195961
      236.0000000000    23169.5079139032      382.7077066497
      238.0000000000    23936.0037220711      770.8339399155
      240.0000000000    24853.7641346197     1080.2201089758
      242.0000000000    25837.4243315675     1256.5957275492
      244.0000000000    26796.4393796810     1266.8276684216
      246.0000000000    27647.4549841515     1106.0445710213
      248.0000000000    28325.2589193644      798.6818579866
      250.0000000000    28790.9570084277      392.9778531202
      252.0000000000    29036.5642764390      -49.5022121281
      254.0000000000    29085.7798252902     -466.2896333484
      256.0000000000    28991.2241529851     -805.0445171964
      258.0000000000    28828.7964132757    -1030.6748724270
      260.0000000000    28690.0311629557    -1127.5140982122
      262.0000000000    28673.4067337614    -1097.0724594550
      264.0000000000    28875.5094463238     -952.9604004695
      266.0000000000    29382.8280113637     -714.9692714285
      268.0000000000    30264.7785978533     -404.0405652892
      270.0000000000    31568.3739598598      -39.1920250514
      272.0000000000    33314.7706148603      363.3187594863
      274.0000000000    35497.7679179462      788.9921222525
      276.0000000000    38084.1965978021     1223.0766790936
      278.0000000000    41016.0225761219     1648.5241886073
      280.0000000000    44213.9039484849     2044.7574141955
      282.0000000000    47581.8743121642     2387.7854784680
      284.0000000000    51012.7843367595     2651.7935272659
      286.0000000000    54394.1161283018     2811.9334323842
      288.0000000000    57613.7917217694     2847.7378511415
      290.0000000000    60565.6270004416     2746.4306441460
      292.0000000000    63154.1328828191     2505.4326852876
      294.0000000000    65298.4323876770     2133.5426214075
      296.0000000000    66935.1393986567     1650.5531180977
      298.0000000000    68020.1260064190     1085.3731512587
      300.0000000000    68529.1835805630      472.9960886235
      302.0000000000    68457.6523117348     -149.1702547562
      304.0000000000    67819.1502921524     -745.0359241423
      306.0000000000    66643.5733937366    -1283.1005437628
      308.0000000000    64974.5601870185    -1738.8786976928
      310.0000000000    62866.6225284078    -2096.2747513950
      312.0000000000    60382.1342047391    -2347.8873753718
      314.0000000000    57588.3500926820    -2494.3779929159
      316.0000000000    54554.6001026918    -2543.1404255875
      318.0000000000    51349.7692552117    -2506.5549014552
      320.0000000000    48040.1408439422    -2400.1039361967
      322.0000000000    44687.6465329502    -2240.5837138204
      324.0000000000    41348.5375157957    -2044.5789133834
      326.0000000000    38072.4659413427    -1827.2970974820
      328.0000000000    34901.9464198903    -1601.7930706536
      330.0000000000    31872.1537207385    -1378.5617773494
      332.0000000000    29011.0044532879    -1165.4436140563
      334.0000000000    26339.4669552396     -967.7681357821
      336.0000000000    23872.0439619251     -788.6583041618
      338.0000000000    21617.3759845274     -629.4237460954
      340.0000000000    19578.9187744323     -489.9839008731
      342.0000000000    17755.6549644688     -369.2768841282
      344.0000000000    16142.8072431440     -265.6247167757
      346.0000000000    14732.5276646302     -177.0385424121
      348.0000000000    13514.5445012685     -101.4577325709
      350.0000000000    12476.7541212335      -36.9241637228
      352.0000000000    11605.7505581519       18.3023096962
      354.0000000000    10887.2896686921       65.6785831877
      356.0000000000    10306.6880627047      106.3536528738
      358.0000000000     9849.1594077402      141.1751134066
      360.0000000000     9500.0923601007      170.7180732952
      362.0000000000     9245.2753805694      195.3288249888
      364.0000000000     9071.0741820138      215.1767821429
      366.0000000000     8964.5676505947      230.3093552734
      368.0000000000     8913.6478931683      240.7055197182
      370.0000000000     8907.0896859887      246.3248171406
      372.0000000000     8934.5941122378      247.1494249429
      374.0000000000     8986.8106393273      243.2177345876
      376.0000000000     9055.3413464686      234.6486056911
      378.0000000000     9132.7304997925      221.6561081637
      380.0000000000     9212.4422056239      204.5551244218
      382.0000000000     9288.8284623146      183.7586492365
      384.0000000000     9357.0895801251      159.7679870695
      386.0000000000     9413.2286448339      133.1572992196
      388.0000000000     9454.0014585808      104.5540938114
      390.0000000000     9476.8631936557       74.6172845110
      392.0000000000     9479.9128335886       44.0143787467
      394.0000000000     9461.8363431584       13.3992083243
      396.0000000000     9421.8493977037      -16.6085962947
      398.0000000000     9359.6404062698      -45.4414409548
      400.0000000000     9275.3144777463      -72.5982401623
      402.0000000000     9169.3389004877      -97.6551312041
      404.0000000000     9042.4906313568     -120.2722942164
      406.0000000000     8895.8062180477     -140.1969720782
      408.0000000000     8730.5345081281     -157.2629739651
      410.0000000000     8548.0924292986     -171.3870912382
      412.0000000000     8350.0240581938     -182.5629525341
      414.0000000000     8137.9631302274     -190.8528982743
      416.0000000000     7913.5990812478     -196.3784677652
      418.0000000000     7678.6466539239     -199.3100708241
      420.0000000000     7434.8190485574     -199.8563677428
      422.0000000000     7183.8045500667     -198.2538139847
      424.0000000000     6927.2465206950     -194.7567466731
      426.0000000000     6666.7266118888     -189.6283053356
      428.0000000000     6403.7510189140     -183.1323951936
      430.0000000000     6139.7395781072     -175.5268220359
      432.0000000000     5876.0174890192     -167.0576567007
      434.0000000000     5613.8094317861     -157.9548265486
      436.0000000000     5354.2358434468     -148.4288821419
      438.0000000000     5098.3111151054     -138.6688498695
      440.0000000000     4846.9434742716     -128.8410549907
      442.0000000000     4600.9363227990     -119.0887835133
      444.0000000000     4360.9908099953     -109.5326441467
      446.0000000000     4127.7094321030     -100.2714917473
      448.0000000000     3901.6004628914      -91.3837796547
      450.0000000000     3683.0830350130      -82.9292185661
      452.0000000000     3472.4927076067      -74.9506327248
      454.0000000000     3270.0873719114      -67.4759189944
      456.0000000000     3076.0533630435      -60.5200298070
      458.0000000000     2890.5116622385      -54.0869162187
      460.0000000000     2713.5240895205      -48.1713817331
      462.0000000000     2545.0994017109      -42.7608107518
      464.0000000000     2385.1992247616      -37.8367471885
      466.0000000000     2233.7437624839      -33.3763088048
      468.0000000000     2090.6172357465      -29.3534311684
      470.0000000000     1955.6730171093      -25.7399418392
      472.0000000000     1828.7384356125      -22.5064705775
      474.0000000000     1709.6192350723      -19.6232051853
      476.0000000000     1598.1036767767      -17.0605052200
      478.0000000000     1493.9662839676      -14.7893874287
      480.0000000000     1396.9712310069      -12.7818975342
      482.0000000000     1306.8753847177      -11.0113831192
      484.0000000000     1223.4310091406       -9.4526819649
      486.0000000000     1146.3881479306       -8.0822394361
      488.0000000000     1075.4967009168       -6.8781674890
      490.0000000000     1010.5082130321       -5.8202566997
      492.0000000000      951.1773949711       -4.8899514613
      494.0000000000      897.2633956180       -4.0702972236
      496.0000000000      848.5308465764       -3.3458674135
      498.0000000000      804.7506990812       -2.7026764931
      500.0000000000      765.7008732491       -2.1280845271
      502.0000000000      731.1667390684       -1.6106976381
      504.0000000000      700.9414477969       -1.1402678458
      506.0000000000      674.8261315620       -0.7075950105
      508.0000000000      652.6299879807       -0.3044329289
      510.0000000000      634.1702655710        0.0765989413
      512.0000000000      619.2721646322        0.4420971337
      514.0000000000      607.7686671579        0.7979486062
      516.0000000000      599.5003082286        1.1493976845
      518.0000000000      594.3149002287        1.5011055050
      520.0000000000      592.0672201526        1.8572021524
      522.0000000000      592.6186692280        2.2213318411
      524.0000000000      595.8369130828        2.5966916089
      526.0000000000      601.5955097392        2.9860640690
      528.0000000000      609.7735318241        3.3918448235
      530.0000000000      620.2551885475        3.8160651678
      532.0000000000      632.9294522262        4.2604107308
      534.0000000000      647.6896934058        4.7262366853
      536.0000000000      664.4333279755        5.2145801514
      538.0000000000      683.0614790637        5.7261703862
      540.0000000000      703.4786559522        6.2614373195
      542.0000000000      725.5924517496        6.8205189538
      544.0000000000      749.3132611178        7.4032681055
      546.0000000000      774.5540189475        8.0092589132
      548.0000000000      801.2299605222        8.6377934918
      550.0000000000      829.2584034019        9.2879090589
      552.0000000000      858.5585509832        9.9583858124
      554.0000000000      889.0513174588       10.6477557820
      556.0000000000      920.6591736953       11.3543128353
      558.0000000000      953.3060133806       12.0761239645
      560.0000000000      986.9170386472       12.8110419391
      562.0000000000     1021.4186642637       13.5567193629
      564.0000000000     1056.7384393916       14.3106241370
      566.0000000000     1092.8049858358       15.0700562883
      568.0000000000     1129.5479516633       15.8321660935
      570.0000000000     1166.8979790286       16.5939733962
      572.0000000000     1204.7866850262       17.3523879870
      574.0000000000     1243.1466543836       18.1042308967
      576.0000000000     1281.9114428109       18.8462564312
      578.0000000000     1321.0155898438       19.5751747634
      580.0000000000     1360.3946400353       20.2876748857
      582.0000000000     1399.9851713888       20.9804477203
      584.0000000000     1439.7248299602       21.6502091803
      586.0000000000     1479.5523696015       22.2937229751
      588.0000000000     1519.4076958689       22.9078229568
      590.0000000000     1559.2319131648       23.4894348113
      592.0000000000     1598.9673742435       24.0355969050
      594.0000000000     1638.5577312615       24.5434801118
      596.0000000000     1677.9479876148       25.0104064582
      598.0000000000     1717.0845498590       25.4338664386
      600.0000000000     1755.9152790711       25.8115348707
      602.0000000000     1794.3895410653       26.1412851803
      604.0000000000     1832.4582549352       26.4212020218
      606.0000000000     1870.0739394479       26.6495921599
      608.0000000000     1907.1907568723       26.8249935613
      610.0000000000     1943.7645538740       26.9461826589
      612.0000000000     1979.7528991624       27.0121797764
      614.0000000000     2015.1151176214       27.0222527142
      616.0000000000     2049.8123207034       26.9759185206
      618.0000000000     2083.8074329099       26.8729434831
      620.0000000000     2117.0652142203       26.7133413968
      622.0000000000     2149.5522783758       26.4973701753
      624.0000000000     2181.2371069525       26.2255268861
      626.0000000000     2212.0900592008       25.8985413026
      628.0000000000     2242.0833776515       25.5173680739
      630.0000000000     2271.1911895222       25.0831776235
      632.0000000000     2299.3895039812       24.5973458937
      634.0000000000     2326.6562053509       24.0614430572
      636.0000000000     2352.9710423529       23.4772213211
      638.0000000000     2378.3156135152       22.8466019526
      640.0000000000     2402.6733488803       22.1716616530
      642.0000000000     2426.0294881652       21.4546184080
      644.0000000000     2448.3710555381       20.6978169412
      646.0000000000     2469.6868311861       19.9037138926
      648.0000000000     2489.9673198559       19.0748628408
      650.0000000000     2509.2047165588       18.2138992840
      652.0000000000     2527.3928696340       17.3235256870
      654.0000000000     2544.5272413673       16.4064966964
      656.0000000000     2560.6048663681       15.4656046186
      658.0000000000     2575.6243079033       14.5036652495
      660.0000000000     2589.5856123912       13.5235041335
      662.0000000000     2602.4902622528       12.5279433264
      664.0000000000     2614.3411273193       11.5197887234
      666.0000000000     2625.1424149881       10.5018180099
      668.0000000000     2634.8996193169        9.4767692825
      670.0000000000     2643.6194692410        8.4473303786
      672.0000000000     2651.3098760918        7.4161289480
      674.0000000000     2657.9798805905        6.3857232910
      676.0000000000     2663.6395994827        5.3585939788
      678.0000000000     2668.3001719733        4.3371362686
      680.0000000000     2671.9737061147        3.3236533155
      682.0000000000     2674.6732252926        2.3203501807
      684.0000000000     2676.4126149461        1.3293286280
      686.0000000000     2677.2065696526        0.3525826944
      688.0000000000     2677.0705406976       -0.6080049798
      690.0000000000     2676.0206842439       -1.5506660859
      692.0000000000     2674.0738102049       -2.4737488700
      694.0000000000     2671.2473319208       -3.3757196734
      696.0000000000     2667.5592167260       -4.2551638221
      698.0000000000     2663.0279374921       -5.1107858984
      700.0000000000     2657.6724252191       -5.9414094301
      702.0000000000     2651.5120227435       -6.7459760337
      704.0000000000     2644.5664396234       -7.5235440513
      706.0000000000     2636.8557082536       -8.2732867171
      708.0000000000     2628.4001412575       -8.9944898957
      710.0000000000     2619.2202901960       -9.6865494284
      712.0000000000     2609.3369056271      -10.3489681283
      714.0000000000     2598.7708985456      -10.9813524620
      716.0000000000     2587.5433032229      -11.5834089546
      718.0000000000     2575.6752414669      -12.1549403559
      720.0000000000     2563.1878883109      -12.6958416030
      722.0000000000     2550.1024391421      -13.2060956125
      724.0000000000     2536.4400782688      -13.6857689367
      726.0000000000     2522.2219489279      -14.1350073126
      728.0000000000     2507.4691247253      -14.5540311369
      730.0000000000     2492.2025824999      -14.9431308901
      732.0000000000     2476.4431766004      -15.3026625407
      734.0000000000     2460.2116145572      -15.6330429496
      736.0000000000     2443.5284341314      -15.9347453001
      738.0000000000     2426.4139817203      -16.2082945725
      740.0000000000     2408.8883920945      -16.4542630829
      742.0000000000     2390.9715694422      -16.6732661029
      744.0000000000     2372.6831696912      -16.8659575759
      746.0000000000     2354.0425840810      -17.0330259437
      748.0000000000     2335.0689239521      -17.1751900944
      750.0000000000     2315.7810067217      -17.2931954439
      752.0000000000     2296.1973430114      -17.3878101579
      754.0000000000     2276.3361248931      -17.4598215234
      756.0000000000     2256.2152152168      -17.5100324751
      758.0000000000     2235.8521379864      -17.5392582814
      760.0000000000     2215.2640697448      -17.5483233942
      762.0000000000     2194.4678319336      -17.5380584644
      764.0000000000     2173.4798841901      -17.5092975248
      766.0000000000     2152.3163185431      -17.4628753408
      768.0000000000     2130.9928544735      -17.3996249283
      770.0000000000     2109.5248347998      -17.3203752382
      772.0000000000     2087.9272223549      -17.2259490045
      774.0000000000     2066.2145974153      -17.1171607538
      776.0000000000     2044.4011558489      -16.9948149739
      778.0000000000     2022.5007079450      -16.8597044355
      780.0000000000     2000.5266778925      -16.7126086656
      782.0000000000     1978.4921038706      -16.5542925657
      784.0000000000     1956.4096387210      -16.3855051706
      786.0000000000     1934.2915511657      -16.2069785433
      788.0000000000     1912.1497275414      -16.0194267997
      790.0000000000     1889.9956740166      -15.8235452575
      792.0000000000     1867.8405192628      -15.6200097043
      794.0000000000     1845.6950175491      -15.4094757779
      796.0000000000     1823.5695522319      -15.1925784540
      798.0000000000     1801.4741396117      -14.9699316353
      800.0000000000     1779.4184331302      -14.7421278346
      802.0000000000     1757.4117278809      -14.5097379489
      804.0000000000     1735.4629654093      -14.2733111156
      806.0000000000     1713.5807387774      -14.0333746472
      808.0000000000     1691.7732978693      -13.7904340389
      810.0000000000     1670.0485549161      -13.5449730420
      812.0000000000     1648.4140902179      -13.2974538003
      814.0000000000     1626.8771580427      -13.0483170415
      816.0000000000     1605.4446926821      -12.7979823220
      818.0000000000     1584.1233146458      -12.5468483169
      820.0000000000     1562.9193369753      -12.2952931540
      822.0000000000     1541.8387716617      -12.0436747841
      824.0000000000     1520.8873361500      -11.7923313861
      826.0000000000     1500.0704599143      -11.5415818021
      828.0000000000     1479.3932910904      -11.2917259977
      830.0000000000     1458.8607031507      -11.0430455457
      832.0000000000     1438.4773016089      -10.7958041280
      834.0000000000     1418.2474307421      -10.5502480546
      836.0000000000     1398.1751803186      -10.3066067948
      838.0000000000     1378.2643923197      -10.0650935186
      840.0000000000     1358.5186676474       -9.8259056464
      842.0000000000     1338.9413728051       -9.5892254036
      844.0000000000     1319.5356465451       -9.3552203779
      846.0000000000     1300.3044064736       -9.1240440782
      848.0000000000     1281.2503556047       -8.8958364919
      850.0000000000     1262.3759888573       -8.6707246404
      852.0000000000     1243.6835994874       -8.4488231295
      854.0000000000     1225.1752854498       -8.2302346945
      856.0000000000     1206.8529556845       -8.0150507388
      858.0000000000     1188.7183363209       -7.8033518636
      860.0000000000     1170.7729767964       -7.5952083889
      862.0000000000     1153.0182558847       -7.3906808644
      864.0000000000     1135.4553876302       -7.1898205693
      866.0000000000     1118.0854271843       -6.9926700012
      868.0000000000     1100.9092765417       -6.7992633519
      870.0000000000     1083.9276901729       -6.6096269711
      872.0000000000     1067.1412805508       -6.4237798169
      874.0000000000     1050.5505235705       -6.2417338932
      876.0000000000     1034.1557638582       -6.0634946725
      878.0000000000     1017.9572199703       -5.8890615057
      880.0000000000     1001.9549894799       -5.7184280177
      882.0000000000      986.1490539501       -5.5515824883
      884.0000000000      970.5392837939       -5.3885082200
      886.0000000000      955.1254430199       -5.2291838907
      888.0000000000      939.9071938636       -5.0735838931
      890.0000000000      924.8841013041       -4.9216786600
      892.0000000000      910.0556374672       -4.7734349755
      894.0000000000      895.4211859137       -4.6288162733
      896.0000000000      880.9800458150       -4.4877829211
      898.0000000000      866.7314360160       -4.3502924923
      900.0000000000      852.6744989854       -4.2163000244
      902.0000000000      838.8083046558       -4.0857582653
      904.0000000000      825.1318541532       -3.9586179070
      906.0000000000      811.6440834183       -3.8348278075
      908.0000000000      798.3438667195       -3.7143352013
      910.0000000000      785.2300200602       -3.5970858979
      912.0000000000      772.3013044814       -3.4830244701
      914.0000000000      759.5564292605       -3.3720944313
      916.0000000000      746.9940550088       -3.2642384027
      918.0000000000      734.6127966689       -3.1593982703
      920.0000000000      722.4112264134       -3.0575153331
      922.0000000000      710.3878764476       -2.9585304408
      924.0000000000      698.5412417160       -2.8623841240
      926.0000000000      686.8697825173       -2.7690167153
      928.0000000000      675.3719270273       -2.6783684621
      930.0000000000      664.0460737320       -2.5903796319
      932.0000000000      652.8905937742       -2.5049906098
      934.0000000000      641.9038332137       -2.4221419893
      936.0000000000      631.0841152044       -2.3417746562
      938.0000000000      620.4297420886       -2.2638298653
      940.0000000000      609.9389974128       -2.1882493119
      942.0000000000      599.6101478645       -2.1149751970
      944.0000000000      589.4414451332       -2.0439502864
      946.0000000000      579.4311276975       -1.9751179654
      948.0000000000      569.5774225398       -1.9084222879
      950.0000000000      559.8785467905       -1.8438080207
      952.0000000000      550.3327093042       -1.7812206836
      954.0000000000      540.9381121683       -1.7206065852
      956.0000000000      531.6929521483       -1.6619128540
      958.0000000000      522.5954220688       -1.6050874671
      960.0000000000      513.6437121337       -1.5500792736
      962.0000000000      504.8360111877       -1.4968380164
      964.0000000000      496.1705079190       -1.4453143496
      966.0000000000      487.6453920073       -1.3954598534
      968.0000000000      479.2588552165       -1.3472270461
      970.0000000000      471.0090924355       -1.3005693942
      972.0000000000      462.8943026681       -1.2554413190
      974.0000000000      454.9126899732       -1.2117982018
      976.0000000000      447.0624643578       -1.1695963867
      978.0000000000      439.3418426234       -1.1287931814
      980.0000000000      431.7490491679       -1.0893468566
      982.0000000000      424.2823167449       -1.0512166436
      984.0000000000      416.9398871803       -1.0143627296
      986.0000000000      409.7200120495       -0.9787462533
      988.0000000000      402.6209533155       -0.9443292974
      990.0000000000      395.6409839293       -0.9110748810
      992.0000000000      388.7783883945       -0.8789469511
      994.0000000000      382.0314632967       -0.8479103720
      996.0000000000      375.3985177995       -0.8179309152
      998.0000000000      368.8778741084       -0.7889752474
     1000.0000000000      362.4678679030       -0.7610109186
     1002.0000000000      356.1668487397       -0.7340063490
     1004.0000000000      349.9731804253       -0.7079308157
     1006.0000000000      343.8852413630       -0.6827544389
     1008.0000000000      337.9014248720       -0.6584481671
     1010.0000000000      332.0201394811       -0.6349837631
     1012.0000000000      326.2398091982       -0.6123337886
     1014.0000000000      320.5588737556       -0.5904715889
     1016.0000000000      314.9757888336       -0.5693712777
     1018.0000000000      309.4890262618       -0.5490077212
     1020.0000000000      304.0970741996       -0.5293565226
     1022.0000000000      298.7984372977       -0.5103940062
     1024.0000000000      293.5916368392       -0.4920972015
     1026.0000000000      288.4752108640       -0.4744438273
     1028.0000000000      283.4477142749       -0.4574122761
     1030.0000000000      278.5077189271       -0.4409815978
     1032.0000000000      273.6538137026       -0.4251314847
     1034.0000000000      268.8846045685       -0.4098422551
     1036.0000000000      264.1987146218       -0.3950948381
     1038.0000000000      259.5947841199       -0.3808707585
     1040.0000000000      255.0714704982       -0.3671521211
     1042.0000000000      250.6274483753       -0.3539215959
     1044.0000000000      246.2614095462       -0.3411624033
     1046.0000000000      241.9720629649       -0.3288582992
     1048.0000000000      237.7581347151       -0.3169935607
     1050.0000000000      233.6183679725       -0.3055529720
     1052.0000000000      229.5515229558       -0.2945218100
     1054.0000000000      225.5563768699       -0.2838858309
     1056.0000000000      221.6317238400       -0.2736312564
     1058.0000000000      217.7763748377       -0.2637447607
     1060.0000000000      213.9891575995       -0.2542134574
     1062.0000000000      210.2689165383       -0.2450248864
     1064.0000000000      206.6145126473       -0.2361670018
     1066.0000000000      203.0248233992       -0.2276281597
     1068.0000000000      199.4987426375       -0.2193971058
     1070.0000000000      196.0351804637       -0.2114629639
     1072.0000000000      192.6330631189       -0.2038152248
     1074.0000000000      189.2913328598       -0.1964437345
     1076.0000000000      186.0089478312       -0.1893386838
     1078.0000000000      182.7848819338       -0.1824905974
     1080.0000000000      179.6181246880       -0.1758903234
     1082.0000000000      176.5076810943       -0.1695290235
     1084.0000000000      173.4525714904       -0.1633981630
     1086.0000000000      170.4518314052       -0.1574895009
     1088.0000000000      167.5045114096       -0.1517950811
     1090.0000000000      164.6096769655       -0.1463072226
     1092.0000000000      161.7664082720       -0.1410185113
     1094.0000000000      158.9738001097       -0.1359217910
     1096.0000000000      156.2309616828       -0.1310101549
     1098.0000000000      153.5370164601       -0.1262769379
     1100.0000000000      150.8911020142       -0.1217157081
     1102.0000000000      148.2923698592       -0.1173202597
     1104.0000000000      145.7399852879       -0.1130846050
     1106.0000000000      143.2331272078       -0.1090029675
     1108.0000000000      140.7709879760       -0.1050697746
     1110.0000000000      138.3527732340       -0.1012796510
     1112.0000000000      135.9777017420       -0.0976274119
     1114.0000000000      133.6450052125       -0.0941080567
     1116.0000000000      131.3539281439       -0.0907167626
     1118.0000000000      129.1037276544       -0.0874488787
     1120.0000000000      126.8936733158       -0.0842999200
     1122.0000000000      124.7230469866       -0.0812655619
     1124.0000000000      122.5911426471       -0.0783416345
     1126.0000000000      120.4972662334       -0.0755241176
     1128.0000000000      118.4407354724       -0.0728091350
     1130.0000000000      116.4208797178       -0.0701929500
     1132.0000000000      114.4370397859       -0.0676719605
     1134.0000000000      112.4885677931       -0.0652426940
     1136.0000000000      110.5748269933       -0.0629018033
     1138.0000000000      108.6951916171       -0.0606460622
     1140.0000000000      106.8490467110       -0.0584723612
     1142.0000000000      105.0357879784       -0.0563777032
     1144.0000000000      103.2548216215       -0.0543591999
     1146.0000000000      101.5055641839       -0.0524140675
     1148.0000000000       99.7874423952       -0.0505396235
     1150.0000000000       98.0998930159       -0.0487332829
     1152.0000000000       96.4423626842       -0.0469925545
     1154.0000000000       94.8143077641       -0.0453150380
     1156.0000000000       93.2151941946       -0.0436984204
     1158.0000000000       91.6444973404       -0.0421404731
     1160.0000000000       90.1017018440       -0.0406390487
     1162.0000000000       88.5863014793       -0.0391920785
     1164.0000000000       87.0977990069       -0.0377975691
     1166.0000000000       85.6357060304       -0.0364535999
     1168.0000000000       84.1995428546       -0.0351583209
     1170.0000000000       82.7888383450       -0.0339099496
     1172.0000000000       81.4031297893       -0.0327067687
     1174.0000000000       80.0419627600       -0.0315471240
     1176.0000000000       78.7048909788       -0.0304294217
     1178.0000000000       77.3914761826       -0.0293521268
     1180.0000000000       76.1012879911       -0.0283137603
     1182.0000000000       74.8339037759       -0.0273128977
     1184.0000000000       73.5889085315       -0.0263481666
     1186.0000000000       72.3658947477       -0.0254182451
     1188.0000000000       71.1644622837       -0.0245218600
     1190.0000000000       69.9842182440       -0.0236577847
     1192.0000000000       68.8247768555       -0.0228248378
     1194.0000000000       67.6857593465       -0.0220218812
     1196.0000000000       66.5667938277       -0.0212478189
     1198.0000000000       65.4675151744       -0.0205015950
     1200.0000000000       64.3875649099       -0.0197821926
     1202.0000000000       63.3265910918       -0.0190886321
     1204.0000000000       62.2842481987       -0.0184199700
     1206.0000000000       61.2601970187       -0.0177752975
     1208.0000000000       60.2541045405       -0.0171537393
     1210.0000000000       59.2656438449       -0.0165544524
     1212.0000000000       58.2944939982       -0.0159766246
     1214.0000000000       57.3403399476       -0.0154194738
     1216.0000000000       56.4028724179       -0.0148822467
     1218.0000000000       55.4817878096       -0.0143642175
     1220.0000000000       54.5767880988       -0.0138646874
     1222.0000000000       53.6875807382       -0.0133829831
     1224.0000000000       52.8138785604       -0.0129184564
     1226.0000000000       51.9553996821       -0.0124704825
     1228.0000000000       51.1118674097       -0.0120384600
     1230.0000000000       50.2830101468       -0.0116218093
     1232.0000000000       49.4685613030       -0.0112199725
     1234.0000000000       48.6682592040       -0.0108324119
     1236.0000000000       47.8818470036       -0.0104586097
     1238.0000000000       47.1090725962       -0.0100980671
     1240.0000000000       46.3496885318       -0.0097503037
     1242.0000000000       45.6034519319       -0.0094148568
     1244.0000000000       44.8701244063       -0.0090912805
     1246.0000000000       44.1494719722       -0.0087791454
     1248.0000000000       43.4412649738       -0.0084780380
     1250.0000000000       42.7452780041       -0.0081875598
     1252.0000000000       42.0612898267       -0.0079073270
     1254.0000000000       41.3890833006       -0.0076369699
     1256.0000000000       40.7284453049       -0.0073761323
     1258.0000000000       40.0791666651       -0.0071244711
     1260.0000000000       39.4410420813       -0.0068816557
     1262.0000000000       38.8138700565       -0.0066473678
     1264.0000000000       38.1974528275       -0.0064213007
     1266.0000000000       37.5915962956       -0.0062031587
     1268.0000000000       36.9961099593       -0.0059926572
     1270.0000000000       36.4108068480       -0.0057895220
     1272.0000000000       35.8355034572       -0.0055934887
     1274.0000000000       35.2700196838       -0.0054043027
     1276.0000000000       34.7141787638       -0.0052217188
     1278.0000000000       34.1678072100       -0.0050455006
     1280.0000000000       33.6307347516       -0.0048754205
     1282.0000000000       33.1027942746       -0.0047112589
     1284.0000000000       32.5838217629       -0.0045528046
     1286.0000000000       32.0736562410       -0.0043998538
     1288.0000000000       31.5721397173       -0.0042522102
     1290.0000000000       31.0791171286       -0.0041096847
     1292.0000000000       30.5944362856       -0.0039720951
     1294.0000000000       30.1179478195       -0.0038392657
     1296.0000000000       29.6495051289       -0.0037110273
     1298.0000000000       29.1889643288       -0.0035872169
     1300.0000000000       28.7361841993       -0.0034676771
     1302.0000000000       28.2910261361       -0.0033522567
     1304.0000000000       27.8533541016       -0.0032408096
     1306.0000000000       27.4230345766       -0.0031331951
     1308.0000000000       26.9999365137       -0.0030292776
     1310.0000000000       26.5839312902       -0.0029289265
     1312.0000000000       26.1748926636       -0.0028320157
     1314.0000000000       25.7726967260       -0.0027384240
     1316.0000000000       25.3772218613       -0.0026480343
     1318.0000000000       24.9883487013       -0.0025607337
     1320.0000000000       24.6059600841       -0.0024764137
     1322.0000000000       24.2299410126       -0.0023949692
     1324.0000000000       23.8601786134       -0.0023162995
     1326.0000000000       23.4965620975       -0.0022403070
     1328.0000000000       23.1389827205       -0.0021668978
     1330.0000000000       22.7873337449       -0.0020959815
     1332.0000000000       22.4415104017       -0.0020274708
     1334.0000000000       22.1014098535       -0.0019612815
     1336.0000000000       21.7669311584       -0.0018973326
     1338.0000000000       21.4379752343       -0.0018355458
     1340.0000000000       21.1144448235       -0.0017758458
     1342.0000000000       20.7962444589       -0.0017181598
     1344.0000000000       20.4832804298       -0.0016624178
     1346.0000000000       20.1754607493       -0.0016085520
     1348.0000000000       19.8726951213       -0.0015564975
     1350.0000000000       19.5748949091       -0.0015061912
     1352.0000000000       19.2819731039       -0.0014575726
     1354.0000000000       18.9938442942       -0.0014105831
     1356.0000000000       18.7104246358       -0.0013651665
     1358.0000000000       18.4316318222       -0.0013212684
     1360.0000000000       18.1573850554       -0.0012788362
     1362.0000000000       17.8876050179       -0.0012378195
     1364.0000000000       17.6222138446       -0.0011981694
     1366.0000000000       17.3611350955       -0.0011598389
     1368.0000000000       17.1042937286       -0.0011227826
     1370.0000000000       16.8516160739       -0.0010869567
     1372.0000000000       16.6030298075       -0.0010523189
     1374.0000000000       16.3584639260       -0.0010188286
     1376.0000000000       16.1178487221       -0.0009864464
     1378.0000000000       15.8811157597       -0.0009551343
     1380.0000000000       15.6481978502       -0.0009248559
     1382.0000000000       15.4190290292       -0.0008955757
     1384.0000000000       15.1935445329       -0.0008672598
     1386.0000000000       14.9716807763       -0.0008398753
     1388.0000000000       14.7533753304       -0.0008133904
     1390.0000000000       14.5385669006       -0.0007877746
     1392.0000000000       14.3271953056       -0.0007629984
     1394.0000000000       14.1192014563       -0.0007390332
     1396.0000000000       13.9145273351       -0.0007158516
     1398.0000000000       13.7131159762       -0.0006934271
     1400.0000000000       13.5149114453       -0.0006717339
     1402.0000000000       13.3198588208       -0.0006507475
     1404.0000000000       13.1279041744       -0.0006304439
     1406.0000000000       12.9389945526       -0.0006108002
     1408.0000000000       12.7530779582       -0.0005917941
     1410.0000000000       12.5701033328       -0.0005734041
     1412.0000000000       12.3900205389       -0.0005556096
     1414.0000000000       12.2127803424       -0.0005383906
     1416.0000000000       12.0383343964       -0.0005217277
     1418.0000000000       11.8666352238       -0.0005056024
     1420.0000000000       11.6976362014       -0.0004899966
     1422.0000000000       11.5312915441       -0.0004748930
     1424.0000000000       11.3675562887       -0.0004602749
     1426.0000000000       11.2063862791       -0.0004461260
     1428.0000000000       11.0477381506       -0.0004324307
     1430.0000000000       10.8915693159       -0.0004191740
     1432.0000000000       10.7378379497       -0.0004063412
     1434.0000000000       10.5865029753       -0.0003939183
     1436.0000000000       10.4375240498       -0.0003818916
     1438.0000000000       10.2908615514       -0.0003702482
     1440.0000000000       10.1464765649       -0.0003589752
     1442.0000000000       10.0043308694       -0.0003480605
     1444.0000000000        9.8643869249       -0.0003374922
     1446.0000000000        9.7266078596       -0.0003272589
     1448.0000000000        9.5909574580       -0.0003173496
     1450.0000000000        9.4574001479       -0.0003077536
     1452.0000000000        9.3259009891       -0.0002984607
     1454.0000000000        9.1964256613       -0.0002894608
     1456.0000000000        9.0689404527       -0.0002807444
     1458.0000000000        8.9434122489       -0.0002723022
     1460.0000000000        8.8198085214       -0.0002641252
     1462.0000000000        8.6980973171       -0.0002562048
     1464.0000000000        8.5782472475       -0.0002485326
     1466.0000000000        8.4602274783       -0.0002411005
     1468.0000000000        8.3440077190       -0.0002339007
     1470.0000000000        8.2295582130       -0.0002269257
     1472.0000000000        8.1168497279       -0.0002201681
     1474.0000000000        8.0058535452       -0.0002136209
     1476.0000000000        7.8965414516       -0.0002072773
     1478.0000000000        7.7888857291       -0.0002011307
     1480.0000000000        7.6828591461       -0.0001951747
     1482.0000000000        7.5784349485       -0.0001894033
     1484.0000000000        7.4755868506       -0.0001838103
     1486.0000000000        7.3742890270       -0.0001783901
     1488.0000000000        7.2745161035       -0.0001731372
     1490.0000000000        7.1762431495       -0.0001680461
     1492.0000000000        7.0794456691       -0.0001631117
     1494.0000000000        6.9840995940       -0.0001583289
     1496.0000000000        6.8901812747       -0.0001536929
     1498.0000000000        6.7976674736       -0.0001491990
     1500.0000000000        6.7065353570       -0.0001448427
     1502.0000000000        6.6167624880       -0.0001406196
     1504.0000000000        6.5283268190       -0.0001365254
     1506.0000000000        6.4412066847       -0.0001325560
     1508.0000000000        6.3553807953       -0.0001287075
     1510.0000000000        6.2708282291       -0.0001249760
     1512.0000000000        6.1875284264       -0.0001213579
     1514.0000000000        6.1054611826       -0.0001178495
     1516.0000000000        6.0246066417       -0.0001144473
     1518.0000000000        5.9449452903       -0.0001111481
     1520.0000000000        5.8664579507       -0.0001079485
     1522.0000000000        5.7891257755       -0.0001048455
     1524.0000000000        5.7129302411       -0.0001018360
     1526.0000000000        5.6378531423       -0.0000989170
     1528.0000000000        5.5638765861       -0.0000960857
     1530.0000000000        5.4909829862       -0.0000933394
     1532.0000000000        5.4191550573       -0.0000906754
     1534.0000000000        5.3483758102       -0.0000880911
     1536.0000000000        5.2786285458       -0.0000855841
     1538.0000000000        5.2098968500       -0.0000831519
     1540.0000000000        5.1421645889       -0.0000807922
     1542.0000000000        5.0754159034       -0.0000785027
     1544.0000000000        5.0096352045       -0.0000762813
     1546.0000000000        4.9448071681       -0.0000741259
     1548.0000000000        4.8809167306       -0.0000720344
     1550.0000000000        4.8179490841       -0.0000700048
     1552.0000000000        4.7558896715       -0.0000680352
     1554.0000000000        4.6947241825       -0.0000661238
     1556.0000000000        4.6344385490       -0.0000642687
     1558.0000000000        4.5750189404       -0.0000624683
     1560.0000000000        4.5164517599       -0.0000607208
     1562.0000000000        4.4587236400       -0.0000590247
     1564.0000000000        4.4018214385       -0.0000573783
     1566.0000000000        4.3457322343       -0.0000557801
     1568.0000000000        4.2904433238       -0.0000542287
     1570.0000000000        4.2359422166       -0.0000527226
     1572.0000000000        4.1822166322       -0.0000512604
     1574.0000000000        4.1292544958       -0.0000498409
     1576.0000000000        4.0770439349       -0.0000484626
     1578.0000000000        4.0255732755       -0.0000471244
     1580.0000000000        3.9748310389       -0.0000458250
     1582.0000000000        3.9248059379       -0.0000445633
     1584.0000000000        3.8754868738       -0.0000433381
     1586.0000000000        3.8268629325       -0.0000421483
     1588.0000000000        3.7789233817       -0.0000409928
     1590.0000000000        3.7316576676       -0.0000398706
     1592.0000000000        3.6850554117       -0.0000387807
     1594.0000000000        3.6391064075       -0.0000377222
     1596.0000000000        3.5938006178       -0.0000366940
     1598.0000000000        3.5491281717       -0.0000356953
     1600.0000000000        3.5050793612       -0.0000347252
     1602.0000000000        3.4616446391       -0.0000337828
     1604.0000000000        3.4188146156       -0.0000328673
     1606.0000000000        3.3765800556       -0.0000319779
     1608.0000000000        3.3349318762       -0.0000311138
     1610.0000000000        3.2938611439       -0.0000302743
     1612.0000000000        3.2533590720       -0.0000294587
     1614.0000000000        3.2134170181       -0.0000286661
     1616.0000000000        3.1740264815       -0.0000278960
     1618.0000000000        3.1351791007       -0.0000271477
     1620.0000000000        3.0968666510       -0.0000264205
     1622.0000000000        3.0590810424       -0.0000257138
     1624.0000000000        3.0218143166       -0.0000250270
     1626.0000000000        2.9850586453       -0.0000243595
     1628.0000000000        2.9488063279       -0.0000237108
     1630.0000000000        2.9130497888       -0.0000230802
     1632.0000000000        2.8777815759       -0.0000224674
     1634.0000000000        2.8429943578       -0.0000218716
     1636.0000000000        2.8086809222       -0.0000212925
     1638.0000000000        2.7748341738       -0.0000207295
     1640.0000000000        2.7414471320       -0.0000201823
     1642.0000000000        2.7085129289       -0.0000196502
     1644.0000000000        2.6760248079       -0.0000191329
     1646.0000000000        2.6439761212       -0.0000186300
     1648.0000000000        2.6123603281       -0.0000181410
     1650.0000000000        2.5811709933       -0.0000176655
     1652.0000000000        2.5504017850       -0.0000172032
     1654.0000000000        2.5200464730       -0.0000167536
     1656.0000000000        2.4900989272       -0.0000163164
     1658.0000000000        2.4605531156       -0.0000158912
     1660.0000000000        2.4314031029       -0.0000154777
     1662.0000000000        2.4026430488       -0.0000150756
     1664.0000000000        2.3742672060       -0.0000146845
     1666.0000000000        2.3462699191       -0.0000143040
     1668.0000000000        2.3186456230       -0.0000139340
     1670.0000000000        2.2913888410       -0.0000135741
     1672.0000000000        2.2644941835       -0.0000132239
     1674.0000000000        2.2379563466       -0.0000128833
     1676.0000000000        2.2117701105       -0.0000125520
     1678.0000000000        2.1859303383       -0.0000122296
     1680.0000000000        2.1604319743       -0.0000119160
     1682.0000000000        2.1352700428       -0.0000116108
     1684.0000000000        2.1104396466       -0.0000113139
     1686.0000000000        2.0859359660       -0.0000110251
     1688.0000000000        2.0617542571       -0.0000107440
     1690.0000000000        2.0378898508       -0.0000104704
     1692.0000000000        2.0143381513       -0.0000102043
     1694.0000000000        1.9910946352       -0.0000099452
     1696.0000000000        1.9681548500       -0.0000096931
     1698.0000000000        1.9455144129       -0.0000094478
     1700.0000000000        1.9231690098       -0.0000092090
     1702.0000000000        1.9011143941       -0.0000089766
     1704.0000000000        1.8793463855       -0.0000087503
     1706.0000000000        1.8578608690       -0.0000085301
     1708.0000000000        1.8366537936       -0.0000083158
     1710.0000000000        1.8157211716       -0.0000081071
     1712.0000000000        1.7950590771       -0.0000079040
     1714.0000000000        1.7746636453       -0.0000077062
     1716.0000000000        1.7545310713       -0.0000075137
     1718.0000000000        1.7346576093       -0.0000073263
     1720.0000000000        1.7150395714       -0.0000071438
     1722.0000000000        1.6956733267       -0.0000069661
     1724.0000000000        1.6765553005       -0.0000067930
     1726.0000000000        1.6576819731       -0.0000066246
     1728.0000000000        1.6390498792       -0.0000064605
     1730.0000000000        1.6206556068       -0.0000063007
     1732.0000000000        1.6024957963       -0.0000061451
     1734.0000000000        1.5845671399       -0.0000059936
     1736.0000000000        1.5668663802       -0.0000058460
     1738.0000000000        1.5493903101       -0.0000057023
     1740.0000000000        1.5321357713       -0.0000055623
     1742.0000000000        1.5150996540       -0.0000054259
     1744.0000000000        1.4982788958       -0.0000052931
     1746.0000000000        1.4816704810       -0.0000051637
     1748.0000000000        1.4652714399       -0.0000050376
     1750.0000000000        1.4490788479       -0.0000049148
     1752.0000000000        1.4330898251       -0.0000047952
     1754.0000000000        1.4173015350       -0.0000046787
     1756.0000000000        1.4017111844       -0.0000045651
     1758.0000000000        1.3863160224       -0.0000044545
     1760.0000000000        1.3711133396       -0.0000043467
     1762.0000000000        1.3561004675       -0.0000042417
     1764.0000000000        1.3412747782       -0.0000041393
     1766.0000000000        1.3266336831       -0.0000040396
     1768.0000000000        1.3121746328       -0.0000039424
     1770.0000000000        1.2978951162       -0.0000038477
     1772.0000000000        1.2837926600       -0.0000037554
     1774.0000000000        1.2698648279       -0.0000036654
     1776.0000000000        1.2561092203       -0.0000035777
     1778.0000000000        1.2425234733       -0.0000034923
     1780.0000000000        1.2291052587       -0.0000034090
     1782.0000000000        1.2158522829       -0.0000033278
     1784.0000000000        1.2027622864       -0.0000032486
     1786.0000000000        1.1898330438       -0.0000031715
     1788.0000000000        1.1770623624       -0.0000030963
     1790.0000000000        1.1644480824       -0.0000030230
     1792.0000000000        1.1519880759       -0.0000029515
     1794.0000000000        1.1396802468       -0.0000028818
     1796.0000000000        1.1275225300       -0.0000028138
     1798.0000000000        1.1155128908       -0.0000027476
     1800.0000000000        1.1036493248       -0.0000026830
     1802.0000000000        1.0919298572       -0.0000026200
     1804.0000000000        1.0803525422       -0.0000025586
     1806.0000000000        1.0689154629       -0.0000024987
     1808.0000000000        1.0576167304       -0.0000024403
     1810.0000000000        1.0464544837       -0.0000023833
     1812.0000000000        1.0354268890       -0.0000023278
     1814.0000000000        1.0245321397       -0.0000022736
     1816.0000000000        1.0137684554       -0.0000022207
     1818.0000000000        1.0031340819       -0.0000021692
     1820.0000000000        0.9926272905       -0.0000021189
     1822.0000000000        0.9822463780       -0.0000020699
     1824.0000000000        0.9719896658       -0.0000020221
     1826.0000000000        0.9618554998       -0.0000019754
     1828.0000000000        0.9518422502       -0.0000019299
     1830.0000000000        0.9419483106       -0.0000018855
     1832.0000000000        0.9321720981       -0.0000018422
     1834.0000000000        0.9225120526       -0.0000017999
     1836.0000000000        0.9129666369       -0.0000017587
     1838.0000000000        0.9035343357       -0.0000017184
     1840.0000000000        0.8942136558       -0.0000016792
     1842.0000000000        0.8850031255       -0.0000016409
     1844.0000000000        0.8759012944       -0.0000016035
     1846.0000000000        0.8669067329       -0.0000015670
     1848.0000000000        0.8580180319       -0.0000015314
     1850.0000000000        0.8492338028       -0.0000014967
     1852.0000000000        0.8405526767       -0.0000014628
     1854.0000000000        0.8319733044       -0.0000014297
     1856.0000000000        0.8234943560       -0.0000013974
     1858.0000000000        0.8151145207       -0.0000013659
     1860.0000000000        0.8068325064       -0.0000013351
     1862.0000000000        0.7986470393       -0.0000013051
     1864.0000000000        0.7905568640       -0.0000012758
     1866.0000000000        0.7825607428       -0.0000012472
     1868.0000000000        0.7746574557       -0.0000012193
     1870.0000000000        0.7668457999       -0.0000011920
     1872.0000000000        0.7591245898       -0.0000011654
     1874.0000000000        0.7514926565       -0.0000011394
     1876.0000000000        0.7439488478       -0.0000011140
     1878.0000000000        0.7364920276       -0.0000010893
     1880.0000000000        0.7291210761       -0.0000010651
     1882.0000000000        0.7218348889       -0.0000010415
     1884.0000000000        0.7146323776       -0.0000010184
     1886.0000000000        0.7075124687       -0.0000009959
     1888.0000000000        0.7004741043       -0.0000009739
     1890.0000000000        0.6935162408       -0.0000009525
     1892.0000000000        0.6866378497       -0.0000009315
     1894.0000000000        0.6798379166       -0.0000009110
     1896.0000000000        0.6731154415       -0.0000008910
     1898.0000000000        0.6664694382       -0.0000008715
     1900.0000000000        0.6598989343       -0.0000008524
     1902.0000000000        0.6534029712       -0.0000008338
     1904.0000000000        0.6469806033       -0.0000008156
     1906.0000000000        0.6406308984       -0.0000007978
     1908.0000000000        0.6343529372       -0.0000007804
     1910.0000000000        0.6281458131       -0.0000007635
     1912.0000000000        0.6220086321       -0.0000007469
     1914.0000000000        0.6159405126       -0.0000007307
     1916.0000000000        0.6099405852       -0.0000007149
     1918.0000000000        0.6040079925       -0.0000006995
     1920.0000000000        0.5981418889       -0.0000006844
     1922.0000000000        0.5923414405       -0.0000006696
     1924.0000000000        0.5866058249       -0.0000006552
     1926.0000000000        0.5809342310       -0.0000006411
     1928.0000000000        0.5753258588       -0.0000006274
     1930.0000000000        0.5697799193       -0.0000006139
     1932.0000000000        0.5642956343       -0.0000006008
     1934.0000000000        0.5588722362       -0.0000005880
     1936.0000000000        0.5535089681       -0.0000005754
     1938.0000000000        0.5482050833       -0.0000005631
     1940.0000000000        0.5429598452       -0.0000005512
     1942.0000000000        0.5377725273       -0.0000005395
     1944.0000000000        0.5326424132       -0.0000005280
     1946.0000000000        0.5275687959       -0.0000005168
     1948.0000000000        0.5225509782       -0.0000005059
     1950.0000000000        0.5175882723       -0.0000004952
     1952.0000000000        0.5126799997       -0.0000004847
     1954.0000000000        0.5078254913       -0.0000004745
     1956.0000000000        0.5030240866       -0.0000004645
     1958.0000000000        0.4982751345       -0.0000004548
     1960.0000000000        0.4935779924       -0.0000004452
     1962.0000000000        0.4889320263       -0.0000004359
     1964.0000000000        0.4843366110       -0.0000004268
     1966.0000000000        0.4797911294       -0.0000004179
     1968.0000000000        0.4752949730       -0.0000004092
     1970.0000000000        0.4708475412       -0.0000004006
     1972.0000000000        0.4664482416       -0.0000003923
     1974.0000000000        0.4620964895       -0.0000003842
     1976.0000000000        0.4577917084       -0.0000003762
     1978.0000000000        0.4535333292       -0.0000003684
     1980.0000000000        0.4493207903       -0.0000003608
     1982.0000000000        0.4451535380       -0.0000003533
     1984.0000000000        0.4410310255       -0.0000003460
     1986.0000000000        0.4369527135       -0.0000003389
     1988.0000000000        0.4329180700       -0.0000003319
     1990.0000000000        0.4289265696       -0.0000003251
     1992.0000000000        0.4249776943       -0.0000003184
     1994.0000000000        0.4210709328       -0.0000003119
     1996.0000000000        0.4172057805       -0.0000003055
     1998.0000000000        0.4133817395       -0.0000002993
