# Supplementary material for: Breaking the 1250 nm Barrier: A Computational Approach to Light Upconversion via Triplet–Triplet Annihilation in the Silica Telecom Band
Source: ACS Appl Energy Mater. 2026 Feb 12;9(4):2398–411. doi: 10.1021/acsaem.5c04014 (PMC12934551; doi:10.1021/acsaem.5c04014)
Supplement: Supplementary file 2 [file ae5c04014_si_002.zip › xyz-TTA-NIRII-Journal-2025/b3lyp-d3/monomer/opt-s0-ch2cl2/uv-abs-opt-s0-ch2cl2/tetracene-2-NMe2-td-b3lyp-uv-abs-s0-ch2cl2.txt]

# UV-Vis Spectrum
# X-Axis:  Wavelength (nm)
# Y-Axis:  &epsilon;
# Y-Axis2: Oscillator Strength

# Peak information
#                  X                   Y                  Y2
#    1115.4900000000        0.0000000000        0.0000000000
#     533.5600000000        0.0942000000   925451.9913827763
#     495.2000000000        0.0000000000        0.0000000000
#     482.8000000000        0.0000000000        0.0000000000
#     478.9600000000        0.0000000000        0.0000000000
#     478.8800000000        0.0000000000        0.0000000000
#     475.7500000000        0.0000000000        0.0000000000
#     392.7000000000        0.0000000000        0.0000000000
#     378.4400000000        0.0000000000        0.0000000000
#     360.6900000000        0.0007000000     6877.0317830992
#     352.1900000000        0.0000000000        0.0000000000
#     348.6700000000        0.0000000000        0.0000000000
#     348.3400000000        0.0003000000     2947.2993356139
#     323.2900000000        0.0039000000    38314.8913629812
#     310.4300000000        0.0000000000        0.0000000000
#     303.7800000000        0.0000000000        0.0000000000
#     291.0900000000        0.0000000000        0.0000000000
#     289.8000000000        0.0000000000        0.0000000000
#     288.2100000000        0.0015000000    14736.4966780697
#     287.2700000000        0.0006000000     5894.5986712279
#     287.2600000000        0.0000000000        0.0000000000
#     286.8700000000        2.6925000000 26452011.5371350795
#     284.8400000000        0.0000000000        0.0000000000
#     284.0100000000        0.0000000000        0.0000000000
#     283.9500000000        0.0000000000        0.0000000000
#     283.2900000000        0.0001000000      982.4331118713
#     272.0000000000        0.0000000000        0.0000000000
#     270.6900000000        0.0000000000        0.0000000000
#     267.0400000000        0.0000000000        0.0000000000
#     256.9000000000        0.0014000000    13754.0635661984
#     255.9300000000        0.0011000000    10806.7642305844
#     255.5400000000        0.0000000000        0.0000000000
#     253.9600000000        0.0000000000        0.0000000000
#     250.7600000000        0.0000000000        0.0000000000
#     247.0200000000        0.0076000000    74664.9165022198
#     240.2000000000        0.0000000000        0.0000000000
#     238.3500000000        0.0006000000     5894.5986712279
#     237.8200000000        0.0000000000        0.0000000000
#     234.9800000000        0.0331000000   325185.3600294044
#     232.8800000000        0.0000000000        0.0000000000
#     232.7600000000        0.0000000000        0.0000000000
#     231.8100000000        0.0000000000        0.0000000000
#     231.4600000000        0.0000000000        0.0000000000
#     231.2600000000        0.0002000000     1964.8662237426
#     230.6300000000        0.0001000000      982.4331118713
#     230.4900000000        0.0000000000        0.0000000000
#     230.3200000000        0.0011000000    10806.7642305844
#     227.0000000000        0.0245000000   240696.1124084716
#     225.7700000000        0.0000000000        0.0000000000
#     224.8900000000        0.0000000000        0.0000000000
#     224.2900000000        0.0002000000     1964.8662237426
#     221.5700000000        0.0000000000        0.0000000000
#     220.8600000000        0.0009000000     8841.8980068418
#     220.7200000000        0.0000000000        0.0000000000
#     219.8500000000        0.0002000000     1964.8662237426
#     219.6100000000        0.0000000000        0.0000000000
#     218.1500000000        0.0000000000        0.0000000000
#     217.4100000000        0.0000000000        0.0000000000
#     217.3900000000        0.4146000000  4073167.6818184606
#     216.2300000000        0.0000000000        0.0000000000
#     214.6900000000        0.0000000000        0.0000000000
#     214.0600000000        0.0099000000    97260.8780752599
#     213.4200000000        0.0274000000   269186.6726527396
#     212.4100000000        0.0000000000        0.0000000000
#     211.7000000000        0.0000000000        0.0000000000
#     210.6500000000        0.0000000000        0.0000000000
#     210.5700000000        0.0000000000        0.0000000000
#     208.8600000000        0.0000000000        0.0000000000
#     208.3400000000        0.0000000000        0.0000000000
#     207.4800000000        0.0000000000        0.0000000000
#     207.1800000000        0.0000000000        0.0000000000
#     207.0900000000        0.0000000000        0.0000000000
#     206.9300000000        0.0000000000        0.0000000000
#     206.7800000000        0.0000000000        0.0000000000
#     206.1300000000        0.0000000000        0.0000000000
#     205.7300000000        0.0000000000        0.0000000000
#     205.5400000000        0.0020000000    19648.6622374262
#     202.1300000000        0.0000000000        0.0000000000
#     202.0900000000        0.0133000000   130663.6038788845
#     200.7500000000        0.0000000000        0.0000000000
#     198.5300000000        0.0003000000     2947.2993356139
#     198.1700000000        0.0000000000        0.0000000000
#     195.7700000000        0.0000000000        0.0000000000
#     195.6300000000        0.0000000000        0.0000000000
#     195.5500000000        0.0004000000     3929.7324474852
#     195.2700000000        0.0015000000    14736.4966780697
#     195.2500000000        0.0000000000        0.0000000000
#     194.9700000000        0.0104000000   102173.0436346165
#     194.4500000000        0.0000000000        0.0000000000
#     194.2200000000        0.0003000000     2947.2993356139
#     192.4200000000        0.0003000000     2947.2993356139
#     191.2700000000        0.0000000000        0.0000000000
#     191.0200000000        0.0000000000        0.0000000000
#     190.3500000000        0.0007000000     6877.0317830992
#     189.6300000000        0.0000000000        0.0000000000
#     189.2500000000        0.0031000000    30455.4264680107
#     188.5400000000        0.0000000000        0.0000000000
#     188.5300000000        0.0000000000        0.0000000000
#     187.5300000000        0.0230000000   225959.6157304019
#     187.1600000000        0.0001000000      982.4331118713

# Spectra
#                  X                   Y               DY/DX
        0.0000000000        0.0000000000        0.0000000000
        2.0000000000        0.0000000000        0.0000000000
        4.0000000000        0.0000000000        0.0000000000
        6.0000000000        0.0000000000        0.0000000000
        8.0000000000        0.0000000000        0.0000000000
       10.0000000000        0.0000000000        0.0000000000
       12.0000000000        0.0000000000        0.0000000000
       14.0000000000        0.0000000000        0.0000000000
       16.0000000000        0.0000000000        0.0000000000
       18.0000000000        0.0000000000        0.0000000000
       20.0000000000        0.0000000000        0.0000000000
       22.0000000000        0.0000000000        0.0000000000
       24.0000000000        0.0000000000        0.0000000000
       26.0000000000        0.0000000000        0.0000000000
       28.0000000000        0.0000000000        0.0000000000
       30.0000000000        0.0000000000        0.0000000000
       32.0000000000        0.0000000000        0.0000000000
       34.0000000000        0.0000000000        0.0000000000
       36.0000000000        0.0000000000        0.0000000000
       38.0000000000        0.0000000000        0.0000000000
       40.0000000000        0.0000000000        0.0000000000
       42.0000000000        0.0000000000        0.0000000000
       44.0000000000        0.0000000000        0.0000000000
       46.0000000000        0.0000000000        0.0000000000
       48.0000000000        0.0000000000        0.0000000000
       50.0000000000        0.0000000000        0.0000000000
       52.0000000000        0.0000000000        0.0000000000
       54.0000000000        0.0000000000        0.0000000000
       56.0000000000        0.0000000000        0.0000000000
       58.0000000000        0.0000000000        0.0000000000
       60.0000000000        0.0000000000        0.0000000000
       62.0000000000        0.0000000000        0.0000000000
       64.0000000000        0.0000000000        0.0000000000
       66.0000000000        0.0000000000        0.0000000000
       68.0000000000        0.0000000000        0.0000000000
       70.0000000000        0.0000000000        0.0000000000
       72.0000000000        0.0000000000        0.0000000000
       74.0000000000        0.0000000000        0.0000000000
       76.0000000000        0.0000000000        0.0000000000
       78.0000000000        0.0000000000        0.0000000000
       80.0000000000        0.0000000000        0.0000000000
       82.0000000000        0.0000000000        0.0000000000
       84.0000000000        0.0000000000        0.0000000000
       86.0000000000        0.0000000000        0.0000000000
       88.0000000000        0.0000000000        0.0000000000
       90.0000000000        0.0000000000        0.0000000000
       92.0000000000        0.0000000000        0.0000000000
       94.0000000000        0.0000000000        0.0000000000
       96.0000000000        0.0000000000        0.0000000000
       98.0000000000        0.0000000000        0.0000000000
      100.0000000000        0.0000000000        0.0000000000
      102.0000000000        0.0000000000        0.0000000000
      104.0000000000        0.0000000000        0.0000000000
      106.0000000000        0.0000000000        0.0000000000
      108.0000000000        0.0000000000        0.0000000000
      110.0000000000        0.0000000000        0.0000000000
      112.0000000000        0.0000000000        0.0000000000
      114.0000000000        0.0000000000        0.0000000000
      116.0000000000        0.0000000000        0.0000000000
      118.0000000000        0.0000000000        0.0000000000
      120.0000000000        0.0000000000        0.0000000000
      122.0000000000        0.0000000000        0.0000000000
      124.0000000000        0.0000000000        0.0000000000
      126.0000000000        0.0000000000        0.0000000000
      128.0000000000        0.0000000000        0.0000000000
      130.0000000000        0.0000000000        0.0000000000
      132.0000000000        0.0000000000        0.0000000000
      134.0000000000        0.0000000000        0.0000000000
      136.0000000000        0.0000000000        0.0000000000
      138.0000000000        0.0000000000        0.0000000000
      140.0000000000        0.0000000000        0.0000000000
      142.0000000000        0.0000000006        0.0000000000
      144.0000000000        0.0000000139        0.0000000000
      146.0000000000        0.0000002431        0.0000000000
      148.0000000000        0.0000033366        0.0000000000
      150.0000000000        0.0000364796        0.0000000000
      152.0000000000        0.0003225563        0.0000000001
      154.0000000000        0.0023394178        0.0000000037
      156.0000000000        0.0141013912        0.0000001376
      158.0000000000        0.0715122508        0.0000036053
      160.0000000000        0.3086159520        0.0000671312
      162.0000000000        1.1455305689        0.0009075756
      164.0000000000        3.6938870433        0.0090843899
      166.0000000000       10.4453982693        0.0685436387
      168.0000000000       26.1321022487        0.3963192763
      170.0000000000       58.3275268104        1.7825143945
      172.0000000000      117.0836825080        6.3209361371
      174.0000000000      213.0038851495       17.8835479376
      176.0000000000      353.8454962937       40.7798090372
      178.0000000000      540.8000475901       75.5470343341
      180.0000000000      766.3519138381      114.2774788194
      182.0000000000     1015.4399695904      141.2118363404
      184.0000000000     1270.4768043195      141.3985065364
      186.0000000000     1519.2161087167      111.6257943850
      188.0000000000     1763.2963235322       63.7407626594
      190.0000000000     2024.9407067687       17.3928538229
      192.0000000000     2349.6287501502      -10.3536640155
      194.0000000000     2803.2239309388       -8.9973207840
      196.0000000000     3462.9024094622       30.0128660736
      198.0000000000     4402.4049130977      120.2214175191
      200.0000000000     5673.7169987042      280.5102858425
      202.0000000000     7288.9588041808      523.9172353056
      204.0000000000     9207.3005275833      838.3916135491
      206.0000000000    11331.3505710718     1171.4839528250
      208.0000000000    13515.4262173851     1433.3445853625
      210.0000000000    15584.9289003014     1524.0903330097
      212.0000000000    17362.8288914002     1375.8119378980
      214.0000000000    18697.2172156483      987.2865449836
      216.0000000000    19483.7251749882      431.0790251593
      218.0000000000    19678.2954058837     -171.8692471956
      220.0000000000    19298.5933061277     -696.6685869789
      222.0000000000    18415.2587882269    -1055.5392893608
      224.0000000000    17136.3357030472    -1218.1311997145
      226.0000000000    15589.1218073151    -1207.0895707007
      228.0000000000    13903.3778615169    -1076.9993903622
      230.0000000000    12198.6906793475     -889.5725313584
      232.0000000000    10577.3045581774     -695.2139890379
      234.0000000000     9122.3605501221     -524.9075680536
      236.0000000000     7900.4858203603     -390.9262721089
      238.0000000000     6967.1422628336     -292.2938996684
      240.0000000000     6373.0226801105     -221.0364665677
      242.0000000000     6169.9548279790     -166.7783792339
      244.0000000000     6415.1129189953     -118.9047664067
      246.0000000000     7172.7462973164      -66.6567890954
      248.0000000000     8513.0571662220        1.9525182675
      250.0000000000    10508.2631436327      101.4252944768
      252.0000000000    13226.2484853062      249.4082489688
      254.0000000000    16722.5223685744      466.0026470032
      256.0000000000    21031.4404592153      771.3669880959
      258.0000000000    26157.7807284323     1181.6131956717
      260.0000000000    32069.7740466288     1703.5029906711
      262.0000000000    38694.5650928192     2328.9862702503
      264.0000000000    45916.8289105171     3031.0165502722
      266.0000000000    53580.9222988691     3762.1395922639
      268.0000000000    61496.5525862668     4456.9625888469
      270.0000000000    69447.5530444975     5038.8014627750
      272.0000000000    77203.0169936787     5429.7645826711
      274.0000000000    84529.8041227800     5562.5630322527
      276.0000000000    91205.3186447823     5391.7452821134
      278.0000000000    97029.4759453069     4902.0354695351
      280.0000000000   101834.9098968949     4112.0288204792
      282.0000000000   105494.6996589005     3072.5021052647
      284.0000000000   107927.1762335181     1859.7476375470
      286.0000000000   109097.6664447625      565.3298963999
      288.0000000000   109017.3098101020     -715.7389139365
      290.0000000000   107739.3141148097    -1896.3046245998
      292.0000000000   105353.1806139543    -2906.1070983838
      294.0000000000   101977.5225365115    -3697.4473748901
      296.0000000000    97752.1233537704    -4247.1462118542
      298.0000000000    92829.8438802776    -4555.1383090301
      300.0000000000    87368.9041679109    -4640.5291466532
      302.0000000000    81525.9537837677    -4536.1705700052
      304.0000000000    75450.2185283793    -4282.8027134288
      306.0000000000    69278.8869558973    -3923.6253415026
      308.0000000000    63133.7870480280    -3499.8821833706
      310.0000000000    57119.3093335681    -3047.7441700371
      312.0000000000    51321.4614215336    -2596.5191582546
      314.0000000000    45807.8911074287    -2168.0290499991
      316.0000000000    40628.6893742223    -1776.8889707174
      318.0000000000    35817.7776253342    -1431.3887658375
      320.0000000000    31394.6913821610    -1134.6962154924
      322.0000000000    27366.5912271978     -886.1529267806
      324.0000000000    23730.3569579429     -682.4987956074
      326.0000000000    20474.6492353445     -518.9249179995
      328.0000000000    17581.8516468854     -389.9090069858
      330.0000000000    15029.8329793026     -289.8277418357
      332.0000000000    12793.4932352214     -213.3666824910
      334.0000000000    10846.0767745592     -155.7623129212
      336.0000000000     9160.2516580090     -112.9153616252
      338.0000000000     7708.9659324019      -81.4128702683
      340.0000000000     6466.0995960360      -58.4912461420
      342.0000000000     5406.9358349481      -41.9658180059
      344.0000000000     4508.4774120332      -30.1456294549
      346.0000000000     3749.6344046476      -21.7461773557
      348.0000000000     3111.3083656613      -15.8079154306
      350.0000000000     2576.3959024197      -11.6246700187
      352.0000000000     2129.7320215871       -8.6835505101
      354.0000000000     1757.9906862497       -6.6162879406
      356.0000000000     1449.5571075344       -5.1609854082
      358.0000000000     1194.3835096658       -4.1328114673
      360.0000000000      983.8375699455       -3.4020435720
      362.0000000000      810.5505021724       -2.8779426478
      364.0000000000      668.2698466306       -2.4971181416
      366.0000000000      551.7204494859       -2.2152624368
      368.0000000000      456.4758395628       -2.0013551984
      370.0000000000      378.8412108349       -1.8336402554
      372.0000000000      315.7484590946       -1.6968500067
      374.0000000000      264.6631641760       -1.5802924706
      376.0000000000      223.5030189440       -1.4765257001
      378.0000000000      190.5669499679       -1.3804272214
      380.0000000000      164.4740230401       -1.2885270715
      382.0000000000      144.1111542809       -1.1985165051
      384.0000000000      128.5886334334       -1.1088746638
      386.0000000000      117.2024929419       -1.0185759260
      388.0000000000      109.4028108977       -0.9268540933
      390.0000000000      104.7671073717       -0.8330081751
      392.0000000000      102.9780740503       -0.7362399280
      394.0000000000      103.8049606351       -0.6355166532
      396.0000000000      107.0880240300       -0.5294548533
      398.0000000000      112.7255251461       -0.4162217433
      400.0000000000      120.6628314813       -0.2934526353
      402.0000000000      130.8832504890       -0.1581830499
      404.0000000000      143.4002787431       -0.0067951697
      406.0000000000      158.2510050037        0.1650210603
      408.0000000000      175.4904517340        0.3622912454
      410.0000000000      195.1866798169        0.5907627972
      412.0000000000      217.4165156665        0.8568922690
      414.0000000000      242.2617891599        1.1678116814
      416.0000000000      269.8059953790        1.5312717367
      418.0000000000      300.1313135634        1.9555600192
      420.0000000000      333.3159334533        2.4493927168
      422.0000000000      369.4316527775        3.0217790461
      424.0000000000      408.5417204644        3.6818584114
      426.0000000000      450.6989085742        4.4387113318
      428.0000000000      495.9438023339        5.3011462891
      430.0000000000      544.3033022863        6.2774658211
      432.0000000000      595.7893357297        7.3752163532
      434.0000000000      650.3977765552        8.6009273615
      436.0000000000      708.1075735099        9.9598464309
      438.0000000000      768.8800870137       11.4556775507
      440.0000000000      832.6586341123       13.0903305399
      442.0000000000      899.3682401037       14.8636897592
      444.0000000000      968.9155939758       16.7734102371
      446.0000000000     1041.1892031465       18.8147489898
      448.0000000000     1116.0597412203       20.9804386581
      450.0000000000     1193.3805806433       23.2606096356
      452.0000000000     1272.9885003413       25.6427656481
      454.0000000000     1354.7045567178       28.1118163165
      456.0000000000     1438.3351048276       30.6501686415
      458.0000000000     1523.6729551660       33.2378776459
      460.0000000000     1610.4986503547       35.8528546753
      462.0000000000     1698.5818450885       38.4711301451
      464.0000000000     1787.6827720388       41.0671658955
      466.0000000000     1877.5537759990       43.6142108488
      468.0000000000     1967.9408984061       46.0846923839
      470.0000000000     2058.5854944647       48.4506348162
      472.0000000000     2149.2258654298       50.6840956153
      474.0000000000     2239.5988891531       52.7576095298
      476.0000000000     2329.4416327443       54.6446306320
      478.0000000000     2418.4929321202       56.3199624339
      480.0000000000     2506.4949242867       57.7601666547
      482.0000000000     2593.1945193974       58.9439419006
      484.0000000000     2678.3448009284       59.8524644368
      486.0000000000     2761.7063436803       60.4696843314
      488.0000000000     2843.0484407347       60.7825715033
      490.0000000000     2922.1502319382       60.7813075545
      492.0000000000     2998.8017279280       60.4594206752
      494.0000000000     3072.8047251406       59.8138623219
      496.0000000000     3143.9736086335       58.8450257519
      498.0000000000     3212.1360408823       57.5567078079
      500.0000000000     3277.1335359833       55.9560165508
      502.0000000000     3338.8219198754       54.0532284138
      504.0000000000     3397.0716782960       51.8615994703
      506.0000000000     3451.7681951783       49.3971361599
      508.0000000000     3502.8118851015       46.6783313933
      510.0000000000     3550.1182241918       43.7258723528
      512.0000000000     3593.6176845597       40.5623265268
      514.0000000000     3633.2555779364       37.2118125684
      516.0000000000     3668.9918146438       33.6996624681
      518.0000000000     3700.8005844074       30.0520812859
      520.0000000000     3728.6699657906       26.2958103253
      522.0000000000     3752.6014712147       22.4577991650
      524.0000000000     3772.6095346193       18.5648914146
      526.0000000000     3788.7209488385       14.6435284534
      528.0000000000     3800.9742597025       10.7194747602
      530.0000000000     3809.4191237586        6.8175677731
      532.0000000000     3814.1156363169        2.9614945411
      534.0000000000     3815.1336362958       -0.8264032287
      536.0000000000     3812.5519940649       -4.5252947608
      538.0000000000     3806.4578881695       -8.1159960682
      540.0000000000     3796.9460764767      -11.5810762525
      542.0000000000     3784.1181669165      -14.9049349177
      544.0000000000     3768.0818926094      -18.0738518025
      546.0000000000     3748.9503957743      -21.0760101028
      548.0000000000     3726.8415244110      -23.9014952642
      550.0000000000     3701.8771453477      -26.5422712630
      552.0000000000     3674.1824768446      -28.9921365775
      554.0000000000     3643.8854435514      -31.2466621664
      556.0000000000     3611.1160562332      -33.3031138439
      558.0000000000     3576.0058183091      -35.1603614516
      560.0000000000     3538.6871608921      -36.8187772020
      562.0000000000     3499.2929076816      -38.2801255015
      564.0000000000     3457.9557707411      -39.5474464604
      566.0000000000     3414.8078778931      -40.6249351695
      568.0000000000     3369.9803321873      -41.5178186781
      570.0000000000     3323.6028036390      -42.2322324398
      572.0000000000     3275.8031532015      -42.7750978203
      574.0000000000     3226.7070887213      -43.1540020778
      576.0000000000     3176.4378524349      -43.3770820447
      578.0000000000     3125.1159393916      -43.4529125548
      580.0000000000     3072.8588460404      -43.3904004819
      582.0000000000     3019.7808480844      -43.1986850879
      584.0000000000     2965.9928065964      -42.8870452127
      586.0000000000     2911.6020012943      -42.4648136894
      588.0000000000     2856.7119897981      -41.9412992292
      590.0000000000     2801.4224916269      -41.3257158952
      592.0000000000     2745.8292956522      -40.6271201699
      594.0000000000     2690.0241896844      -39.8543555239
      596.0000000000     2634.0949108540      -39.0160043081
      598.0000000000     2578.1251154371      -38.1203467165
      600.0000000000     2522.1943667757      -37.1753265116
      602.0000000000     2466.3781399555      -36.1885231505
      604.0000000000     2410.7478419195      -35.1671299176
      606.0000000000     2355.3708457233      -34.1179376408
      608.0000000000     2300.3105376696      -33.0473235498
      610.0000000000     2245.6263760947      -31.9612448276
      612.0000000000     2191.3739606245      -30.8652364025
      614.0000000000     2137.6051107600      -29.7644125328
      616.0000000000     2084.3679527027      -28.6634717463
      618.0000000000     2031.7070133796      -27.5667047095
      620.0000000000     1979.6633206815      -26.4780046221
      622.0000000000     1928.2745089805      -25.4008797483
      624.0000000000     1877.5749290465      -24.3384677263
      626.0000000000     1827.5957615402      -23.2935513138
      628.0000000000     1778.3651333092      -22.2685752614
      630.0000000000     1729.9082357719      -21.2656640246
      632.0000000000     1682.2474447244      -20.2866400560
      634.0000000000     1635.4024409580      -19.3330424439
      636.0000000000     1589.3903311242      -18.4061456881
      638.0000000000     1544.2257683347      -17.5069784297
      640.0000000000     1499.9210720277      -16.6363419731
      642.0000000000     1456.4863466811      -15.7948284629
      644.0000000000     1413.9295989910      -14.9828385979
      646.0000000000     1372.2568531802      -14.2005987834
      648.0000000000     1331.4722641360      -13.4481776426
      650.0000000000     1291.5782281168      -12.7255018227
      652.0000000000     1252.5754907983      -12.0323710468
      654.0000000000     1214.4632524661      -11.3684723775
      656.0000000000     1177.2392701893      -10.7333936672
      658.0000000000     1140.8999568384      -10.1266361842
      660.0000000000     1105.4404768390       -9.5476264097
      662.0000000000     1070.8548385748       -8.9957270131
      664.0000000000     1037.1359833764       -8.4702470147
      666.0000000000     1004.2758710543       -7.9704511562
      668.0000000000      972.2655619513       -7.4955684998
      670.0000000000      941.0952955081       -7.0448002839
      672.0000000000      910.7545653502       -6.6173270656
      674.0000000000      881.2321909191       -6.2123151806
      676.0000000000      852.5163856818       -5.8289225574
      678.0000000000      824.5948219667       -5.4663039191
      680.0000000000      797.4546924786       -5.1236154096
      682.0000000000      771.0827685593       -4.8000186810
      684.0000000000      745.4654552656       -4.4946844784
      686.0000000000      720.5888433405       -4.2067957563
      688.0000000000      696.4387581638       -3.9355503643
      690.0000000000      673.0008057674       -3.6801633337
      692.0000000000      650.2604160090       -3.4398687989
      694.0000000000      628.2028829966       -3.2139215852
      696.0000000000      606.8134028612       -3.0015984929
      698.0000000000      586.0771089756       -2.8021993062
      700.0000000000      565.9791047180       -2.6150475543
      702.0000000000      546.5044938792       -2.4394910497
      704.0000000000      527.6384088134       -2.2749022280
      706.0000000000      509.3660364306       -2.1206783111
      708.0000000000      491.6726421283       -1.9762413155
      710.0000000000      474.5435917596       -1.8410379230
      712.0000000000      457.9643717317       -1.7145392332
      714.0000000000      441.9206073294       -1.5962404143
      716.0000000000      426.3980793533       -1.4856602648
      718.0000000000      411.3827391632       -1.3823407026
      720.0000000000      396.8607222116       -1.2858461916
      722.0000000000      382.8183601542       -1.1957631188
      724.0000000000      369.2421916159       -1.1116991303
      726.0000000000      356.1189716940       -1.0332824359
      728.0000000000      343.4356802727       -0.9601610918
      730.0000000000      331.1795292248       -0.8920022657
      732.0000000000      319.3379685685       -0.8284914932
      734.0000000000      307.8986916496       -0.7693319300
      736.0000000000      296.8496394130       -0.7142436047
      738.0000000000      286.1790038263       -0.6629626772
      740.0000000000      275.8752305144       -0.6152407051
      742.0000000000      265.9270206632       -0.5708439223
      744.0000000000      256.3233322451       -0.5295525327
      746.0000000000      247.0533806194       -0.4911600191
      748.0000000000      238.1066385552       -0.4554724721
      750.0000000000      229.4728357237       -0.4223079381
      752.0000000000      221.1419577055       -0.3914957882
      754.0000000000      213.1042445511       -0.3628761097
      756.0000000000      205.3501889385       -0.3362991192
      758.0000000000      197.8705339605       -0.3116245991
      760.0000000000      190.6562705806       -0.2887213571
      762.0000000000      183.6986347880       -0.2674667085
      764.0000000000      176.9891044835       -0.2477459817
      766.0000000000      170.5193961257       -0.2294520460
      768.0000000000      164.2814611641       -0.2124848623
      770.0000000000      158.2674822852       -0.1967510549
      772.0000000000      152.4698694945       -0.1821635055
      774.0000000000      146.8812560587       -0.1686409674
      776.0000000000      141.4944943251       -0.1561077001
      778.0000000000      136.3026514423       -0.1444931232
      780.0000000000      131.2990049954       -0.1337314897
      782.0000000000      126.4770385752       -0.1237615765
      784.0000000000      121.8304372965       -0.1145263932
      786.0000000000      117.3530832776       -0.1059729069
      788.0000000000      113.0390510969       -0.0980517836
      790.0000000000      108.8826032360       -0.0907171440
      792.0000000000      104.8781855226       -0.0839263347
      794.0000000000      101.0204225806       -0.0776397127
      796.0000000000       97.3041132996       -0.0718204432
      798.0000000000       93.7242263298       -0.0664343095
      800.0000000000       90.2758956102       -0.0614495358
      802.0000000000       86.9544159391       -0.0568366197
      804.0000000000       83.7552385891       -0.0525681765
      806.0000000000       80.6739669764       -0.0486187930
      808.0000000000       77.7063523859       -0.0449648907
      810.0000000000       74.8482897588       -0.0415845979
      812.0000000000       72.0958135447       -0.0384576307
      814.0000000000       69.4450936230       -0.0355651810
      816.0000000000       66.8924312960       -0.0328898127
      818.0000000000       64.4342553557       -0.0304153644
      820.0000000000       62.0671182269       -0.0281268591
      822.0000000000       59.7876921884       -0.0260104192
      824.0000000000       57.5927656734       -0.0240531884
      826.0000000000       55.4792396505       -0.0222432581
      828.0000000000       53.4441240856       -0.0205695993
      830.0000000000       51.4845344858       -0.0190219988
      832.0000000000       49.5976885259       -0.0175910005
      834.0000000000       47.7809027560       -0.0162678502
      836.0000000000       46.0315893926       -0.0150444444
      838.0000000000       44.3472531902       -0.0139132831
      840.0000000000       42.7254883959       -0.0128674253
      842.0000000000       41.1639757832       -0.0119004483
      844.0000000000       39.6604797674       -0.0110064095
      846.0000000000       38.2128455992       -0.0101798109
      848.0000000000       36.8189966374       -0.0094155665
      850.0000000000       35.4769316989       -0.0087089717
      852.0000000000       34.1847224842       -0.0080556752
      854.0000000000       32.9405110792       -0.0074516525
      856.0000000000       31.7425075293       -0.0068931820
      858.0000000000       30.5889874877       -0.0063768220
      860.0000000000       29.4782899329       -0.0058993904
      862.0000000000       28.4088149576       -0.0054579447
      864.0000000000       27.3790216250       -0.0050497644
      866.0000000000       26.3874258924       -0.0046723345
      868.0000000000       25.4325985995       -0.0043233298
      870.0000000000       24.5131635216       -0.0040006011
      872.0000000000       23.6277954843       -0.0037021612
      874.0000000000       22.7752185395       -0.0034261737
      876.0000000000       21.9542042009       -0.0031709409
      878.0000000000       21.1635697371       -0.0029348935
      880.0000000000       20.4021765210       -0.0027165813
      882.0000000000       19.6689284346       -0.0025146637
      884.0000000000       18.9627703267       -0.0023279018
      886.0000000000       18.2826865225       -0.0021551505
      888.0000000000       17.6276993846       -0.0019953515
      890.0000000000       16.9968679217       -0.0018475267
      892.0000000000       16.3892864459       -0.0017107721
      894.0000000000       15.8040832763       -0.0015842522
      896.0000000000       15.2404194868       -0.0014671950
      898.0000000000       14.6974876980       -0.0013588868
      900.0000000000       14.1745109114       -0.0012586680
      902.0000000000       13.6707413840       -0.0011659292
      904.0000000000       13.1854595432       -0.0010801070
      906.0000000000       12.7179729398       -0.0010006807
      908.0000000000       12.2676152382       -0.0009271691
      910.0000000000       11.8337452427       -0.0008591273
      912.0000000000       11.4157459585       -0.0007961443
      914.0000000000       11.0130236872       -0.0007378401
      916.0000000000       10.6250071534       -0.0006838634
      918.0000000000       10.2511466648       -0.0006338895
      920.0000000000        9.8909133009       -0.0005876184
      922.0000000000        9.5437981330       -0.0005447726
      924.0000000000        9.2093114709       -0.0005050955
      926.0000000000        8.8869821388       -0.0004683502
      928.0000000000        8.5763567766       -0.0004343174
      930.0000000000        8.2769991676       -0.0004027944
      932.0000000000        7.9884895904       -0.0003735939
      934.0000000000        7.7104241955       -0.0003465426
      936.0000000000        7.4424144041       -0.0003214803
      938.0000000000        7.1840863300       -0.0002982589
      940.0000000000        6.9350802229       -0.0002767413
      942.0000000000        6.6950499316       -0.0002568009
      944.0000000000        6.4636623884       -0.0002383206
      946.0000000000        6.2405971122       -0.0002211918
      948.0000000000        6.0255457300       -0.0002053145
      950.0000000000        5.8182115172       -0.0001905958
      952.0000000000        5.6183089541       -0.0001769501
      954.0000000000        5.4255632997       -0.0001642980
      956.0000000000        5.2397101819       -0.0001525660
      958.0000000000        5.0604952022       -0.0001416863
      960.0000000000        4.8876735565       -0.0001315960
      962.0000000000        4.7210096690       -0.0001222370
      964.0000000000        4.5602768412       -0.0001135555
      966.0000000000        4.4052569134       -0.0001055016
      968.0000000000        4.2557399392       -0.0000980292
      970.0000000000        4.1115238727       -0.0000910958
      972.0000000000        3.9724142671       -0.0000846618
      974.0000000000        3.8382239855       -0.0000786907
      976.0000000000        3.7087729214       -0.0000731486
      978.0000000000        3.5838877319       -0.0000680041
      980.0000000000        3.4634015789       -0.0000632284
      982.0000000000        3.3471538816       -0.0000587944
      984.0000000000        3.2349900783       -0.0000546774
      986.0000000000        3.1267613964       -0.0000508543
      988.0000000000        3.0223246326       -0.0000473037
      990.0000000000        2.9215419403       -0.0000440059
      992.0000000000        2.8242806257       -0.0000409426
      994.0000000000        2.7304129517       -0.0000380968
      996.0000000000        2.6398159492       -0.0000354528
      998.0000000000        2.5523712359       -0.0000329960
     1000.0000000000        2.4679648414       -0.0000307129
     1002.0000000000        2.3864870397       -0.0000285910
     1004.0000000000        2.3078321881       -0.0000266188
     1006.0000000000        2.2318985714       -0.0000247854
     1008.0000000000        2.1585882536       -0.0000230809
     1010.0000000000        2.0878069335       -0.0000214961
     1012.0000000000        2.0194638077       -0.0000200225
     1014.0000000000        1.9534714370       -0.0000186520
     1016.0000000000        1.8897456198       -0.0000173773
     1018.0000000000        1.8282052687       -0.0000161916
     1020.0000000000        1.7687722928       -0.0000150886
     1022.0000000000        1.7113714846       -0.0000140623
     1024.0000000000        1.6559304103       -0.0000131074
     1026.0000000000        1.6023793055       -0.0000122187
     1028.0000000000        1.5506509741       -0.0000113917
     1030.0000000000        1.5006806913       -0.0000106218
     1032.0000000000        1.4524061106       -0.0000099052
     1034.0000000000        1.4057671736       -0.0000092379
     1036.0000000000        1.3607060244       -0.0000086167
     1038.0000000000        1.3171669261       -0.0000080382
     1040.0000000000        1.2750961816       -0.0000074994
     1042.0000000000        1.2344420565       -0.0000069975
     1044.0000000000        1.1951547053       -0.0000065300
     1046.0000000000        1.1571861008       -0.0000060945
     1048.0000000000        1.1204899657       -0.0000056887
     1050.0000000000        1.0850217071       -0.0000053105
     1052.0000000000        1.0507383532       -0.0000049581
     1054.0000000000        1.0175984928       -0.0000046296
     1056.0000000000        0.9855622168       -0.0000043234
     1058.0000000000        0.9545910622       -0.0000040379
     1060.0000000000        0.9246479583       -0.0000037717
     1062.0000000000        0.8956971741       -0.0000035235
     1064.0000000000        0.8677042691       -0.0000032920
     1066.0000000000        0.8406360449       -0.0000030761
     1068.0000000000        0.8144604990       -0.0000028747
     1070.0000000000        0.7891467803       -0.0000026868
     1072.0000000000        0.7646651466       -0.0000025115
     1074.0000000000        0.7409869233       -0.0000023479
     1076.0000000000        0.7180844635       -0.0000021953
     1078.0000000000        0.6959311108       -0.0000020528
     1080.0000000000        0.6745011616       -0.0000019197
     1082.0000000000        0.6537698307       -0.0000017956
     1084.0000000000        0.6337132171       -0.0000016796
     1086.0000000000        0.6143082713       -0.0000015713
     1088.0000000000        0.5955327642       -0.0000014702
     1090.0000000000        0.5773652564       -0.0000013758
     1092.0000000000        0.5597850699       -0.0000012876
     1094.0000000000        0.5427722594       -0.0000012052
     1096.0000000000        0.5263075859       -0.0000011281
     1098.0000000000        0.5103724906       -0.0000010562
     1100.0000000000        0.4949490701       -0.0000009889
     1102.0000000000        0.4800200523       -0.0000009261
     1104.0000000000        0.4655687735       -0.0000008673
     1106.0000000000        0.4515791560       -0.0000008124
     1108.0000000000        0.4380356869       -0.0000007610
     1110.0000000000        0.4249233976       -0.0000007130
     1112.0000000000        0.4122278437       -0.0000006681
     1114.0000000000        0.3999350863       -0.0000006261
     1116.0000000000        0.3880316734       -0.0000005868
     1118.0000000000        0.3765046224       -0.0000005500
     1120.0000000000        0.3653414029       -0.0000005156
     1122.0000000000        0.3545299208       -0.0000004834
     1124.0000000000        0.3440585019       -0.0000004533
     1126.0000000000        0.3339158774       -0.0000004251
     1128.0000000000        0.3240911688       -0.0000003987
     1130.0000000000        0.3145738740       -0.0000003740
     1132.0000000000        0.3053538540       -0.0000003508
     1134.0000000000        0.2964213195       -0.0000003292
     1136.0000000000        0.2877668185       -0.0000003089
     1138.0000000000        0.2793812244       -0.0000002899
     1140.0000000000        0.2712557241       -0.0000002720
     1142.0000000000        0.2633818070       -0.0000002554
     1144.0000000000        0.2557512538       -0.0000002397
     1146.0000000000        0.2483561268       -0.0000002251
     1148.0000000000        0.2411887593       -0.0000002114
     1150.0000000000        0.2342417462       -0.0000001985
     1152.0000000000        0.2275079346       -0.0000001864
     1154.0000000000        0.2209804151       -0.0000001751
     1156.0000000000        0.2146525130       -0.0000001645
     1158.0000000000        0.2085177797       -0.0000001546
     1160.0000000000        0.2025699853       -0.0000001453
     1162.0000000000        0.1968031106       -0.0000001365
     1164.0000000000        0.1912113395       -0.0000001283
     1166.0000000000        0.1857890522       -0.0000001206
     1168.0000000000        0.1805308180       -0.0000001134
     1170.0000000000        0.1754313890       -0.0000001066
     1172.0000000000        0.1704856932       -0.0000001003
     1174.0000000000        0.1656888287       -0.0000000943
     1176.0000000000        0.1610360580       -0.0000000887
     1178.0000000000        0.1565228014       -0.0000000834
     1180.0000000000        0.1521446326       -0.0000000785
     1182.0000000000        0.1478972723       -0.0000000738
     1184.0000000000        0.1437765839       -0.0000000695
     1186.0000000000        0.1397785682       -0.0000000654
     1188.0000000000        0.1358993586       -0.0000000616
     1190.0000000000        0.1321352165       -0.0000000579
     1192.0000000000        0.1284825270       -0.0000000545
     1194.0000000000        0.1249377948       -0.0000000514
     1196.0000000000        0.1214976395       -0.0000000484
     1198.0000000000        0.1181587922       -0.0000000455
     1200.0000000000        0.1149180914       -0.0000000429
     1202.0000000000        0.1117724794       -0.0000000404
     1204.0000000000        0.1087189986       -0.0000000381
     1206.0000000000        0.1057547883       -0.0000000359
     1208.0000000000        0.1028770813       -0.0000000338
     1210.0000000000        0.1000832006       -0.0000000319
     1212.0000000000        0.0973705562       -0.0000000300
     1214.0000000000        0.0947366428       -0.0000000283
     1216.0000000000        0.0921790359       -0.0000000267
     1218.0000000000        0.0896953900       -0.0000000252
     1220.0000000000        0.0872834355       -0.0000000237
     1222.0000000000        0.0849409759       -0.0000000224
     1224.0000000000        0.0826658858       -0.0000000211
     1226.0000000000        0.0804561082       -0.0000000199
     1228.0000000000        0.0783096524       -0.0000000188
     1230.0000000000        0.0762245914       -0.0000000177
     1232.0000000000        0.0741990601       -0.0000000167
     1234.0000000000        0.0722312533       -0.0000000158
     1236.0000000000        0.0703194233       -0.0000000149
     1238.0000000000        0.0684618782       -0.0000000141
     1240.0000000000        0.0666569802       -0.0000000133
     1242.0000000000        0.0649031433       -0.0000000125
     1244.0000000000        0.0631988323       -0.0000000118
     1246.0000000000        0.0615425602       -0.0000000112
     1248.0000000000        0.0599328876       -0.0000000105
     1250.0000000000        0.0583684202       -0.0000000100
     1252.0000000000        0.0568478080       -0.0000000094
     1254.0000000000        0.0553697434       -0.0000000089
     1256.0000000000        0.0539329600       -0.0000000084
     1258.0000000000        0.0525362311       -0.0000000079
     1260.0000000000        0.0511783687       -0.0000000075
     1262.0000000000        0.0498582218       -0.0000000071
     1264.0000000000        0.0485746754       -0.0000000067
     1266.0000000000        0.0473266495       -0.0000000063
     1268.0000000000        0.0461130976       -0.0000000060
     1270.0000000000        0.0449330058       -0.0000000057
     1272.0000000000        0.0437853916       -0.0000000054
     1274.0000000000        0.0426693033       -0.0000000051
     1276.0000000000        0.0415838183       -0.0000000048
     1278.0000000000        0.0405280429       -0.0000000045
     1280.0000000000        0.0395011105       -0.0000000043
     1282.0000000000        0.0385021817       -0.0000000041
     1284.0000000000        0.0375304428       -0.0000000038
     1286.0000000000        0.0365851049       -0.0000000036
     1288.0000000000        0.0356654034       -0.0000000034
     1290.0000000000        0.0347705973       -0.0000000033
     1292.0000000000        0.0338999681       -0.0000000031
     1294.0000000000        0.0330528192       -0.0000000029
     1296.0000000000        0.0322284752       -0.0000000028
     1298.0000000000        0.0314262816       -0.0000000026
     1300.0000000000        0.0306456032       -0.0000000025
     1302.0000000000        0.0298858247       -0.0000000023
     1304.0000000000        0.0291463489       -0.0000000022
     1306.0000000000        0.0284265970       -0.0000000021
     1308.0000000000        0.0277260075       -0.0000000020
     1310.0000000000        0.0270440359       -0.0000000019
     1312.0000000000        0.0263801540       -0.0000000018
     1314.0000000000        0.0257338497       -0.0000000017
     1316.0000000000        0.0251046259       -0.0000000016
     1318.0000000000        0.0244920007       -0.0000000015
     1320.0000000000        0.0238955065       -0.0000000014
     1322.0000000000        0.0233146895       -0.0000000014
     1324.0000000000        0.0227491097       -0.0000000013
     1326.0000000000        0.0221983399       -0.0000000012
     1328.0000000000        0.0216619659       -0.0000000012
     1330.0000000000        0.0211395856       -0.0000000011
     1332.0000000000        0.0206308088       -0.0000000011
     1334.0000000000        0.0201352568       -0.0000000010
     1336.0000000000        0.0196525622       -0.0000000009
     1338.0000000000        0.0191823684       -0.0000000009
     1340.0000000000        0.0187243291       -0.0000000009
     1342.0000000000        0.0182781086       -0.0000000008
     1344.0000000000        0.0178433805       -0.0000000008
     1346.0000000000        0.0174198283       -0.0000000007
     1348.0000000000        0.0170071448       -0.0000000007
     1350.0000000000        0.0166050314       -0.0000000007
     1352.0000000000        0.0162131987       -0.0000000006
     1354.0000000000        0.0158313652       -0.0000000006
     1356.0000000000        0.0154592580       -0.0000000006
     1358.0000000000        0.0150966119       -0.0000000005
     1360.0000000000        0.0147431693       -0.0000000005
     1362.0000000000        0.0143986803       -0.0000000005
     1364.0000000000        0.0140629019       -0.0000000005
     1366.0000000000        0.0137355984       -0.0000000004
     1368.0000000000        0.0134165407       -0.0000000004
     1370.0000000000        0.0131055063       -0.0000000004
     1372.0000000000        0.0128022791       -0.0000000004
     1374.0000000000        0.0125066491       -0.0000000004
     1376.0000000000        0.0122184125       -0.0000000003
     1378.0000000000        0.0119373711       -0.0000000003
     1380.0000000000        0.0116633324       -0.0000000003
     1382.0000000000        0.0113961095       -0.0000000003
     1384.0000000000        0.0111355207       -0.0000000003
     1386.0000000000        0.0108813894       -0.0000000003
     1388.0000000000        0.0106335440       -0.0000000003
     1390.0000000000        0.0103918179       -0.0000000002
     1392.0000000000        0.0101560490       -0.0000000002
     1394.0000000000        0.0099260800       -0.0000000002
     1396.0000000000        0.0097017578       -0.0000000002
     1398.0000000000        0.0094829336       -0.0000000002
     1400.0000000000        0.0092694629       -0.0000000002
     1402.0000000000        0.0090612052       -0.0000000002
     1404.0000000000        0.0088580239       -0.0000000002
     1406.0000000000        0.0086597862       -0.0000000002
     1408.0000000000        0.0084663631       -0.0000000002
     1410.0000000000        0.0082776290       -0.0000000001
     1412.0000000000        0.0080934619       -0.0000000001
     1414.0000000000        0.0079137431       -0.0000000001
     1416.0000000000        0.0077383574       -0.0000000001
     1418.0000000000        0.0075671925       -0.0000000001
     1420.0000000000        0.0074001393       -0.0000000001
     1422.0000000000        0.0072370918       -0.0000000001
     1424.0000000000        0.0070779468       -0.0000000001
     1426.0000000000        0.0069226040       -0.0000000001
     1428.0000000000        0.0067709657       -0.0000000001
     1430.0000000000        0.0066229371       -0.0000000001
     1432.0000000000        0.0064784258       -0.0000000001
     1434.0000000000        0.0063373420       -0.0000000001
     1436.0000000000        0.0061995984       -0.0000000001
     1438.0000000000        0.0060651099       -0.0000000001
     1440.0000000000        0.0059337938       -0.0000000001
     1442.0000000000        0.0058055697       -0.0000000001
     1444.0000000000        0.0056803593       -0.0000000001
     1446.0000000000        0.0055580864       -0.0000000001
     1448.0000000000        0.0054386770       -0.0000000001
     1450.0000000000        0.0053220589       -0.0000000001
     1452.0000000000        0.0052081619       -0.0000000001
     1454.0000000000        0.0050969176       -0.0000000001
     1456.0000000000        0.0049882598       -0.0000000000
     1458.0000000000        0.0048821235       -0.0000000000
     1460.0000000000        0.0047784459       -0.0000000000
     1462.0000000000        0.0046771657       -0.0000000000
     1464.0000000000        0.0045782232       -0.0000000000
     1466.0000000000        0.0044815603       -0.0000000000
     1468.0000000000        0.0043871205       -0.0000000000
     1470.0000000000        0.0042948488       -0.0000000000
     1472.0000000000        0.0042046915       -0.0000000000
     1474.0000000000        0.0041165964       -0.0000000000
     1476.0000000000        0.0040305128       -0.0000000000
     1478.0000000000        0.0039463912       -0.0000000000
     1480.0000000000        0.0038641835       -0.0000000000
     1482.0000000000        0.0037838426       -0.0000000000
     1484.0000000000        0.0037053231       -0.0000000000
     1486.0000000000        0.0036285802       -0.0000000000
     1488.0000000000        0.0035535708       -0.0000000000
     1490.0000000000        0.0034802527       -0.0000000000
     1492.0000000000        0.0034085847       -0.0000000000
     1494.0000000000        0.0033385268       -0.0000000000
     1496.0000000000        0.0032700400       -0.0000000000
     1498.0000000000        0.0032030864       -0.0000000000
     1500.0000000000        0.0031376288       -0.0000000000
     1502.0000000000        0.0030736314       -0.0000000000
     1504.0000000000        0.0030110589       -0.0000000000
     1506.0000000000        0.0029498771       -0.0000000000
     1508.0000000000        0.0028900527       -0.0000000000
     1510.0000000000        0.0028315532       -0.0000000000
     1512.0000000000        0.0027743470       -0.0000000000
     1514.0000000000        0.0027184032       -0.0000000000
     1516.0000000000        0.0026636917       -0.0000000000
     1518.0000000000        0.0026101832       -0.0000000000
     1520.0000000000        0.0025578492       -0.0000000000
     1522.0000000000        0.0025066619       -0.0000000000
     1524.0000000000        0.0024565942       -0.0000000000
     1526.0000000000        0.0024076195       -0.0000000000
     1528.0000000000        0.0023597122       -0.0000000000
     1530.0000000000        0.0023128472       -0.0000000000
     1532.0000000000        0.0022669998       -0.0000000000
     1534.0000000000        0.0022221464       -0.0000000000
     1536.0000000000        0.0021782635       -0.0000000000
     1538.0000000000        0.0021353286       -0.0000000000
     1540.0000000000        0.0020933194       -0.0000000000
     1542.0000000000        0.0020522145       -0.0000000000
     1544.0000000000        0.0020119927       -0.0000000000
     1546.0000000000        0.0019726337       -0.0000000000
     1548.0000000000        0.0019341173       -0.0000000000
     1550.0000000000        0.0018964242       -0.0000000000
     1552.0000000000        0.0018595352       -0.0000000000
     1554.0000000000        0.0018234318       -0.0000000000
     1556.0000000000        0.0017880960       -0.0000000000
     1558.0000000000        0.0017535101       -0.0000000000
     1560.0000000000        0.0017196569       -0.0000000000
     1562.0000000000        0.0016865195       -0.0000000000
     1564.0000000000        0.0016540817       -0.0000000000
     1566.0000000000        0.0016223275       -0.0000000000
     1568.0000000000        0.0015912412       -0.0000000000
     1570.0000000000        0.0015608077       -0.0000000000
     1572.0000000000        0.0015310121       -0.0000000000
     1574.0000000000        0.0015018400       -0.0000000000
     1576.0000000000        0.0014732773       -0.0000000000
     1578.0000000000        0.0014453102       -0.0000000000
     1580.0000000000        0.0014179251       -0.0000000000
     1582.0000000000        0.0013911092       -0.0000000000
     1584.0000000000        0.0013648494       -0.0000000000
     1586.0000000000        0.0013391334       -0.0000000000
     1588.0000000000        0.0013139489       -0.0000000000
     1590.0000000000        0.0012892840       -0.0000000000
     1592.0000000000        0.0012651272       -0.0000000000
     1594.0000000000        0.0012414671       -0.0000000000
     1596.0000000000        0.0012182927       -0.0000000000
     1598.0000000000        0.0011955931       -0.0000000000
     1600.0000000000        0.0011733577       -0.0000000000
     1602.0000000000        0.0011515764       -0.0000000000
     1604.0000000000        0.0011302391       -0.0000000000
     1606.0000000000        0.0011093359       -0.0000000000
     1608.0000000000        0.0010888574       -0.0000000000
     1610.0000000000        0.0010687940       -0.0000000000
     1612.0000000000        0.0010491368       -0.0000000000
     1614.0000000000        0.0010298768       -0.0000000000
     1616.0000000000        0.0010110053       -0.0000000000
     1618.0000000000        0.0009925138       -0.0000000000
     1620.0000000000        0.0009743940       -0.0000000000
     1622.0000000000        0.0009566378       -0.0000000000
     1624.0000000000        0.0009392373       -0.0000000000
     1626.0000000000        0.0009221847       -0.0000000000
     1628.0000000000        0.0009054726       -0.0000000000
     1630.0000000000        0.0008890936       -0.0000000000
     1632.0000000000        0.0008730403       -0.0000000000
     1634.0000000000        0.0008573059       -0.0000000000
     1636.0000000000        0.0008418835       -0.0000000000
     1638.0000000000        0.0008267662       -0.0000000000
     1640.0000000000        0.0008119477       -0.0000000000
     1642.0000000000        0.0007974214       -0.0000000000
     1644.0000000000        0.0007831811       -0.0000000000
     1646.0000000000        0.0007692207       -0.0000000000
     1648.0000000000        0.0007555343       -0.0000000000
     1650.0000000000        0.0007421159       -0.0000000000
     1652.0000000000        0.0007289599       -0.0000000000
     1654.0000000000        0.0007160608       -0.0000000000
     1656.0000000000        0.0007034130       -0.0000000000
     1658.0000000000        0.0006910113       -0.0000000000
     1660.0000000000        0.0006788504       -0.0000000000
     1662.0000000000        0.0006669253       -0.0000000000
     1664.0000000000        0.0006552310       -0.0000000000
     1666.0000000000        0.0006437626       -0.0000000000
     1668.0000000000        0.0006325155       -0.0000000000
     1670.0000000000        0.0006214849       -0.0000000000
     1672.0000000000        0.0006106664       -0.0000000000
     1674.0000000000        0.0006000555       -0.0000000000
     1676.0000000000        0.0005896478       -0.0000000000
     1678.0000000000        0.0005794392       -0.0000000000
     1680.0000000000        0.0005694255       -0.0000000000
     1682.0000000000        0.0005596027       -0.0000000000
     1684.0000000000        0.0005499667       -0.0000000000
     1686.0000000000        0.0005405138       -0.0000000000
     1688.0000000000        0.0005312402       -0.0000000000
     1690.0000000000        0.0005221421       -0.0000000000
     1692.0000000000        0.0005132160       -0.0000000000
     1694.0000000000        0.0005044582       -0.0000000000
     1696.0000000000        0.0004958654       -0.0000000000
     1698.0000000000        0.0004874342       -0.0000000000
     1700.0000000000        0.0004791613       -0.0000000000
     1702.0000000000        0.0004710434       -0.0000000000
     1704.0000000000        0.0004630773       -0.0000000000
     1706.0000000000        0.0004552600       -0.0000000000
     1708.0000000000        0.0004475885       -0.0000000000
     1710.0000000000        0.0004400598       -0.0000000000
     1712.0000000000        0.0004326710       -0.0000000000
     1714.0000000000        0.0004254192       -0.0000000000
     1716.0000000000        0.0004183018       -0.0000000000
     1718.0000000000        0.0004113159       -0.0000000000
     1720.0000000000        0.0004044590       -0.0000000000
     1722.0000000000        0.0003977285       -0.0000000000
     1724.0000000000        0.0003911217       -0.0000000000
     1726.0000000000        0.0003846363       -0.0000000000
     1728.0000000000        0.0003782698       -0.0000000000
     1730.0000000000        0.0003720198       -0.0000000000
     1732.0000000000        0.0003658841       -0.0000000000
     1734.0000000000        0.0003598602       -0.0000000000
     1736.0000000000        0.0003539461       -0.0000000000
     1738.0000000000        0.0003481395       -0.0000000000
     1740.0000000000        0.0003424383       -0.0000000000
     1742.0000000000        0.0003368404       -0.0000000000
     1744.0000000000        0.0003313438       -0.0000000000
     1746.0000000000        0.0003259465       -0.0000000000
     1748.0000000000        0.0003206465       -0.0000000000
     1750.0000000000        0.0003154419       -0.0000000000
     1752.0000000000        0.0003103308       -0.0000000000
     1754.0000000000        0.0003053114       -0.0000000000
     1756.0000000000        0.0003003819       -0.0000000000
     1758.0000000000        0.0002955406       -0.0000000000
     1760.0000000000        0.0002907857       -0.0000000000
     1762.0000000000        0.0002861156       -0.0000000000
     1764.0000000000        0.0002815285       -0.0000000000
     1766.0000000000        0.0002770230       -0.0000000000
     1768.0000000000        0.0002725973       -0.0000000000
     1770.0000000000        0.0002682500       -0.0000000000
     1772.0000000000        0.0002639795       -0.0000000000
     1774.0000000000        0.0002597844       -0.0000000000
     1776.0000000000        0.0002556633       -0.0000000000
     1778.0000000000        0.0002516146       -0.0000000000
     1780.0000000000        0.0002476370       -0.0000000000
     1782.0000000000        0.0002437291       -0.0000000000
     1784.0000000000        0.0002398896       -0.0000000000
     1786.0000000000        0.0002361172       -0.0000000000
     1788.0000000000        0.0002324106       -0.0000000000
     1790.0000000000        0.0002287686       -0.0000000000
     1792.0000000000        0.0002251899       -0.0000000000
     1794.0000000000        0.0002216734       -0.0000000000
     1796.0000000000        0.0002182178       -0.0000000000
     1798.0000000000        0.0002148219       -0.0000000000
     1800.0000000000        0.0002114848       -0.0000000000
     1802.0000000000        0.0002082052       -0.0000000000
     1804.0000000000        0.0002049820       -0.0000000000
     1806.0000000000        0.0002018143       -0.0000000000
     1808.0000000000        0.0001987009       -0.0000000000
     1810.0000000000        0.0001956409       -0.0000000000
     1812.0000000000        0.0001926332       -0.0000000000
     1814.0000000000        0.0001896769       -0.0000000000
     1816.0000000000        0.0001867710       -0.0000000000
     1818.0000000000        0.0001839146       -0.0000000000
     1820.0000000000        0.0001811067       -0.0000000000
     1822.0000000000        0.0001783464       -0.0000000000
     1824.0000000000        0.0001756329       -0.0000000000
     1826.0000000000        0.0001729654       -0.0000000000
     1828.0000000000        0.0001703428       -0.0000000000
     1830.0000000000        0.0001677645       -0.0000000000
     1832.0000000000        0.0001652295       -0.0000000000
     1834.0000000000        0.0001627372       -0.0000000000
     1836.0000000000        0.0001602867       -0.0000000000
     1838.0000000000        0.0001578772       -0.0000000000
     1840.0000000000        0.0001555080       -0.0000000000
     1842.0000000000        0.0001531784       -0.0000000000
     1844.0000000000        0.0001508876       -0.0000000000
     1846.0000000000        0.0001486349       -0.0000000000
     1848.0000000000        0.0001464197       -0.0000000000
     1850.0000000000        0.0001442412       -0.0000000000
     1852.0000000000        0.0001420988       -0.0000000000
     1854.0000000000        0.0001399918       -0.0000000000
     1856.0000000000        0.0001379196       -0.0000000000
     1858.0000000000        0.0001358816       -0.0000000000
     1860.0000000000        0.0001338771       -0.0000000000
     1862.0000000000        0.0001319055       -0.0000000000
     1864.0000000000        0.0001299663       -0.0000000000
     1866.0000000000        0.0001280589       -0.0000000000
     1868.0000000000        0.0001261826       -0.0000000000
     1870.0000000000        0.0001243369       -0.0000000000
     1872.0000000000        0.0001225214       -0.0000000000
     1874.0000000000        0.0001207354       -0.0000000000
     1876.0000000000        0.0001189784       -0.0000000000
     1878.0000000000        0.0001172499       -0.0000000000
     1880.0000000000        0.0001155494       -0.0000000000
     1882.0000000000        0.0001138764       -0.0000000000
     1884.0000000000        0.0001122304       -0.0000000000
     1886.0000000000        0.0001106110       -0.0000000000
     1888.0000000000        0.0001090176       -0.0000000000
     1890.0000000000        0.0001074498       -0.0000000000
     1892.0000000000        0.0001059072       -0.0000000000
     1894.0000000000        0.0001043893       -0.0000000000
     1896.0000000000        0.0001028956       -0.0000000000
     1898.0000000000        0.0001014258       -0.0000000000
     1900.0000000000        0.0000999795       -0.0000000000
     1902.0000000000        0.0000985561       -0.0000000000
     1904.0000000000        0.0000971554       -0.0000000000
     1906.0000000000        0.0000957769       -0.0000000000
     1908.0000000000        0.0000944203       -0.0000000000
     1910.0000000000        0.0000930851       -0.0000000000
     1912.0000000000        0.0000917709       -0.0000000000
     1914.0000000000        0.0000904775       -0.0000000000
     1916.0000000000        0.0000892045       -0.0000000000
     1918.0000000000        0.0000879515       -0.0000000000
     1920.0000000000        0.0000867181       -0.0000000000
     1922.0000000000        0.0000855041       -0.0000000000
     1924.0000000000        0.0000843091       -0.0000000000
     1926.0000000000        0.0000831327       -0.0000000000
     1928.0000000000        0.0000819747       -0.0000000000
     1930.0000000000        0.0000808347       -0.0000000000
     1932.0000000000        0.0000797124       -0.0000000000
     1934.0000000000        0.0000786075       -0.0000000000
     1936.0000000000        0.0000775198       -0.0000000000
     1938.0000000000        0.0000764489       -0.0000000000
     1940.0000000000        0.0000753946       -0.0000000000
     1942.0000000000        0.0000743565       -0.0000000000
     1944.0000000000        0.0000733344       -0.0000000000
     1946.0000000000        0.0000723280       -0.0000000000
     1948.0000000000        0.0000713371       -0.0000000000
     1950.0000000000        0.0000703614       -0.0000000000
     1952.0000000000        0.0000694006       -0.0000000000
     1954.0000000000        0.0000684544       -0.0000000000
     1956.0000000000        0.0000675228       -0.0000000000
     1958.0000000000        0.0000666053       -0.0000000000
     1960.0000000000        0.0000657018       -0.0000000000
     1962.0000000000        0.0000648120       -0.0000000000
     1964.0000000000        0.0000639357       -0.0000000000
     1966.0000000000        0.0000630726       -0.0000000000
     1968.0000000000        0.0000622227       -0.0000000000
     1970.0000000000        0.0000613855       -0.0000000000
     1972.0000000000        0.0000605610       -0.0000000000
     1974.0000000000        0.0000597488       -0.0000000000
     1976.0000000000        0.0000589489       -0.0000000000
     1978.0000000000        0.0000581610       -0.0000000000
     1980.0000000000        0.0000573849       -0.0000000000
     1982.0000000000        0.0000566204       -0.0000000000
     1984.0000000000        0.0000558673       -0.0000000000
     1986.0000000000        0.0000551254       -0.0000000000
     1988.0000000000        0.0000543946       -0.0000000000
     1990.0000000000        0.0000536747       -0.0000000000
     1992.0000000000        0.0000529654       -0.0000000000
     1994.0000000000        0.0000522666       -0.0000000000
     1996.0000000000        0.0000515782       -0.0000000000
     1998.0000000000        0.0000509000       -0.0000000000
