# Supplementary material for: Breaking the 1250 nm Barrier: A Computational Approach to Light Upconversion via Triplet–Triplet Annihilation in the Silica Telecom Band
Source: ACS Appl Energy Mater. 2026 Feb 12;9(4):2398–411. doi: 10.1021/acsaem.5c04014 (PMC12934551; doi:10.1021/acsaem.5c04014)
Supplement: Supplementary file 2 [file ae5c04014_si_002.zip › xyz-TTA-NIRII-Journal-2025/b3lyp-d3/monomer/opt-s0-ch2cl2/uv-abs-opt-s0-ch2cl2/tetracene-2-NPh2OMe-td-b3lyp-uv-abs-s0-ch2cl2.txt]

# UV-Vis Spectrum
# X-Axis:  Wavelength (nm)
# Y-Axis:  &epsilon;
# Y-Axis2: Oscillator Strength

# Peak information
#                  X                   Y                  Y2
#    1234.3300000000        0.0000000000        0.0000000000
#     726.0600000000        0.1393000000  1784075.7745526361
#     665.8800000000        0.0000000000        0.0000000000
#     656.1100000000        0.0000000000        0.0000000000
#     630.6200000000        0.0019000000    24334.1275782484
#     509.8800000000        0.0425000000   544316.0116187154
#     491.1900000000        0.0000000000        0.0000000000
#     424.8600000000        0.0000000000        0.0000000000
#     411.9400000000        0.0000000000        0.0000000000
#     403.7800000000        0.0000000000        0.0000000000
#     390.8600000000        0.0000000000        0.0000000000
#     389.7900000000        0.0359000000   459786.9368732208
#     389.4500000000        0.0000000000        0.0000000000
#     386.5900000000        0.0000000000        0.0000000000
#     386.1200000000        0.0027000000    34580.0760322478
#     380.2200000000        0.0303000000   388065.2976952252
#     379.2200000000        0.0000000000        0.0000000000
#     373.8100000000        0.0000000000        0.0000000000
#     371.3700000000        0.0266000000   340677.7860954783
#     369.6400000000        0.0000000000        0.0000000000
#     363.2500000000        0.0000000000        0.0000000000
#     360.9400000000        0.0000000000        0.0000000000
#     355.4400000000        0.0073000000    93494.2796427440
#     352.5700000000        0.0000000000        0.0000000000
#     348.3000000000        0.0764000000   978488.0773569375
#     347.0200000000        0.0000000000        0.0000000000
#     345.5300000000        0.0000000000        0.0000000000
#     343.9600000000        0.0000000000        0.0000000000
#     343.0300000000        0.0193000000   247183.5064527342
#     342.1700000000        0.0002000000     2561.4871134998
#     337.2300000000        0.0000000000        0.0000000000
#     336.4500000000        0.0178000000   227972.3531014855
#     332.6500000000        0.0370000000   473875.1159974696
#     331.2200000000        0.0000000000        0.0000000000
#     327.2300000000        0.0000000000        0.0000000000
#     321.0100000000        0.0000000000        0.0000000000
#     317.9800000000        0.0000000000        0.0000000000
#     317.9100000000        0.0698000000   893959.0026114429
#     315.8700000000        0.0170000000   217726.4046474861
#     315.0000000000        0.0000000000        0.0000000000
#     314.9900000000        0.0103000000   131916.5863452416
#     313.6600000000        0.0000000000        0.0000000000
#     312.0700000000        0.0006000000     7684.4613404995
#     311.3000000000        0.0049000000    62756.4342807460
#     310.5800000000        0.0482000000   617318.3943534608
#     308.7900000000        0.0227000000   290728.7873822315
#     307.6600000000        0.0000000000        0.0000000000
#     307.5300000000        0.4208000000  5389368.8868036568
#     305.5400000000        0.0000000000        0.0000000000
#     304.5900000000        0.0050000000    64037.1778374959
#     302.8900000000        0.0000000000        0.0000000000
#     302.7900000000        0.1120000000  1434432.7835599089
#     301.7300000000        0.0000000000        0.0000000000
#     300.9900000000        0.0101000000   129355.0992317417
#     299.5800000000        0.0000000000        0.0000000000
#     295.8500000000        0.0000000000        0.0000000000
#     294.0700000000        0.0000000000        0.0000000000
#     293.3200000000        0.7503000000  9609418.9062946364
#     292.9900000000        0.2101000000  2690842.2127315789
#     291.5000000000        0.0000000000        0.0000000000
#     290.5600000000        0.0000000000        0.0000000000
#     290.0800000000        0.0000000000        0.0000000000
#     289.8900000000        0.0227000000   290728.7873822314
#     288.3500000000        0.1023000000  1310200.6585551663
#     288.1600000000        0.0000000000        0.0000000000
#     286.4700000000        0.0098000000   125512.8685614920
#     284.6700000000        0.0000000000        0.0000000000
#     283.5400000000        0.0000000000        0.0000000000
#     282.8100000000        0.2742000000  3511798.8326082760
#     282.3400000000        0.0000000000        0.0000000000
#     281.0300000000        0.0406000000   519981.8840404669
#     279.6700000000        0.0000000000        0.0000000000
#     277.7800000000        1.0029000000 12844577.1306449268
#     277.4400000000        0.0000000000        0.0000000000
#     277.0100000000        0.0176000000   225410.8659879857
#     274.7000000000        0.0000000000        0.0000000000
#     273.7800000000        0.0000000000        0.0000000000
#     273.4400000000        0.0383000000   490524.7822352186
#     272.9800000000        0.1215000000  1556103.4214511509
#     270.4200000000        0.0000000000        0.0000000000
#     270.0400000000        0.0000000000        0.0000000000
#     268.4900000000        0.0173000000   221568.6353177358
#     268.3100000000        0.0000000000        0.0000000000
#     266.8800000000        0.0000000000        0.0000000000
#     266.1200000000        0.0552000000   706970.4433259548
#     265.8500000000        0.0268000000   343239.2732089781
#     265.0900000000        0.0000000000        0.0000000000
#     264.7400000000        0.0000000000        0.0000000000
#     263.7400000000        0.0174000000   222849.3788744857
#     263.4500000000        0.0000000000        0.0000000000
#     262.3500000000        0.0000000000        0.0000000000
#     261.7300000000        0.0520000000   665986.6495099574
#     261.4200000000        0.0088000000   112705.4329939928
#     261.2000000000        0.0000000000        0.0000000000
#     260.8000000000        0.0726000000   929819.8222004406
#     260.1300000000        0.0000000000        0.0000000000
#     259.8200000000        0.0000000000        0.0000000000
#     258.7400000000        0.0004000000     5122.9742269997
#     256.4300000000        0.1185000000  1517681.1147486530
#     253.0000000000        0.0000000000        0.0000000000

# Spectra
#                  X                   Y               DY/DX
        0.0000000000        0.0000000000        0.0000000000
        2.0000000000        0.0000000000        0.0000000000
        4.0000000000        0.0000000000        0.0000000000
        6.0000000000        0.0000000000        0.0000000000
        8.0000000000        0.0000000000        0.0000000000
       10.0000000000        0.0000000000        0.0000000000
       12.0000000000        0.0000000000        0.0000000000
       14.0000000000        0.0000000000        0.0000000000
       16.0000000000        0.0000000000        0.0000000000
       18.0000000000        0.0000000000        0.0000000000
       20.0000000000        0.0000000000        0.0000000000
       22.0000000000        0.0000000000        0.0000000000
       24.0000000000        0.0000000000        0.0000000000
       26.0000000000        0.0000000000        0.0000000000
       28.0000000000        0.0000000000        0.0000000000
       30.0000000000        0.0000000000        0.0000000000
       32.0000000000        0.0000000000        0.0000000000
       34.0000000000        0.0000000000        0.0000000000
       36.0000000000        0.0000000000        0.0000000000
       38.0000000000        0.0000000000        0.0000000000
       40.0000000000        0.0000000000        0.0000000000
       42.0000000000        0.0000000000        0.0000000000
       44.0000000000        0.0000000000        0.0000000000
       46.0000000000        0.0000000000        0.0000000000
       48.0000000000        0.0000000000        0.0000000000
       50.0000000000        0.0000000000        0.0000000000
       52.0000000000        0.0000000000        0.0000000000
       54.0000000000        0.0000000000        0.0000000000
       56.0000000000        0.0000000000        0.0000000000
       58.0000000000        0.0000000000        0.0000000000
       60.0000000000        0.0000000000        0.0000000000
       62.0000000000        0.0000000000        0.0000000000
       64.0000000000        0.0000000000        0.0000000000
       66.0000000000        0.0000000000        0.0000000000
       68.0000000000        0.0000000000        0.0000000000
       70.0000000000        0.0000000000        0.0000000000
       72.0000000000        0.0000000000        0.0000000000
       74.0000000000        0.0000000000        0.0000000000
       76.0000000000        0.0000000000        0.0000000000
       78.0000000000        0.0000000000        0.0000000000
       80.0000000000        0.0000000000        0.0000000000
       82.0000000000        0.0000000000        0.0000000000
       84.0000000000        0.0000000000        0.0000000000
       86.0000000000        0.0000000000        0.0000000000
       88.0000000000        0.0000000000        0.0000000000
       90.0000000000        0.0000000000        0.0000000000
       92.0000000000        0.0000000000        0.0000000000
       94.0000000000        0.0000000000        0.0000000000
       96.0000000000        0.0000000000        0.0000000000
       98.0000000000        0.0000000000        0.0000000000
      100.0000000000        0.0000000000        0.0000000000
      102.0000000000        0.0000000000        0.0000000000
      104.0000000000        0.0000000000        0.0000000000
      106.0000000000        0.0000000000        0.0000000000
      108.0000000000        0.0000000000        0.0000000000
      110.0000000000        0.0000000000        0.0000000000
      112.0000000000        0.0000000000        0.0000000000
      114.0000000000        0.0000000000        0.0000000000
      116.0000000000        0.0000000000        0.0000000000
      118.0000000000        0.0000000000        0.0000000000
      120.0000000000        0.0000000000        0.0000000000
      122.0000000000        0.0000000000        0.0000000000
      124.0000000000        0.0000000000        0.0000000000
      126.0000000000        0.0000000000        0.0000000000
      128.0000000000        0.0000000000        0.0000000000
      130.0000000000        0.0000000000        0.0000000000
      132.0000000000        0.0000000000        0.0000000000
      134.0000000000        0.0000000000        0.0000000000
      136.0000000000        0.0000000000        0.0000000000
      138.0000000000        0.0000000000        0.0000000000
      140.0000000000        0.0000000000        0.0000000000
      142.0000000000        0.0000000000        0.0000000000
      144.0000000000        0.0000000000        0.0000000000
      146.0000000000        0.0000000000        0.0000000000
      148.0000000000        0.0000000000        0.0000000000
      150.0000000000        0.0000000000        0.0000000000
      152.0000000000        0.0000000000        0.0000000000
      154.0000000000        0.0000000000        0.0000000000
      156.0000000000        0.0000000000        0.0000000000
      158.0000000000        0.0000000000        0.0000000000
      160.0000000000        0.0000000000        0.0000000000
      162.0000000000        0.0000000000        0.0000000000
      164.0000000000        0.0000000000        0.0000000000
      166.0000000000        0.0000000000        0.0000000000
      168.0000000000        0.0000000000        0.0000000000
      170.0000000000        0.0000000000        0.0000000000
      172.0000000000        0.0000000000        0.0000000000
      174.0000000000        0.0000000000        0.0000000000
      176.0000000000        0.0000000003        0.0000000000
      178.0000000000        0.0000000026        0.0000000000
      180.0000000000        0.0000000195        0.0000000000
      182.0000000000        0.0000001329        0.0000000000
      184.0000000000        0.0000008102        0.0000000000
      186.0000000000        0.0000044485        0.0000000000
      188.0000000000        0.0000221293        0.0000000000
      190.0000000000        0.0001002506        0.0000000000
      192.0000000000        0.0004156209        0.0000000000
      194.0000000000        0.0015841870        0.0000000001
      196.0000000000        0.0055758700        0.0000000017
      198.0000000000        0.0181976055        0.0000000185
      200.0000000000        0.0552861951        0.0000001696
      202.0000000000        0.1569421816        0.0000013458
      204.0000000000        0.4177570737        0.0000093137
      206.0000000000        1.0462536153        0.0000565866
      208.0000000000        2.4733198723        0.0003037488
      210.0000000000        5.5359695935        0.0014492670
      212.0000000000       11.7668742456        0.0061815514
      214.0000000000       23.8185384671        0.0236981194
      216.0000000000       46.0406090728        0.0820782100
      218.0000000000       85.2080513528        0.2580811381
      220.0000000000      151.3681626980        0.7401349749
      222.0000000000      258.7405062598        1.9445003276
      224.0000000000      426.5734284066        4.6997890694
      226.0000000000      679.8419502164       10.4925183504
      228.0000000000     1049.6701449444       21.7226097801
      230.0000000000     1573.3775052591       41.8635763674
      232.0000000000     2294.0787839900       75.3875905268
      234.0000000000     3259.8021988253      127.3407265347
      236.0000000000     4522.1232573057      202.5631918525
      238.0000000000     6134.3356334897      304.7232408768
      240.0000000000     8149.1968827979      435.4960056819
      242.0000000000    10616.3008986776      594.2649031972
      244.0000000000    13579.1488874192      778.5792302320
      246.0000000000    17072.0225329240      985.2833712555
      248.0000000000    21116.8077656505     1211.8660360194
      250.0000000000    25719.9688172959     1457.3493187642
      252.0000000000    30869.9176360934     1722.1005197037
      254.0000000000    36535.0482759341     2006.3314728294
      256.0000000000    42662.6966608019     2307.6174501377
      258.0000000000    49179.2365760703     2618.2784244134
      260.0000000000    55991.4349726804     2923.6811973187
      262.0000000000    62989.0744387386     3202.3230963878
      264.0000000000    70048.7249718530     3428.0067195034
      266.0000000000    77038.4303065240     3573.7219718818
      268.0000000000    83822.9835246003     3616.2824673560
      270.0000000000    90269.4147958167     3540.5234624208
      272.0000000000    96252.3060341006     3342.0229066784
      274.0000000000   101658.5808831995     3027.7693801259
      276.0000000000   106391.4856161106     2614.7849188087
      278.0000000000   110373.5653133497     2127.2161635851
      280.0000000000   113548.5368853281     1592.6932214862
      282.0000000000   115882.0539483470     1038.7793653050
      284.0000000000   117361.4387240661      490.1449223984
      286.0000000000   117994.5169692985      -33.2022384151
      288.0000000000   117807.7309939622     -516.6002746666
      290.0000000000   116843.7237146782     -950.5273888758
      292.0000000000   115158.5862992565    -1329.8170313830
      294.0000000000   112818.9474722778    -1652.6151991646
      296.0000000000   109899.0585990715    -1919.3394046008
      298.0000000000   106477.9996190736    -2131.8057011536
      300.0000000000   102637.1004338739    -2292.5980007198
      302.0000000000    98457.6432251036    -2404.6824667959
      304.0000000000    94018.8851892924    -2471.2255867432
      306.0000000000    89396.4192924887    -2495.5550241497
      308.0000000000    84660.8731596191    -2481.2006441474
      310.0000000000    79876.9329459828    -2431.9618461021
      312.0000000000    75102.6695323411    -2351.9607877355
      314.0000000000    70389.1380526716    -2245.6556006293
      316.0000000000    65780.2179973876    -2117.8013132239
      318.0000000000    61312.6593766133    -1973.3579294102
      320.0000000000    57016.3002029982    -1817.3544085780
      322.0000000000    52914.4214779664    -1654.7237837684
      324.0000000000    49024.2076391034    -1490.1281230823
      326.0000000000    45357.2828172354    -1327.7925125875
      328.0000000000    41920.2960773313    -1171.3650539873
      330.0000000000    38715.5319298051    -1023.8156628528
      332.0000000000    35741.5256729458     -887.3810606836
      334.0000000000    32993.6664533175     -763.5576698047
      336.0000000000    30464.7742112089     -653.1389454463
      338.0000000000    28145.6398260752     -556.2896115603
      340.0000000000    26025.5207183027     -472.6466427901
      342.0000000000    24092.5868385072     -401.4357307632
      344.0000000000    22334.3143395301     -341.5922474330
      346.0000000000    20737.8262512352     -291.8770812922
      348.0000000000    19290.1811522606     -250.9798087660
      350.0000000000    17978.6121591467     -217.6040994306
      352.0000000000    16790.7195479348     -190.5327082349
      354.0000000000    15714.6210130294     -168.6716219226
      356.0000000000    14739.0639871120     -151.0747276532
      358.0000000000    13853.5046331617     -136.9516712769
      360.0000000000    13048.1581161724     -125.6623559286
      362.0000000000    12314.0246086291     -116.7018399640
      364.0000000000    11642.8952186534     -109.6793058263
      366.0000000000    11027.3416877788     -104.2943871201
      368.0000000000    10460.6933168609     -100.3135636939
      370.0000000000     9937.0041689820      -97.5486608607
      372.0000000000     9451.0131876222      -95.8388014775
      374.0000000000     8998.0994722390      -95.0365221440
      376.0000000000     8574.2345827040      -94.9982209062
      378.0000000000     8175.9334059193      -95.5786781212
      380.0000000000     7800.2048162929      -96.6290925932
      382.0000000000     7444.5030979257      -97.9978966868
      384.0000000000     7106.6808697521      -99.5335425019
      386.0000000000     6784.9440634661     -101.0884663093
      388.0000000000     6477.8093449419     -102.5235178036
      390.0000000000     6184.0642395848     -103.7122619546
      392.0000000000     5902.7301169867     -104.5447040099
      394.0000000000     5633.0281068069     -104.9301354485
      396.0000000000     5374.3479525442     -104.7989372469
      398.0000000000     5126.2197597002     -104.1032975021
      400.0000000000     4888.2885570075     -102.8168978291
      402.0000000000     4660.2915615388     -100.9336948057
      404.0000000000     4442.0380186139      -98.4659694243
      406.0000000000     4233.3914738341      -95.4418412992
      408.0000000000     4034.2543259413      -91.9024487226
      410.0000000000     3844.5545044378      -87.8989846725
      412.0000000000     3664.2341141709      -83.4897568129
      414.0000000000     3493.2398896894      -78.7374104246
      416.0000000000     3331.5153046177      -73.7064206453
      418.0000000000     3178.9941851359      -68.4609273611
      420.0000000000     3035.5956815963      -63.0629548554
      422.0000000000     2901.2204580933      -57.5710305387
      424.0000000000     2775.7479662221      -52.0391937592
      426.0000000000     2659.0346761623      -46.5163673286
      428.0000000000     2550.9131454544      -41.0460510509
      430.0000000000     2451.1918132880      -35.6662879520
      432.0000000000     2359.6554156953      -30.4098495802
      434.0000000000     2276.0659246384      -25.3045860574
      436.0000000000     2200.1639215408      -20.3738887950
      438.0000000000     2131.6703232500      -15.6372182499
      440.0000000000     2070.2883856930      -11.1106551012
      442.0000000000     2015.7059175381       -6.8074401635
      444.0000000000     1967.5976429706       -2.7384756979
      446.0000000000     1925.6276591901        1.0872319149
      448.0000000000     1889.4519404207        4.6622012445
      450.0000000000     1858.7208460730        7.9801834417
      452.0000000000     1833.0815961946       11.0359497633
      454.0000000000     1812.1806824908       13.8251557600
      456.0000000000     1795.6661879825       16.3442752791
      458.0000000000     1783.1899927997       18.5905947685
      460.0000000000     1774.4098476921       20.5622565941
      462.0000000000     1768.9913005790       22.2583391338
      464.0000000000     1766.6094648732       23.6789611825
      466.0000000000     1766.9506214075       24.8253985845
      468.0000000000     1769.7136485829       25.7002018925
      470.0000000000     1774.6112778613       26.3073051118
      472.0000000000     1781.3711739487       26.6521171183
      474.0000000000     1789.7368409900       26.7415890361
      476.0000000000     1799.4683578166       26.5842526231
      478.0000000000     1810.3429467900       26.1902264755
      480.0000000000     1822.1553820659       25.5711885324
      482.0000000000     1834.7182441914       24.7403149129
      484.0000000000     1847.8620288491       23.7121864824
      486.0000000000     1861.4351182927       22.5026657097
      488.0000000000     1875.3036245936       21.1287473208
      490.0000000000     1889.3511142469       19.6083869657
      492.0000000000     1903.4782239839       17.9603126082
      494.0000000000     1917.6021778167       16.2038236164
      496.0000000000     1931.6562154079       14.3585826108
      498.0000000000     1945.5889418323       12.4444050232
      500.0000000000     1959.3636086817       10.4810510654
      502.0000000000     1972.9573362708        8.4880244285
      504.0000000000     1986.3602864447        6.4843815542
      506.0000000000     1999.5747951668        4.4885547740
      508.0000000000     2012.6144737018        2.5181920172
      510.0000000000     2025.5032867955        0.5900151750
      512.0000000000     2038.2746158116       -1.2803014031
      514.0000000000     2050.9703143121       -3.0782314005
      516.0000000000     2063.6397630784       -4.7904756897
      518.0000000000     2076.3389310622       -6.4050203414
      520.0000000000     2089.1294482432       -7.9111741291
      522.0000000000     2102.0776958469       -9.2995865636
      524.0000000000     2115.2539188640      -10.5622478130
      526.0000000000     2128.7313652948      -11.6924721221
      528.0000000000     2142.5854560407      -12.6848665332
      530.0000000000     2156.8929888724      -13.5352868326
      532.0000000000     2171.7313794248      -14.2407827138
      534.0000000000     2187.1779417115      -14.7995341575
      536.0000000000     2203.3092102071      -15.2107809886
      538.0000000000     2220.2003051289      -15.4747474934
      540.0000000000     2237.9243421468      -15.5925638625
      542.0000000000     2256.5518873811      -15.5661860876
      544.0000000000     2276.1504581913      -15.3983157729
      546.0000000000     2296.7840699359      -15.0923211521
      548.0000000000     2318.5128285802      -14.6521604129
      550.0000000000     2341.3925687521      -14.0823082473
      552.0000000000     2365.4745365919      -13.3876863616
      554.0000000000     2390.8051165160      -12.5735985012
      556.0000000000     2417.4256008049      -11.6456703781
      558.0000000000     2445.3720007494      -10.6097947342
      560.0000000000     2474.6748979233       -9.4720816310
      562.0000000000     2505.3593340166       -8.2388139318
      564.0000000000     2537.4447375428       -6.9164078358
      566.0000000000     2570.9448856354       -5.5113782306
      568.0000000000     2605.8678990700       -4.0303085569
      570.0000000000     2642.2162685851       -2.4798248214
      572.0000000000     2679.9869105262       -0.8665733530
      574.0000000000     2719.1712498110        0.8027981290
      576.0000000000     2759.7553281928        2.5216565807
      578.0000000000     2801.7199357976        4.2833972779
      580.0000000000     2845.0407639171        6.0814554757
      582.0000000000     2889.6885770620        7.9093165004
      584.0000000000     2935.6294023039        9.7605246649
      586.0000000000     2982.8247339792       11.6286913653
      588.0000000000     3031.2317518682       13.5075026802
      590.0000000000     3080.8035510193       15.3907267544
      592.0000000000     3131.4893814474       17.2722212039
      594.0000000000     3183.2348959997       19.1459407377
      596.0000000000     3235.9824047510       21.0059451495
      598.0000000000     3289.6711343639       22.8464077876
      600.0000000000     3344.2374909275       24.6616245743
      602.0000000000     3399.6153248628       26.4460236053
      604.0000000000     3455.7361965666       28.1941753284
      606.0000000000     3512.5296415449       29.9008032661
      608.0000000000     3569.9234338713       31.5607952216
      610.0000000000     3627.8438468848       33.1692148834
      612.0000000000     3686.2159101259       34.7213137234
      614.0000000000     3744.9636615903       36.2125430685
      616.0000000000     3804.0103944581       37.6385662141
      618.0000000000     3863.2788975373       38.9952704390
      620.0000000000     3922.6916887343       40.2787787776
      622.0000000000     3982.1712409424       41.4854614043
      624.0000000000     4041.6401998064       42.6119464862
      626.0000000000     4101.0215928983       43.6551303667
      628.0000000000     4160.2390298994       44.6121869467
      630.0000000000     4219.2168934533       45.4805761440
      632.0000000000     4277.8805204150       46.2580513186
      634.0000000000     4336.1563732777       46.9426655658
      636.0000000000     4393.9722016172       47.5327767936
      638.0000000000     4451.2571934455       48.0270515143
      640.0000000000     4507.9421164128       48.4244672952
      642.0000000000     4563.9594488457       48.7243138296
      644.0000000000     4619.2435006514       48.9261926038
      646.0000000000     4673.7305241566       49.0300151522
      648.0000000000     4727.3588149885       49.0359999039
      650.0000000000     4780.0688031385       48.9446676437
      652.0000000000     4831.8031343790       48.7568356178
      654.0000000000     4882.5067422331       48.4736103311
      656.0000000000     4932.1269107223       48.0963790914
      658.0000000000     4980.6133281378       47.6268003687
      660.0000000000     5027.9181321049       47.0667930438
      662.0000000000     5073.9959462218       46.4185246296
      664.0000000000     5118.8039085748       45.6843985572
      666.0000000000     5162.3016924414       44.8670406186
      668.0000000000     5204.4515195028       43.9692846682
      670.0000000000     5245.2181658988       42.9941576837
      672.0000000000     5284.5689614620       41.9448642914
      674.0000000000     5322.4737824737       40.8247708593
      676.0000000000     5358.9050382870       39.6373892630
      678.0000000000     5393.8376521644       38.3863604281
      680.0000000000     5427.2490366762       37.0754377475
      682.0000000000     5459.1190640053       35.7084704745
      684.0000000000     5489.4300315008       34.2893871825
      686.0000000000     5518.1666228191       32.8221793834
      688.0000000000     5545.3158649858       31.3108853891
      690.0000000000     5570.8670817077       29.7595744942
      692.0000000000     5594.8118432528       28.1723315556
      694.0000000000     5617.1439132161       26.5532420356
      696.0000000000     5637.8591924715       24.9063775703
      698.0000000000     5656.9556606106       23.2357821197
      700.0000000000     5674.4333151523       21.5454587460
      702.0000000000     5690.2941088017       19.8393570651
      704.0000000000     5704.5418850259       18.1213614055
      706.0000000000     5717.1823122017       16.3952797056
      708.0000000000     5728.2228165828       14.6648331713
      710.0000000000     5737.6725143208       12.9336467143
      712.0000000000     5745.5421427645       11.2052401804
      714.0000000000     5751.8439912500        9.4830203759
      716.0000000000     5756.5918315840        7.7702738934
      718.0000000000     5759.8008484129        6.0701607329
      720.0000000000     5761.4875696541        4.3857087110
      722.0000000000     5761.6697971635        2.7198086463
      724.0000000000     5760.3665377939        1.0752103038
      726.0000000000     5757.5979349951       -0.5454809190
      728.0000000000     5753.3852010913       -2.1398065885
      730.0000000000     5747.7505503660       -3.7054571379
      732.0000000000     5740.7171330700       -5.2402731051
      734.0000000000     5732.3089704622       -6.7422457341
      736.0000000000     5722.5508909817       -8.2095169719
      738.0000000000     5711.4684676419       -9.6403788939
      740.0000000000     5699.0879567267      -11.0332725910
      742.0000000000     5685.4362378631      -12.3867865530
      744.0000000000     5670.5407555348      -13.6996545843
      746.0000000000     5654.4294620930      -14.9707532864
      748.0000000000     5637.1307623162      -16.1990991433
      750.0000000000     5618.6734595604      -17.3838452447
      752.0000000000     5599.0867035353      -18.5242776828
      754.0000000000     5578.3999397385      -19.6198116555
      756.0000000000     5556.6428605691      -20.6699873118
      758.0000000000     5533.8453581393      -21.6744653695
      760.0000000000     5510.0374787972      -22.6330225404
      762.0000000000     5485.2493793681      -23.5455467901
      764.0000000000     5459.5112851160      -24.4120324642
      766.0000000000     5432.8534494248      -25.2325753092
      768.0000000000     5405.3061151932      -26.0073674123
      770.0000000000     5376.8994779327      -26.7366920894
      772.0000000000     5347.6636505561      -27.4209187417
      774.0000000000     5317.6286298397      -28.0604977057
      776.0000000000     5286.8242645397      -28.6559551166
      778.0000000000     5255.2802251399      -29.2078878049
      780.0000000000     5223.0259752062      -29.7169582440
      782.0000000000     5190.0907443202      -30.1838895659
      784.0000000000     5156.5035025629      -30.6094606596
      786.0000000000     5122.2929365167      -30.9945013658
      788.0000000000     5087.4874267538      -31.3398877812
      790.0000000000     5052.1150267756      -31.6465376818
      792.0000000000     5016.2034433679      -31.9154060765
      794.0000000000     4979.7800183356      -32.1474808984
      796.0000000000     4942.8717115788      -32.3437788412
      798.0000000000     4905.5050854717      -32.5053413470
      800.0000000000     4867.7062905060      -32.6332307506
      802.0000000000     4829.5010521591      -32.7285265840
      804.0000000000     4790.9146589469      -32.7923220442
      806.0000000000     4751.9719516213      -32.8257206265
      808.0000000000     4712.6973134730      -32.8298329246
      810.0000000000     4673.1146616981      -32.8057735978
      812.0000000000     4633.2474397903      -32.7546585053
      814.0000000000     4593.1186109169      -32.6776020064
      816.0000000000     4552.7506522404      -32.5757144256
      818.0000000000     4512.1655501466      -32.4500996796
      820.0000000000     4471.3847963395      -32.3018530644
      822.0000000000     4430.4293847654      -32.1320591998
      824.0000000000     4389.3198093288      -31.9417901260
      826.0000000000     4348.0760623622      -31.7321035513
      828.0000000000     4306.7176338140      -31.5040412439
      830.0000000000     4265.2635111191      -31.2586275657
      832.0000000000     4223.7321797160      -30.9968681423
      834.0000000000     4182.1416241779      -30.7197486645
      836.0000000000     4140.5093299227      -30.4282338170
      838.0000000000     4098.8522854706      -30.1232663282
      840.0000000000     4057.1869852174      -29.8057661372
      842.0000000000     4015.5294326917      -29.4766296717
      844.0000000000     3973.8951442674      -29.1367292319
      846.0000000000     3932.2991533012      -28.7869124758
      848.0000000000     3890.7560146682      -28.4280019995
      850.0000000000     3849.2798096666      -28.0607950086
      852.0000000000     3807.8841512670      -27.6860630742
      854.0000000000     3766.5821896791      -27.3045519697
      856.0000000000     3725.3866182129      -26.9169815826
      858.0000000000     3684.3096794089      -26.5240458973
      860.0000000000     3643.3631714161      -26.1264130423
      862.0000000000     3602.5584545946      -25.7247253999
      864.0000000000     3561.9064583232      -25.3195997715
      866.0000000000     3521.4176879895      -24.9116275956
      868.0000000000     3481.1022321463      -24.5013752131
      870.0000000000     3440.9697698123      -24.0893841773
      872.0000000000     3401.0295779023      -23.6761716035
      874.0000000000     3361.2905387683      -23.2622305549
      876.0000000000     3321.7611478360      -22.8480304609
      878.0000000000     3282.4495213205      -22.4340175652
      880.0000000000     3243.3634040086      -22.0206153995
      882.0000000000     3204.5101770909      -21.6082252797
      884.0000000000     3165.8968660335      -21.1972268230
      886.0000000000     3127.5301484741      -20.7879784808
      888.0000000000     3089.4163621328      -20.3808180872
      890.0000000000     3051.5615127252      -19.9760634191
      892.0000000000     3013.9712818679      -19.5740127651
      894.0000000000     2976.6510349660      -19.1749455034
      896.0000000000     2939.6058290732      -18.7791226836
      898.0000000000     2902.8404207170      -18.3867876132
      900.0000000000     2866.3592736788      -17.9981664445
      902.0000000000     2830.1665667228      -17.6134687627
      904.0000000000     2794.2662012659      -17.2328881718
      906.0000000000     2758.6618089818      -16.8566028779
      908.0000000000     2723.3567593339      -16.4847762680
      910.0000000000     2688.3541670304      -16.1175574838
      912.0000000000     2653.6568993966      -15.7550819887
      914.0000000000     2619.2675836599      -15.3974721273
      916.0000000000     2585.1886141423      -15.0448376771
      918.0000000000     2551.4221593574      -14.6972763904
      920.0000000000     2517.9701690071      -14.3548745269
      922.0000000000     2484.8343808754      -14.0177073753
      924.0000000000     2452.0163276160      -13.6858397643
      926.0000000000     2419.5173434310      -13.3593265623
      928.0000000000     2387.3385706385      -13.0382131646
      930.0000000000     2355.4809661268      -12.7225359687
      932.0000000000     2323.9453076938      -12.4123228372
      934.0000000000     2292.7322002693      -12.1075935481
      936.0000000000     2261.8420820199      -11.8083602312
      938.0000000000     2231.2752303343      -11.5146277928
      940.0000000000     2201.0317676897      -11.2263943268
      942.0000000000     2171.1116673968      -10.9436515117
      944.0000000000     2141.5147592246      -10.6663849961
      946.0000000000     2112.2407349037      -10.3945747699
      948.0000000000     2083.2891535093      -10.1281955227
      950.0000000000     2054.6594467220       -9.8672169894
      952.0000000000     2026.3509239686       -9.6116042832
      954.0000000000     1998.3627774427       -9.3613182149
      956.0000000000     1970.6940870050       -9.1163156012
      958.0000000000     1943.3438249648       -8.8765495595
      960.0000000000     1916.3108607430       -8.6419697910
      962.0000000000     1889.5939654183       -8.4125228519
      964.0000000000     1863.1918161560       -8.1881524131
      966.0000000000     1837.1030005226       -7.9687995080
      968.0000000000     1811.3260206852       -7.7544027700
      970.0000000000     1785.8592974992       -7.5448986582
      972.0000000000     1760.7011744836       -7.3402216732
      974.0000000000     1735.8499216868       -7.1403045622
      976.0000000000     1711.3037394434       -6.9450785142
      978.0000000000     1687.0607620242       -6.7544733455
      980.0000000000     1663.1190611805       -6.5684176756
      982.0000000000     1639.4766495850       -6.3868390942
      984.0000000000     1616.1314841693       -6.2096643190
      986.0000000000     1593.0814693625       -6.0368193450
      988.0000000000     1570.3244602294       -5.8682295860
      990.0000000000     1547.8582655127       -5.7038200074
      992.0000000000     1525.6806505795       -5.5435152515
      994.0000000000     1503.7893402743       -5.3872397558
      996.0000000000     1482.1820216799       -5.2349178635
      998.0000000000     1460.8563467895       -5.0864739278
     1000.0000000000     1439.8099350892       -4.9418324086
     1002.0000000000     1419.0403760556       -4.8009179645
     1004.0000000000     1398.5452315679       -4.6636555366
     1006.0000000000     1378.3220382380       -4.5299704284
     1008.0000000000     1358.3683096597       -4.3997883792
     1010.0000000000     1338.6815385787       -4.2730356318
     1012.0000000000     1319.2591989853       -4.1496389963
     1014.0000000000     1300.0987481325       -4.0295259078
     1016.0000000000     1281.1976284793       -3.9126244801
     1018.0000000000     1262.5532695632       -3.7988635552
     1020.0000000000     1244.1630898020       -3.6881727478
     1022.0000000000     1226.0244982276       -3.5804824864
     1024.0000000000     1208.1348961530       -3.4757240509
     1026.0000000000     1190.4916787745       -3.3738296053
     1028.0000000000     1173.0922367104       -3.2747322286
     1030.0000000000     1155.9339574787       -3.1783659411
     1032.0000000000     1139.0142269144       -3.0846657285
     1034.0000000000     1122.3304305283       -2.9935675629
     1036.0000000000     1105.8799548102       -2.9050084203
     1038.0000000000     1089.6601884754       -2.8189262970
     1040.0000000000     1073.6685236587       -2.7352602220
     1042.0000000000     1057.9023570561       -2.6539502681
     1044.0000000000     1042.3590910159       -2.5749375607
     1046.0000000000     1027.0361345804       -2.4981642839
     1048.0000000000     1011.9309044803       -2.4235736856
     1050.0000000000      997.0408260828       -2.3511100805
     1052.0000000000      982.3633342947       -2.2807188509
     1054.0000000000      967.8958744221       -2.2123464468
     1056.0000000000      953.6359029881       -2.1459403838
     1058.0000000000      939.5808885089       -2.0814492404
     1060.0000000000      925.7283122317       -2.0188226532
     1062.0000000000      912.0756688328       -1.9580113115
     1064.0000000000      898.6204670796       -1.8989669507
     1066.0000000000      885.3602304564       -1.8416423450
     1068.0000000000      872.2924977553       -1.7859912982
     1070.0000000000      859.4148236341       -1.7319686349
     1072.0000000000      846.7247791407       -1.6795301902
     1074.0000000000      834.2199522074       -1.6286327987
     1076.0000000000      821.8979481139       -1.5792342833
     1078.0000000000      809.7563899216       -1.5312934430
     1080.0000000000      797.7929188796       -1.4847700402
     1082.0000000000      786.0051948031       -1.4396247880
     1084.0000000000      774.3908964259       -1.3958193364
     1086.0000000000      762.9477217274       -1.3533162588
     1088.0000000000      751.6733882352       -1.3120790376
     1090.0000000000      740.5656333044       -1.2720720499
     1092.0000000000      729.6222143734       -1.2332605529
     1094.0000000000      718.8409091992       -1.1956106690
     1096.0000000000      708.2195160703       -1.1590893707
     1098.0000000000      697.7558540007       -1.1236644656
     1100.0000000000      687.4477629033       -1.0893045812
     1102.0000000000      677.2931037455       -1.0559791493
     1104.0000000000      667.2897586865       -1.0236583909
     1106.0000000000      657.4356311974       -0.9923133008
     1108.0000000000      647.7286461647       -0.9619156322
     1110.0000000000      638.1667499782       -0.9324378813
     1112.0000000000      628.7479106035       -0.9038532719
     1114.0000000000      619.4701176399       -0.8761357406
     1116.0000000000      610.3313823644       -0.8492599213
     1118.0000000000      601.3297377624       -0.8232011301
     1120.0000000000      592.4632385458       -0.7979353506
     1122.0000000000      583.7299611580       -0.7734392191
     1124.0000000000      575.1280037684       -0.7496900097
     1126.0000000000      566.6554862553       -0.7266656201
     1128.0000000000      558.3105501773       -0.7043445570
     1130.0000000000      550.0913587363       -0.6827059220
     1132.0000000000      541.9960967290       -0.6617293977
     1134.0000000000      534.0229704902       -0.6413952338
     1136.0000000000      526.1702078275       -0.6216842336
     1138.0000000000      518.4360579467       -0.6025777403
     1140.0000000000      510.8187913702       -0.5840576243
     1142.0000000000      503.3166998475       -0.5661062695
     1144.0000000000      495.9280962583       -0.5487065612
     1146.0000000000      488.6513145098       -0.5318418731
     1148.0000000000      481.4847094259       -0.5154960552
     1150.0000000000      474.4266566323       -0.4996534213
     1152.0000000000      467.4755524347       -0.4842987377
     1154.0000000000      460.6298136917       -0.4694172107
     1156.0000000000      453.8878776829       -0.4549944761
     1158.0000000000      447.2482019723       -0.4410165870
     1160.0000000000      440.7092642672       -0.4274700036
     1162.0000000000      434.2695622724       -0.4143415817
     1164.0000000000      427.9276135412       -0.4016185629
     1166.0000000000      421.6819553225       -0.3892885634
     1168.0000000000      415.5311444042       -0.3773395648
     1170.0000000000      409.4737569536       -0.3657599034
     1172.0000000000      403.5083883554       -0.3545382610
     1174.0000000000      397.6336530459       -0.3436636553
     1176.0000000000      391.8481843460       -0.3331254306
     1178.0000000000      386.1506342906       -0.3229132488
     1180.0000000000      380.5396734570       -0.3130170807
     1182.0000000000      375.0139907910       -0.3034271971
     1184.0000000000      369.5722934310       -0.2941341607
     1186.0000000000      364.2133065308       -0.2851288177
     1188.0000000000      358.9357730816       -0.2764022898
     1190.0000000000      353.7384537314       -0.2679459665
     1192.0000000000      348.6201266051       -0.2597514972
     1194.0000000000      343.5795871221       -0.2518107843
     1196.0000000000      338.6156478141       -0.2441159753
     1198.0000000000      333.7271381422       -0.2366594561
     1200.0000000000      328.9129043131       -0.2294338443
     1202.0000000000      324.1718090951       -0.2224319821
     1204.0000000000      319.5027316341       -0.2156469298
     1206.0000000000      314.9045672691       -0.2090719599
     1208.0000000000      310.3762273478       -0.2027005503
     1210.0000000000      305.9166390425       -0.1965263787
     1212.0000000000      301.5247451659       -0.1905433165
     1214.0000000000      297.1995039869       -0.1847454233
     1216.0000000000      292.9398890476       -0.1791269411
     1218.0000000000      288.7448889800       -0.1736822890
     1220.0000000000      284.6135073232       -0.1684060582
     1222.0000000000      280.5447623419       -0.1632930062
     1224.0000000000      276.5376868446       -0.1583380526
     1226.0000000000      272.5913280034       -0.1535362738
     1228.0000000000      268.7047471743       -0.1488828984
     1230.0000000000      264.8770197179       -0.1443733027
     1232.0000000000      261.1072348216       -0.1400030063
     1234.0000000000      257.3944953228       -0.1357676674
     1236.0000000000      253.7379175326       -0.1316630792
     1238.0000000000      250.1366310611       -0.1276851653
     1240.0000000000      246.5897786437       -0.1238299761
     1242.0000000000      243.0965159680       -0.1200936846
     1244.0000000000      239.6560115030       -0.1164725831
     1246.0000000000      236.2674463285       -0.1129630793
     1248.0000000000      232.9300139665       -0.1095616927
     1250.0000000000      229.6429202133       -0.1062650513
     1252.0000000000      226.4053829735       -0.1030698885
     1254.0000000000      223.2166320951       -0.0999730393
     1256.0000000000      220.0759092059       -0.0969714377
     1258.0000000000      216.9824675515       -0.0940621136
     1260.0000000000      213.9355718348       -0.0912421896
     1262.0000000000      210.9344980566       -0.0885088782
     1264.0000000000      207.9785333583       -0.0858594791
     1266.0000000000      205.0669758653       -0.0832913767
     1268.0000000000      202.1991345325       -0.0808020371
     1270.0000000000      199.3743289914       -0.0783890058
     1272.0000000000      196.5918893983       -0.0760499052
     1274.0000000000      193.8511562841       -0.0737824321
     1276.0000000000      191.1514804060       -0.0715843557
     1278.0000000000      188.4922226008       -0.0694535149
     1280.0000000000      185.8727536389       -0.0673878165
     1282.0000000000      183.2924540814       -0.0653852329
     1284.0000000000      180.7507141372       -0.0634438002
     1286.0000000000      178.2469335226       -0.0615616160
     1288.0000000000      175.7805213226       -0.0597368377
     1290.0000000000      173.3508958529       -0.0579676804
     1292.0000000000      170.9574845246       -0.0562524155
     1294.0000000000      168.5997237098       -0.0545893682
     1296.0000000000      166.2770586087       -0.0529769168
     1298.0000000000      163.9889431189       -0.0514134901
     1300.0000000000      161.7348397055       -0.0498975665
     1302.0000000000      159.5142192737       -0.0484276719
     1304.0000000000      157.3265610420       -0.0470023789
     1306.0000000000      155.1713524175       -0.0456203045
     1308.0000000000      153.0480888729       -0.0442801093
     1310.0000000000      150.9562738248       -0.0429804960
     1312.0000000000      148.8954185133       -0.0417202079
     1314.0000000000      146.8650418838       -0.0404980279
     1316.0000000000      144.8646704698       -0.0393127769
     1318.0000000000      142.8938382771       -0.0381633130
     1320.0000000000      140.9520866705       -0.0370485300
     1322.0000000000      139.0389642605       -0.0359673564
     1324.0000000000      137.1540267928       -0.0349187546
     1326.0000000000      135.2968370386       -0.0339017190
     1328.0000000000      133.4669646867       -0.0329152761
     1330.0000000000      131.6639862366       -0.0319584826
     1332.0000000000      129.8874848937       -0.0310304248
     1334.0000000000      128.1370504653       -0.0301302177
     1336.0000000000      126.4122792587       -0.0292570039
     1338.0000000000      124.7127739798       -0.0284099532
     1340.0000000000      123.0381436343       -0.0275882609
     1342.0000000000      121.3880034290       -0.0267911480
     1344.0000000000      119.7619746757       -0.0260178594
     1346.0000000000      118.1596846953       -0.0252676640
     1348.0000000000      116.5807667243       -0.0245398534
     1350.0000000000      115.0248598218       -0.0238337413
     1352.0000000000      113.4916087786       -0.0231486631
     1354.0000000000      111.9806640268       -0.0224839746
     1356.0000000000      110.4916815512       -0.0218390521
     1358.0000000000      109.0243228022       -0.0212132910
     1360.0000000000      107.5782546093       -0.0206061059
     1362.0000000000      106.1531490961       -0.0200169295
     1364.0000000000      104.7486835972       -0.0194452122
     1366.0000000000      103.3645405753       -0.0188904216
     1368.0000000000      102.0004075402       -0.0183520417
     1370.0000000000      100.6559769686       -0.0178295729
     1372.0000000000       99.3309462258       -0.0173225309
     1374.0000000000       98.0250174874       -0.0168304464
     1376.0000000000       96.7378976633       -0.0163528651
     1378.0000000000       95.4692983223       -0.0158893463
     1380.0000000000       94.2189356175       -0.0154394635
     1382.0000000000       92.9865302138       -0.0150028030
     1384.0000000000       91.7718072156       -0.0145789642
     1386.0000000000       90.5744960961       -0.0141675589
     1388.0000000000       89.3943306272       -0.0137682109
     1390.0000000000       88.2310488110       -0.0133805557
     1392.0000000000       87.0843928121       -0.0130042400
     1394.0000000000       85.9541088909       -0.0126389216
     1396.0000000000       84.8399473378       -0.0122842686
     1398.0000000000       83.7416624090       -0.0119399598
     1400.0000000000       82.6590122624       -0.0116056835
     1402.0000000000       81.5917588954       -0.0112811379
     1404.0000000000       80.5396680829       -0.0109660304
     1406.0000000000       79.5025093165       -0.0106600775
     1408.0000000000       78.4800557454       -0.0103630043
     1410.0000000000       77.4720841166       -0.0100745445
     1412.0000000000       76.4783747177       -0.0097944401
     1414.0000000000       75.4987113199       -0.0095224407
     1416.0000000000       74.5328811211       -0.0092583039
     1418.0000000000       73.5806746917       -0.0090017947
     1420.0000000000       72.6418859195       -0.0087526853
     1422.0000000000       71.7163119565       -0.0085107548
     1424.0000000000       70.8037531661       -0.0082757892
     1426.0000000000       69.9040130714       -0.0080475809
     1428.0000000000       69.0168983041       -0.0078259289
     1430.0000000000       68.1422185541       -0.0076106382
     1432.0000000000       67.2797865207       -0.0074015198
     1434.0000000000       66.4294178632       -0.0071983904
     1436.0000000000       65.5909311536       -0.0070010724
     1438.0000000000       64.7641478293       -0.0068093937
     1440.0000000000       63.9488921467       -0.0066231871
     1442.0000000000       63.1449911359       -0.0064422909
     1444.0000000000       62.3522745554       -0.0062665482
     1446.0000000000       61.5705748485       -0.0060958067
     1448.0000000000       60.7997270992       -0.0059299190
     1450.0000000000       60.0395689901       -0.0057687419
     1452.0000000000       59.2899407599       -0.0056121369
     1454.0000000000       58.5506851622       -0.0054599693
     1456.0000000000       57.8216474249       -0.0053121088
     1458.0000000000       57.1026752099       -0.0051684289
     1460.0000000000       56.3936185737       -0.0050288070
     1462.0000000000       55.6943299291       -0.0048931242
     1464.0000000000       55.0046640063       -0.0047612651
     1466.0000000000       54.3244778160       -0.0046331179
     1468.0000000000       53.6536306123       -0.0045085740
     1470.0000000000       52.9919838561       -0.0043875284
     1472.0000000000       52.3394011798       -0.0042698790
     1474.0000000000       51.6957483518       -0.0041555268
     1476.0000000000       51.0608932423       -0.0040443759
     1478.0000000000       50.4347057889       -0.0039363331
     1480.0000000000       49.8170579632       -0.0038313081
     1482.0000000000       49.2078237382       -0.0037292134
     1484.0000000000       48.6068790556       -0.0036299641
     1486.0000000000       48.0141017938       -0.0035334776
     1488.0000000000       47.4293717372       -0.0034396740
     1490.0000000000       46.8525705448       -0.0033484758
     1492.0000000000       46.2835817199       -0.0032598077
     1494.0000000000       45.7222905808       -0.0031735968
     1496.0000000000       45.1685842306       -0.0030897722
     1498.0000000000       44.6223515294       -0.0030082652
     1500.0000000000       44.0834830648       -0.0029290092
     1502.0000000000       43.5518711251       -0.0028519394
     1504.0000000000       43.0274096707       -0.0027769932
     1506.0000000000       42.5099943081       -0.0027041096
     1508.0000000000       41.9995222627       -0.0026332295
     1510.0000000000       41.4958923528       -0.0025642957
     1512.0000000000       40.9990049640       -0.0024972524
     1514.0000000000       40.5087620240       -0.0024320457
     1516.0000000000       40.0250669774       -0.0023686232
     1518.0000000000       39.5478247616       -0.0023069341
     1520.0000000000       39.0769417823       -0.0022469290
     1522.0000000000       38.6123258903       -0.0021885600
     1524.0000000000       38.1538863582       -0.0021317806
     1526.0000000000       37.7015338570       -0.0020765458
     1528.0000000000       37.2551804341       -0.0020228118
     1530.0000000000       36.8147394909       -0.0019705360
     1532.0000000000       36.3801257612       -0.0019196772
     1534.0000000000       35.9512552896       -0.0018701953
     1536.0000000000       35.5280454106       -0.0018220516
     1538.0000000000       35.1104147275       -0.0017752082
     1540.0000000000       34.6982830925       -0.0017296286
     1542.0000000000       34.2915715866       -0.0016852772
     1544.0000000000       33.8902024993       -0.0016421194
     1546.0000000000       33.4940993100       -0.0016001218
     1548.0000000000       33.1031866683       -0.0015592518
     1550.0000000000       32.7173903756       -0.0015194778
     1552.0000000000       32.3366373666       -0.0014807692
     1554.0000000000       31.9608556909       -0.0014430961
     1556.0000000000       31.5899744956       -0.0014064297
     1558.0000000000       31.2239240072       -0.0013707419
     1560.0000000000       30.8626355148       -0.0013360054
     1562.0000000000       30.5060413529       -0.0013021937
     1564.0000000000       30.1540748846       -0.0012692812
     1566.0000000000       29.8066704854       -0.0012372428
     1568.0000000000       29.4637635271       -0.0012060543
     1570.0000000000       29.1252903614       -0.0011756922
     1572.0000000000       28.7911883049       -0.0011461336
     1574.0000000000       28.4613956232       -0.0011173562
     1576.0000000000       28.1358515163       -0.0010893385
     1578.0000000000       27.8144961032       -0.0010620596
     1580.0000000000       27.4972704076       -0.0010354990
     1582.0000000000       27.1841163435       -0.0010096371
     1584.0000000000       26.8749767009       -0.0009844545
     1586.0000000000       26.5697951320       -0.0009599327
     1588.0000000000       26.2685161375       -0.0009360535
     1590.0000000000       25.9710850529       -0.0009127993
     1592.0000000000       25.6774480357       -0.0008901531
     1594.0000000000       25.3875520521       -0.0008680981
     1596.0000000000       25.1013448641       -0.0008466182
     1598.0000000000       24.8187750171       -0.0008256978
     1600.0000000000       24.5397918275       -0.0008053215
     1602.0000000000       24.2643453704       -0.0007854747
     1604.0000000000       23.9923864674       -0.0007661429
     1606.0000000000       23.7238666754       -0.0007473121
     1608.0000000000       23.4587382745       -0.0007289687
     1610.0000000000       23.1969542566       -0.0007110995
     1612.0000000000       22.9384683146       -0.0006936918
     1614.0000000000       22.6832348307       -0.0006767329
     1616.0000000000       22.4312088664       -0.0006602108
     1618.0000000000       22.1823461508       -0.0006441138
     1620.0000000000       21.9366030709       -0.0006284303
     1622.0000000000       21.6939366610       -0.0006131493
     1624.0000000000       21.4543045924       -0.0005982599
     1626.0000000000       21.2176651637       -0.0005837516
     1628.0000000000       20.9839772905       -0.0005696142
     1630.0000000000       20.7532004962       -0.0005558377
     1632.0000000000       20.5252949023       -0.0005424126
     1634.0000000000       20.3002212189       -0.0005293293
     1636.0000000000       20.0779407357       -0.0005165789
     1638.0000000000       19.8584153129       -0.0005041524
     1640.0000000000       19.6416073720       -0.0004920412
     1642.0000000000       19.4274798877       -0.0004802369
     1644.0000000000       19.2159963783       -0.0004687313
     1646.0000000000       19.0071208983       -0.0004575166
     1648.0000000000       18.8008180293       -0.0004465850
     1650.0000000000       18.5970528718       -0.0004359290
     1652.0000000000       18.3957910376       -0.0004255413
     1654.0000000000       18.1969986417       -0.0004154149
     1656.0000000000       18.0006422940       -0.0004055429
     1658.0000000000       17.8066890923       -0.0003959185
     1660.0000000000       17.6151066142       -0.0003865353
     1662.0000000000       17.4258629101       -0.0003773868
     1664.0000000000       17.2389264956       -0.0003684670
     1666.0000000000       17.0542663442       -0.0003597699
     1668.0000000000       16.8718518805       -0.0003512895
     1670.0000000000       16.6916529732       -0.0003430203
     1672.0000000000       16.5136399279       -0.0003349567
     1674.0000000000       16.3377834809       -0.0003270933
     1676.0000000000       16.1640547920       -0.0003194250
     1678.0000000000       15.9924254384       -0.0003119466
     1680.0000000000       15.8228674080       -0.0003046533
     1682.0000000000       15.6553530932       -0.0002975401
     1684.0000000000       15.4898552848       -0.0002906025
     1686.0000000000       15.3263471656       -0.0002838358
     1688.0000000000       15.1648023047       -0.0002772357
     1690.0000000000       15.0051946511       -0.0002707979
     1692.0000000000       14.8474985285       -0.0002645181
     1694.0000000000       14.6916886291       -0.0002583923
     1696.0000000000       14.5377400081       -0.0002524165
     1698.0000000000       14.3856280782       -0.0002465868
     1700.0000000000       14.2353286040       -0.0002408996
     1702.0000000000       14.0868176969       -0.0002353511
     1704.0000000000       13.9400718094       -0.0002299377
     1706.0000000000       13.7950677304       -0.0002246561
     1708.0000000000       13.6517825795       -0.0002195029
     1710.0000000000       13.5101938025       -0.0002144747
     1712.0000000000       13.3702791661       -0.0002095684
     1714.0000000000       13.2320167531       -0.0002047809
     1716.0000000000       13.0953849579       -0.0002001092
     1718.0000000000       12.9603624812       -0.0001955502
     1720.0000000000       12.8269283258       -0.0001911012
     1722.0000000000       12.6950617919       -0.0001867593
     1724.0000000000       12.5647424725       -0.0001825219
     1726.0000000000       12.4359502492       -0.0001783863
     1728.0000000000       12.3086652876       -0.0001743499
     1730.0000000000       12.1828680333       -0.0001704102
     1732.0000000000       12.0585392072       -0.0001665649
     1734.0000000000       11.9356598018       -0.0001628114
     1736.0000000000       11.8142110771       -0.0001591475
     1738.0000000000       11.6941745562       -0.0001555709
     1740.0000000000       11.5755320216       -0.0001520795
     1742.0000000000       11.4582655115       -0.0001486712
     1744.0000000000       11.3423573155       -0.0001453437
     1746.0000000000       11.2277899712       -0.0001420952
     1748.0000000000       11.1145462603       -0.0001389237
     1750.0000000000       11.0026092051       -0.0001358271
     1752.0000000000       10.8919620646       -0.0001328037
     1754.0000000000       10.7825883315       -0.0001298517
     1756.0000000000       10.6744717281       -0.0001269692
     1758.0000000000       10.5675962032       -0.0001241546
     1760.0000000000       10.4619459288       -0.0001214061
     1762.0000000000       10.3575052965       -0.0001187221
     1764.0000000000       10.2542589146       -0.0001161011
     1766.0000000000       10.1521916044       -0.0001135414
     1768.0000000000       10.0512883975       -0.0001110416
     1770.0000000000        9.9515345325       -0.0001086002
     1772.0000000000        9.8529154517       -0.0001062157
     1774.0000000000        9.7554167985       -0.0001038867
     1776.0000000000        9.6590244142       -0.0001016120
     1778.0000000000        9.5637243349       -0.0000993901
     1780.0000000000        9.4695027891       -0.0000972197
     1782.0000000000        9.3763461943       -0.0000950996
     1784.0000000000        9.2842411547       -0.0000930287
     1786.0000000000        9.1931744582       -0.0000910055
     1788.0000000000        9.1031330735       -0.0000890291
     1790.0000000000        9.0141041480       -0.0000870982
     1792.0000000000        8.9260750047       -0.0000852118
     1794.0000000000        8.8390331396       -0.0000833688
     1796.0000000000        8.7529662197       -0.0000815681
     1798.0000000000        8.6678620797       -0.0000798087
     1800.0000000000        8.5837087202       -0.0000780897
     1802.0000000000        8.5004943051       -0.0000764099
     1804.0000000000        8.4182071591       -0.0000747685
     1806.0000000000        8.3368357652       -0.0000731646
     1808.0000000000        8.2563687628       -0.0000715972
     1810.0000000000        8.1767949452       -0.0000700655
     1812.0000000000        8.0981032572       -0.0000685686
     1814.0000000000        8.0202827934       -0.0000671057
     1816.0000000000        7.9433227953       -0.0000656760
     1818.0000000000        7.8672126499       -0.0000642786
     1820.0000000000        7.7919418868       -0.0000629128
     1822.0000000000        7.7175001771       -0.0000615779
     1824.0000000000        7.6438773305       -0.0000602731
     1826.0000000000        7.5710632937       -0.0000589976
     1828.0000000000        7.4990481482       -0.0000577509
     1830.0000000000        7.4278221087       -0.0000565322
     1832.0000000000        7.3573755209       -0.0000553408
     1834.0000000000        7.2876988596       -0.0000541761
     1836.0000000000        7.2187827270       -0.0000530375
     1838.0000000000        7.1506178508       -0.0000519244
     1840.0000000000        7.0831950822       -0.0000508361
     1842.0000000000        7.0165053945       -0.0000497720
     1844.0000000000        6.9505398812       -0.0000487317
     1846.0000000000        6.8852897539       -0.0000477145
     1848.0000000000        6.8207463414       -0.0000467198
     1850.0000000000        6.7569010871       -0.0000457473
     1852.0000000000        6.6937455481       -0.0000447962
     1854.0000000000        6.6312713932       -0.0000438662
     1856.0000000000        6.5694704015       -0.0000429568
     1858.0000000000        6.5083344605       -0.0000420674
     1860.0000000000        6.4478555651       -0.0000411977
     1862.0000000000        6.3880258155       -0.0000403470
     1864.0000000000        6.3288374161       -0.0000395151
     1866.0000000000        6.2702826737       -0.0000387014
     1868.0000000000        6.2123539964       -0.0000379056
     1870.0000000000        6.1550438920       -0.0000371272
     1872.0000000000        6.0983449664       -0.0000363658
     1874.0000000000        6.0422499225       -0.0000356211
     1876.0000000000        5.9867515588       -0.0000348926
     1878.0000000000        5.9318427677       -0.0000341799
     1880.0000000000        5.8775165347       -0.0000334828
     1882.0000000000        5.8237659367       -0.0000328008
     1884.0000000000        5.7705841408       -0.0000321336
     1886.0000000000        5.7179644032       -0.0000314809
     1888.0000000000        5.6659000677       -0.0000308423
     1890.0000000000        5.6143845647       -0.0000302175
     1892.0000000000        5.5634114097       -0.0000296062
     1894.0000000000        5.5129742023       -0.0000290080
     1896.0000000000        5.4630666252       -0.0000284228
     1898.0000000000        5.4136824426       -0.0000278501
     1900.0000000000        5.3648154995       -0.0000272898
     1902.0000000000        5.3164597201       -0.0000267414
     1904.0000000000        5.2686091073       -0.0000262048
     1906.0000000000        5.2212577409       -0.0000256797
     1908.0000000000        5.1743997772       -0.0000251658
     1910.0000000000        5.1280294474       -0.0000246629
     1912.0000000000        5.0821410570       -0.0000241706
     1914.0000000000        5.0367289843       -0.0000236889
     1916.0000000000        4.9917876799       -0.0000232174
     1918.0000000000        4.9473116652       -0.0000227559
     1920.0000000000        4.9032955320       -0.0000223042
     1922.0000000000        4.8597339408       -0.0000218621
     1924.0000000000        4.8166216204       -0.0000214293
     1926.0000000000        4.7739533669       -0.0000210056
     1928.0000000000        4.7317240426       -0.0000205909
     1930.0000000000        4.6899285750       -0.0000201850
     1932.0000000000        4.6485619564       -0.0000197875
     1934.0000000000        4.6076192422       -0.0000193984
     1936.0000000000        4.5670955509       -0.0000190175
     1938.0000000000        4.5269860627       -0.0000186446
     1940.0000000000        4.4872860187       -0.0000182795
     1942.0000000000        4.4479907202       -0.0000179220
     1944.0000000000        4.4090955279       -0.0000175720
     1946.0000000000        4.3705958610       -0.0000172292
     1948.0000000000        4.3324871963       -0.0000168936
     1950.0000000000        4.2947650676       -0.0000165650
     1952.0000000000        4.2574250650       -0.0000162433
     1954.0000000000        4.2204628336       -0.0000159282
     1956.0000000000        4.1838740736       -0.0000156196
     1958.0000000000        4.1476545387       -0.0000153174
     1960.0000000000        4.1118000361       -0.0000150214
     1962.0000000000        4.0763064251       -0.0000147316
     1964.0000000000        4.0411696170       -0.0000144477
     1966.0000000000        4.0063855739       -0.0000141697
     1968.0000000000        3.9719503085       -0.0000138974
     1970.0000000000        3.9378598829       -0.0000136307
     1972.0000000000        3.9041104083       -0.0000133695
     1974.0000000000        3.8706980442       -0.0000131136
     1976.0000000000        3.8376189979       -0.0000128629
     1978.0000000000        3.8048695234       -0.0000126174
     1980.0000000000        3.7724459215       -0.0000123768
     1982.0000000000        3.7403445384       -0.0000121412
     1984.0000000000        3.7085617658       -0.0000119104
     1986.0000000000        3.6770940398       -0.0000116843
     1988.0000000000        3.6459378404       -0.0000114627
     1990.0000000000        3.6150896909       -0.0000112457
     1992.0000000000        3.5845461577       -0.0000110330
     1994.0000000000        3.5543038492       -0.0000108246
     1996.0000000000        3.5243594153       -0.0000106205
     1998.0000000000        3.4947095474       -0.0000104205
