# Supplementary material for: Breaking the 1250 nm Barrier: A Computational Approach to Light Upconversion via Triplet–Triplet Annihilation in the Silica Telecom Band
Source: ACS Appl Energy Mater. 2026 Feb 12;9(4):2398–411. doi: 10.1021/acsaem.5c04014 (PMC12934551; doi:10.1021/acsaem.5c04014)
Supplement: Supplementary file 2 [file ae5c04014_si_002.zip › xyz-TTA-NIRII-Journal-2025/b3lyp-d3/monomer/opt-s0-ch2cl2/uv-abs-opt-s0-ch2cl2/tetracene-dat-td-ub3lyp-uv-abs-s0-ch2cl2.txt]

# UV-Vis Spectrum
# X-Axis:  Wavelength (nm)
# Y-Axis:  &epsilon;
# Y-Axis2: Oscillator Strength

# Peak information
#                  X                   Y                  Y2
#    1050.5000000000        0.0000000000        0.0000000000
#     547.2200000000        0.0392000000   337357.6813271205
#     506.7500000000        0.0000000000        0.0000000000
#     496.8500000000        0.0000000000        0.0000000000
#     450.7500000000        0.0000000000        0.0000000000
#     434.0100000000        0.0007000000     6024.2443094129
#     366.0600000000        0.0071000000    61103.0494240448
#     365.4300000000        0.2994000000  2576655.3517688750
#     365.3400000000        0.0000000000        0.0000000000
#     342.6500000000        0.0000000000        0.0000000000
#     335.9300000000        0.0000000000        0.0000000000
#     313.4900000000        0.0000000000        0.0000000000
#     309.4800000000        0.0000000000        0.0000000000
#     295.4300000000        0.0157000000   135115.1937968314
#     289.6800000000        0.0000000000        0.0000000000
#     285.3900000000        0.0000000000        0.0000000000
#     279.5100000000        2.2761000000 19588260.6752208956
#     277.9200000000        0.0023000000    19793.9455880708
#     275.0900000000        0.0000000000        0.0000000000
#     266.4900000000        0.0000000000        0.0000000000
#     259.9400000000        0.0000000000        0.0000000000
#     256.1600000000        0.0000000000        0.0000000000
#     255.7300000000        0.0000000000        0.0000000000
#     255.3800000000        0.0458000000   394157.6991015848
#     253.0900000000        0.0000000000        0.0000000000
#     251.8100000000        0.0000000000        0.0000000000
#     245.8200000000        0.0004000000     3442.4253196645
#     243.9800000000        0.0061000000    52496.9861248836
#     243.1300000000        0.0000000000        0.0000000000
#     241.1200000000        0.0000000000        0.0000000000
#     239.5700000000        0.2316000000  1993164.2600857427
#     232.7700000000        0.0000000000        0.0000000000
#     230.1500000000        0.0000000000        0.0000000000
#     229.6100000000        0.0008000000     6884.8506393290
#     228.1700000000        0.0006000000     5163.6379794967
#     226.8800000000        0.0000000000        0.0000000000
#     225.5500000000        0.0000000000        0.0000000000
#     225.5500000000        0.0000000000        0.0000000000
#     222.2500000000        0.0000000000        0.0000000000
#     221.6800000000        0.0000000000        0.0000000000
#     220.1400000000        0.0194000000   166957.6280037281
#     216.9700000000        0.0000000000        0.0000000000
#     215.7000000000        0.2803000000  2412279.5427548951
#     215.5100000000        0.0000000000        0.0000000000
#     212.1300000000        0.0033000000    28400.0088872321
#     210.3400000000        0.0000000000        0.0000000000
#     209.6100000000        0.0000000000        0.0000000000
#     207.8300000000        0.0000000000        0.0000000000
#     206.0900000000        0.0000000000        0.0000000000
#     205.9000000000        0.0000000000        0.0000000000
#     203.0800000000        0.0002000000     1721.2126598322
#     203.0400000000        0.0127000000   109297.0038993477
#     201.7500000000        0.0345000000   296909.1838210627
#     197.2100000000        0.0817000000   703115.3715414731
#     197.0200000000        0.0000000000        0.0000000000
#     196.1200000000        0.0143000000   123066.7051780057
#     192.3200000000        0.0000000000        0.0000000000
#     192.1900000000        0.0000000000        0.0000000000
#     191.8900000000        0.0243000000   209127.3381696181
#     191.6800000000        0.0000000000        0.0000000000
#     191.2800000000        0.0003000000     2581.8189897484
#     191.2100000000        0.0000000000        0.0000000000
#     190.9600000000        0.0011000000     9466.6696290774
#     190.5800000000        0.0000000000        0.0000000000
#     189.4900000000        0.0000000000        0.0000000000
#     189.0900000000        0.0000000000        0.0000000000
#     188.8800000000        0.0000000000        0.0000000000
#     188.6900000000        0.0000000000        0.0000000000
#     187.5600000000        0.0043000000    37006.0721863933
#     186.5400000000        0.0000000000        0.0000000000
#     185.2600000000        0.0000000000        0.0000000000
#     185.1600000000        0.0000000000        0.0000000000
#     184.8600000000        0.0000000000        0.0000000000
#     184.3700000000        0.0000000000        0.0000000000
#     184.2200000000        0.0000000000        0.0000000000
#     184.1000000000        0.0422000000   363175.8712246043
#     183.7200000000        0.0000000000        0.0000000000
#     183.4800000000        0.0003000000     2581.8189897484
#     183.2700000000        0.0324000000   278836.4508928241
#     183.0700000000        0.0000000000        0.0000000000
#     181.9400000000        0.0000000000        0.0000000000
#     181.6700000000        0.0000000000        0.0000000000
#     181.0000000000        0.0021000000    18072.7329282386
#     179.8000000000        0.0003000000     2581.8189897484
#     179.3900000000        0.0000000000        0.0000000000
#     178.0700000000        0.0000000000        0.0000000000
#     176.7200000000        0.0032000000    27539.4025573160
#     174.9900000000        0.0000000000        0.0000000000
#     173.5700000000        0.0000000000        0.0000000000
#     173.5400000000        0.0031000000    26678.7962273998
#     172.1100000000        0.0000000000        0.0000000000
#     171.9800000000        0.0282000000   242690.9850363469
#     171.2100000000        0.0000000000        0.0000000000
#     170.5300000000        0.0000000000        0.0000000000
#     169.7500000000        0.2260000000  1944970.3056104397
#     169.5400000000        0.0000000000        0.0000000000
#     169.4100000000        0.0000000000        0.0000000000
#     169.1900000000        0.0000000000        0.0000000000
#     168.7900000000        0.0000000000        0.0000000000
#     168.7100000000        0.0000000000        0.0000000000

# Spectra
#                  X                   Y               DY/DX
        0.0000000000        0.0000000000        0.0000000000
        2.0000000000        0.0000000000        0.0000000000
        4.0000000000        0.0000000000        0.0000000000
        6.0000000000        0.0000000000        0.0000000000
        8.0000000000        0.0000000000        0.0000000000
       10.0000000000        0.0000000000        0.0000000000
       12.0000000000        0.0000000000        0.0000000000
       14.0000000000        0.0000000000        0.0000000000
       16.0000000000        0.0000000000        0.0000000000
       18.0000000000        0.0000000000        0.0000000000
       20.0000000000        0.0000000000        0.0000000000
       22.0000000000        0.0000000000        0.0000000000
       24.0000000000        0.0000000000        0.0000000000
       26.0000000000        0.0000000000        0.0000000000
       28.0000000000        0.0000000000        0.0000000000
       30.0000000000        0.0000000000        0.0000000000
       32.0000000000        0.0000000000        0.0000000000
       34.0000000000        0.0000000000        0.0000000000
       36.0000000000        0.0000000000        0.0000000000
       38.0000000000        0.0000000000        0.0000000000
       40.0000000000        0.0000000000        0.0000000000
       42.0000000000        0.0000000000        0.0000000000
       44.0000000000        0.0000000000        0.0000000000
       46.0000000000        0.0000000000        0.0000000000
       48.0000000000        0.0000000000        0.0000000000
       50.0000000000        0.0000000000        0.0000000000
       52.0000000000        0.0000000000        0.0000000000
       54.0000000000        0.0000000000        0.0000000000
       56.0000000000        0.0000000000        0.0000000000
       58.0000000000        0.0000000000        0.0000000000
       60.0000000000        0.0000000000        0.0000000000
       62.0000000000        0.0000000000        0.0000000000
       64.0000000000        0.0000000000        0.0000000000
       66.0000000000        0.0000000000        0.0000000000
       68.0000000000        0.0000000000        0.0000000000
       70.0000000000        0.0000000000        0.0000000000
       72.0000000000        0.0000000000        0.0000000000
       74.0000000000        0.0000000000        0.0000000000
       76.0000000000        0.0000000000        0.0000000000
       78.0000000000        0.0000000000        0.0000000000
       80.0000000000        0.0000000000        0.0000000000
       82.0000000000        0.0000000000        0.0000000000
       84.0000000000        0.0000000000        0.0000000000
       86.0000000000        0.0000000000        0.0000000000
       88.0000000000        0.0000000000        0.0000000000
       90.0000000000        0.0000000000        0.0000000000
       92.0000000000        0.0000000000        0.0000000000
       94.0000000000        0.0000000000        0.0000000000
       96.0000000000        0.0000000000        0.0000000000
       98.0000000000        0.0000000000        0.0000000000
      100.0000000000        0.0000000000        0.0000000000
      102.0000000000        0.0000000000        0.0000000000
      104.0000000000        0.0000000000        0.0000000000
      106.0000000000        0.0000000000        0.0000000000
      108.0000000000        0.0000000000        0.0000000000
      110.0000000000        0.0000000000        0.0000000000
      112.0000000000        0.0000000000        0.0000000000
      114.0000000000        0.0000000000        0.0000000000
      116.0000000000        0.0000000000        0.0000000000
      118.0000000000        0.0000000000        0.0000000000
      120.0000000000        0.0000000000        0.0000000000
      122.0000000000        0.0000000000        0.0000000000
      124.0000000000        0.0000000000        0.0000000000
      126.0000000000        0.0000000000        0.0000000000
      128.0000000000        0.0000000000        0.0000000000
      130.0000000000        0.0000000003        0.0000000000
      132.0000000000        0.0000000132        0.0000000000
      134.0000000000        0.0000004557        0.0000000000
      136.0000000000        0.0000111922        0.0000000000
      138.0000000000        0.0002008178        0.0000000000
      140.0000000000        0.0026932771        0.0000000006
      142.0000000000        0.0275736990        0.0000000646
      144.0000000000        0.2197221970        0.0000042955
      146.0000000000        1.3873882989        0.0001749317
      148.0000000000        7.0575735039        0.0045112121
      150.0000000000       29.3693541155        0.0759518302
      152.0000000000      101.4079467550        0.8583169888
      154.0000000000      294.3741992092        6.6751705990
      156.0000000000      727.2585678683       36.5222504748
      158.0000000000     1546.6684908730      143.2398623225
      160.0000000000     2862.0888650361      408.5565704009
      162.0000000000     4655.5588838737      854.2331707330
      164.0000000000     6722.7542369325     1303.9403812885
      166.0000000000     8703.3130378005     1405.6618440968
      168.0000000000    10205.8549352411      930.9804986873
      170.0000000000    10964.5705477888       61.9890200342
      172.0000000000    10938.4464209435     -716.4053305690
      174.0000000000    10303.0915609773    -1024.6274696194
      176.0000000000     9354.1206995144     -849.6630617303
      178.0000000000     8386.1762177116     -452.5604021065
      180.0000000000     7607.8564158828     -109.5910277116
      182.0000000000     7116.0865305715       59.0110015692
      184.0000000000     6916.8528612214       93.2142419785
      186.0000000000     6963.9475584603       96.3401182102
      188.0000000000     7193.2113620055      136.3856341259
      190.0000000000     7543.9062161588      207.6961842961
      192.0000000000     7969.3181501762      257.4664654276
      194.0000000000     8441.3435089056      240.1642090465
      196.0000000000     8951.3480826652      156.9663861553
      198.0000000000     9506.7788862775       58.6150901932
      200.0000000000    10122.7397354680       16.3523359128
      202.0000000000    10809.8741090157       80.9460990918
      204.0000000000    11562.4157370747      251.7905960239
      206.0000000000    12351.1538371646      471.0711135351
      208.0000000000    13124.5826626669      646.2164554206
      210.0000000000    13818.3982228606      690.6545088684
      212.0000000000    14370.3068265558      563.3889159274
      214.0000000000    14735.2398735131      288.0075436481
      216.0000000000    14896.1745266577      -57.3849552409
      218.0000000000    14867.5705955104     -372.5134060148
      220.0000000000    14691.0558233748     -572.6527311837
      222.0000000000    14425.3909045366     -615.2057734148
      224.0000000000    14134.1681762585     -507.1255292873
      226.0000000000    13874.8738843844     -295.0307419982
      228.0000000000    13692.0587226253      -45.6762529723
      230.0000000000    13615.8776193639      174.9091869172
      232.0000000000    13665.6994348773      317.7532483428
      234.0000000000    13857.2621184123      359.9400336166
      236.0000000000    14211.1789379729      305.9288962125
      238.0000000000    14760.5160465022      182.5693907951
      240.0000000000    15555.5531742996       30.3508484130
      242.0000000000    16664.5327243448     -106.0886180973
      244.0000000000    18170.0155851759     -185.5785539147
      246.0000000000    20161.2417763040     -174.7916217563
      248.0000000000    22723.5320700751      -49.6117567739
      250.0000000000    25926.1980880013      205.0230027975
      252.0000000000    29810.6245768113      594.9625564704
      254.0000000000    34380.1491128728     1115.1639292896
      256.0000000000    39593.1155768253     1746.5473152069
      258.0000000000    45360.0627638781     2452.7334170318
      260.0000000000    51545.4890779109     3178.7162057326
      262.0000000000    57974.0792706001     3853.3337316159
      264.0000000000    64440.7622561308     4396.3580836525
      266.0000000000    70723.5546658020     4729.5198083274
      268.0000000000    76597.8801883688     4789.3679524474
      270.0000000000    81850.9633265685     4539.0540009249
      272.0000000000    86294.9755658804     3976.1953959848
      274.0000000000    89777.8362375436     3134.8850633756
      276.0000000000    92190.8965035447     2081.3518212237
      278.0000000000    93473.1110999122      904.2826653589
      280.0000000000    93611.6770403289     -298.0431485687
      282.0000000000    92639.4473168331    -1431.1584828791
      284.0000000000    90629.6793694845    -2415.8884983481
      286.0000000000    87688.8363098540    -3196.1651281593
      288.0000000000    83948.2216301819    -3742.4193121145
      290.0000000000    79555.2054154639    -4050.7577815182
      292.0000000000    74664.7101140196    -4138.8553007550
      294.0000000000    69431.4890524916    -4039.8710760650
      296.0000000000    64003.5738427756    -3795.7325434060
      298.0000000000    58517.1078633186    -3450.9031642209
      300.0000000000    53092.6379947181    -3047.3813640402
      302.0000000000    47832.8164627823    -2621.2800625429
      304.0000000000    42821.3745760938    -2200.9957410277
      306.0000000000    38123.1714690892    -1806.7387545599
      308.0000000000    33785.0913828884    -1451.0724231523
      310.0000000000    29837.5579751455    -1140.0813824055
      312.0000000000    26296.4479169074     -874.8306674720
      314.0000000000    23165.2126248969     -652.8546957184
      316.0000000000    20437.0508342792     -469.5032648537
      318.0000000000    18097.0111430056     -319.0516900556
      320.0000000000    16123.9390315984     -195.5445701129
      322.0000000000    14492.2146700793      -93.3846366773
      324.0000000000    13173.2545775509       -7.7015621681
      326.0000000000    12136.7712688873       65.4552886764
      328.0000000000    11351.8004360143      129.0565357094
      330.0000000000    10787.5154562131      185.1267496332
      332.0000000000    10413.8548616841      234.8419149663
      334.0000000000    10201.9907344718      278.6667100916
      336.0000000000    10124.6657113339      316.5137533530
      338.0000000000    10156.4242284225      347.9112306067
      340.0000000000    10273.7605230450      372.1682278834
      342.0000000000    10455.2023167558      388.5290728289
      344.0000000000    10681.3454645331      396.3095045627
      346.0000000000    10934.8514687835      395.0089204051
      348.0000000000    11200.4168081681      384.3945207237
      350.0000000000    11464.7206089884      364.5549663235
      352.0000000000    11716.3553083924      335.9231225378
      354.0000000000    11945.7435905213      299.2694493822
      356.0000000000    12145.0439534138      255.6694279125
      358.0000000000    12308.0467037856      206.4499148140
      360.0000000000    12430.0618916804      153.1203550147
      362.0000000000    12507.8006041644       97.2952801077
      364.0000000000    12539.2510628532       40.6144692435
      366.0000000000    12523.5510528941      -15.3333991189
      368.0000000000    12460.8583036725      -69.0787217434
      370.0000000000    12352.2205102593     -119.3269017114
      372.0000000000    12199.4467081839     -164.9999069373
      374.0000000000    12004.9816819200     -205.2624616752
      376.0000000000    11771.7849974558     -239.5330925783
      378.0000000000    11503.2161058812     -267.4812643810
      380.0000000000    11202.9267768264     -289.0126002837
      382.0000000000    10874.7618991796     -304.2446696398
      384.0000000000    10522.6694442215     -313.4760493893
      386.0000000000    10150.6201354511     -317.1513562281
      388.0000000000     9762.5371212448     -315.8247483755
      390.0000000000     9362.2357108307     -310.1240607387
      392.0000000000     8953.3730186616     -300.7173178254
      394.0000000000     8539.4071729144     -288.2829133332
      396.0000000000     8123.5655842515     -273.4842948197
      398.0000000000     7708.8216430589     -256.9495777319
      400.0000000000     7297.8791173573     -239.2561568927
      402.0000000000     6893.1634583875     -220.9200974746
      404.0000000000     6496.8191843293     -202.3898755467
      406.0000000000     6110.7125018160     -184.0438979746
      408.0000000000     5736.4383364225     -166.1911556448
      410.0000000000     5375.3309734652     -149.0743425765
      412.0000000000     5028.4775555210     -132.8747950134
      414.0000000000     4696.7337394281     -117.7186574127
      416.0000000000     4380.7408797756     -103.6837555204
      418.0000000000     4080.9441749643      -90.8067409468
      420.0000000000     3797.6112831227      -79.0901590645
      422.0000000000     3530.8509862092      -68.5091766721
      424.0000000000     3280.6315496535      -59.0177834747
      426.0000000000     3046.7984904034      -50.5543493634
      428.0000000000     2829.0915271529      -43.0464763890
      430.0000000000     2627.1605420652      -36.4151299030
      432.0000000000     2440.5804330113      -30.5780680633
      434.0000000000     2268.8647790007      -25.4526137434
      436.0000000000     2111.4782790989      -20.9578291586
      438.0000000000     1967.8479568625      -17.0161626609
      440.0000000000     1837.3731484906      -13.5546406152
      442.0000000000     1719.4343138725      -10.5056764095
      444.0000000000     1613.4007259814       -7.8075647122
      446.0000000000     1518.6371060942       -5.4047231078
      448.0000000000     1434.5092806506       -3.2477360963
      450.0000000000     1360.3889406759       -1.2932488075
      452.0000000000     1295.6575871006        0.4962498167
      454.0000000000     1239.7097454620        2.1527218193
      456.0000000000     1191.9555318051        3.7029270093
      458.0000000000     1151.8226485057        5.1688014997
      460.0000000000     1118.7578845566        6.5678527082
      462.0000000000     1092.2281899054        7.9135596047
      464.0000000000     1071.7213879640        9.2157702764
      466.0000000000     1056.7465846556       10.4810914301
      468.0000000000     1046.8343265071       11.7132663662
      470.0000000000     1041.5365544876       12.9135393220
      472.0000000000     1040.4263946519       14.0810050039
      474.0000000000     1043.0978212735       15.2129426894
      476.0000000000     1049.1652230969       16.3051345772
      478.0000000000     1058.2628986684       17.3521681619
      480.0000000000     1070.0445024294       18.3477223882
      482.0000000000     1084.1824594038       19.2848372374
      484.0000000000     1100.3673628751       20.1561662701
      486.0000000000     1118.3073664201       20.9542115268
      488.0000000000     1137.7275790402       21.6715400890
      490.0000000000     1158.3694698665       22.3009815515
      492.0000000000     1179.9902870098       22.8358056606
      494.0000000000     1202.3624935312       23.2698794255
      496.0000000000     1225.2732222109       23.5978031269
      498.0000000000     1248.5237497481       23.8150248058
      500.0000000000     1271.9289902154       23.9179330207
      502.0000000000     1295.3170069810       23.9039278931
      504.0000000000     1318.5285418748       23.7714707212
      506.0000000000     1341.4165600853       23.5201127036
      508.0000000000     1363.8458091090       23.1505035827
      510.0000000000     1385.6923900127       22.6643812725
      512.0000000000     1406.8433392841       22.0645437687
      514.0000000000     1427.1962196308       21.3548048531
      516.0000000000     1446.6587182180       20.5399352769
      518.0000000000     1465.1482510019       19.6255912515
      520.0000000000     1482.5915720014       18.6182321768
      522.0000000000     1498.9243865564       17.5250295957
      524.0000000000     1514.0909678227       16.3537693888
      526.0000000000     1528.0437759621       15.1127492029
      528.0000000000     1540.7430796778       13.8106730553
      530.0000000000     1552.1565799335       12.4565449683
      532.0000000000     1562.2590358606       11.0595633759
      534.0000000000     1571.0318930121        9.6290179031
      536.0000000000     1578.4629142537        8.1741899615
      538.0000000000     1584.5458136945        6.7042584323
      540.0000000000     1589.2798941565        5.2282115237
      542.0000000000     1592.6696887542        3.7547657048
      544.0000000000     1594.7246072107        2.2922924260
      546.0000000000     1595.4585875755        0.8487531553
      548.0000000000     1594.8897540317       -0.5683569232
      550.0000000000     1593.0400814826       -1.9520563669
      552.0000000000     1589.9350676046       -3.2959160658
      554.0000000000     1585.6034130308       -4.5940890878
      556.0000000000     1580.0767103004       -5.8413320227
      558.0000000000     1573.3891421722       -7.0330181844
      560.0000000000     1565.5771898495       -8.1651431214
      562.0000000000     1556.6793516169       -9.2343229647
      564.0000000000     1546.7358723283      -10.2377862021
      566.0000000000     1535.7884841276      -11.1733595115
      568.0000000000     1523.8801587205      -12.0394483179
      570.0000000000     1511.0548714534      -12.8350127510
      572.0000000000     1497.3573773901      -13.5595396850
      574.0000000000     1482.8329995164      -14.2130115347
      576.0000000000     1467.5274291410      -14.7958724597
      578.0000000000     1451.4865385017      -15.3089926070
      580.0000000000     1434.7562055293      -15.7536309836
      582.0000000000     1417.3821506699      -16.1313975136
      584.0000000000     1399.4097856157      -16.4442147906
      586.0000000000     1380.8840737466      -16.6942799880
      588.0000000000     1361.8494020476      -16.8840273428
      590.0000000000     1342.3494642221      -17.0160915774
      592.0000000000     1322.4271546942      -17.0932725760
      594.0000000000     1302.1244731576      -17.1185015818
      596.0000000000     1281.4824393057      -17.0948091372
      598.0000000000     1260.5410173549      -17.0252949406
      600.0000000000     1239.3390499545      -16.9130997549
      602.0000000000     1217.9142010623      -16.7613794609
      604.0000000000     1196.3029073539      -16.5732813146
      606.0000000000     1174.5403377265      -16.3519224333
      608.0000000000     1152.6603604519      -16.1003705073
      610.0000000000     1130.6955175334      -15.8216267080
      612.0000000000     1108.6770058214      -15.5186107402
      614.0000000000     1086.6346644438      -15.1941479686
      616.0000000000     1064.5969681172      -14.8509585316
      618.0000000000     1042.5910259075      -14.4916483432
      620.0000000000     1020.6425850207      -14.1187018736
      622.0000000000      998.7760392140      -13.7344765924
      624.0000000000      977.0144414302      -13.3411989521
      626.0000000000      955.3795202705      -12.9409617865
      628.0000000000      933.8916999352      -12.5357230004
      630.0000000000      912.5701232782      -12.1273054232
      632.0000000000      891.4326776326      -11.7173977047
      634.0000000000      870.4960230863      -11.3075561334
      636.0000000000      849.7756228966      -10.8992072605
      638.0000000000      829.2857757549      -10.4936512217
      640.0000000000      809.0396496234      -10.0920656495
      642.0000000000      789.0493168878       -9.6955100799
      644.0000000000      769.3257905818       -9.3049307608
      646.0000000000      749.8790614561       -8.9211657773
      648.0000000000      730.7181356837       -8.5449504161
      650.0000000000      711.8510730035       -8.1769226976
      652.0000000000      693.2850251230       -7.8176290128
      654.0000000000      675.0262742136       -7.4675298049
      656.0000000000      657.0802713474       -7.1270052470
      658.0000000000      639.4516747356       -6.7963608696
      660.0000000000      622.1443876441       -6.4758330985
      662.0000000000      605.1615958725       -6.1655946707
      664.0000000000      588.5058046949       -5.8657598989
      666.0000000000      572.1788751721       -5.5763897607
      668.0000000000      556.1820597558       -5.2974967945
      670.0000000000      540.5160371143       -5.0290497854
      672.0000000000      525.1809461195       -4.7709782316
      674.0000000000      510.1764189428       -4.5231765802
      676.0000000000      495.5016132173       -4.2855082304
      678.0000000000      481.1552432293       -4.0578092992
      680.0000000000      467.1356101109       -3.8398921506
      682.0000000000      453.4406310104       -3.6315486893
      684.0000000000      440.0678672256       -3.4325534231
      686.0000000000      427.0145512873       -3.2426662986
      688.0000000000      414.2776129890       -3.0616353164
      690.0000000000      401.8537043607       -2.8891989333
      692.0000000000      389.7392235897       -2.7250882599
      694.0000000000      377.9303378963       -2.5690290609
      696.0000000000      366.4230053731       -2.4207435694
      698.0000000000      355.2129958029       -2.2799521232
      700.0000000000      344.2959104693       -2.1463746332
      702.0000000000      333.6672009795       -2.0197318942
      704.0000000000      323.3221871200       -1.8997467470
      706.0000000000      313.2560737658       -1.7861451030
      708.0000000000      303.4639668682       -1.6786568389
      710.0000000000      293.9408885454       -1.5770165727
      712.0000000000      284.6817913024       -1.4809643290
      714.0000000000      275.6815714064       -1.3902461024
      716.0000000000      266.9350814457       -1.3046143282
      718.0000000000      258.4371420998       -1.2238282671
      720.0000000000      250.1825531496       -1.1476543130
      722.0000000000      242.1661037546       -1.0758662296
      724.0000000000      234.3825820279       -1.0082453249
      726.0000000000      226.8267839355       -0.9445805667
      728.0000000000      219.4935215488       -0.8846686485
      730.0000000000      212.3776306789       -0.8283140097
      732.0000000000      205.4739779194       -0.7753288147
      734.0000000000      198.7774671255       -0.7255328980
      736.0000000000      192.2830453557       -0.6787536772
      738.0000000000      185.9857083029       -0.6348260400
      740.0000000000      179.8805052395       -0.5935922078
      742.0000000000      173.9625435023       -0.5549015806
      744.0000000000      168.2269925413       -0.5186105643
      746.0000000000      162.6690875552       -0.4845823857
      748.0000000000      157.2841327371       -0.4526868964
      750.0000000000      152.0675041529       -0.4228003674
      752.0000000000      147.0146522727       -0.3948052789
      754.0000000000      142.1211041761       -0.3685901039
      756.0000000000      137.3824654518       -0.3440490902
      758.0000000000      132.7944218100       -0.3210820405
      760.0000000000      128.3527404258       -0.2995940926
      762.0000000000      124.0532710315       -0.2794955008
      764.0000000000      119.8919467745       -0.2607014193
      766.0000000000      115.8647848565       -0.2431316888
      768.0000000000      111.9678869700       -0.2267106263
      770.0000000000      108.1974395460       -0.2113668202
      772.0000000000      104.5497138273       -0.1970329291
      774.0000000000      101.0210657804       -0.1836454866
      776.0000000000       97.6079358590       -0.1711447119
      778.0000000000       94.3068486303       -0.1594743255
      780.0000000000       91.1144122761       -0.1485813716
      782.0000000000       88.0273179793       -0.1384160471
      784.0000000000       85.0423392055       -0.1289315356
      786.0000000000       82.1563308902       -0.1200838494
      788.0000000000       79.3662285391       -0.1118316765
      790.0000000000       76.6690472519       -0.1041362349
      792.0000000000       74.0618806761       -0.0969611328
      794.0000000000       71.5418998990       -0.0902722348
      796.0000000000       69.1063522851       -0.0840375344
      798.0000000000       66.7525602648       -0.0782270327
      800.0000000000       64.4779200814       -0.0728126225
      802.0000000000       62.2799005019       -0.0677679780
      804.0000000000       60.1560414968       -0.0630684505
      806.0000000000       58.1039528941       -0.0586909689
      808.0000000000       56.1213130125       -0.0546139453
      810.0000000000       54.2058672776       -0.0508171863
      812.0000000000       52.3554268253       -0.0472818077
      814.0000000000       50.5678670968       -0.0439901552
      816.0000000000       48.8411264273       -0.0409257287
      818.0000000000       47.1732046334       -0.0380731104
      820.0000000000       45.5621616003       -0.0354178981
      822.0000000000       44.0061158724       -0.0329466411
      824.0000000000       42.5032432507       -0.0306467806
      826.0000000000       41.0517753969       -0.0285065932
      828.0000000000       39.6499984485       -0.0265151373
      830.0000000000       38.2962516458       -0.0246622037
      832.0000000000       36.9889259721       -0.0229382683
      834.0000000000       35.7264628098       -0.0213344475
      836.0000000000       34.5073526125       -0.0198424573
      838.0000000000       33.3301335950       -0.0184545738
      840.0000000000       32.1933904425       -0.0171635966
      842.0000000000       31.0957530392       -0.0159628149
      844.0000000000       30.0358952175       -0.0148459744
      846.0000000000       29.0125335293       -0.0138072480
      848.0000000000       28.0244260381       -0.0128412069
      850.0000000000       27.0703711347       -0.0119427941
      852.0000000000       26.1492063754       -0.0111073000
      854.0000000000       25.2598073430       -0.0103303387
      856.0000000000       24.4010865323       -0.0096078262
      858.0000000000       23.5719922586       -0.0089359606
      860.0000000000       22.7715075907       -0.0083112024
      862.0000000000       21.9986493070       -0.0077302572
      864.0000000000       21.2524668766       -0.0071900590
      866.0000000000       20.5320414635       -0.0066877541
      868.0000000000       19.8364849553       -0.0062206876
      870.0000000000       19.1649390153       -0.0057863890
      872.0000000000       18.5165741585       -0.0053825599
      874.0000000000       17.8905888503       -0.0050070620
      876.0000000000       17.2862086297       -0.0046579064
      878.0000000000       16.7026852538       -0.0043332432
      880.0000000000       16.1392958663       -0.0040313516
      882.0000000000       15.5953421881       -0.0037506315
      884.0000000000       15.0701497289       -0.0034895947
      886.0000000000       14.5630670222       -0.0032468572
      888.0000000000       14.0734648801       -0.0030211324
      890.0000000000       13.6007356701       -0.0028112237
      892.0000000000       13.1442926123       -0.0026160187
      894.0000000000       12.7035690962       -0.0024344832
      896.0000000000       12.2780180185       -0.0022656555
      898.0000000000       11.8671111390       -0.0021086417
      900.0000000000       11.4703384567       -0.0019626108
      902.0000000000       11.0872076039       -0.0018267903
      904.0000000000       10.7172432585       -0.0017004621
      906.0000000000       10.3599865743       -0.0015829587
      908.0000000000       10.0149946288       -0.0014736595
      910.0000000000        9.6818398874       -0.0013719879
      912.0000000000        9.3601096849       -0.0012774076
      914.0000000000        9.0494057228       -0.0011894205
      916.0000000000        8.7493435819       -0.0011075633
      918.0000000000        8.4595522512       -0.0010314055
      920.0000000000        8.1796736712       -0.0009605470
      922.0000000000        7.9093622911       -0.0008946160
      924.0000000000        7.6482846419       -0.0008332666
      926.0000000000        7.3961189211       -0.0007761776
      928.0000000000        7.1525545928       -0.0007230503
      930.0000000000        6.9172919994       -0.0006736072
      932.0000000000        6.6900419866       -0.0006275902
      934.0000000000        6.4705255405       -0.0005847595
      936.0000000000        6.2584734369       -0.0005448921
      938.0000000000        6.0536259017       -0.0005077808
      940.0000000000        5.8557322830       -0.0004732331
      942.0000000000        5.6645507341       -0.0004410698
      944.0000000000        5.4798479064       -0.0004111244
      946.0000000000        5.3013986540       -0.0003832423
      948.0000000000        5.1289857463       -0.0003572796
      950.0000000000        4.9623995924       -0.0003331026
      952.0000000000        4.8014379729       -0.0003105869
      954.0000000000        4.6459057822       -0.0002896169
      956.0000000000        4.4956147788       -0.0002700852
      958.0000000000        4.3503833444       -0.0002518918
      960.0000000000        4.2100362511       -0.0002349438
      962.0000000000        4.0744044368       -0.0002191548
      964.0000000000        3.9433247880       -0.0002044445
      966.0000000000        3.8166399303       -0.0001907382
      968.0000000000        3.6941980262       -0.0001779663
      970.0000000000        3.5758525796       -0.0001660643
      972.0000000000        3.4614622472       -0.0001549721
      974.0000000000        3.3508906566       -0.0001446337
      976.0000000000        3.2440062307       -0.0001349972
      978.0000000000        3.1406820177       -0.0001260142
      980.0000000000        3.0407955282       -0.0001176396
      982.0000000000        2.9442285762       -0.0001098318
      984.0000000000        2.8508671277       -0.0001025516
      986.0000000000        2.7606011531       -0.0000957630
      988.0000000000        2.6733244853       -0.0000894321
      990.0000000000        2.5889346830       -0.0000835276
      992.0000000000        2.5073328984       -0.0000780204
      994.0000000000        2.4284237499       -0.0000728832
      996.0000000000        2.3521151990       -0.0000680908
      998.0000000000        2.2783184318       -0.0000636196
     1000.0000000000        2.2069477445       -0.0000594478
     1002.0000000000        2.1379204333       -0.0000555549
     1004.0000000000        2.0711566873       -0.0000519221
     1006.0000000000        2.0065794866       -0.0000485316
     1008.0000000000        1.9441145029       -0.0000453669
     1010.0000000000        1.8836900037       -0.0000424128
     1012.0000000000        1.8252367606       -0.0000396550
     1014.0000000000        1.7686879604       -0.0000370802
     1016.0000000000        1.7139791191       -0.0000346761
     1018.0000000000        1.6610479995       -0.0000324311
     1020.0000000000        1.6098345317       -0.0000303345
     1022.0000000000        1.5602807356       -0.0000283763
     1024.0000000000        1.5123306474       -0.0000265473
     1026.0000000000        1.4659302481       -0.0000248386
     1028.0000000000        1.4210273940       -0.0000232423
     1030.0000000000        1.3775717510       -0.0000217508
     1032.0000000000        1.3355147300       -0.0000203572
     1034.0000000000        1.2948094252       -0.0000190548
     1036.0000000000        1.2554105547       -0.0000178375
     1038.0000000000        1.2172744029       -0.0000166998
     1040.0000000000        1.1803587650       -0.0000156362
     1042.0000000000        1.1446228939       -0.0000146419
     1044.0000000000        1.1100274483       -0.0000137123
     1046.0000000000        1.0765344434       -0.0000128430
     1048.0000000000        1.0441072026       -0.0000120301
     1050.0000000000        1.0127103117       -0.0000112698
     1052.0000000000        0.9823095744       -0.0000105587
     1054.0000000000        0.9528719688       -0.0000098935
     1056.0000000000        0.9243656067       -0.0000092712
     1058.0000000000        0.8967596934       -0.0000086890
     1060.0000000000        0.8700244889       -0.0000081442
     1062.0000000000        0.8441312715       -0.0000076343
     1064.0000000000        0.8190523013       -0.0000071572
     1066.0000000000        0.7947607861       -0.0000067105
     1068.0000000000        0.7712308481       -0.0000062925
     1070.0000000000        0.7484374916       -0.0000059011
     1072.0000000000        0.7263565724       -0.0000055346
     1074.0000000000        0.7049647676       -0.0000051914
     1076.0000000000        0.6842395471       -0.0000048701
     1078.0000000000        0.6641591459       -0.0000045691
     1080.0000000000        0.6447025371       -0.0000042872
     1082.0000000000        0.6258494062       -0.0000040231
     1084.0000000000        0.6075801263       -0.0000037757
     1086.0000000000        0.5898757343       -0.0000035439
     1088.0000000000        0.5727179073       -0.0000033267
     1090.0000000000        0.5560889406       -0.0000031231
     1092.0000000000        0.5399717261       -0.0000029323
     1094.0000000000        0.5243497318       -0.0000027535
     1096.0000000000        0.5092069814       -0.0000025858
     1098.0000000000        0.4945280350       -0.0000024286
     1100.0000000000        0.4802979712       -0.0000022812
     1102.0000000000        0.4665023680       -0.0000021430
     1104.0000000000        0.4531272866       -0.0000020134
     1106.0000000000        0.4401592539       -0.0000018919
     1108.0000000000        0.4275852468       -0.0000017778
     1110.0000000000        0.4153926767       -0.0000016708
     1112.0000000000        0.4035693741       -0.0000015705
     1114.0000000000        0.3921035747       -0.0000014763
     1116.0000000000        0.3809839049       -0.0000013879
     1118.0000000000        0.3701993690       -0.0000013049
     1120.0000000000        0.3597393355       -0.0000012271
     1122.0000000000        0.3495935251       -0.0000011540
     1124.0000000000        0.3397519986       -0.0000010854
     1126.0000000000        0.3302051448       -0.0000010209
     1128.0000000000        0.3209436698       -0.0000009604
     1130.0000000000        0.3119585859       -0.0000009036
     1132.0000000000        0.3032412011       -0.0000008503
     1134.0000000000        0.2947831092       -0.0000008001
     1136.0000000000        0.2865761799       -0.0000007531
     1138.0000000000        0.2786125493       -0.0000007088
     1140.0000000000        0.2708846111       -0.0000006672
     1142.0000000000        0.2633850078       -0.0000006282
     1144.0000000000        0.2561066220       -0.0000005915
     1146.0000000000        0.2490425685       -0.0000005570
     1148.0000000000        0.2421861864       -0.0000005245
     1150.0000000000        0.2355310315       -0.0000004940
     1152.0000000000        0.2290708689       -0.0000004654
     1154.0000000000        0.2227996659       -0.0000004384
     1156.0000000000        0.2167115855       -0.0000004131
     1158.0000000000        0.2108009794       -0.0000003892
     1160.0000000000        0.2050623819       -0.0000003668
     1162.0000000000        0.1994905036       -0.0000003457
     1164.0000000000        0.1940802257       -0.0000003258
     1166.0000000000        0.1888265940       -0.0000003072
     1168.0000000000        0.1837248137       -0.0000002896
     1170.0000000000        0.1787702437       -0.0000002730
     1172.0000000000        0.1739583919       -0.0000002575
     1174.0000000000        0.1692849098       -0.0000002428
     1176.0000000000        0.1647455881       -0.0000002290
     1178.0000000000        0.1603363516       -0.0000002160
     1180.0000000000        0.1560532552       -0.0000002038
     1182.0000000000        0.1518924795       -0.0000001923
     1184.0000000000        0.1478503263       -0.0000001814
     1186.0000000000        0.1439232148       -0.0000001712
     1188.0000000000        0.1401076778       -0.0000001616
     1190.0000000000        0.1364003580       -0.0000001525
     1192.0000000000        0.1327980040       -0.0000001440
     1194.0000000000        0.1292974671       -0.0000001359
     1196.0000000000        0.1258956980       -0.0000001283
     1198.0000000000        0.1225897431       -0.0000001212
     1200.0000000000        0.1193767420       -0.0000001145
     1202.0000000000        0.1162539239       -0.0000001081
     1204.0000000000        0.1132186047       -0.0000001021
     1206.0000000000        0.1102681846       -0.0000000965
     1208.0000000000        0.1074001450       -0.0000000911
     1210.0000000000        0.1046120457       -0.0000000861
     1212.0000000000        0.1019015227       -0.0000000814
     1214.0000000000        0.0992662857       -0.0000000769
     1216.0000000000        0.0967041152       -0.0000000727
     1218.0000000000        0.0942128610       -0.0000000687
     1220.0000000000        0.0917904393       -0.0000000650
     1222.0000000000        0.0894348307       -0.0000000614
     1224.0000000000        0.0871440784       -0.0000000581
     1226.0000000000        0.0849162858       -0.0000000549
     1228.0000000000        0.0827496148       -0.0000000519
     1230.0000000000        0.0806422839       -0.0000000491
     1232.0000000000        0.0785925660       -0.0000000465
     1234.0000000000        0.0765987875       -0.0000000440
     1236.0000000000        0.0746593256       -0.0000000416
     1238.0000000000        0.0727726073       -0.0000000394
     1240.0000000000        0.0709371077       -0.0000000373
     1242.0000000000        0.0691513483       -0.0000000353
     1244.0000000000        0.0674138955       -0.0000000334
     1246.0000000000        0.0657233595       -0.0000000316
     1248.0000000000        0.0640783925       -0.0000000299
     1250.0000000000        0.0624776878       -0.0000000283
     1252.0000000000        0.0609199779       -0.0000000268
     1254.0000000000        0.0594040339       -0.0000000254
     1256.0000000000        0.0579286638       -0.0000000241
     1258.0000000000        0.0564927115       -0.0000000228
     1260.0000000000        0.0550950559       -0.0000000216
     1262.0000000000        0.0537346094       -0.0000000205
     1264.0000000000        0.0524103169       -0.0000000194
     1266.0000000000        0.0511211551       -0.0000000184
     1268.0000000000        0.0498661312       -0.0000000174
     1270.0000000000        0.0486442822       -0.0000000165
     1272.0000000000        0.0474546735       -0.0000000156
     1274.0000000000        0.0462963987       -0.0000000148
     1276.0000000000        0.0451685779       -0.0000000141
     1278.0000000000        0.0440703577       -0.0000000133
     1280.0000000000        0.0430009098       -0.0000000126
     1282.0000000000        0.0419594304       -0.0000000120
     1284.0000000000        0.0409451396       -0.0000000114
     1286.0000000000        0.0399572802       -0.0000000108
     1288.0000000000        0.0389951176       -0.0000000102
     1290.0000000000        0.0380579386       -0.0000000097
     1292.0000000000        0.0371450511       -0.0000000092
     1294.0000000000        0.0362557833       -0.0000000087
     1296.0000000000        0.0353894827       -0.0000000083
     1298.0000000000        0.0345455164       -0.0000000079
     1300.0000000000        0.0337232696       -0.0000000075
     1302.0000000000        0.0329221455       -0.0000000071
     1304.0000000000        0.0321415648       -0.0000000067
     1306.0000000000        0.0313809647       -0.0000000064
     1308.0000000000        0.0306397992       -0.0000000061
     1310.0000000000        0.0299175376       -0.0000000058
     1312.0000000000        0.0292136649       -0.0000000055
     1314.0000000000        0.0285276809       -0.0000000052
     1316.0000000000        0.0278590996       -0.0000000049
     1318.0000000000        0.0272074493       -0.0000000047
     1320.0000000000        0.0265722717       -0.0000000045
     1322.0000000000        0.0259531216       -0.0000000042
     1324.0000000000        0.0253495666       -0.0000000040
     1326.0000000000        0.0247611868       -0.0000000038
     1328.0000000000        0.0241875739       -0.0000000036
     1330.0000000000        0.0236283318       -0.0000000035
     1332.0000000000        0.0230830752       -0.0000000033
     1334.0000000000        0.0225514299       -0.0000000031
     1336.0000000000        0.0220330325       -0.0000000030
     1338.0000000000        0.0215275297       -0.0000000028
     1340.0000000000        0.0210345782       -0.0000000027
     1342.0000000000        0.0205538444       -0.0000000026
     1344.0000000000        0.0200850042       -0.0000000024
     1346.0000000000        0.0196277426       -0.0000000023
     1348.0000000000        0.0191817534       -0.0000000022
     1350.0000000000        0.0187467391       -0.0000000021
     1352.0000000000        0.0183224103       -0.0000000020
     1354.0000000000        0.0179084859       -0.0000000019
     1356.0000000000        0.0175046927       -0.0000000018
     1358.0000000000        0.0171107650       -0.0000000017
     1360.0000000000        0.0167264445       -0.0000000016
     1362.0000000000        0.0163514801       -0.0000000016
     1364.0000000000        0.0159856278       -0.0000000015
     1366.0000000000        0.0156286501       -0.0000000014
     1368.0000000000        0.0152803164       -0.0000000013
     1370.0000000000        0.0149404021       -0.0000000013
     1372.0000000000        0.0146086891       -0.0000000012
     1374.0000000000        0.0142849652       -0.0000000012
     1376.0000000000        0.0139690241       -0.0000000011
     1378.0000000000        0.0136606649       -0.0000000011
     1380.0000000000        0.0133596926       -0.0000000010
     1382.0000000000        0.0130659173       -0.0000000010
     1384.0000000000        0.0127791544       -0.0000000009
     1386.0000000000        0.0124992241       -0.0000000009
     1388.0000000000        0.0122259519       -0.0000000008
     1390.0000000000        0.0119591676       -0.0000000008
     1392.0000000000        0.0116987060       -0.0000000008
     1394.0000000000        0.0114444062       -0.0000000007
     1396.0000000000        0.0111961116       -0.0000000007
     1398.0000000000        0.0109536701       -0.0000000007
     1400.0000000000        0.0107169333       -0.0000000006
     1402.0000000000        0.0104857571       -0.0000000006
     1404.0000000000        0.0102600013       -0.0000000006
     1406.0000000000        0.0100395292       -0.0000000005
     1408.0000000000        0.0098242081       -0.0000000005
     1410.0000000000        0.0096139085       -0.0000000005
     1412.0000000000        0.0094085047       -0.0000000005
     1414.0000000000        0.0092078741       -0.0000000004
     1416.0000000000        0.0090118975       -0.0000000004
     1418.0000000000        0.0088204589       -0.0000000004
     1420.0000000000        0.0086334452       -0.0000000004
     1422.0000000000        0.0084507465       -0.0000000004
     1424.0000000000        0.0082722557       -0.0000000004
     1426.0000000000        0.0080978686       -0.0000000003
     1428.0000000000        0.0079274837       -0.0000000003
     1430.0000000000        0.0077610022       -0.0000000003
     1432.0000000000        0.0075983279       -0.0000000003
     1434.0000000000        0.0074393671       -0.0000000003
     1436.0000000000        0.0072840285       -0.0000000003
     1438.0000000000        0.0071322234       -0.0000000003
     1440.0000000000        0.0069838653       -0.0000000002
     1442.0000000000        0.0068388698       -0.0000000002
     1444.0000000000        0.0066971549       -0.0000000002
     1446.0000000000        0.0065586408       -0.0000000002
     1448.0000000000        0.0064232496       -0.0000000002
     1450.0000000000        0.0062909053       -0.0000000002
     1452.0000000000        0.0061615343       -0.0000000002
     1454.0000000000        0.0060350645       -0.0000000002
     1456.0000000000        0.0059114259       -0.0000000002
     1458.0000000000        0.0057905502       -0.0000000002
     1460.0000000000        0.0056723708       -0.0000000002
     1462.0000000000        0.0055568229       -0.0000000001
     1464.0000000000        0.0054438434       -0.0000000001
     1466.0000000000        0.0053333708       -0.0000000001
     1468.0000000000        0.0052253450       -0.0000000001
     1470.0000000000        0.0051197077       -0.0000000001
     1472.0000000000        0.0050164020       -0.0000000001
     1474.0000000000        0.0049153723       -0.0000000001
     1476.0000000000        0.0048165645       -0.0000000001
     1478.0000000000        0.0047199260       -0.0000000001
     1480.0000000000        0.0046254054       -0.0000000001
     1482.0000000000        0.0045329527       -0.0000000001
     1484.0000000000        0.0044425189       -0.0000000001
     1486.0000000000        0.0043540566       -0.0000000001
     1488.0000000000        0.0042675193       -0.0000000001
     1490.0000000000        0.0041828620       -0.0000000001
     1492.0000000000        0.0041000404       -0.0000000001
     1494.0000000000        0.0040190116       -0.0000000001
     1496.0000000000        0.0039397337       -0.0000000001
     1498.0000000000        0.0038621659       -0.0000000001
     1500.0000000000        0.0037862684       -0.0000000001
     1502.0000000000        0.0037120023       -0.0000000001
     1504.0000000000        0.0036393297       -0.0000000001
     1506.0000000000        0.0035682137       -0.0000000001
     1508.0000000000        0.0034986184       -0.0000000001
     1510.0000000000        0.0034305085       -0.0000000001
     1512.0000000000        0.0033638498       -0.0000000001
     1514.0000000000        0.0032986089       -0.0000000000
     1516.0000000000        0.0032347532       -0.0000000000
     1518.0000000000        0.0031722510       -0.0000000000
     1520.0000000000        0.0031110712       -0.0000000000
     1522.0000000000        0.0030511836       -0.0000000000
     1524.0000000000        0.0029925587       -0.0000000000
     1526.0000000000        0.0029351677       -0.0000000000
     1528.0000000000        0.0028789825       -0.0000000000
     1530.0000000000        0.0028239757       -0.0000000000
     1532.0000000000        0.0027701207       -0.0000000000
     1534.0000000000        0.0027173912       -0.0000000000
     1536.0000000000        0.0026657619       -0.0000000000
     1538.0000000000        0.0026152080       -0.0000000000
     1540.0000000000        0.0025657051       -0.0000000000
     1542.0000000000        0.0025172297       -0.0000000000
     1544.0000000000        0.0024697587       -0.0000000000
     1546.0000000000        0.0024232695       -0.0000000000
     1548.0000000000        0.0023777402       -0.0000000000
     1550.0000000000        0.0023331494       -0.0000000000
     1552.0000000000        0.0022894760       -0.0000000000
     1554.0000000000        0.0022466997       -0.0000000000
     1556.0000000000        0.0022048005       -0.0000000000
     1558.0000000000        0.0021637589       -0.0000000000
     1560.0000000000        0.0021235560       -0.0000000000
     1562.0000000000        0.0020841730       -0.0000000000
     1564.0000000000        0.0020455921       -0.0000000000
     1566.0000000000        0.0020077954       -0.0000000000
     1568.0000000000        0.0019707656       -0.0000000000
     1570.0000000000        0.0019344860       -0.0000000000
     1572.0000000000        0.0018989400       -0.0000000000
     1574.0000000000        0.0018641116       -0.0000000000
     1576.0000000000        0.0018299851       -0.0000000000
     1578.0000000000        0.0017965451       -0.0000000000
     1580.0000000000        0.0017637767       -0.0000000000
     1582.0000000000        0.0017316652       -0.0000000000
     1584.0000000000        0.0017001964       -0.0000000000
     1586.0000000000        0.0016693564       -0.0000000000
     1588.0000000000        0.0016391314       -0.0000000000
     1590.0000000000        0.0016095082       -0.0000000000
     1592.0000000000        0.0015804739       -0.0000000000
     1594.0000000000        0.0015520156       -0.0000000000
     1596.0000000000        0.0015241210       -0.0000000000
     1598.0000000000        0.0014967781       -0.0000000000
     1600.0000000000        0.0014699749       -0.0000000000
     1602.0000000000        0.0014436999       -0.0000000000
     1604.0000000000        0.0014179417       -0.0000000000
     1606.0000000000        0.0013926895       -0.0000000000
     1608.0000000000        0.0013679323       -0.0000000000
     1610.0000000000        0.0013436597       -0.0000000000
     1612.0000000000        0.0013198613       -0.0000000000
     1614.0000000000        0.0012965271       -0.0000000000
     1616.0000000000        0.0012736473       -0.0000000000
     1618.0000000000        0.0012512122       -0.0000000000
     1620.0000000000        0.0012292124       -0.0000000000
     1622.0000000000        0.0012076389       -0.0000000000
     1624.0000000000        0.0011864825       -0.0000000000
     1626.0000000000        0.0011657347       -0.0000000000
     1628.0000000000        0.0011453867       -0.0000000000
     1630.0000000000        0.0011254302       -0.0000000000
     1632.0000000000        0.0011058570       -0.0000000000
     1634.0000000000        0.0010866591       -0.0000000000
     1636.0000000000        0.0010678288       -0.0000000000
     1638.0000000000        0.0010493583       -0.0000000000
     1640.0000000000        0.0010312401       -0.0000000000
     1642.0000000000        0.0010134671       -0.0000000000
     1644.0000000000        0.0009960320       -0.0000000000
     1646.0000000000        0.0009789278       -0.0000000000
     1648.0000000000        0.0009621477       -0.0000000000
     1650.0000000000        0.0009456850       -0.0000000000
     1652.0000000000        0.0009295332       -0.0000000000
     1654.0000000000        0.0009136860       -0.0000000000
     1656.0000000000        0.0008981370       -0.0000000000
     1658.0000000000        0.0008828801       -0.0000000000
     1660.0000000000        0.0008679095       -0.0000000000
     1662.0000000000        0.0008532192       -0.0000000000
     1664.0000000000        0.0008388035       -0.0000000000
     1666.0000000000        0.0008246569       -0.0000000000
     1668.0000000000        0.0008107738       -0.0000000000
     1670.0000000000        0.0007971490       -0.0000000000
     1672.0000000000        0.0007837771       -0.0000000000
     1674.0000000000        0.0007706532       -0.0000000000
     1676.0000000000        0.0007577721       -0.0000000000
     1678.0000000000        0.0007451291       -0.0000000000
     1680.0000000000        0.0007327192       -0.0000000000
     1682.0000000000        0.0007205378       -0.0000000000
     1684.0000000000        0.0007085804       -0.0000000000
     1686.0000000000        0.0006968424       -0.0000000000
     1688.0000000000        0.0006853195       -0.0000000000
     1690.0000000000        0.0006740074       -0.0000000000
     1692.0000000000        0.0006629018       -0.0000000000
     1694.0000000000        0.0006519987       -0.0000000000
     1696.0000000000        0.0006412940       -0.0000000000
     1698.0000000000        0.0006307838       -0.0000000000
     1700.0000000000        0.0006204642       -0.0000000000
     1702.0000000000        0.0006103316       -0.0000000000
     1704.0000000000        0.0006003821       -0.0000000000
     1706.0000000000        0.0005906122       -0.0000000000
     1708.0000000000        0.0005810183       -0.0000000000
     1710.0000000000        0.0005715970       -0.0000000000
     1712.0000000000        0.0005623449       -0.0000000000
     1714.0000000000        0.0005532587       -0.0000000000
     1716.0000000000        0.0005443352       -0.0000000000
     1718.0000000000        0.0005355711       -0.0000000000
     1720.0000000000        0.0005269633       -0.0000000000
     1722.0000000000        0.0005185089       -0.0000000000
     1724.0000000000        0.0005102048       -0.0000000000
     1726.0000000000        0.0005020481       -0.0000000000
     1728.0000000000        0.0004940359       -0.0000000000
     1730.0000000000        0.0004861656       -0.0000000000
     1732.0000000000        0.0004784342       -0.0000000000
     1734.0000000000        0.0004708392       -0.0000000000
     1736.0000000000        0.0004633779       -0.0000000000
     1738.0000000000        0.0004560478       -0.0000000000
     1740.0000000000        0.0004488463       -0.0000000000
     1742.0000000000        0.0004417709       -0.0000000000
     1744.0000000000        0.0004348193       -0.0000000000
     1746.0000000000        0.0004279891       -0.0000000000
     1748.0000000000        0.0004212780       -0.0000000000
     1750.0000000000        0.0004146837       -0.0000000000
     1752.0000000000        0.0004082039       -0.0000000000
     1754.0000000000        0.0004018366       -0.0000000000
     1756.0000000000        0.0003955795       -0.0000000000
     1758.0000000000        0.0003894306       -0.0000000000
     1760.0000000000        0.0003833879       -0.0000000000
     1762.0000000000        0.0003774493       -0.0000000000
     1764.0000000000        0.0003716129       -0.0000000000
     1766.0000000000        0.0003658768       -0.0000000000
     1768.0000000000        0.0003602390       -0.0000000000
     1770.0000000000        0.0003546978       -0.0000000000
     1772.0000000000        0.0003492513       -0.0000000000
     1774.0000000000        0.0003438978       -0.0000000000
     1776.0000000000        0.0003386354       -0.0000000000
     1778.0000000000        0.0003334626       -0.0000000000
     1780.0000000000        0.0003283776       -0.0000000000
     1782.0000000000        0.0003233789       -0.0000000000
     1784.0000000000        0.0003184648       -0.0000000000
     1786.0000000000        0.0003136337       -0.0000000000
     1788.0000000000        0.0003088842       -0.0000000000
     1790.0000000000        0.0003042146       -0.0000000000
     1792.0000000000        0.0002996237       -0.0000000000
     1794.0000000000        0.0002951098       -0.0000000000
     1796.0000000000        0.0002906715       -0.0000000000
     1798.0000000000        0.0002863076       -0.0000000000
     1800.0000000000        0.0002820166       -0.0000000000
     1802.0000000000        0.0002777971       -0.0000000000
     1804.0000000000        0.0002736480       -0.0000000000
     1806.0000000000        0.0002695679       -0.0000000000
     1808.0000000000        0.0002655555       -0.0000000000
     1810.0000000000        0.0002616096       -0.0000000000
     1812.0000000000        0.0002577290       -0.0000000000
     1814.0000000000        0.0002539126       -0.0000000000
     1816.0000000000        0.0002501591       -0.0000000000
     1818.0000000000        0.0002464674       -0.0000000000
     1820.0000000000        0.0002428364       -0.0000000000
     1822.0000000000        0.0002392651       -0.0000000000
     1824.0000000000        0.0002357523       -0.0000000000
     1826.0000000000        0.0002322969       -0.0000000000
     1828.0000000000        0.0002288981       -0.0000000000
     1830.0000000000        0.0002255546       -0.0000000000
     1832.0000000000        0.0002222657       -0.0000000000
     1834.0000000000        0.0002190302       -0.0000000000
     1836.0000000000        0.0002158472       -0.0000000000
     1838.0000000000        0.0002127159       -0.0000000000
     1840.0000000000        0.0002096352       -0.0000000000
     1842.0000000000        0.0002066043       -0.0000000000
     1844.0000000000        0.0002036223       -0.0000000000
     1846.0000000000        0.0002006883       -0.0000000000
     1848.0000000000        0.0001978015       -0.0000000000
     1850.0000000000        0.0001949611       -0.0000000000
     1852.0000000000        0.0001921661       -0.0000000000
     1854.0000000000        0.0001894160       -0.0000000000
     1856.0000000000        0.0001867097       -0.0000000000
     1858.0000000000        0.0001840467       -0.0000000000
     1860.0000000000        0.0001814260       -0.0000000000
     1862.0000000000        0.0001788470       -0.0000000000
     1864.0000000000        0.0001763090       -0.0000000000
     1866.0000000000        0.0001738112       -0.0000000000
     1868.0000000000        0.0001713530       -0.0000000000
     1870.0000000000        0.0001689336       -0.0000000000
     1872.0000000000        0.0001665524       -0.0000000000
     1874.0000000000        0.0001642087       -0.0000000000
     1876.0000000000        0.0001619018       -0.0000000000
     1878.0000000000        0.0001596312       -0.0000000000
     1880.0000000000        0.0001573962       -0.0000000000
     1882.0000000000        0.0001551962       -0.0000000000
     1884.0000000000        0.0001530306       -0.0000000000
     1886.0000000000        0.0001508987       -0.0000000000
     1888.0000000000        0.0001488001       -0.0000000000
     1890.0000000000        0.0001467341       -0.0000000000
     1892.0000000000        0.0001447003       -0.0000000000
     1894.0000000000        0.0001426979       -0.0000000000
     1896.0000000000        0.0001407266       -0.0000000000
     1898.0000000000        0.0001387857       -0.0000000000
     1900.0000000000        0.0001368749       -0.0000000000
     1902.0000000000        0.0001349934       -0.0000000000
     1904.0000000000        0.0001331409       -0.0000000000
     1906.0000000000        0.0001313169       -0.0000000000
     1908.0000000000        0.0001295208       -0.0000000000
     1910.0000000000        0.0001277523       -0.0000000000
     1912.0000000000        0.0001260108       -0.0000000000
     1914.0000000000        0.0001242959       -0.0000000000
     1916.0000000000        0.0001226072       -0.0000000000
     1918.0000000000        0.0001209441       -0.0000000000
     1920.0000000000        0.0001193063       -0.0000000000
     1922.0000000000        0.0001176934       -0.0000000000
     1924.0000000000        0.0001161049       -0.0000000000
     1926.0000000000        0.0001145405       -0.0000000000
     1928.0000000000        0.0001129996       -0.0000000000
     1930.0000000000        0.0001114820       -0.0000000000
     1932.0000000000        0.0001099873       -0.0000000000
     1934.0000000000        0.0001085150       -0.0000000000
     1936.0000000000        0.0001070649       -0.0000000000
     1938.0000000000        0.0001056364       -0.0000000000
     1940.0000000000        0.0001042294       -0.0000000000
     1942.0000000000        0.0001028434       -0.0000000000
     1944.0000000000        0.0001014780       -0.0000000000
     1946.0000000000        0.0001001330       -0.0000000000
     1948.0000000000        0.0000988080       -0.0000000000
     1950.0000000000        0.0000975027       -0.0000000000
     1952.0000000000        0.0000962167       -0.0000000000
     1954.0000000000        0.0000949498       -0.0000000000
     1956.0000000000        0.0000937016       -0.0000000000
     1958.0000000000        0.0000924718       -0.0000000000
     1960.0000000000        0.0000912601       -0.0000000000
     1962.0000000000        0.0000900663       -0.0000000000
     1964.0000000000        0.0000888900       -0.0000000000
     1966.0000000000        0.0000877310       -0.0000000000
     1968.0000000000        0.0000865889       -0.0000000000
     1970.0000000000        0.0000854636       -0.0000000000
     1972.0000000000        0.0000843547       -0.0000000000
     1974.0000000000        0.0000832619       -0.0000000000
     1976.0000000000        0.0000821851       -0.0000000000
     1978.0000000000        0.0000811239       -0.0000000000
     1980.0000000000        0.0000800781       -0.0000000000
     1982.0000000000        0.0000790475       -0.0000000000
     1984.0000000000        0.0000780318       -0.0000000000
     1986.0000000000        0.0000770307       -0.0000000000
     1988.0000000000        0.0000760441       -0.0000000000
     1990.0000000000        0.0000750718       -0.0000000000
     1992.0000000000        0.0000741134       -0.0000000000
     1994.0000000000        0.0000731687       -0.0000000000
     1996.0000000000        0.0000722377       -0.0000000000
     1998.0000000000        0.0000713199       -0.0000000000
