# Supplementary material for: Breaking the 1250 nm Barrier: A Computational Approach to Light Upconversion via Triplet–Triplet Annihilation in the Silica Telecom Band
Source: ACS Appl Energy Mater. 2026 Feb 12;9(4):2398–411. doi: 10.1021/acsaem.5c04014 (PMC12934551; doi:10.1021/acsaem.5c04014)
Supplement: Supplementary file 2 [file ae5c04014_si_002.zip › xyz-TTA-NIRII-Journal-2025/b3lyp-d3/monomer/opt-s0-ch2cl2/uv-abs-opt-s0-ch2cl2/tetracene-td-ub3lyp-uv-abs-s0-ch2cl2.txt]

# UV-Vis Spectrum
# X-Axis:  Wavelength (nm)
# Y-Axis:  &epsilon;
# Y-Axis2: Oscillator Strength

# Peak information
#                  X                   Y                  Y2
#    1057.1600000000        0.0000000000        0.0000000000
#     517.4100000000        0.0624000000   539779.1950492404
#     485.8200000000        0.0000000000        0.0000000000
#     390.1100000000        0.0000000000        0.0000000000
#     373.7100000000        0.0000000000        0.0000000000
#     356.9000000000        0.0018000000    15570.5537033435
#     347.8900000000        0.0000000000        0.0000000000
#     342.8600000000        0.0000000000        0.0000000000
#     341.0200000000        0.0000000000        0.0000000000
#     317.8000000000        0.0000000000        0.0000000000
#     307.6300000000        0.0000000000        0.0000000000
#     301.1300000000        0.0000000000        0.0000000000
#     285.9400000000        0.0000000000        0.0000000000
#     282.3500000000        3.0547000000 26424094.6653351672
#     268.8900000000        0.0000000000        0.0000000000
#     266.4300000000        0.0000000000        0.0000000000
#     263.3300000000        0.0000000000        0.0000000000
#     253.9700000000        0.0000000000        0.0000000000
#     253.6500000000        0.0000000000        0.0000000000
#     251.0600000000        0.0000000000        0.0000000000
#     250.3200000000        0.0000000000        0.0000000000
#     249.6500000000        0.0005000000     4325.1538064843
#     246.7100000000        0.0000000000        0.0000000000
#     238.8000000000        0.0000000000        0.0000000000
#     236.2200000000        0.0000000000        0.0000000000
#     234.3300000000        0.0000000000        0.0000000000
#     232.5700000000        0.0152000000   131484.6757171226
#     227.8700000000        0.0000000000        0.0000000000
#     227.2600000000        0.0000000000        0.0000000000
#     226.9900000000        0.0000000000        0.0000000000
#     222.0700000000        0.0000000000        0.0000000000
#     218.2800000000        0.0000000000        0.0000000000
#     217.8000000000        0.0000000000        0.0000000000
#     216.0000000000        0.3480000000  3010307.0493130712
#     213.2600000000        0.0000000000        0.0000000000
#     212.4000000000        0.0000000000        0.0000000000
#     211.3400000000        0.0000000000        0.0000000000
#     210.7000000000        0.0000000000        0.0000000000
#     210.2100000000        0.0000000000        0.0000000000
#     208.7500000000        0.0000000000        0.0000000000
#     208.2500000000        0.0002000000     1730.0615225937
#     208.1600000000        0.0000000000        0.0000000000
#     207.3900000000        0.0000000000        0.0000000000
#     206.8200000000        0.0000000000        0.0000000000
#     204.3700000000        0.0000000000        0.0000000000
#     204.2200000000        0.0000000000        0.0000000000
#     203.8500000000        0.0001000000      865.0307612969
#     202.7700000000        0.0000000000        0.0000000000
#     202.7100000000        0.0000000000        0.0000000000
#     197.1200000000        0.0000000000        0.0000000000
#     196.6500000000        0.0000000000        0.0000000000
#     196.4000000000        0.0000000000        0.0000000000
#     193.7300000000        0.0030000000    25950.9228389058
#     192.4900000000        0.0000000000        0.0000000000
#     191.1500000000        0.0000000000        0.0000000000
#     191.0800000000        0.0000000000        0.0000000000
#     190.7900000000        0.0000000000        0.0000000000
#     190.4400000000        0.0034000000    29411.0458840932
#     190.3600000000        0.0000000000        0.0000000000
#     190.2100000000        0.0000000000        0.0000000000
#     189.6500000000        0.0000000000        0.0000000000
#     189.2000000000        0.0000000000        0.0000000000
#     189.0700000000        0.0000000000        0.0000000000
#     189.0000000000        0.0002000000     1730.0615225937
#     186.7700000000        0.0554000000   479227.0417584602
#     186.1500000000        0.0000000000        0.0000000000
#     185.8000000000        0.0000000000        0.0000000000
#     184.6200000000        0.0000000000        0.0000000000
#     184.1800000000        0.0017000000    14705.5229420466
#     183.6300000000        0.0000000000        0.0000000000
#     183.5700000000        0.0000000000        0.0000000000
#     182.0600000000        0.0000000000        0.0000000000
#     181.0900000000        0.0000000000        0.0000000000
#     177.7700000000        0.0000000000        0.0000000000
#     176.4800000000        0.0000000000        0.0000000000
#     175.9300000000        0.0000000000        0.0000000000
#     174.8100000000        0.0000000000        0.0000000000
#     174.3100000000        0.0000000000        0.0000000000
#     173.7700000000        0.0000000000        0.0000000000
#     173.7000000000        0.0000000000        0.0000000000
#     173.4500000000        0.0000000000        0.0000000000
#     173.3500000000        0.2072000000  1792343.7374070927
#     173.1600000000        0.0215000000   185981.6136788248
#     172.9800000000        0.0000000000        0.0000000000
#     172.8000000000        0.0000000000        0.0000000000
#     172.7000000000        0.0000000000        0.0000000000
#     172.6600000000        0.0000000000        0.0000000000
#     172.5200000000        0.0000000000        0.0000000000
#     172.2500000000        0.0000000000        0.0000000000
#     171.7100000000        0.0000000000        0.0000000000
#     170.8800000000        0.0000000000        0.0000000000
#     169.7800000000        0.0000000000        0.0000000000
#     169.7000000000        0.0000000000        0.0000000000
#     169.6500000000        0.0001000000      865.0307612969
#     167.9700000000        0.0000000000        0.0000000000
#     166.1400000000        0.0000000000        0.0000000000
#     165.4700000000        0.0000000000        0.0000000000
#     165.4000000000        0.0000000000        0.0000000000
#     165.2500000000        0.0000000000        0.0000000000
#     165.1800000000        0.0000000000        0.0000000000

# Spectra
#                  X                   Y               DY/DX
        0.0000000000        0.0000000000        0.0000000000
        2.0000000000        0.0000000000        0.0000000000
        4.0000000000        0.0000000000        0.0000000000
        6.0000000000        0.0000000000        0.0000000000
        8.0000000000        0.0000000000        0.0000000000
       10.0000000000        0.0000000000        0.0000000000
       12.0000000000        0.0000000000        0.0000000000
       14.0000000000        0.0000000000        0.0000000000
       16.0000000000        0.0000000000        0.0000000000
       18.0000000000        0.0000000000        0.0000000000
       20.0000000000        0.0000000000        0.0000000000
       22.0000000000        0.0000000000        0.0000000000
       24.0000000000        0.0000000000        0.0000000000
       26.0000000000        0.0000000000        0.0000000000
       28.0000000000        0.0000000000        0.0000000000
       30.0000000000        0.0000000000        0.0000000000
       32.0000000000        0.0000000000        0.0000000000
       34.0000000000        0.0000000000        0.0000000000
       36.0000000000        0.0000000000        0.0000000000
       38.0000000000        0.0000000000        0.0000000000
       40.0000000000        0.0000000000        0.0000000000
       42.0000000000        0.0000000000        0.0000000000
       44.0000000000        0.0000000000        0.0000000000
       46.0000000000        0.0000000000        0.0000000000
       48.0000000000        0.0000000000        0.0000000000
       50.0000000000        0.0000000000        0.0000000000
       52.0000000000        0.0000000000        0.0000000000
       54.0000000000        0.0000000000        0.0000000000
       56.0000000000        0.0000000000        0.0000000000
       58.0000000000        0.0000000000        0.0000000000
       60.0000000000        0.0000000000        0.0000000000
       62.0000000000        0.0000000000        0.0000000000
       64.0000000000        0.0000000000        0.0000000000
       66.0000000000        0.0000000000        0.0000000000
       68.0000000000        0.0000000000        0.0000000000
       70.0000000000        0.0000000000        0.0000000000
       72.0000000000        0.0000000000        0.0000000000
       74.0000000000        0.0000000000        0.0000000000
       76.0000000000        0.0000000000        0.0000000000
       78.0000000000        0.0000000000        0.0000000000
       80.0000000000        0.0000000000        0.0000000000
       82.0000000000        0.0000000000        0.0000000000
       84.0000000000        0.0000000000        0.0000000000
       86.0000000000        0.0000000000        0.0000000000
       88.0000000000        0.0000000000        0.0000000000
       90.0000000000        0.0000000000        0.0000000000
       92.0000000000        0.0000000000        0.0000000000
       94.0000000000        0.0000000000        0.0000000000
       96.0000000000        0.0000000000        0.0000000000
       98.0000000000        0.0000000000        0.0000000000
      100.0000000000        0.0000000000        0.0000000000
      102.0000000000        0.0000000000        0.0000000000
      104.0000000000        0.0000000000        0.0000000000
      106.0000000000        0.0000000000        0.0000000000
      108.0000000000        0.0000000000        0.0000000000
      110.0000000000        0.0000000000        0.0000000000
      112.0000000000        0.0000000000        0.0000000000
      114.0000000000        0.0000000000        0.0000000000
      116.0000000000        0.0000000000        0.0000000000
      118.0000000000        0.0000000000        0.0000000000
      120.0000000000        0.0000000000        0.0000000000
      122.0000000000        0.0000000000        0.0000000000
      124.0000000000        0.0000000000        0.0000000000
      126.0000000000        0.0000000000        0.0000000000
      128.0000000000        0.0000000000        0.0000000000
      130.0000000000        0.0000000000        0.0000000000
      132.0000000000        0.0000000002        0.0000000000
      134.0000000000        0.0000000102        0.0000000000
      136.0000000000        0.0000003226        0.0000000000
      138.0000000000        0.0000073803        0.0000000000
      140.0000000000        0.0001253784        0.0000000000
      142.0000000000        0.0016154457        0.0000000002
      144.0000000000        0.0160969179        0.0000000235
      146.0000000000        0.1262984393        0.0000014779
      148.0000000000        0.7934077147        0.0000590150
      150.0000000000        4.0526451529        0.0015357217
      152.0000000000       17.0738675049        0.0267132484
      154.0000000000       60.1218705595        0.3181928337
      156.0000000000      179.1367077095        2.6542414698
      158.0000000000      456.8347804027       15.8235762136
      160.0000000000     1007.8427979155       68.6298856185
      162.0000000000     1942.8069912767      219.7329522832
      164.0000000000     3303.4664482353      524.5464274484
      166.0000000000     4999.5377000151      935.8125990772
      168.0000000000     6793.9317991904     1231.1591764049
      170.0000000000     8362.9271808153     1129.2587968840
      172.0000000000     9410.2883647055      559.6205569603
      174.0000000000     9775.7053616623     -211.0202775887
      176.0000000000     9480.3119078146     -778.2970966170
      178.0000000000     8692.5966267146     -919.8154967841
      180.0000000000     7644.0957418609     -713.2950876211
      182.0000000000     6544.3671986011     -399.0861177240
      184.0000000000     5532.3786667521     -177.6253356881
      186.0000000000     4673.0405514304     -111.5316103980
      188.0000000000     3984.1824123051     -151.5792928723
      190.0000000000     3471.2728783939     -213.8722385964
      192.0000000000     3152.3796695798     -238.3334465781
      194.0000000000     3066.1328021769     -203.3526924551
      196.0000000000     3264.0595102196     -109.6423575583
      198.0000000000     3793.1596317105       40.4677498347
      200.0000000000     4675.7226899754      249.6512905336
      202.0000000000     5892.7209999637      514.8927420628
      204.0000000000     7375.5863390599      809.4424629937
      206.0000000000     9009.0058183691     1073.3664276763
      208.0000000000    10644.6520031877     1224.8122004997
      210.0000000000    12122.9515338162     1191.2510334718
      212.0000000000    13297.8878105999      945.2800838023
      214.0000000000    14059.1467837406      523.8750299386
      216.0000000000    14346.8831426071       18.6297213537
      218.0000000000    14156.6175294220     -458.2630719068
      220.0000000000    13534.4577282069     -814.1073941858
      222.0000000000    12565.0988129319    -1002.6272543953
      224.0000000000    11356.3113755825    -1028.4636519361
      226.0000000000    10023.7194379287     -932.7130180911
      228.0000000000     8678.8299797527     -770.5087970421
      230.0000000000     7421.9402555210     -591.5394845240
      232.0000000000     6340.1640960663     -429.3333653864
      234.0000000000     5509.7067517647     -299.4529795840
      236.0000000000     5000.8310573634     -203.3125074002
      238.0000000000     4883.7014756543     -133.6885334465
      240.0000000000     5233.3864046271      -79.1412331167
      242.0000000000     6132.6350502409      -26.2101413738
      244.0000000000     7671.5251520280       40.4307243310
      246.0000000000     9943.6262039101      138.9268762773
      248.0000000000    13038.8812663541      291.1082521415
      250.0000000000    17033.9275700979      522.1217198294
      252.0000000000    21981.0003481655      857.9866504840
      254.0000000000    27896.8452073063     1320.7671780750
      256.0000000000    34753.1605678652     1921.8097630568
      258.0000000000    42469.9821830572     2654.3373421229
      260.0000000000    50913.1143748200     3487.3693261146
      262.0000000000    59896.2468461145     4363.1510298560
      264.0000000000    69187.8378252542     5199.8180183939
      266.0000000000    78522.2751926916     5899.8982014440
      268.0000000000    87614.3289008680     6363.7358371877
      270.0000000000    96175.5480985700     6505.4639707938
      272.0000000000   103931.0775403905     6268.2369120275
      274.0000000000   110635.3823589369     5635.3840968789
      276.0000000000   116085.5608046808     4635.0000760936
      278.0000000000   120131.2502679007     3336.9878187135
      280.0000000000   122680.5376960458     1843.2763526107
      282.0000000000   123701.7124175862      273.3613076219
      284.0000000000   123221.0938291951    -1251.8829992927
      286.0000000000   121317.4871514184    -2625.1301659179
      288.0000000000   118114.0422641145    -3763.9000703043
      290.0000000000   113768.4048070184    -4616.8939093841
      292.0000000000   108462.0611301081    -5165.1591907881
      294.0000000000   102389.7060250873    -5418.8304857997
      296.0000000000    95749.3276476216    -5410.7991767877
      298.0000000000    88733.5330091079    -5188.8798492794
      300.0000000000    81522.4538397265    -4807.9160897382
      302.0000000000    74278.3965452281    -4322.9184636873
      304.0000000000    67142.2461293210    -3783.8825619869
      306.0000000000    60231.5113756630    -3232.5066487270
      308.0000000000    53639.8110538884    -2700.6902960960
      310.0000000000    47437.5478762294    -2210.4796682456
      312.0000000000    41673.4946843418    -1775.0297473995
      314.0000000000    36377.0202634786    -1400.1547786202
      316.0000000000    31560.7038018254    -1086.1022867474
      318.0000000000    27223.1209107562     -829.2806054060
      320.0000000000    23351.6245205661     -623.7690383871
      322.0000000000    19924.9861042796     -462.5265978528
      324.0000000000    16915.8029648109     -338.2813414466
      326.0000000000    14292.6133094329     -244.1259229533
      328.0000000000    12021.6911257869     -173.8686028477
      330.0000000000    10068.5169111525     -122.1972396330
      332.0000000000     8398.9381796197      -84.7117480058
      334.0000000000     6980.0459088510      -57.8726459142
      336.0000000000     5780.8004802084      -38.9030601548
      338.0000000000     4772.4441214279      -25.6712333713
      340.0000000000     3928.7372967653      -16.5715014564
      342.0000000000     3226.0547571495      -10.4144681854
      344.0000000000     2643.3738038696       -6.3317735124
      346.0000000000     2162.1833443724       -3.6972283390
      348.0000000000     1766.3380043613       -2.0638402718
      350.0000000000     1441.8772574449       -1.1150277662
      352.0000000000     1176.8254828467       -0.6277956038
      354.0000000000      960.9852126574       -0.4455655803
      356.0000000000      785.7326604691       -0.4585311668
      358.0000000000      643.8219570520       -0.5897014627
      360.0000000000      529.2023424859       -0.7851332264
      362.0000000000      436.8508399828       -1.0071706130
      364.0000000000      362.6216127834       -1.2297952172
      366.0000000000      303.1122242382       -1.4354244587
      368.0000000000      255.5463243156       -1.6126838437
      370.0000000000      217.6718183851       -1.7548226463
      372.0000000000      187.6732867625       -1.8585496502
      374.0000000000      164.0972732519       -1.9231427832
      376.0000000000      145.7890117255       -1.9497403359
      378.0000000000      131.8391821684       -1.9407577067
      380.0000000000      121.5393581446       -1.8993969941
      382.0000000000      114.3449081618       -1.8292310499
      384.0000000000      109.8442302472       -1.7338517425
      386.0000000000      107.7333222356       -1.6165763484
      388.0000000000      107.7948127870       -1.4802077881
      390.0000000000      109.8806953265       -1.3268449539
      392.0000000000      113.8981159888       -1.1577393679
      394.0000000000      119.7976656665       -0.9731943062
      396.0000000000      127.5637147203       -0.7725025530
      398.0000000000      137.2064068027       -0.5539191974
      400.0000000000      148.7549959945       -0.3146663337
      402.0000000000      162.2522697222       -0.0509671140
      404.0000000000      177.7498495508        0.2418927744
      406.0000000000      195.3042038021        0.5694775690
      408.0000000000      214.9732409169        0.9380887741
      410.0000000000      236.8133814106        1.3546281242
      412.0000000000      260.8770299461        1.8264369566
      414.0000000000      287.2103881945        2.3611130877
      416.0000000000      315.8515644141        2.9663068496
      418.0000000000      346.8289476372        3.6494987041
      420.0000000000      380.1598235104        4.4177617659
      422.0000000000      415.8492156605        5.2775135585
      424.0000000000      453.8889413191        6.2342623133
      426.0000000000      494.2568732122        7.2923540267
      428.0000000000      536.9164016824        8.4547272390
      430.0000000000      581.8160919425        9.7226830146
      432.0000000000      628.8895314795       11.0956778446
      434.0000000000      678.0553621415       12.5711471156
      436.0000000000      729.2174905162       14.1443663745
      438.0000000000      782.2654689980       15.8083568759
      440.0000000000      837.0750385658       17.5538408365
      442.0000000000      893.5088228597       19.3692504905
      444.0000000000      951.4171617406       21.2407934797
      446.0000000000     1010.6390712125       23.1525754027
      448.0000000000     1071.0033154356       25.0867785441
      450.0000000000     1132.3295756043       27.0238940029
      452.0000000000     1194.4296997335       28.9430026959
      454.0000000000     1257.1090169067       30.8220991178
      456.0000000000     1320.1676993019       32.6384503415
      458.0000000000     1383.4021553219       34.3689816099
      460.0000000000     1446.6064374066       35.9906790319
      462.0000000000     1509.5736485843       37.4809993844
      464.0000000000     1572.0973325085       38.8182768527
      466.0000000000     1633.9728325996       39.9821167001
      468.0000000000     1694.9986069471       40.9537663425
      470.0000000000     1754.9774867988       41.7164550762
      472.0000000000     1813.7178677360       42.2556947284
      474.0000000000     1871.0348239950       42.5595347336
      476.0000000000     1926.7511377938       42.6187665199
      478.0000000000     1980.6982369612       42.4270735720
      480.0000000000     2032.7170355924       41.9811250648
      482.0000000000     2082.6586738693       41.2806124791
      484.0000000000     2130.3851545502       40.3282300714
      486.0000000000     2175.7698749441       39.1296014284
      488.0000000000     2218.6980544166       37.6931555597
      490.0000000000     2259.0670586262       36.0299570368
      492.0000000000     2296.7866227341       34.1534955560
      494.0000000000     2331.7789767816       32.0794409688
      496.0000000000     2363.9788772614       29.8253702918
      498.0000000000     2393.3335496373       27.4104734616
      500.0000000000     2419.8025471754       24.8552446761
      502.0000000000     2443.3575319531       22.1811660425
      504.0000000000     2463.9819843016       19.4103899846
      506.0000000000     2481.6708472271       16.5654264454
      508.0000000000     2496.4301125453       13.6688403929
      510.0000000000     2508.2763555574       10.7429645171
      512.0000000000     2517.2362251101        7.8096313250
      514.0000000000     2523.3458958150        4.8899281093
      516.0000000000     2526.6504890648        2.0039775318
      518.0000000000     2527.2034692899       -0.8292541838
      520.0000000000     2525.0660216453       -3.5921201653
      522.0000000000     2520.3064170250       -6.2684263094
      524.0000000000     2512.9993699662       -8.8435352267
      526.0000000000     2503.2253946466      -11.3044413017
      528.0000000000     2491.0701637900      -13.6398179548
      530.0000000000     2476.6238748996      -15.8400386147
      532.0000000000     2459.9806278261      -17.8971732595
      534.0000000000     2441.2378172660      -19.8049626554
      536.0000000000     2420.4955433736      -21.5587726272
      538.0000000000     2397.8560432649      -23.1555308193
      540.0000000000     2373.4231457939      -24.5936484809
      542.0000000000     2347.3017516028      -25.8729298110
      544.0000000000     2319.5973400758      -26.9944713622
      546.0000000000     2290.4155044832      -27.9605539135
      548.0000000000     2259.8615162710      -28.7745290994
      550.0000000000     2228.0399191465      -29.4407029301
      552.0000000000     2195.0541533271      -29.9642181623
      554.0000000000     2161.0062100587      -30.3509372877
      556.0000000000     2125.9963162731      -30.6073277040
      558.0000000000     2090.1226490419      -30.7403504279
      560.0000000000     2053.4810792933      -30.7573535013
      562.0000000000     2016.1649440916      -30.6659710414
      564.0000000000     1978.2648466330      -30.4740286894
      566.0000000000     1939.8684829891      -30.1894560295
      568.0000000000     1901.0604945219      -29.8202063794
      570.0000000000     1861.9223448133      -29.3741841946
      572.0000000000     1822.5322198792      -28.8591801906
      574.0000000000     1782.9649503929      -28.2828141596
      576.0000000000     1743.2919546016      -27.6524853511
      578.0000000000     1703.5812006013      -26.9753301913
      580.0000000000     1663.8971866241      -26.2581870410
      582.0000000000     1624.3009379947      -25.5075676274
      584.0000000000     1584.8500194245      -24.7296347376
      586.0000000000     1545.5985613339      -23.9301857259
      588.0000000000     1506.5972989197      -23.1146413629
      590.0000000000     1467.8936227232      -22.2880395397
      592.0000000000     1429.5316394928      -21.4550333392
      594.0000000000     1391.5522421829      -20.6198929848
      596.0000000000     1353.9931879788      -19.7865111940
      598.0000000000     1316.8891832920      -18.9584114740
      600.0000000000     1280.2719747229      -18.1387589209
      602.0000000000     1244.1704450451      -17.3303731076
      604.0000000000     1208.6107133247      -16.5357426714
      606.0000000000     1173.6162383421      -15.7570412420
      608.0000000000     1139.2079245440      -14.9961443791
      610.0000000000     1105.4042298102      -14.2546472224
      612.0000000000     1072.2212743732      -13.5338825816
      614.0000000000     1039.6729502877      -12.8349392305
      616.0000000000     1007.7710308950      -12.1586801913
      618.0000000000      976.5252797835      -11.5057608293
      620.0000000000      945.9435587928      -10.8766465989
      622.0000000000      916.0319346573      -10.2716303114
      624.0000000000      886.7947839300       -9.6908488131
      626.0000000000      858.2348958704       -9.1342989879
      628.0000000000      830.3535730197       -8.6018530147
      630.0000000000      803.1507292254       -8.0932728281
      632.0000000000      776.6249849119       -7.6082237476
      634.0000000000      750.7737594292       -7.1462872522
      636.0000000000      725.5933603383       -6.7069728919
      638.0000000000      701.0790695251       -6.2897293354
      640.0000000000      677.2252260570       -5.8939545652
      642.0000000000      654.0253057235       -5.5190052362
      644.0000000000      631.4719972209       -5.1642052215
      646.0000000000      609.5572749646       -4.8288533756
      648.0000000000      588.2724685263       -4.5122305454
      650.0000000000      567.6083287144       -4.2136058668
      652.0000000000      547.5550903257       -3.9322423845
      654.0000000000      528.1025316124       -3.6674020336
      656.0000000000      509.2400305182       -3.4183500256
      658.0000000000      490.9566177480       -3.1843586765
      660.0000000000      473.2410267422       -2.9647107207
      662.0000000000      456.0817406366       -2.7587021476
      664.0000000000      439.4670362937       -2.5656446017
      666.0000000000      423.3850254939       -2.3848673830
      668.0000000000      407.8236933838       -2.2157190838
      670.0000000000      392.7709342773       -2.0575688966
      672.0000000000      378.2145849113       -1.9098076252
      674.0000000000      364.1424552549       -1.7718484314
      676.0000000000      350.5423569778       -1.6431273443
      678.0000000000      337.4021296775       -1.5231035607
      680.0000000000      324.7096649698       -1.4112595608
      682.0000000000      312.4529285428       -1.3071010641
      684.0000000000      300.6199802765       -1.2101568442
      686.0000000000      289.1989925248       -1.1199784254
      688.0000000000      278.1782666595       -1.0361396763
      690.0000000000      267.5462479689       -0.9582363189
      692.0000000000      257.2915390056       -0.8858853659
      694.0000000000      247.4029114724       -0.8187245015
      696.0000000000      237.8693167340       -0.7564114162
      698.0000000000      228.6798950392       -0.6986231072
      700.0000000000      219.8239835348       -0.6450551527
      702.0000000000      211.2911231509       -0.5954209703
      704.0000000000      203.0710644311       -0.5494510643
      706.0000000000      195.1537723823       -0.5068922706
      708.0000000000      187.5294304120       -0.4675070036
      710.0000000000      180.1884434195       -0.4310725098
      712.0000000000      173.1214401052       -0.3973801320
      714.0000000000      166.3192745570       -0.3662345886
      716.0000000000      159.7730271713       -0.3374532694
      718.0000000000      153.4740049634       -0.3108655505
      720.0000000000      147.4137413177       -0.2863121312
      722.0000000000      141.5839952281       -0.2636443928
      724.0000000000      135.9767500713       -0.2427237813
      726.0000000000      130.5842119602       -0.2234212144
      728.0000000000      125.3988077151       -0.2056165134
      730.0000000000      120.4131824917       -0.1891978603
      732.0000000000      115.6201971030       -0.1740612793
      734.0000000000      111.0129250669       -0.1601101440
      736.0000000000      106.5846494122       -0.1472547087
      738.0000000000      102.3288592717       -0.1354116638
      740.0000000000       98.2392462902       -0.1245037148
      742.0000000000       94.3097008721       -0.1144591845
      744.0000000000       90.5343082932       -0.1052116368
      746.0000000000       86.9073446978       -0.0966995228
      748.0000000000       83.4232730013       -0.0888658466
      750.0000000000       80.0767387181       -0.0816578519
      752.0000000000       76.8625657303       -0.0750267269
      754.0000000000       73.7757520148       -0.0689273276
      756.0000000000       70.8114653418       -0.0633179187
      758.0000000000       67.9650389594       -0.0581599306
      760.0000000000       65.2319672747       -0.0534177319
      762.0000000000       62.6079015445       -0.0490584176
      764.0000000000       60.0886455839       -0.0450516099
      766.0000000000       57.6701515025       -0.0413692741
      768.0000000000       55.3485154768       -0.0379855450
      770.0000000000       53.1199735647       -0.0348765667
      772.0000000000       50.9808975707       -0.0320203427
      774.0000000000       48.9277909657       -0.0293965967
      776.0000000000       46.9572848668       -0.0269866427
      778.0000000000       45.0661340836       -0.0247732652
      780.0000000000       43.2512132313       -0.0227406070
      782.0000000000       41.5095129176       -0.0208740654
      784.0000000000       39.8381360034       -0.0191601966
      786.0000000000       38.2342939419       -0.0175866256
      788.0000000000       36.6953031960       -0.0161419644
      790.0000000000       35.2185817373       -0.0148157348
      792.0000000000       33.8016456270       -0.0135982979
      794.0000000000       32.4421056798       -0.0124807882
      796.0000000000       31.1376642110       -0.0114550534
      798.0000000000       29.8861118682       -0.0105135980
      800.0000000000       28.6853245461       -0.0096495315
      802.0000000000       27.5332603853       -0.0088565206
      804.0000000000       26.4279568548       -0.0081287451
      806.0000000000       25.3675279171       -0.0074608568
      808.0000000000       24.3501612748       -0.0068479422
      810.0000000000       23.3741156993       -0.0062854874
      812.0000000000       22.4377184392       -0.0057693467
      814.0000000000       21.5393627081       -0.0052957120
      816.0000000000       20.6775052497       -0.0048610868
      818.0000000000       19.8506639801       -0.0044622603
      820.0000000000       19.0574157052       -0.0040962845
      822.0000000000       18.2963939115       -0.0037604530
      824.0000000000       17.5662866295       -0.0034522815
      826.0000000000       16.8658343677       -0.0031694895
      828.0000000000       16.1938281159       -0.0029099841
      830.0000000000       15.5491074158       -0.0026718444
      832.0000000000       14.9305584975       -0.0024533075
      834.0000000000       14.3371124808       -0.0022527558
      836.0000000000       13.7677436383       -0.0020687048
      838.0000000000       13.2214677202       -0.0018997927
      840.0000000000       12.6973403379       -0.0017447697
      842.0000000000       12.1944554055       -0.0016024895
      844.0000000000       11.7119436374       -0.0014719000
      846.0000000000       11.2489710998       -0.0013520365
      848.0000000000       10.8047378160       -0.0012420135
      850.0000000000       10.3784764216       -0.0011410192
      852.0000000000        9.9694508703       -0.0010483084
      854.0000000000        9.5769551875       -0.0009631980
      856.0000000000        9.2003122702       -0.0008850609
      858.0000000000        8.8388727325       -0.0008133224
      860.0000000000        8.4920137940       -0.0007474548
      862.0000000000        8.1591382108       -0.0006869745
      864.0000000000        7.8396732478       -0.0006314376
      866.0000000000        7.5330696889       -0.0005804370
      868.0000000000        7.2388008867       -0.0005335995
      870.0000000000        6.9563618484       -0.0004905823
      872.0000000000        6.6852683567       -0.0004510715
      874.0000000000        6.4250561259       -0.0004147787
      876.0000000000        6.1752799901       -0.0003814395
      878.0000000000        5.9355131237       -0.0003508114
      880.0000000000        5.7053462927       -0.0003226720
      882.0000000000        5.4843871348       -0.0002968171
      884.0000000000        5.2722594694       -0.0002730594
      886.0000000000        5.0686026333       -0.0002512271
      888.0000000000        4.8730708444       -0.0002311626
      890.0000000000        4.6853325902       -0.0002127213
      892.0000000000        4.5050700402       -0.0001957705
      894.0000000000        4.3319784833       -0.0001801884
      896.0000000000        4.1657657864       -0.0001658633
      898.0000000000        4.0061518759       -0.0001526926
      900.0000000000        3.8528682397       -0.0001405823
      902.0000000000        3.7056574493       -0.0001294460
      904.0000000000        3.5642727019       -0.0001192043
      906.0000000000        3.4284773803       -0.0001097847
      908.0000000000        3.2980446311       -0.0001011203
      910.0000000000        3.1727569609       -0.0000931497
      912.0000000000        3.0524058476       -0.0000858168
      914.0000000000        2.9367913685       -0.0000790699
      916.0000000000        2.8257218438       -0.0000728615
      918.0000000000        2.7190134942       -0.0000671481
      920.0000000000        2.6164901131       -0.0000618897
      922.0000000000        2.5179827519       -0.0000570496
      924.0000000000        2.4233294183       -0.0000525940
      926.0000000000        2.3323747877       -0.0000484920
      928.0000000000        2.2449699258       -0.0000447152
      930.0000000000        2.1609720228       -0.0000412373
      932.0000000000        2.0802441392       -0.0000380343
      934.0000000000        2.0026549613       -0.0000350843
      936.0000000000        1.9280785675       -0.0000323670
      938.0000000000        1.8563942041       -0.0000298637
      940.0000000000        1.7874860703       -0.0000275573
      942.0000000000        1.7212431124       -0.0000254322
      944.0000000000        1.6575588263       -0.0000234737
      946.0000000000        1.5963310685       -0.0000216688
      948.0000000000        1.5374618749       -0.0000200050
      950.0000000000        1.4808572869       -0.0000184713
      952.0000000000        1.4264271849       -0.0000170573
      954.0000000000        1.3740851295       -0.0000157535
      956.0000000000        1.3237482077       -0.0000145512
      958.0000000000        1.2753368872       -0.0000134423
      960.0000000000        1.2287748760       -0.0000124195
      962.0000000000        1.1839889875       -0.0000114760
      964.0000000000        1.1409090123       -0.0000106055
      966.0000000000        1.0994675944       -0.0000098022
      968.0000000000        1.0596001130       -0.0000090610
      970.0000000000        1.0212445692       -0.0000083769
      972.0000000000        0.9843414776       -0.0000077454
      974.0000000000        0.9488337620       -0.0000071625
      976.0000000000        0.9146666560       -0.0000066243
      978.0000000000        0.8817876073       -0.0000061273
      980.0000000000        0.8501461865       -0.0000056684
      982.0000000000        0.8196939989       -0.0000052445
      984.0000000000        0.7903846012       -0.0000048530
      986.0000000000        0.7621734204       -0.0000044912
      988.0000000000        0.7350176770       -0.0000041570
      990.0000000000        0.7088763112       -0.0000038482
      992.0000000000        0.6837099119       -0.0000035627
      994.0000000000        0.6594806489       -0.0000032989
      996.0000000000        0.6361522079       -0.0000030550
      998.0000000000        0.6136897286       -0.0000028296
     1000.0000000000        0.5920597442       -0.0000026211
     1002.0000000000        0.5712301251       -0.0000024283
     1004.0000000000        0.5511700234       -0.0000022500
     1006.0000000000        0.5318498210       -0.0000020850
     1008.0000000000        0.5132410788       -0.0000019324
     1010.0000000000        0.4953164887       -0.0000017912
     1012.0000000000        0.4780498273       -0.0000016606
     1014.0000000000        0.4614159117       -0.0000015397
     1016.0000000000        0.4453905571       -0.0000014278
     1018.0000000000        0.4299505361       -0.0000013242
     1020.0000000000        0.4150735394       -0.0000012282
     1022.0000000000        0.4007381390       -0.0000011394
     1024.0000000000        0.3869237521       -0.0000010572
     1026.0000000000        0.3736106065       -0.0000009810
     1028.0000000000        0.3607797083       -0.0000009104
     1030.0000000000        0.3484128099       -0.0000008450
     1032.0000000000        0.3364923801       -0.0000007845
     1034.0000000000        0.3250015748       -0.0000007283
     1036.0000000000        0.3139242095       -0.0000006763
     1038.0000000000        0.3032447326       -0.0000006281
     1040.0000000000        0.2929481997       -0.0000005834
     1042.0000000000        0.2830202495       -0.0000005419
     1044.0000000000        0.2734470799       -0.0000005035
     1046.0000000000        0.2642154260       -0.0000004678
     1048.0000000000        0.2553125381       -0.0000004348
     1050.0000000000        0.2467261612       -0.0000004041
     1052.0000000000        0.2384445152       -0.0000003756
     1054.0000000000        0.2304562761       -0.0000003492
     1056.0000000000        0.2227505571       -0.0000003247
     1058.0000000000        0.2153168920       -0.0000003020
     1060.0000000000        0.2081452176       -0.0000002809
     1062.0000000000        0.2012258585       -0.0000002613
     1064.0000000000        0.1945495108       -0.0000002431
     1066.0000000000        0.1881072280       -0.0000002262
     1068.0000000000        0.1818904062       -0.0000002105
     1070.0000000000        0.1758907713       -0.0000001959
     1072.0000000000        0.1701003652       -0.0000001823
     1074.0000000000        0.1645115336       -0.0000001698
     1076.0000000000        0.1591169140       -0.0000001581
     1078.0000000000        0.1539094242       -0.0000001472
     1080.0000000000        0.1488822511       -0.0000001371
     1082.0000000000        0.1440288403       -0.0000001277
     1084.0000000000        0.1393428859       -0.0000001190
     1086.0000000000        0.1348183204       -0.0000001108
     1088.0000000000        0.1304493059       -0.0000001033
     1090.0000000000        0.1262302246       -0.0000000963
     1092.0000000000        0.1221556706       -0.0000000897
     1094.0000000000        0.1182204412       -0.0000000836
     1096.0000000000        0.1144195295       -0.0000000780
     1098.0000000000        0.1107481161       -0.0000000727
     1100.0000000000        0.1072015623       -0.0000000678
     1102.0000000000        0.1037754031       -0.0000000633
     1104.0000000000        0.1004653401       -0.0000000590
     1106.0000000000        0.0972672352       -0.0000000551
     1108.0000000000        0.0941771044       -0.0000000514
     1110.0000000000        0.0911911121       -0.0000000479
     1112.0000000000        0.0883055648       -0.0000000448
     1114.0000000000        0.0855169061       -0.0000000418
     1116.0000000000        0.0828217113       -0.0000000390
     1118.0000000000        0.0802166821       -0.0000000364
     1120.0000000000        0.0776986422       -0.0000000340
     1122.0000000000        0.0752645320       -0.0000000318
     1124.0000000000        0.0729114049       -0.0000000297
     1126.0000000000        0.0706364221       -0.0000000277
     1128.0000000000        0.0684368492       -0.0000000259
     1130.0000000000        0.0663100521       -0.0000000242
     1132.0000000000        0.0642534926       -0.0000000226
     1134.0000000000        0.0622647255       -0.0000000211
     1136.0000000000        0.0603413946       -0.0000000198
     1138.0000000000        0.0584812296       -0.0000000185
     1140.0000000000        0.0566820425       -0.0000000173
     1142.0000000000        0.0549417250       -0.0000000162
     1144.0000000000        0.0532582448       -0.0000000151
     1146.0000000000        0.0516296434       -0.0000000141
     1148.0000000000        0.0500540329       -0.0000000132
     1150.0000000000        0.0485295936       -0.0000000124
     1152.0000000000        0.0470545711       -0.0000000116
     1154.0000000000        0.0456272744       -0.0000000108
     1156.0000000000        0.0442460727       -0.0000000102
     1158.0000000000        0.0429093942       -0.0000000095
     1160.0000000000        0.0416157228       -0.0000000089
     1162.0000000000        0.0403635970       -0.0000000083
     1164.0000000000        0.0391516070       -0.0000000078
     1166.0000000000        0.0379783936       -0.0000000073
     1168.0000000000        0.0368426457       -0.0000000069
     1170.0000000000        0.0357430987       -0.0000000064
     1172.0000000000        0.0346785328       -0.0000000060
     1174.0000000000        0.0336477715       -0.0000000056
     1176.0000000000        0.0326496798       -0.0000000053
     1178.0000000000        0.0316831627       -0.0000000050
     1180.0000000000        0.0307471637       -0.0000000046
     1182.0000000000        0.0298406634       -0.0000000044
     1184.0000000000        0.0289626784       -0.0000000041
     1186.0000000000        0.0281122595       -0.0000000038
     1188.0000000000        0.0272884908       -0.0000000036
     1190.0000000000        0.0264904885       -0.0000000034
     1192.0000000000        0.0257173994       -0.0000000032
     1194.0000000000        0.0249684001       -0.0000000030
     1196.0000000000        0.0242426959       -0.0000000028
     1198.0000000000        0.0235395195       -0.0000000026
     1200.0000000000        0.0228581303       -0.0000000025
     1202.0000000000        0.0221978133       -0.0000000023
     1204.0000000000        0.0215578781       -0.0000000022
     1206.0000000000        0.0209376581       -0.0000000020
     1208.0000000000        0.0203365099       -0.0000000019
     1210.0000000000        0.0197538118       -0.0000000018
     1212.0000000000        0.0191889637       -0.0000000017
     1214.0000000000        0.0186413860       -0.0000000016
     1216.0000000000        0.0181105188       -0.0000000015
     1218.0000000000        0.0175958214       -0.0000000014
     1220.0000000000        0.0170967716       -0.0000000013
     1222.0000000000        0.0166128648       -0.0000000012
     1224.0000000000        0.0161436136       -0.0000000012
     1226.0000000000        0.0156885472       -0.0000000011
     1228.0000000000        0.0152472106       -0.0000000010
     1230.0000000000        0.0148191643       -0.0000000010
     1232.0000000000        0.0144039836       -0.0000000009
     1234.0000000000        0.0140012580       -0.0000000009
     1236.0000000000        0.0136105909       -0.0000000008
     1238.0000000000        0.0132315990       -0.0000000008
     1240.0000000000        0.0128639118       -0.0000000007
     1242.0000000000        0.0125071713       -0.0000000007
     1244.0000000000        0.0121610313       -0.0000000006
     1246.0000000000        0.0118251573       -0.0000000006
     1248.0000000000        0.0114992259       -0.0000000006
     1250.0000000000        0.0111829243       -0.0000000005
     1252.0000000000        0.0108759503       -0.0000000005
     1254.0000000000        0.0105780115       -0.0000000005
     1256.0000000000        0.0102888254       -0.0000000004
     1258.0000000000        0.0100081185       -0.0000000004
     1260.0000000000        0.0097356267       -0.0000000004
     1262.0000000000        0.0094710943       -0.0000000004
     1264.0000000000        0.0092142741       -0.0000000003
     1266.0000000000        0.0089649270       -0.0000000003
     1268.0000000000        0.0087228218       -0.0000000003
     1270.0000000000        0.0084877346       -0.0000000003
     1272.0000000000        0.0082594492       -0.0000000003
     1274.0000000000        0.0080377561       -0.0000000003
     1276.0000000000        0.0078224528       -0.0000000002
     1278.0000000000        0.0076133432       -0.0000000002
     1280.0000000000        0.0074102378       -0.0000000002
     1282.0000000000        0.0072129531       -0.0000000002
     1284.0000000000        0.0070213115       -0.0000000002
     1286.0000000000        0.0068351410       -0.0000000002
     1288.0000000000        0.0066542755       -0.0000000002
     1290.0000000000        0.0064785540       -0.0000000002
     1292.0000000000        0.0063078205       -0.0000000002
     1294.0000000000        0.0061419244       -0.0000000001
     1296.0000000000        0.0059807196       -0.0000000001
     1298.0000000000        0.0058240648       -0.0000000001
     1300.0000000000        0.0056718231       -0.0000000001
     1302.0000000000        0.0055238621       -0.0000000001
     1304.0000000000        0.0053800536       -0.0000000001
     1306.0000000000        0.0052402731       -0.0000000001
     1308.0000000000        0.0051044007       -0.0000000001
     1310.0000000000        0.0049723196       -0.0000000001
     1312.0000000000        0.0048439172       -0.0000000001
     1314.0000000000        0.0047190841       -0.0000000001
     1316.0000000000        0.0045977147       -0.0000000001
     1318.0000000000        0.0044797063       -0.0000000001
     1320.0000000000        0.0043649597       -0.0000000001
     1322.0000000000        0.0042533787       -0.0000000001
     1324.0000000000        0.0041448702       -0.0000000001
     1326.0000000000        0.0040393438       -0.0000000001
     1328.0000000000        0.0039367121       -0.0000000001
     1330.0000000000        0.0038368904       -0.0000000001
     1332.0000000000        0.0037397965       -0.0000000000
     1334.0000000000        0.0036453509       -0.0000000000
     1336.0000000000        0.0035534764       -0.0000000000
     1338.0000000000        0.0034640984       -0.0000000000
     1340.0000000000        0.0033771443       -0.0000000000
     1342.0000000000        0.0032925440       -0.0000000000
     1344.0000000000        0.0032102295       -0.0000000000
     1346.0000000000        0.0031301347       -0.0000000000
     1348.0000000000        0.0030521957       -0.0000000000
     1350.0000000000        0.0029763505       -0.0000000000
     1352.0000000000        0.0029025391       -0.0000000000
     1354.0000000000        0.0028307031       -0.0000000000
     1356.0000000000        0.0027607860       -0.0000000000
     1358.0000000000        0.0026927330       -0.0000000000
     1360.0000000000        0.0026264911       -0.0000000000
     1362.0000000000        0.0025620087       -0.0000000000
     1364.0000000000        0.0024992358       -0.0000000000
     1366.0000000000        0.0024381240       -0.0000000000
     1368.0000000000        0.0023786262       -0.0000000000
     1370.0000000000        0.0023206969       -0.0000000000
     1372.0000000000        0.0022642918       -0.0000000000
     1374.0000000000        0.0022093681       -0.0000000000
     1376.0000000000        0.0021558841       -0.0000000000
     1378.0000000000        0.0021037994       -0.0000000000
     1380.0000000000        0.0020530748       -0.0000000000
     1382.0000000000        0.0020036725       -0.0000000000
     1384.0000000000        0.0019555553       -0.0000000000
     1386.0000000000        0.0019086877       -0.0000000000
     1388.0000000000        0.0018630348       -0.0000000000
     1390.0000000000        0.0018185629       -0.0000000000
     1392.0000000000        0.0017752393       -0.0000000000
     1394.0000000000        0.0017330323       -0.0000000000
     1396.0000000000        0.0016919110       -0.0000000000
     1398.0000000000        0.0016518456       -0.0000000000
     1400.0000000000        0.0016128070       -0.0000000000
     1402.0000000000        0.0015747670       -0.0000000000
     1404.0000000000        0.0015376982       -0.0000000000
     1406.0000000000        0.0015015740       -0.0000000000
     1408.0000000000        0.0014663688       -0.0000000000
     1410.0000000000        0.0014320573       -0.0000000000
     1412.0000000000        0.0013986154       -0.0000000000
     1414.0000000000        0.0013660193       -0.0000000000
     1416.0000000000        0.0013342462       -0.0000000000
     1418.0000000000        0.0013032737       -0.0000000000
     1420.0000000000        0.0012730803       -0.0000000000
     1422.0000000000        0.0012436449       -0.0000000000
     1424.0000000000        0.0012149471       -0.0000000000
     1426.0000000000        0.0011869671       -0.0000000000
     1428.0000000000        0.0011596856       -0.0000000000
     1430.0000000000        0.0011330840       -0.0000000000
     1432.0000000000        0.0011071439       -0.0000000000
     1434.0000000000        0.0010818479       -0.0000000000
     1436.0000000000        0.0010571787       -0.0000000000
     1438.0000000000        0.0010331197       -0.0000000000
     1440.0000000000        0.0010096547       -0.0000000000
     1442.0000000000        0.0009867679       -0.0000000000
     1444.0000000000        0.0009644440       -0.0000000000
     1446.0000000000        0.0009426681       -0.0000000000
     1448.0000000000        0.0009214259       -0.0000000000
     1450.0000000000        0.0009007033       -0.0000000000
     1452.0000000000        0.0008804866       -0.0000000000
     1454.0000000000        0.0008607625       -0.0000000000
     1456.0000000000        0.0008415183       -0.0000000000
     1458.0000000000        0.0008227412       -0.0000000000
     1460.0000000000        0.0008044192       -0.0000000000
     1462.0000000000        0.0007865404       -0.0000000000
     1464.0000000000        0.0007690933       -0.0000000000
     1466.0000000000        0.0007520666       -0.0000000000
     1468.0000000000        0.0007354496       -0.0000000000
     1470.0000000000        0.0007192315       -0.0000000000
     1472.0000000000        0.0007034021       -0.0000000000
     1474.0000000000        0.0006879515       -0.0000000000
     1476.0000000000        0.0006728697       -0.0000000000
     1478.0000000000        0.0006581474       -0.0000000000
     1480.0000000000        0.0006437754       -0.0000000000
     1482.0000000000        0.0006297447       -0.0000000000
     1484.0000000000        0.0006160465       -0.0000000000
     1486.0000000000        0.0006026725       -0.0000000000
     1488.0000000000        0.0005896143       -0.0000000000
     1490.0000000000        0.0005768639       -0.0000000000
     1492.0000000000        0.0005644135       -0.0000000000
     1494.0000000000        0.0005522556       -0.0000000000
     1496.0000000000        0.0005403827       -0.0000000000
     1498.0000000000        0.0005287876       -0.0000000000
     1500.0000000000        0.0005174634       -0.0000000000
     1502.0000000000        0.0005064032       -0.0000000000
     1504.0000000000        0.0004956003       -0.0000000000
     1506.0000000000        0.0004850485       -0.0000000000
     1508.0000000000        0.0004747413       -0.0000000000
     1510.0000000000        0.0004646727       -0.0000000000
     1512.0000000000        0.0004548367       -0.0000000000
     1514.0000000000        0.0004452275       -0.0000000000
     1516.0000000000        0.0004358396       -0.0000000000
     1518.0000000000        0.0004266673       -0.0000000000
     1520.0000000000        0.0004177054       -0.0000000000
     1522.0000000000        0.0004089487       -0.0000000000
     1524.0000000000        0.0004003921       -0.0000000000
     1526.0000000000        0.0003920307       -0.0000000000
     1528.0000000000        0.0003838597       -0.0000000000
     1530.0000000000        0.0003758743       -0.0000000000
     1532.0000000000        0.0003680702       -0.0000000000
     1534.0000000000        0.0003604427       -0.0000000000
     1536.0000000000        0.0003529877       -0.0000000000
     1538.0000000000        0.0003457009       -0.0000000000
     1540.0000000000        0.0003385783       -0.0000000000
     1542.0000000000        0.0003316157       -0.0000000000
     1544.0000000000        0.0003248094       -0.0000000000
     1546.0000000000        0.0003181556       -0.0000000000
     1548.0000000000        0.0003116506       -0.0000000000
     1550.0000000000        0.0003052907       -0.0000000000
     1552.0000000000        0.0002990726       -0.0000000000
     1554.0000000000        0.0002929927       -0.0000000000
     1556.0000000000        0.0002870479       -0.0000000000
     1558.0000000000        0.0002812347       -0.0000000000
     1560.0000000000        0.0002755502       -0.0000000000
     1562.0000000000        0.0002699912       -0.0000000000
     1564.0000000000        0.0002645547       -0.0000000000
     1566.0000000000        0.0002592378       -0.0000000000
     1568.0000000000        0.0002540377       -0.0000000000
     1570.0000000000        0.0002489515       -0.0000000000
     1572.0000000000        0.0002439767       -0.0000000000
     1574.0000000000        0.0002391106       -0.0000000000
     1576.0000000000        0.0002343505       -0.0000000000
     1578.0000000000        0.0002296941       -0.0000000000
     1580.0000000000        0.0002251389       -0.0000000000
     1582.0000000000        0.0002206824       -0.0000000000
     1584.0000000000        0.0002163224       -0.0000000000
     1586.0000000000        0.0002120567       -0.0000000000
     1588.0000000000        0.0002078830       -0.0000000000
     1590.0000000000        0.0002037991       -0.0000000000
     1592.0000000000        0.0001998030       -0.0000000000
     1594.0000000000        0.0001958927       -0.0000000000
     1596.0000000000        0.0001920662       -0.0000000000
     1598.0000000000        0.0001883214       -0.0000000000
     1600.0000000000        0.0001846566       -0.0000000000
     1602.0000000000        0.0001810699       -0.0000000000
     1604.0000000000        0.0001775595       -0.0000000000
     1606.0000000000        0.0001741235       -0.0000000000
     1608.0000000000        0.0001707604       -0.0000000000
     1610.0000000000        0.0001674685       -0.0000000000
     1612.0000000000        0.0001642461       -0.0000000000
     1614.0000000000        0.0001610916       -0.0000000000
     1616.0000000000        0.0001580034       -0.0000000000
     1618.0000000000        0.0001549802       -0.0000000000
     1620.0000000000        0.0001520203       -0.0000000000
     1622.0000000000        0.0001491225       -0.0000000000
     1624.0000000000        0.0001462851       -0.0000000000
     1626.0000000000        0.0001435070       -0.0000000000
     1628.0000000000        0.0001407866       -0.0000000000
     1630.0000000000        0.0001381229       -0.0000000000
     1632.0000000000        0.0001355144       -0.0000000000
     1634.0000000000        0.0001329599       -0.0000000000
     1636.0000000000        0.0001304583       -0.0000000000
     1638.0000000000        0.0001280082       -0.0000000000
     1640.0000000000        0.0001256087       -0.0000000000
     1642.0000000000        0.0001232585       -0.0000000000
     1644.0000000000        0.0001209566       -0.0000000000
     1646.0000000000        0.0001187018       -0.0000000000
     1648.0000000000        0.0001164932       -0.0000000000
     1650.0000000000        0.0001143297       -0.0000000000
     1652.0000000000        0.0001122103       -0.0000000000
     1654.0000000000        0.0001101341       -0.0000000000
     1656.0000000000        0.0001081000       -0.0000000000
     1658.0000000000        0.0001061072       -0.0000000000
     1660.0000000000        0.0001041547       -0.0000000000
     1662.0000000000        0.0001022417       -0.0000000000
     1664.0000000000        0.0001003673       -0.0000000000
     1666.0000000000        0.0000985306       -0.0000000000
     1668.0000000000        0.0000967309       -0.0000000000
     1670.0000000000        0.0000949673       -0.0000000000
     1672.0000000000        0.0000932391       -0.0000000000
     1674.0000000000        0.0000915454       -0.0000000000
     1676.0000000000        0.0000898855       -0.0000000000
     1678.0000000000        0.0000882587       -0.0000000000
     1680.0000000000        0.0000866643       -0.0000000000
     1682.0000000000        0.0000851016       -0.0000000000
     1684.0000000000        0.0000835698       -0.0000000000
     1686.0000000000        0.0000820684       -0.0000000000
     1688.0000000000        0.0000805966       -0.0000000000
     1690.0000000000        0.0000791539       -0.0000000000
     1692.0000000000        0.0000777396       -0.0000000000
     1694.0000000000        0.0000763531       -0.0000000000
     1696.0000000000        0.0000749938       -0.0000000000
     1698.0000000000        0.0000736612       -0.0000000000
     1700.0000000000        0.0000723546       -0.0000000000
     1702.0000000000        0.0000710735       -0.0000000000
     1704.0000000000        0.0000698174       -0.0000000000
     1706.0000000000        0.0000685857       -0.0000000000
     1708.0000000000        0.0000673780       -0.0000000000
     1710.0000000000        0.0000661937       -0.0000000000
     1712.0000000000        0.0000650323       -0.0000000000
     1714.0000000000        0.0000638933       -0.0000000000
     1716.0000000000        0.0000627764       -0.0000000000
     1718.0000000000        0.0000616809       -0.0000000000
     1720.0000000000        0.0000606065       -0.0000000000
     1722.0000000000        0.0000595527       -0.0000000000
     1724.0000000000        0.0000585192       -0.0000000000
     1726.0000000000        0.0000575053       -0.0000000000
     1728.0000000000        0.0000565109       -0.0000000000
     1730.0000000000        0.0000555354       -0.0000000000
     1732.0000000000        0.0000545785       -0.0000000000
     1734.0000000000        0.0000536397       -0.0000000000
     1736.0000000000        0.0000527188       -0.0000000000
     1738.0000000000        0.0000518153       -0.0000000000
     1740.0000000000        0.0000509289       -0.0000000000
     1742.0000000000        0.0000500592       -0.0000000000
     1744.0000000000        0.0000492059       -0.0000000000
     1746.0000000000        0.0000483686       -0.0000000000
     1748.0000000000        0.0000475471       -0.0000000000
     1750.0000000000        0.0000467410       -0.0000000000
     1752.0000000000        0.0000459499       -0.0000000000
     1754.0000000000        0.0000451737       -0.0000000000
     1756.0000000000        0.0000444119       -0.0000000000
     1758.0000000000        0.0000436643       -0.0000000000
     1760.0000000000        0.0000429305       -0.0000000000
     1762.0000000000        0.0000422104       -0.0000000000
     1764.0000000000        0.0000415037       -0.0000000000
     1766.0000000000        0.0000408100       -0.0000000000
     1768.0000000000        0.0000401291       -0.0000000000
     1770.0000000000        0.0000394608       -0.0000000000
     1772.0000000000        0.0000388047       -0.0000000000
     1774.0000000000        0.0000381608       -0.0000000000
     1776.0000000000        0.0000375286       -0.0000000000
     1778.0000000000        0.0000369080       -0.0000000000
     1780.0000000000        0.0000362988       -0.0000000000
     1782.0000000000        0.0000357006       -0.0000000000
     1784.0000000000        0.0000351134       -0.0000000000
     1786.0000000000        0.0000345368       -0.0000000000
     1788.0000000000        0.0000339707       -0.0000000000
     1790.0000000000        0.0000334149       -0.0000000000
     1792.0000000000        0.0000328691       -0.0000000000
     1794.0000000000        0.0000323332       -0.0000000000
     1796.0000000000        0.0000318070       -0.0000000000
     1798.0000000000        0.0000312902       -0.0000000000
     1800.0000000000        0.0000307828       -0.0000000000
     1802.0000000000        0.0000302844       -0.0000000000
     1804.0000000000        0.0000297950       -0.0000000000
     1806.0000000000        0.0000293143       -0.0000000000
     1808.0000000000        0.0000288422       -0.0000000000
     1810.0000000000        0.0000283785       -0.0000000000
     1812.0000000000        0.0000279231       -0.0000000000
     1814.0000000000        0.0000274757       -0.0000000000
     1816.0000000000        0.0000270364       -0.0000000000
     1818.0000000000        0.0000266047       -0.0000000000
     1820.0000000000        0.0000261808       -0.0000000000
     1822.0000000000        0.0000257643       -0.0000000000
     1824.0000000000        0.0000253551       -0.0000000000
     1826.0000000000        0.0000249532       -0.0000000000
     1828.0000000000        0.0000245583       -0.0000000000
     1830.0000000000        0.0000241703       -0.0000000000
     1832.0000000000        0.0000237891       -0.0000000000
     1834.0000000000        0.0000234146       -0.0000000000
     1836.0000000000        0.0000230466       -0.0000000000
     1838.0000000000        0.0000226851       -0.0000000000
     1840.0000000000        0.0000223298       -0.0000000000
     1842.0000000000        0.0000219807       -0.0000000000
     1844.0000000000        0.0000216376       -0.0000000000
     1846.0000000000        0.0000213005       -0.0000000000
     1848.0000000000        0.0000209692       -0.0000000000
     1850.0000000000        0.0000206437       -0.0000000000
     1852.0000000000        0.0000203237       -0.0000000000
     1854.0000000000        0.0000200093       -0.0000000000
     1856.0000000000        0.0000197002       -0.0000000000
     1858.0000000000        0.0000193964       -0.0000000000
     1860.0000000000        0.0000190979       -0.0000000000
     1862.0000000000        0.0000188044       -0.0000000000
     1864.0000000000        0.0000185160       -0.0000000000
     1866.0000000000        0.0000182324       -0.0000000000
     1868.0000000000        0.0000179537       -0.0000000000
     1870.0000000000        0.0000176797       -0.0000000000
     1872.0000000000        0.0000174104       -0.0000000000
     1874.0000000000        0.0000171456       -0.0000000000
     1876.0000000000        0.0000168853       -0.0000000000
     1878.0000000000        0.0000166293       -0.0000000000
     1880.0000000000        0.0000163777       -0.0000000000
     1882.0000000000        0.0000161304       -0.0000000000
     1884.0000000000        0.0000158871       -0.0000000000
     1886.0000000000        0.0000156480       -0.0000000000
     1888.0000000000        0.0000154128       -0.0000000000
     1890.0000000000        0.0000151816       -0.0000000000
     1892.0000000000        0.0000149542       -0.0000000000
     1894.0000000000        0.0000147307       -0.0000000000
     1896.0000000000        0.0000145108       -0.0000000000
     1898.0000000000        0.0000142946       -0.0000000000
     1900.0000000000        0.0000140820       -0.0000000000
     1902.0000000000        0.0000138729       -0.0000000000
     1904.0000000000        0.0000136672       -0.0000000000
     1906.0000000000        0.0000134649       -0.0000000000
     1908.0000000000        0.0000132660       -0.0000000000
     1910.0000000000        0.0000130703       -0.0000000000
     1912.0000000000        0.0000128779       -0.0000000000
     1914.0000000000        0.0000126886       -0.0000000000
     1916.0000000000        0.0000125024       -0.0000000000
     1918.0000000000        0.0000123192       -0.0000000000
     1920.0000000000        0.0000121391       -0.0000000000
     1922.0000000000        0.0000119618       -0.0000000000
     1924.0000000000        0.0000117875       -0.0000000000
     1926.0000000000        0.0000116160       -0.0000000000
     1928.0000000000        0.0000114472       -0.0000000000
     1930.0000000000        0.0000112812       -0.0000000000
     1932.0000000000        0.0000111179       -0.0000000000
     1934.0000000000        0.0000109572       -0.0000000000
     1936.0000000000        0.0000107991       -0.0000000000
     1938.0000000000        0.0000106435       -0.0000000000
     1940.0000000000        0.0000104904       -0.0000000000
     1942.0000000000        0.0000103398       -0.0000000000
     1944.0000000000        0.0000101916       -0.0000000000
     1946.0000000000        0.0000100458       -0.0000000000
     1948.0000000000        0.0000099023       -0.0000000000
     1950.0000000000        0.0000097611       -0.0000000000
     1952.0000000000        0.0000096221       -0.0000000000
     1954.0000000000        0.0000094853       -0.0000000000
     1956.0000000000        0.0000093507       -0.0000000000
     1958.0000000000        0.0000092183       -0.0000000000
     1960.0000000000        0.0000090879       -0.0000000000
     1962.0000000000        0.0000089596       -0.0000000000
     1964.0000000000        0.0000088333       -0.0000000000
     1966.0000000000        0.0000087090       -0.0000000000
     1968.0000000000        0.0000085866       -0.0000000000
     1970.0000000000        0.0000084662       -0.0000000000
     1972.0000000000        0.0000083476       -0.0000000000
     1974.0000000000        0.0000082309       -0.0000000000
     1976.0000000000        0.0000081160       -0.0000000000
     1978.0000000000        0.0000080030       -0.0000000000
     1980.0000000000        0.0000078916       -0.0000000000
     1982.0000000000        0.0000077820       -0.0000000000
     1984.0000000000        0.0000076741       -0.0000000000
     1986.0000000000        0.0000075679       -0.0000000000
     1988.0000000000        0.0000074633       -0.0000000000
     1990.0000000000        0.0000073604       -0.0000000000
     1992.0000000000        0.0000072590       -0.0000000000
     1994.0000000000        0.0000071592       -0.0000000000
     1996.0000000000        0.0000070609       -0.0000000000
     1998.0000000000        0.0000069641       -0.0000000000
