# Supplementary material for: Breaking the 1250 nm Barrier: A Computational Approach to Light Upconversion via Triplet–Triplet Annihilation in the Silica Telecom Band
Source: ACS Appl Energy Mater. 2026 Feb 12;9(4):2398–411. doi: 10.1021/acsaem.5c04014 (PMC12934551; doi:10.1021/acsaem.5c04014)
Supplement: Supplementary file 2 [file ae5c04014_si_002.zip › xyz-TTA-NIRII-Journal-2025/b3lyp-d3/monomer/opt-s0-ch2cl2/uv-abs-opt-s0-ch2cl2/tetracene-trat1-td-ub3lyp-uv-abs-s0-ch2cl2.txt]

# UV-Vis Spectrum
# X-Axis:  Wavelength (nm)
# Y-Axis:  &epsilon;
# Y-Axis2: Oscillator Strength

# Peak information
#                  X                   Y                  Y2
#    1036.5100000000        0.0000000000        0.0000000000
#     564.6000000000        0.0309000000   260960.3096791182
#     544.0300000000        0.0000000000        0.0000000000
#     474.4100000000        0.0002000000     1689.0634930687
#     461.1000000000        0.0000000000        0.0000000000
#     454.0000000000        0.0000000000        0.0000000000
#     368.2200000000        0.3692000000  3118011.2082048687
#     364.5100000000        0.0000000000        0.0000000000
#     359.5900000000        0.0000000000        0.0000000000
#     342.9000000000        0.0000000000        0.0000000000
#     340.1000000000        0.0000000000        0.0000000000
#     328.8800000000        0.0016000000    13512.5079445498
#     322.6500000000        0.0211000000   178196.1985187506
#     313.9500000000        0.0000000000        0.0000000000
#     308.7800000000        0.0000000000        0.0000000000
#     299.2000000000        0.0261000000   220422.7858454688
#     287.5300000000        0.0000000000        0.0000000000
#     280.6200000000        1.9093000000 16124644.6365805976
#     279.2200000000        0.0000000000        0.0000000000
#     276.7900000000        0.0002000000     1689.0634930687
#     274.4800000000        0.0266000000   224645.4445781406
#     268.7400000000        0.0000000000        0.0000000000
#     268.5800000000        0.0000000000        0.0000000000
#     265.7500000000        0.0000000000        0.0000000000
#     261.7700000000        0.0000000000        0.0000000000
#     259.6300000000        0.0002000000     1689.0634930687
#     258.7300000000        0.0000000000        0.0000000000
#     254.7100000000        0.0062000000    52360.9682851305
#     253.0300000000        0.0011000000     9289.8492118780
#     244.1300000000        0.0000000000        0.0000000000
#     243.9900000000        0.0000000000        0.0000000000
#     242.2100000000        0.0000000000        0.0000000000
#     237.5700000000        0.3672000000  3101120.5732741817
#     236.2600000000        0.0000000000        0.0000000000
#     232.4400000000        0.0000000000        0.0000000000
#     230.4500000000        0.0000000000        0.0000000000
#     229.8800000000        0.0027000000    22802.3571564278
#     227.8600000000        0.0017000000    14357.0396910842
#     226.9800000000        0.0014000000    11823.4444514811
#     223.8900000000        0.0000000000        0.0000000000
#     222.0500000000        0.0000000000        0.0000000000
#     221.7300000000        0.0000000000        0.0000000000
#     220.7400000000        0.0881000000   744032.4686967739
#     219.1300000000        0.0000000000        0.0000000000
#     218.4400000000        0.0000000000        0.0000000000
#     216.3300000000        0.0000000000        0.0000000000
#     215.3100000000        0.0000000000        0.0000000000
#     212.8500000000        0.1990000000  1680618.1756033828
#     212.2500000000        0.0000000000        0.0000000000
#     209.5500000000        0.0005000000     4222.6587326718
#     208.7900000000        0.1784000000  1506644.6358173040
#     207.2900000000        0.0000000000        0.0000000000
#     207.2200000000        0.0373000000   315010.3414573174
#     206.6500000000        0.0000000000        0.0000000000
#     203.0500000000        0.0000000000        0.0000000000
#     199.9700000000        0.0272000000   229712.6350573467
#     196.7900000000        0.0000000000        0.0000000000
#     195.9800000000        0.0000000000        0.0000000000
#     195.2900000000        0.0134000000   113167.2540356047
#     193.6100000000        0.0000000000        0.0000000000
#     193.6100000000        0.0046000000    38848.4603405807
#     192.5300000000        0.0007000000     5911.7222257405
#     192.3900000000        0.0000000000        0.0000000000
#     192.1500000000        0.0000000000        0.0000000000
#     190.3900000000        0.0000000000        0.0000000000
#     190.2500000000        0.0000000000        0.0000000000
#     188.3200000000        0.0039000000    32936.7381148402
#     188.0000000000        0.0000000000        0.0000000000
#     187.9600000000        0.0000000000        0.0000000000
#     187.8200000000        0.0000000000        0.0000000000
#     187.5200000000        0.0001000000      844.5317465344
#     187.2100000000        0.0348000000   293897.0477939584
#     186.5800000000        0.0000000000        0.0000000000
#     186.4500000000        0.0000000000        0.0000000000
#     185.9800000000        0.0000000000        0.0000000000
#     185.7900000000        0.0000000000        0.0000000000
#     185.4000000000        0.0000000000        0.0000000000
#     185.0800000000        0.0000000000        0.0000000000
#     184.5100000000        0.0000000000        0.0000000000
#     183.4800000000        0.0066000000    55739.0952712680
#     182.5900000000        0.0330000000   278695.4763563398
#     182.2400000000        0.0000000000        0.0000000000
#     181.9300000000        0.0000000000        0.0000000000
#     180.4300000000        0.0002000000     1689.0634930687
#     180.3600000000        0.0013000000    10978.9127049467
#     179.8000000000        0.0000000000        0.0000000000
#     179.1300000000        0.0038000000    32092.2063683058
#     178.8500000000        0.0002000000     1689.0634930687
#     177.5800000000        0.0000000000        0.0000000000
#     176.4100000000        0.0174000000   146948.5238969792
#     176.2300000000        0.0000000000        0.0000000000
#     175.8700000000        0.0000000000        0.0000000000
#     175.0800000000        0.0000000000        0.0000000000
#     175.0500000000        0.0000000000        0.0000000000
#     174.7200000000        0.0220000000   185796.9842375599
#     174.2500000000        0.0001000000      844.5317465344
#     173.1700000000        0.0000000000        0.0000000000
#     173.0200000000        0.0000000000        0.0000000000
#     172.0400000000        0.0014000000    11823.4444514811
#     171.2600000000        0.0000000000        0.0000000000

# Spectra
#                  X                   Y               DY/DX
        0.0000000000        0.0000000000        0.0000000000
        2.0000000000        0.0000000000        0.0000000000
        4.0000000000        0.0000000000        0.0000000000
        6.0000000000        0.0000000000        0.0000000000
        8.0000000000        0.0000000000        0.0000000000
       10.0000000000        0.0000000000        0.0000000000
       12.0000000000        0.0000000000        0.0000000000
       14.0000000000        0.0000000000        0.0000000000
       16.0000000000        0.0000000000        0.0000000000
       18.0000000000        0.0000000000        0.0000000000
       20.0000000000        0.0000000000        0.0000000000
       22.0000000000        0.0000000000        0.0000000000
       24.0000000000        0.0000000000        0.0000000000
       26.0000000000        0.0000000000        0.0000000000
       28.0000000000        0.0000000000        0.0000000000
       30.0000000000        0.0000000000        0.0000000000
       32.0000000000        0.0000000000        0.0000000000
       34.0000000000        0.0000000000        0.0000000000
       36.0000000000        0.0000000000        0.0000000000
       38.0000000000        0.0000000000        0.0000000000
       40.0000000000        0.0000000000        0.0000000000
       42.0000000000        0.0000000000        0.0000000000
       44.0000000000        0.0000000000        0.0000000000
       46.0000000000        0.0000000000        0.0000000000
       48.0000000000        0.0000000000        0.0000000000
       50.0000000000        0.0000000000        0.0000000000
       52.0000000000        0.0000000000        0.0000000000
       54.0000000000        0.0000000000        0.0000000000
       56.0000000000        0.0000000000        0.0000000000
       58.0000000000        0.0000000000        0.0000000000
       60.0000000000        0.0000000000        0.0000000000
       62.0000000000        0.0000000000        0.0000000000
       64.0000000000        0.0000000000        0.0000000000
       66.0000000000        0.0000000000        0.0000000000
       68.0000000000        0.0000000000        0.0000000000
       70.0000000000        0.0000000000        0.0000000000
       72.0000000000        0.0000000000        0.0000000000
       74.0000000000        0.0000000000        0.0000000000
       76.0000000000        0.0000000000        0.0000000000
       78.0000000000        0.0000000000        0.0000000000
       80.0000000000        0.0000000000        0.0000000000
       82.0000000000        0.0000000000        0.0000000000
       84.0000000000        0.0000000000        0.0000000000
       86.0000000000        0.0000000000        0.0000000000
       88.0000000000        0.0000000000        0.0000000000
       90.0000000000        0.0000000000        0.0000000000
       92.0000000000        0.0000000000        0.0000000000
       94.0000000000        0.0000000000        0.0000000000
       96.0000000000        0.0000000000        0.0000000000
       98.0000000000        0.0000000000        0.0000000000
      100.0000000000        0.0000000000        0.0000000000
      102.0000000000        0.0000000000        0.0000000000
      104.0000000000        0.0000000000        0.0000000000
      106.0000000000        0.0000000000        0.0000000000
      108.0000000000        0.0000000000        0.0000000000
      110.0000000000        0.0000000000        0.0000000000
      112.0000000000        0.0000000000        0.0000000000
      114.0000000000        0.0000000000        0.0000000000
      116.0000000000        0.0000000000        0.0000000000
      118.0000000000        0.0000000000        0.0000000000
      120.0000000000        0.0000000000        0.0000000000
      122.0000000000        0.0000000000        0.0000000000
      124.0000000000        0.0000000000        0.0000000000
      126.0000000000        0.0000000000        0.0000000000
      128.0000000000        0.0000000000        0.0000000000
      130.0000000000        0.0000000000        0.0000000000
      132.0000000000        0.0000000000        0.0000000000
      134.0000000000        0.0000000005        0.0000000000
      136.0000000000        0.0000000156        0.0000000000
      138.0000000000        0.0000003672        0.0000000000
      140.0000000000        0.0000064656        0.0000000000
      142.0000000000        0.0000870418        0.0000000000
      144.0000000000        0.0009128342        0.0000000012
      146.0000000000        0.0075886516        0.0000000708
      148.0000000000        0.0508223645        0.0000027435
      150.0000000000        0.2783475600        0.0000707775
      152.0000000000        1.2643495738        0.0012519922
      154.0000000000        4.8265813542        0.0155855274
      156.0000000000       15.6801156944        0.1396424702
      158.0000000000       43.8729236449        0.9181488589
      160.0000000000      106.9532495382        4.5053476134
      162.0000000000      229.7303467591       16.7457470193
      164.0000000000      439.5980124808       47.7750384689
      166.0000000000      757.5825738336      105.9027326300
      168.0000000000     1188.5178163644      184.5893754699
      170.0000000000     1715.3600319533      256.4471457165
      172.0000000000     2300.8586485899      289.5541730480
      174.0000000000     2895.8246469422      274.6325712073
      176.0000000000     3450.2873530530      230.6662175265
      178.0000000000     3923.8828106351      180.7220325885
      180.0000000000     4293.9372093830      128.8810572717
      182.0000000000     4561.4514591608       65.4888148918
      184.0000000000     4755.1486399402      -10.1819973825
      186.0000000000     4932.5024509174      -78.4968416064
      188.0000000000     5175.7608619767     -109.0039802991
      190.0000000000     5581.4347089496      -76.9076089696
      192.0000000000     6243.4926824974       29.6013999090
      194.0000000000     7232.8440091518      212.0871683712
      196.0000000000     8577.6765209248      463.4398737919
      198.0000000000    10250.0528744066      760.3070069372
      200.0000000000    12163.3467202601     1052.4287405255
      202.0000000000    14182.6177407920     1264.1499434400
      204.0000000000    16146.5181051049     1316.9698243637
      206.0000000000    17895.9423548702     1164.6217085364
      208.0000000000    19302.5867778324      819.6326280940
      210.0000000000    20290.6022768139      354.0887708194
      212.0000000000    20846.5462822391     -125.9479613751
      214.0000000000    21016.0919862224     -517.2374302812
      216.0000000000    20889.3326978746     -748.8126590279
      218.0000000000    20579.0400719107     -794.1514676095
      220.0000000000    20197.3407923031     -667.8367817069
      222.0000000000    19835.9201341138     -414.6244198451
      224.0000000000    19553.3958936674      -97.5050114315
      226.0000000000    19371.4860145356      213.3713758285
      228.0000000000    19279.5765175392      452.0313158080
      230.0000000000    19245.7108029178      568.7127947948
      232.0000000000    19231.1010223666      540.3872079364
      234.0000000000    19205.0470731222      375.9561115669
      236.0000000000    19157.5271918140      113.4261807160
      238.0000000000    19107.4960637343     -190.4480826821
      240.0000000000    19105.8686472367     -474.3787763432
      242.0000000000    19233.0866310349     -685.6135614415
      244.0000000000    19591.9255133438     -787.9172699428
      246.0000000000    20296.7367004358     -763.1364118076
      248.0000000000    21460.6197648643     -607.7285323759
      250.0000000000    23182.1097064097     -327.2584907520
      252.0000000000    25532.8824586035       68.0512428174
      254.0000000000    28547.7695311529      564.7915894314
      256.0000000000    32218.0649965225     1144.6513241973
      258.0000000000    36488.7361041706     1780.8498413436
      260.0000000000    41259.7432436407     2434.9073332962
      262.0000000000    46391.2690824658     3055.9063107678
      264.0000000000    51712.2866473760     3583.5744562825
      266.0000000000    57031.5976833860     3955.2324859132
      268.0000000000    62150.2757716607     4115.3398891631
      270.0000000000    66874.3719394148     4025.4526296322
      272.0000000000    71026.7871343682     3672.1520269098
      274.0000000000    74457.3731717639     3070.9636749838
      276.0000000000    77050.5650831272     2265.2859844645
      278.0000000000    78730.1377976548     1320.5646482097
      280.0000000000    79460.9805197125      315.0228285928
      282.0000000000    79248.0578453739     -671.0894279830
      284.0000000000    78132.9501191051    -1565.6489667907
      286.0000000000    76188.5197452438    -2312.5158230428
      288.0000000000    73512.3292155792    -2876.0860795127
      290.0000000000    70219.4445338356    -3242.3239648918
      292.0000000000    66435.2061273730    -3416.7371783938
      294.0000000000    62288.4544481505    -3420.2040426420
      296.0000000000    57905.5771038235    -3283.7279024233
      298.0000000000    53405.6154316594    -3043.1176406006
      300.0000000000    48896.5451014185    -2734.3536701891
      302.0000000000    44472.7380161624    -2390.0897036410
      304.0000000000    40213.5278266642    -2037.4423967153
      306.0000000000    36182.7413715036    -1696.9866361505
      308.0000000000    32429.0227842590    -1382.7265701399
      310.0000000000    28986.7631069474    -1102.7493399590
      312.0000000000    25877.4518845120     -860.2720304026
      314.0000000000    23111.2836836369     -654.8384746182
      316.0000000000    20688.8771325647     -483.4880285545
      318.0000000000    18602.9927709557     -341.7852813309
      320.0000000000    16840.1653488151     -224.6565967850
      322.0000000000    15382.1937106609     -127.0213024686
      324.0000000000    14207.4553920557      -44.2318323840
      326.0000000000    13292.0326490532       27.6494027931
      328.0000000000    12610.6515668454       91.7045763526
      330.0000000000    12137.4463451210      150.1162569617
      332.0000000000    11846.5673376490      204.1986465576
      334.0000000000    11712.6546106469      254.4833458030
      336.0000000000    11711.1994222438      300.8430229364
      338.0000000000    11818.8148410390      342.6395047720
      340.0000000000    12013.4343708682      378.8848496235
      342.0000000000    12274.4544829382      408.4052168154
      344.0000000000    12582.8338093941      429.9982312411
      346.0000000000    12921.1587408113      442.5754354758
      348.0000000000    13273.6825032450      445.2825951701
      350.0000000000    13626.3425855633      437.5922008421
      352.0000000000    13966.7596882739      419.3644764842
      354.0000000000    14284.2201590955      390.8754379941
      356.0000000000    14569.6431183084      352.8128491322
      358.0000000000    14815.5330857784      306.2430824109
      360.0000000000    15015.9188183730      252.5537062640
      362.0000000000    15166.2791673063      193.3779339776
      364.0000000000    15263.4569918170      130.5077951531
      366.0000000000    15305.5624510411       65.8030085491
      368.0000000000    15291.8672854238        1.1020931631
      370.0000000000    15222.6919516327      -61.8586483531
      372.0000000000    15099.2876630564     -121.5138701108
      374.0000000000    14923.7154959010     -176.5226533740
      376.0000000000    14698.7247430989     -225.8051586392
      378.0000000000    14427.6326372785     -268.5622664218
      380.0000000000    14114.2074284484     -304.2791811299
      382.0000000000    13762.5566044003     -332.7148873105
      384.0000000000    13377.0217969326     -353.8799790704
      386.0000000000    12962.0816404201     -368.0057309545
      388.0000000000    12522.2635561738     -375.5073658935
      390.0000000000    12062.0651403096     -376.9443442966
      392.0000000000    11585.8855464937     -372.9801993364
      394.0000000000    11097.9669877264     -364.3440316224
      396.0000000000    10602.3462407061     -351.7953042592
      398.0000000000    10102.8158274163     -336.0930928502
      400.0000000000     9602.8943743794     -317.9704816375
      402.0000000000     9105.8055115998     -298.1143839405
      404.0000000000     8614.4645700656     -277.1507197775
      406.0000000000     8131.4722669668     -255.6346143770
      408.0000000000     7659.1145287528     -234.0450891085
      410.0000000000     7199.3675903428     -212.7835962903
      412.0000000000     6753.9075203685     -192.1756925539
      414.0000000000     6324.1233532602     -172.4751408430
      416.0000000000     5911.1330552922     -153.8697667299
      418.0000000000     5515.8016095696     -136.4884588096
      420.0000000000     5138.7605708406     -120.4087847912
      422.0000000000     4780.4285117958     -105.6647853877
      424.0000000000     4441.0318554236      -92.2545998407
      426.0000000000     4120.6256606992      -80.1476643430
      428.0000000000     3819.1139995155      -69.2913038991
      430.0000000000     3536.2696298215      -59.6166069590
      432.0000000000     3271.7527323267      -51.0435293862
      434.0000000000     3025.1285350834      -43.4852198724
      436.0000000000     2795.8837013268      -36.8515934044
      438.0000000000     2583.4414009043      -31.0522038944
      440.0000000000     2387.1750244804      -25.9984829791
      442.0000000000     2206.4205326173      -21.6054207321
      444.0000000000     2040.4874591074      -17.7927670949
      446.0000000000     1888.6686099532      -14.4858315722
      448.0000000000     1750.2485166233      -11.6159543911
      450.0000000000     1624.5107151284       -9.1207159246
      452.0000000000     1510.7439315837       -6.9439436012
      454.0000000000     1408.2472607469       -5.0355674305
      456.0000000000     1316.3344270312       -3.3513671999
      458.0000000000     1234.3372181632       -1.8526466991
      460.0000000000     1161.6081803949       -0.5058632556
      462.0000000000     1097.5226614021        0.7177654286
      464.0000000000     1041.4802830341        1.8426606073
      466.0000000000      992.9059212488        2.8892760526
      468.0000000000      951.2502651330        3.8744777005
      470.0000000000      915.9900210955        4.8119042492
      472.0000000000      886.6278223341        5.7123059274
      474.0000000000      862.6918976608        6.5838603934
      476.0000000000      843.7355478625        7.4324659774
      478.0000000000      829.3364720679        8.2620133037
      480.0000000000      819.0959811665        9.0746368253
      482.0000000000      812.6381302363        9.8709480320
      484.0000000000      809.6087972131       10.6502521279
      486.0000000000      809.6747307153       11.4107498666
      488.0000000000      812.5225860058       12.1497260334
      490.0000000000      817.8579645575       12.8637258040
      492.0000000000      825.4044695530       13.5487199379
      494.0000000000      834.9027868994       14.2002594813
      496.0000000000      846.1097989422       14.8136203999
      498.0000000000      858.7977360003       15.3839383368
      500.0000000000      872.7533690938       15.9063335024
      502.0000000000      887.7772457649       16.3760255669
      504.0000000000      903.6829696805       16.7884383287
      506.0000000000      920.2965237209       17.1392938846
      508.0000000000      937.4556354797       17.4246960183
      510.0000000000      955.0091834998       17.6412025571
      512.0000000000      972.8166421255       17.7858865034
      514.0000000000      990.7475625413       17.8563858403
      516.0000000000     1008.6810873710       17.8509420117
      518.0000000000     1026.5054961118       17.7684272039
      520.0000000000     1044.1177786543       17.6083606750
      522.0000000000     1061.4232341850       17.3709145134
      524.0000000000     1078.3350928590       17.0569093264
      526.0000000000     1094.7741577662       16.6678004810
      528.0000000000     1110.6684648718       16.2056556191
      530.0000000000     1125.9529587986       15.6731242664
      532.0000000000     1140.5691825101       15.0734004213
      534.0000000000     1154.4649791534       14.4101790739
      536.0000000000     1167.5942045268       13.6876076358
      538.0000000000     1179.9164488290       12.9102332860
      540.0000000000     1191.3967665455       12.0829472356
      542.0000000000     1202.0054135039       11.2109268987
      544.0000000000     1211.7175903040       10.2995769256
      546.0000000000     1220.5131914852        9.3544700057
      548.0000000000     1228.3765599383        8.3812882904
      550.0000000000     1235.2962461965        7.3857662177
      552.0000000000     1241.2647723575        6.3736354413
      554.0000000000     1246.2784004887        5.3505724856
      556.0000000000     1250.3369054514        4.3221496597
      558.0000000000     1253.4433521578        3.2937896758
      560.0000000000     1255.6038773294        2.2707243269
      562.0000000000     1256.8274758782        1.2579574920
      564.0000000000     1257.1257920652        0.2602326534
      566.0000000000     1256.5129156227       -0.7179949722
      568.0000000000     1255.0051830385       -1.6725816587
      570.0000000000     1252.6209842172       -2.5997137921
      572.0000000000     1249.3805747282       -3.4959219910
      574.0000000000     1245.3058938550       -4.3580908815
      576.0000000000     1240.4203886425       -5.1834647297
      578.0000000000     1234.7488441335       -5.9696491763
      580.0000000000     1228.3172199613       -6.7146093462
      582.0000000000     1221.1524934503       -7.4166646343
      584.0000000000     1213.2825093502       -8.0744804843
      586.0000000000     1204.7358363075       -8.6870574905
      588.0000000000     1195.5416301514       -9.2537181557
      590.0000000000     1185.7295040450       -9.7740916408
      592.0000000000     1175.3294055285      -10.2480968361
      594.0000000000     1164.3715004519      -10.6759240725
      596.0000000000     1152.8860637738      -11.0580157836
      598.0000000000     1140.9033771734      -11.3950464085
      600.0000000000     1128.4536334048      -11.6879018090
      602.0000000000     1115.5668472965      -11.9376584569
      604.0000000000     1102.2727732802      -12.1455626216
      606.0000000000     1088.6008293146      -12.3130097683
      608.0000000000     1074.5800270518      -12.4415243549
      610.0000000000     1060.2389080776      -12.5327401906
      612.0000000000     1045.6054860454      -12.5883814983
      614.0000000000     1030.7071945081      -12.6102448001
      616.0000000000     1015.5708402459      -12.6001817258
      618.0000000000     1000.2225618744      -12.5600828202
      620.0000000000      984.6877935163      -12.4918624112
      622.0000000000      968.9912333072      -12.3974445795
      624.0000000000      953.1568165096      -12.2787502552
      626.0000000000      937.2076930008      -12.1376854543
      628.0000000000      921.1662089008      -11.9761306504
      630.0000000000      905.0538921094      -11.7959312705
      632.0000000000      888.8914415169      -11.5988892895
      634.0000000000      872.6987196602      -11.3867558908
      636.0000000000      856.4947485966      -11.1612251541
      638.0000000000      840.2977087722      -10.9239287229
      640.0000000000      824.1249406663      -10.6764314013
      642.0000000000      807.9929489991      -10.4202276263
      644.0000000000      791.9174092956      -10.1567387562
      646.0000000000      775.9131766050       -9.8873111181
      648.0000000000      759.9942961826       -9.6132147533
      650.0000000000      744.1740159472       -9.3356428006
      652.0000000000      728.4648005358       -9.0557114589
      654.0000000000      712.8783467848       -8.7744604684
      656.0000000000      697.4256004739       -8.4928540569
      658.0000000000      682.1167741787       -8.2117822930
      660.0000000000      666.9613660840       -7.9320627956
      662.0000000000      651.9681796202       -7.6544427500
      664.0000000000      637.1453437907       -7.3796011824
      666.0000000000      622.5003340677       -7.1081514493
      668.0000000000      608.0399937422       -6.8406439007
      670.0000000000      593.7705556187       -6.5775686797
      672.0000000000      579.6976639570       -6.3193586222
      674.0000000000      565.8263965657       -6.0663922262
      676.0000000000      552.1612869643       -5.8189966617
      678.0000000000      538.7063465326       -5.5774507943
      680.0000000000      525.4650865772       -5.3419882013
      682.0000000000      512.4405402469       -5.1128001579
      684.0000000000      499.6352842393       -4.8900385770
      686.0000000000      487.0514602418       -4.6738188867
      688.0000000000      474.6907960616       -4.4642228327
      690.0000000000      462.5546263968       -4.2613011941
      692.0000000000      450.6439132150       -4.0650764036
      694.0000000000      438.9592657008       -3.8755450654
      696.0000000000      427.5009597463       -3.6926803642
      698.0000000000      416.2689569568       -3.5164343620
      700.0000000000      405.2629231522       -3.3467401786
      702.0000000000      394.4822463438       -3.1835140565
      704.0000000000      383.9260541741       -3.0266573066
      706.0000000000      373.5932308076       -2.8760581376
      708.0000000000      363.4824332627       -2.7315933689
      710.0000000000      353.5921071814       -2.5931300298
      712.0000000000      343.9205020301       -2.4605268462
      714.0000000000      334.4656857342       -2.3336356194
      716.0000000000      325.2255587436       -2.2123024996
      718.0000000000      316.1978675343       -2.0963691576
      720.0000000000      307.3802175497       -1.9856738596
      722.0000000000      298.7700855878       -1.8800524489
      724.0000000000      290.3648316407       -1.7793392385
      726.0000000000      282.1617101963       -1.6833678200
      728.0000000000      274.1578810108       -1.5919717927
      730.0000000000      266.3504193628       -1.5049854178
      732.0000000000      258.7363258002       -1.4222442015
      734.0000000000      251.3125353922       -1.3435854130
      736.0000000000      244.0759264987       -1.2688485399
      738.0000000000      237.0233290705       -1.1978756863
      740.0000000000      230.1515324931       -1.1305119181
      742.0000000000      223.4572929890       -1.0666055584
      744.0000000000      216.9373405921       -1.0060084377
      746.0000000000      210.5883857074       -0.9485761020
      748.0000000000      204.4071252719       -0.8941679833
      750.0000000000      198.3902485306       -0.8426475340
      752.0000000000      192.5344424405       -0.7938823304
      754.0000000000      186.8363967197       -0.7477441471
      756.0000000000      181.2928085522       -0.7041090054
      758.0000000000      175.9003869663       -0.6628571977
      760.0000000000      170.6558568966       -0.6238732921
      762.0000000000      165.5559629465       -0.5870461175
      764.0000000000      160.5974728618       -0.5522687321
      766.0000000000      155.7771807314       -0.5194383784
      768.0000000000      151.0919099249       -0.4884564244
      770.0000000000      146.5385157814       -0.4592282942
      772.0000000000      142.1138880626       -0.4316633895
      774.0000000000      137.8149531786       -0.4056750028
      776.0000000000      133.6386762023       -0.3811802238
      778.0000000000      129.5820626802       -0.3580998403
      780.0000000000      125.6421602522       -0.3363582353
      782.0000000000      121.8160600897       -0.3158832796
      784.0000000000      118.1008981640       -0.2966062228
      786.0000000000      114.4938563523       -0.2784615820
      788.0000000000      110.9921633923       -0.2613870293
      790.0000000000      107.5930956947       -0.2453232796
      792.0000000000      104.2939780205       -0.2302139776
      794.0000000000      101.0921840337       -0.2160055861
      796.0000000000       97.9851367357       -0.2026472754
      798.0000000000       94.9703087895       -0.1900908131
      800.0000000000       92.0452227420       -0.1782904573
      802.0000000000       89.2074511496       -0.1672028505
      804.0000000000       86.4546166153       -0.1567869163
      806.0000000000       83.7843917431       -0.1470037583
      808.0000000000       81.1944990157       -0.1378165623
      810.0000000000       78.6827106016       -0.1291905006
      812.0000000000       76.2468480963       -0.1210926392
      814.0000000000       73.8847822043       -0.1134918480
      816.0000000000       71.5944323651       -0.1063587147
      818.0000000000       69.3737663291       -0.0996654603
      820.0000000000       67.2207996876       -0.0933858589
      822.0000000000       65.1335953607       -0.0874951602
      824.0000000000       63.1102630475       -0.0819700142
      826.0000000000       61.1489586419       -0.0767884002
      828.0000000000       59.2478836184       -0.0719295579
      830.0000000000       57.4052843900       -0.0673739214
      832.0000000000       55.6194516421       -0.0631030565
      834.0000000000       53.8887196458       -0.0590996002
      836.0000000000       52.2114655517       -0.0553472035
      838.0000000000       50.5861086688       -0.0518304763
      840.0000000000       49.0111097292       -0.0485349351
      842.0000000000       47.4849701423       -0.0454469535
      844.0000000000       46.0062312394       -0.0425537142
      846.0000000000       44.5734735113       -0.0398431644
      848.0000000000       43.1853158408       -0.0373039727
      850.0000000000       41.8404147316       -0.0349254881
      852.0000000000       40.5374635348       -0.0326977019
      854.0000000000       39.2751916754       -0.0306112106
      856.0000000000       38.0523638793       -0.0286571810
      858.0000000000       36.8677794026       -0.0268273178
      860.0000000000       35.7202712636       -0.0251138317
      862.0000000000       34.6087054794       -0.0235094104
      864.0000000000       33.5319803083       -0.0220071903
      866.0000000000       32.4890254969       -0.0206007301
      868.0000000000       31.4788015355       -0.0192839861
      870.0000000000       30.5002989201       -0.0180512882
      872.0000000000       29.5525374236       -0.0168973179
      874.0000000000       28.6345653748       -0.0158170870
      876.0000000000       27.7454589482       -0.0148059179
      878.0000000000       26.8843214621       -0.0138594249
      880.0000000000       26.0502826881       -0.0129734964
      882.0000000000       25.2424981713       -0.0121442783
      884.0000000000       24.4601485605       -0.0113681585
      886.0000000000       23.7024389508       -0.0106417517
      888.0000000000       22.9685982369       -0.0099618858
      890.0000000000       22.2578784784       -0.0093255889
      892.0000000000       21.5695542770       -0.0087300766
      894.0000000000       20.9029221655       -0.0081727406
      896.0000000000       20.2573000091       -0.0076511381
      898.0000000000       19.6320264183       -0.0071629808
      900.0000000000       19.0264601746       -0.0067061260
      902.0000000000       18.4399796682       -0.0062785671
      904.0000000000       17.8719823474       -0.0058784253
      906.0000000000       17.3218841809       -0.0055039415
      908.0000000000       16.7891191316       -0.0051534688
      910.0000000000       16.2731386425       -0.0048254653
      912.0000000000       15.7734111352       -0.0045184880
      914.0000000000       15.2894215189       -0.0042311858
      916.0000000000       14.8206707127       -0.0039622944
      918.0000000000       14.3666751786       -0.0037106302
      920.0000000000       13.9269664656       -0.0034750858
      922.0000000000       13.5010907666       -0.0032546246
      924.0000000000       13.0886084848       -0.0030482767
      926.0000000000       12.6890938125       -0.0028551345
      928.0000000000       12.3021343195       -0.0026743485
      930.0000000000       11.9273305537       -0.0025051240
      932.0000000000       11.5642956507       -0.0023467176
      934.0000000000       11.2126549548       -0.0021984334
      936.0000000000       10.8720456498       -0.0020596206
      938.0000000000       10.5421163994       -0.0019296701
      940.0000000000       10.2225269982       -0.0018080120
      942.0000000000        9.9129480314       -0.0016941135
      944.0000000000        9.6130605446       -0.0015874757
      946.0000000000        9.3225557225       -0.0014876321
      948.0000000000        9.0411345762       -0.0013941463
      950.0000000000        8.7685076403       -0.0013066098
      952.0000000000        8.5043946777       -0.0012246409
      954.0000000000        8.2485243933       -0.0011478820
      956.0000000000        8.0006341555       -0.0010759989
      958.0000000000        7.7604697265       -0.0010086789
      960.0000000000        7.5277849995       -0.0009456294
      962.0000000000        7.3023417445       -0.0008865766
      964.0000000000        7.0839093607       -0.0008312647
      966.0000000000        6.8722646367       -0.0007794540
      968.0000000000        6.6671915181       -0.0007309204
      970.0000000000        6.4684808809       -0.0006854543
      972.0000000000        6.2759303131       -0.0006428596
      974.0000000000        6.0893439017       -0.0006029528
      976.0000000000        5.9085320266       -0.0005655622
      978.0000000000        5.7333111610       -0.0005305273
      980.0000000000        5.5635036773       -0.0004976976
      982.0000000000        5.3989376591       -0.0004669327
      984.0000000000        5.2394467192       -0.0004381010
      986.0000000000        5.0848698229       -0.0004110793
      988.0000000000        4.9350511168       -0.0003857526
      990.0000000000        4.7898397630       -0.0003620130
      992.0000000000        4.6490897783       -0.0003397597
      994.0000000000        4.5126598783       -0.0003188983
      996.0000000000        4.3804133267       -0.0002993406
      998.0000000000        4.2522177888       -0.0002810037
     1000.0000000000        4.1279451902       -0.0002638105
     1002.0000000000        4.0074715793       -0.0002476885
     1004.0000000000        3.8906769944       -0.0002325699
     1006.0000000000        3.7774453354       -0.0002183914
     1008.0000000000        3.6676642386       -0.0002050935
     1010.0000000000        3.5612249562       -0.0001926207
     1012.0000000000        3.4580222398       -0.0001809210
     1014.0000000000        3.3579542264       -0.0001699457
     1016.0000000000        3.2609223298       -0.0001596492
     1018.0000000000        3.1668311337       -0.0001499888
     1020.0000000000        3.0755882895       -0.0001409246
     1022.0000000000        2.9871044166       -0.0001324192
     1024.0000000000        2.9012930064       -0.0001244374
     1026.0000000000        2.8180703291       -0.0001169466
     1028.0000000000        2.7373553432       -0.0001099159
     1030.0000000000        2.6590696089       -0.0001033167
     1032.0000000000        2.5831372031       -0.0000971219
     1034.0000000000        2.5094846378       -0.0000913064
     1036.0000000000        2.4380407813       -0.0000858464
     1038.0000000000        2.3687367813       -0.0000807199
     1040.0000000000        2.3015059910       -0.0000759062
     1042.0000000000        2.2362838974       -0.0000713857
     1044.0000000000        2.1730080521       -0.0000671402
     1046.0000000000        2.1116180039       -0.0000631528
     1048.0000000000        2.0520552344       -0.0000594075
     1050.0000000000        1.9942630946       -0.0000558891
     1052.0000000000        1.9381867447       -0.0000525839
     1054.0000000000        1.8837730948       -0.0000494784
     1056.0000000000        1.8309707485       -0.0000465606
     1058.0000000000        1.7797299475       -0.0000438187
     1060.0000000000        1.7300025189       -0.0000412420
     1062.0000000000        1.6817418229       -0.0000388203
     1064.0000000000        1.6349027038       -0.0000365441
     1066.0000000000        1.5894414415       -0.0000344045
     1068.0000000000        1.5453157047       -0.0000323931
     1070.0000000000        1.5024845063       -0.0000305021
     1072.0000000000        1.4609081592       -0.0000287241
     1074.0000000000        1.4205482349       -0.0000270522
     1076.0000000000        1.3813675217       -0.0000254799
     1078.0000000000        1.3433299862       -0.0000240013
     1080.0000000000        1.3064007347       -0.0000226105
     1082.0000000000        1.2705459760       -0.0000213023
     1084.0000000000        1.2357329863       -0.0000200716
     1086.0000000000        1.2019300744       -0.0000189138
     1088.0000000000        1.1691065479       -0.0000178244
     1090.0000000000        1.1372326816       -0.0000167994
     1092.0000000000        1.1062796858       -0.0000158347
     1094.0000000000        1.0762196760       -0.0000149269
     1096.0000000000        1.0470256440       -0.0000140724
     1098.0000000000        1.0186714295       -0.0000132681
     1100.0000000000        0.9911316925       -0.0000125109
     1102.0000000000        0.9643818872       -0.0000117980
     1104.0000000000        0.9383982362       -0.0000111268
     1106.0000000000        0.9131577059       -0.0000104948
     1108.0000000000        0.8886379823       -0.0000098996
     1110.0000000000        0.8648174481       -0.0000093391
     1112.0000000000        0.8416751603       -0.0000088111
     1114.0000000000        0.8191908284       -0.0000083137
     1116.0000000000        0.7973447935       -0.0000078452
     1118.0000000000        0.7761180081       -0.0000074038
     1120.0000000000        0.7554920163       -0.0000069879
     1122.0000000000        0.7354489352       -0.0000065959
     1124.0000000000        0.7159714363       -0.0000062266
     1126.0000000000        0.6970427276       -0.0000058785
     1128.0000000000        0.6786465369       -0.0000055503
     1130.0000000000        0.6607670948       -0.0000052410
     1132.0000000000        0.6433891188       -0.0000049494
     1134.0000000000        0.6264977977       -0.0000046745
     1136.0000000000        0.6100787769       -0.0000044153
     1138.0000000000        0.5941181433       -0.0000041708
     1140.0000000000        0.5786024117       -0.0000039402
     1142.0000000000        0.5635185108       -0.0000037228
     1144.0000000000        0.5488537707       -0.0000035177
     1146.0000000000        0.5345959093       -0.0000033242
     1148.0000000000        0.5207330206       -0.0000031416
     1150.0000000000        0.5072535628       -0.0000029694
     1152.0000000000        0.4941463462       -0.0000028068
     1154.0000000000        0.4814005228       -0.0000026535
     1156.0000000000        0.4690055750       -0.0000025087
     1158.0000000000        0.4569513052       -0.0000023721
     1160.0000000000        0.4452278259       -0.0000022431
     1162.0000000000        0.4338255499       -0.0000021213
     1164.0000000000        0.4227351806       -0.0000020064
     1166.0000000000        0.4119477031       -0.0000018978
     1168.0000000000        0.4014543754       -0.0000017953
     1170.0000000000        0.3912467195       -0.0000016985
     1172.0000000000        0.3813165134       -0.0000016071
     1174.0000000000        0.3716557829       -0.0000015207
     1176.0000000000        0.3622567941       -0.0000014391
     1178.0000000000        0.3531120456       -0.0000013620
     1180.0000000000        0.3442142613       -0.0000012892
     1182.0000000000        0.3355563835       -0.0000012204
     1184.0000000000        0.3271315659       -0.0000011554
     1186.0000000000        0.3189331671       -0.0000010939
     1188.0000000000        0.3109547444       -0.0000010358
     1190.0000000000        0.3031900472       -0.0000009809
     1192.0000000000        0.2956330115       -0.0000009290
     1194.0000000000        0.2882777537       -0.0000008799
     1196.0000000000        0.2811185652       -0.0000008335
     1198.0000000000        0.2741499072       -0.0000007896
     1200.0000000000        0.2673664050       -0.0000007481
     1202.0000000000        0.2607628431       -0.0000007088
     1204.0000000000        0.2543341606       -0.0000006717
     1206.0000000000        0.2480754460       -0.0000006366
     1208.0000000000        0.2419819327       -0.0000006033
     1210.0000000000        0.2360489947       -0.0000005719
     1212.0000000000        0.2302721422       -0.0000005421
     1214.0000000000        0.2246470173       -0.0000005140
     1216.0000000000        0.2191693902       -0.0000004873
     1218.0000000000        0.2138351550       -0.0000004621
     1220.0000000000        0.2086403261       -0.0000004382
     1222.0000000000        0.2035810346       -0.0000004156
     1224.0000000000        0.1986535242       -0.0000003942
     1226.0000000000        0.1938541486       -0.0000003739
     1228.0000000000        0.1891793676       -0.0000003548
     1230.0000000000        0.1846257438       -0.0000003366
     1232.0000000000        0.1801899399       -0.0000003194
     1234.0000000000        0.1758687153       -0.0000003031
     1236.0000000000        0.1716589232       -0.0000002876
     1238.0000000000        0.1675575082       -0.0000002730
     1240.0000000000        0.1635615028       -0.0000002591
     1242.0000000000        0.1596680254       -0.0000002460
     1244.0000000000        0.1558742773       -0.0000002335
     1246.0000000000        0.1521775403       -0.0000002217
     1248.0000000000        0.1485751745       -0.0000002106
     1250.0000000000        0.1450646156       -0.0000002000
     1252.0000000000        0.1416433729       -0.0000001899
     1254.0000000000        0.1383090270       -0.0000001804
     1256.0000000000        0.1350592275       -0.0000001714
     1258.0000000000        0.1318916911       -0.0000001628
     1260.0000000000        0.1288041999       -0.0000001547
     1262.0000000000        0.1257945986       -0.0000001470
     1264.0000000000        0.1228607937       -0.0000001397
     1266.0000000000        0.1200007508       -0.0000001327
     1268.0000000000        0.1172124931       -0.0000001261
     1270.0000000000        0.1144941000       -0.0000001199
     1272.0000000000        0.1118437051       -0.0000001140
     1274.0000000000        0.1092594945       -0.0000001084
     1276.0000000000        0.1067397057       -0.0000001030
     1278.0000000000        0.1042826257       -0.0000000980
     1280.0000000000        0.1018865896       -0.0000000932
     1282.0000000000        0.0995499792       -0.0000000886
     1284.0000000000        0.0972712217       -0.0000000843
     1286.0000000000        0.0950487884       -0.0000000802
     1288.0000000000        0.0928811932       -0.0000000763
     1290.0000000000        0.0907669915       -0.0000000726
     1292.0000000000        0.0887047791       -0.0000000690
     1294.0000000000        0.0866931906       -0.0000000657
     1296.0000000000        0.0847308988       -0.0000000625
     1298.0000000000        0.0828166131       -0.0000000595
     1300.0000000000        0.0809490789       -0.0000000566
     1302.0000000000        0.0791270762       -0.0000000539
     1304.0000000000        0.0773494187       -0.0000000513
     1306.0000000000        0.0756149527       -0.0000000489
     1308.0000000000        0.0739225565       -0.0000000465
     1310.0000000000        0.0722711393       -0.0000000443
     1312.0000000000        0.0706596399       -0.0000000422
     1314.0000000000        0.0690870266       -0.0000000402
     1316.0000000000        0.0675522958       -0.0000000383
     1318.0000000000        0.0660544713       -0.0000000365
     1320.0000000000        0.0645926036       -0.0000000347
     1322.0000000000        0.0631657691       -0.0000000331
     1324.0000000000        0.0617730695       -0.0000000315
     1326.0000000000        0.0604136306       -0.0000000301
     1328.0000000000        0.0590866022       -0.0000000286
     1330.0000000000        0.0577911571       -0.0000000273
     1332.0000000000        0.0565264904       -0.0000000260
     1334.0000000000        0.0552918191       -0.0000000248
     1336.0000000000        0.0540863811       -0.0000000236
     1338.0000000000        0.0529094352       -0.0000000225
     1340.0000000000        0.0517602599       -0.0000000215
     1342.0000000000        0.0506381531       -0.0000000205
     1344.0000000000        0.0495424315       -0.0000000196
     1346.0000000000        0.0484724303       -0.0000000186
     1348.0000000000        0.0474275024       -0.0000000178
     1350.0000000000        0.0464070179       -0.0000000170
     1352.0000000000        0.0454103638       -0.0000000162
     1354.0000000000        0.0444369434       -0.0000000154
     1356.0000000000        0.0434861758       -0.0000000147
     1358.0000000000        0.0425574957       -0.0000000141
     1360.0000000000        0.0416503527       -0.0000000134
     1362.0000000000        0.0407642108       -0.0000000128
     1364.0000000000        0.0398985485       -0.0000000122
     1366.0000000000        0.0390528579       -0.0000000117
     1368.0000000000        0.0382266444       -0.0000000111
     1370.0000000000        0.0374194266       -0.0000000106
     1372.0000000000        0.0366307356       -0.0000000102
     1374.0000000000        0.0358601149       -0.0000000097
     1376.0000000000        0.0351071200       -0.0000000093
     1378.0000000000        0.0343713179       -0.0000000088
     1380.0000000000        0.0336522870       -0.0000000084
     1382.0000000000        0.0329496167       -0.0000000081
     1384.0000000000        0.0322629071       -0.0000000077
     1386.0000000000        0.0315917686       -0.0000000074
     1388.0000000000        0.0309358218       -0.0000000070
     1390.0000000000        0.0302946972       -0.0000000067
     1392.0000000000        0.0296680349       -0.0000000064
     1394.0000000000        0.0290554840       -0.0000000061
     1396.0000000000        0.0284567030       -0.0000000059
     1398.0000000000        0.0278713590       -0.0000000056
     1400.0000000000        0.0272991279       -0.0000000054
     1402.0000000000        0.0267396936       -0.0000000051
     1404.0000000000        0.0261927484       -0.0000000049
     1406.0000000000        0.0256579924       -0.0000000047
     1408.0000000000        0.0251351332       -0.0000000045
     1410.0000000000        0.0246238861       -0.0000000043
     1412.0000000000        0.0241239735       -0.0000000041
     1414.0000000000        0.0236351251       -0.0000000039
     1416.0000000000        0.0231570773       -0.0000000038
     1418.0000000000        0.0226895731       -0.0000000036
     1420.0000000000        0.0222323621       -0.0000000034
     1422.0000000000        0.0217852005       -0.0000000033
     1424.0000000000        0.0213478503       -0.0000000031
     1426.0000000000        0.0209200796       -0.0000000030
     1428.0000000000        0.0205016624       -0.0000000029
     1430.0000000000        0.0200923785       -0.0000000028
     1432.0000000000        0.0196920130       -0.0000000026
     1434.0000000000        0.0193003565       -0.0000000025
     1436.0000000000        0.0189172049       -0.0000000024
     1438.0000000000        0.0185423591       -0.0000000023
     1440.0000000000        0.0181756251       -0.0000000022
     1442.0000000000        0.0178168135       -0.0000000021
     1444.0000000000        0.0174657400       -0.0000000020
     1446.0000000000        0.0171222246       -0.0000000019
     1448.0000000000        0.0167860917       -0.0000000019
     1450.0000000000        0.0164571704       -0.0000000018
     1452.0000000000        0.0161352936       -0.0000000017
     1454.0000000000        0.0158202987       -0.0000000016
     1456.0000000000        0.0155120269       -0.0000000016
     1458.0000000000        0.0152103233       -0.0000000015
     1460.0000000000        0.0149150370       -0.0000000014
     1462.0000000000        0.0146260207       -0.0000000014
     1464.0000000000        0.0143431306       -0.0000000013
     1466.0000000000        0.0140662265       -0.0000000013
     1468.0000000000        0.0137951718       -0.0000000012
     1470.0000000000        0.0135298330       -0.0000000012
     1472.0000000000        0.0132700799       -0.0000000011
     1474.0000000000        0.0130157856       -0.0000000011
     1476.0000000000        0.0127668262       -0.0000000010
     1478.0000000000        0.0125230807       -0.0000000010
     1480.0000000000        0.0122844312       -0.0000000009
     1482.0000000000        0.0120507626       -0.0000000009
     1484.0000000000        0.0118219625       -0.0000000009
     1486.0000000000        0.0115979214       -0.0000000008
     1488.0000000000        0.0113785322       -0.0000000008
     1490.0000000000        0.0111636906       -0.0000000008
     1492.0000000000        0.0109532946       -0.0000000007
     1494.0000000000        0.0107472448       -0.0000000007
     1496.0000000000        0.0105454441       -0.0000000007
     1498.0000000000        0.0103477978       -0.0000000006
     1500.0000000000        0.0101542133       -0.0000000006
     1502.0000000000        0.0099646004       -0.0000000006
     1504.0000000000        0.0097788710       -0.0000000006
     1506.0000000000        0.0095969389       -0.0000000006
     1508.0000000000        0.0094187203       -0.0000000005
     1510.0000000000        0.0092441330       -0.0000000005
     1512.0000000000        0.0090730970       -0.0000000005
     1514.0000000000        0.0089055341       -0.0000000005
     1516.0000000000        0.0087413680       -0.0000000004
     1518.0000000000        0.0085805242       -0.0000000004
     1520.0000000000        0.0084229297       -0.0000000004
     1522.0000000000        0.0082685137       -0.0000000004
     1524.0000000000        0.0081172066       -0.0000000004
     1526.0000000000        0.0079689407       -0.0000000004
     1528.0000000000        0.0078236497       -0.0000000004
     1530.0000000000        0.0076812691       -0.0000000003
     1532.0000000000        0.0075417355       -0.0000000003
     1534.0000000000        0.0074049875       -0.0000000003
     1536.0000000000        0.0072709646       -0.0000000003
     1538.0000000000        0.0071396081       -0.0000000003
     1540.0000000000        0.0070108605       -0.0000000003
     1542.0000000000        0.0068846656       -0.0000000003
     1544.0000000000        0.0067609685       -0.0000000003
     1546.0000000000        0.0066397157       -0.0000000002
     1548.0000000000        0.0065208547       -0.0000000002
     1550.0000000000        0.0064043344       -0.0000000002
     1552.0000000000        0.0062901049       -0.0000000002
     1554.0000000000        0.0061781172       -0.0000000002
     1556.0000000000        0.0060683237       -0.0000000002
     1558.0000000000        0.0059606777       -0.0000000002
     1560.0000000000        0.0058551337       -0.0000000002
     1562.0000000000        0.0057516470       -0.0000000002
     1564.0000000000        0.0056501743       -0.0000000002
     1566.0000000000        0.0055506729       -0.0000000002
     1568.0000000000        0.0054531014       -0.0000000002
     1570.0000000000        0.0053574189       -0.0000000002
     1572.0000000000        0.0052635860       -0.0000000001
     1574.0000000000        0.0051715637       -0.0000000001
     1576.0000000000        0.0050813141       -0.0000000001
     1578.0000000000        0.0049928002       -0.0000000001
     1580.0000000000        0.0049059856       -0.0000000001
     1582.0000000000        0.0048208350       -0.0000000001
     1584.0000000000        0.0047373137       -0.0000000001
     1586.0000000000        0.0046553878       -0.0000000001
     1588.0000000000        0.0045750243       -0.0000000001
     1590.0000000000        0.0044961907       -0.0000000001
     1592.0000000000        0.0044188554       -0.0000000001
     1594.0000000000        0.0043429874       -0.0000000001
     1596.0000000000        0.0042685566       -0.0000000001
     1598.0000000000        0.0041955332       -0.0000000001
     1600.0000000000        0.0041238885       -0.0000000001
     1602.0000000000        0.0040535940       -0.0000000001
     1604.0000000000        0.0039846221       -0.0000000001
     1606.0000000000        0.0039169458       -0.0000000001
     1608.0000000000        0.0038505385       -0.0000000001
     1610.0000000000        0.0037853745       -0.0000000001
     1612.0000000000        0.0037214283       -0.0000000001
     1614.0000000000        0.0036586752       -0.0000000001
     1616.0000000000        0.0035970911       -0.0000000001
     1618.0000000000        0.0035366522       -0.0000000001
     1620.0000000000        0.0034773353       -0.0000000001
     1622.0000000000        0.0034191177       -0.0000000001
     1624.0000000000        0.0033619774       -0.0000000001
     1626.0000000000        0.0033058926       -0.0000000001
     1628.0000000000        0.0032508420       -0.0000000001
     1630.0000000000        0.0031968050       -0.0000000000
     1632.0000000000        0.0031437611       -0.0000000000
     1634.0000000000        0.0030916906       -0.0000000000
     1636.0000000000        0.0030405739       -0.0000000000
     1638.0000000000        0.0029903921       -0.0000000000
     1640.0000000000        0.0029411264       -0.0000000000
     1642.0000000000        0.0028927588       -0.0000000000
     1644.0000000000        0.0028452713       -0.0000000000
     1646.0000000000        0.0027986466       -0.0000000000
     1648.0000000000        0.0027528675       -0.0000000000
     1650.0000000000        0.0027079172       -0.0000000000
     1652.0000000000        0.0026637796       -0.0000000000
     1654.0000000000        0.0026204385       -0.0000000000
     1656.0000000000        0.0025778783       -0.0000000000
     1658.0000000000        0.0025360836       -0.0000000000
     1660.0000000000        0.0024950395       -0.0000000000
     1662.0000000000        0.0024547312       -0.0000000000
     1664.0000000000        0.0024151443       -0.0000000000
     1666.0000000000        0.0023762648       -0.0000000000
     1668.0000000000        0.0023380789       -0.0000000000
     1670.0000000000        0.0023005731       -0.0000000000
     1672.0000000000        0.0022637342       -0.0000000000
     1674.0000000000        0.0022275492       -0.0000000000
     1676.0000000000        0.0021920054       -0.0000000000
     1678.0000000000        0.0021570906       -0.0000000000
     1680.0000000000        0.0021227924       -0.0000000000
     1682.0000000000        0.0020890991       -0.0000000000
     1684.0000000000        0.0020559990       -0.0000000000
     1686.0000000000        0.0020234807       -0.0000000000
     1688.0000000000        0.0019915331       -0.0000000000
     1690.0000000000        0.0019601451       -0.0000000000
     1692.0000000000        0.0019293061       -0.0000000000
     1694.0000000000        0.0018990056       -0.0000000000
     1696.0000000000        0.0018692334       -0.0000000000
     1698.0000000000        0.0018399794       -0.0000000000
     1700.0000000000        0.0018112336       -0.0000000000
     1702.0000000000        0.0017829866       -0.0000000000
     1704.0000000000        0.0017552288       -0.0000000000
     1706.0000000000        0.0017279510       -0.0000000000
     1708.0000000000        0.0017011440       -0.0000000000
     1710.0000000000        0.0016747991       -0.0000000000
     1712.0000000000        0.0016489075       -0.0000000000
     1714.0000000000        0.0016234607       -0.0000000000
     1716.0000000000        0.0015984503       -0.0000000000
     1718.0000000000        0.0015738682       -0.0000000000
     1720.0000000000        0.0015497063       -0.0000000000
     1722.0000000000        0.0015259568       -0.0000000000
     1724.0000000000        0.0015026120       -0.0000000000
     1726.0000000000        0.0014796643       -0.0000000000
     1728.0000000000        0.0014571064       -0.0000000000
     1730.0000000000        0.0014349310       -0.0000000000
     1732.0000000000        0.0014131310       -0.0000000000
     1734.0000000000        0.0013916995       -0.0000000000
     1736.0000000000        0.0013706296       -0.0000000000
     1738.0000000000        0.0013499147       -0.0000000000
     1740.0000000000        0.0013295483       -0.0000000000
     1742.0000000000        0.0013095238       -0.0000000000
     1744.0000000000        0.0012898351       -0.0000000000
     1746.0000000000        0.0012704760       -0.0000000000
     1748.0000000000        0.0012514403       -0.0000000000
     1750.0000000000        0.0012327223       -0.0000000000
     1752.0000000000        0.0012143161       -0.0000000000
     1754.0000000000        0.0011962161       -0.0000000000
     1756.0000000000        0.0011784165       -0.0000000000
     1758.0000000000        0.0011609121       -0.0000000000
     1760.0000000000        0.0011436973       -0.0000000000
     1762.0000000000        0.0011267670       -0.0000000000
     1764.0000000000        0.0011101161       -0.0000000000
     1766.0000000000        0.0010937394       -0.0000000000
     1768.0000000000        0.0010776321       -0.0000000000
     1770.0000000000        0.0010617892       -0.0000000000
     1772.0000000000        0.0010462060       -0.0000000000
     1774.0000000000        0.0010308778       -0.0000000000
     1776.0000000000        0.0010158002       -0.0000000000
     1778.0000000000        0.0010009685       -0.0000000000
     1780.0000000000        0.0009863784       -0.0000000000
     1782.0000000000        0.0009720255       -0.0000000000
     1784.0000000000        0.0009579057       -0.0000000000
     1786.0000000000        0.0009440148       -0.0000000000
     1788.0000000000        0.0009303487       -0.0000000000
     1790.0000000000        0.0009169034       -0.0000000000
     1792.0000000000        0.0009036750       -0.0000000000
     1794.0000000000        0.0008906598       -0.0000000000
     1796.0000000000        0.0008778538       -0.0000000000
     1798.0000000000        0.0008652534       -0.0000000000
     1800.0000000000        0.0008528551       -0.0000000000
     1802.0000000000        0.0008406551       -0.0000000000
     1804.0000000000        0.0008286502       -0.0000000000
     1806.0000000000        0.0008168367       -0.0000000000
     1808.0000000000        0.0008052115       -0.0000000000
     1810.0000000000        0.0007937711       -0.0000000000
     1812.0000000000        0.0007825125       -0.0000000000
     1814.0000000000        0.0007714323       -0.0000000000
     1816.0000000000        0.0007605275       -0.0000000000
     1818.0000000000        0.0007497950       -0.0000000000
     1820.0000000000        0.0007392319       -0.0000000000
     1822.0000000000        0.0007288352       -0.0000000000
     1824.0000000000        0.0007186020       -0.0000000000
     1826.0000000000        0.0007085295       -0.0000000000
     1828.0000000000        0.0006986150       -0.0000000000
     1830.0000000000        0.0006888557       -0.0000000000
     1832.0000000000        0.0006792490       -0.0000000000
     1834.0000000000        0.0006697921       -0.0000000000
     1836.0000000000        0.0006604826       -0.0000000000
     1838.0000000000        0.0006513180       -0.0000000000
     1840.0000000000        0.0006422957       -0.0000000000
     1842.0000000000        0.0006334133       -0.0000000000
     1844.0000000000        0.0006246685       -0.0000000000
     1846.0000000000        0.0006160589       -0.0000000000
     1848.0000000000        0.0006075821       -0.0000000000
     1850.0000000000        0.0005992360       -0.0000000000
     1852.0000000000        0.0005910184       -0.0000000000
     1854.0000000000        0.0005829269       -0.0000000000
     1856.0000000000        0.0005749597       -0.0000000000
     1858.0000000000        0.0005671144       -0.0000000000
     1860.0000000000        0.0005593891       -0.0000000000
     1862.0000000000        0.0005517818       -0.0000000000
     1864.0000000000        0.0005442904       -0.0000000000
     1866.0000000000        0.0005369131       -0.0000000000
     1868.0000000000        0.0005296478       -0.0000000000
     1870.0000000000        0.0005224928       -0.0000000000
     1872.0000000000        0.0005154462       -0.0000000000
     1874.0000000000        0.0005085063       -0.0000000000
     1876.0000000000        0.0005016711       -0.0000000000
     1878.0000000000        0.0004949390       -0.0000000000
     1880.0000000000        0.0004883082       -0.0000000000
     1882.0000000000        0.0004817772       -0.0000000000
     1884.0000000000        0.0004753441       -0.0000000000
     1886.0000000000        0.0004690075       -0.0000000000
     1888.0000000000        0.0004627657       -0.0000000000
     1890.0000000000        0.0004566172       -0.0000000000
     1892.0000000000        0.0004505604       -0.0000000000
     1894.0000000000        0.0004445938       -0.0000000000
     1896.0000000000        0.0004387159       -0.0000000000
     1898.0000000000        0.0004329253       -0.0000000000
     1900.0000000000        0.0004272206       -0.0000000000
     1902.0000000000        0.0004216003       -0.0000000000
     1904.0000000000        0.0004160630       -0.0000000000
     1906.0000000000        0.0004106075       -0.0000000000
     1908.0000000000        0.0004052324       -0.0000000000
     1910.0000000000        0.0003999364       -0.0000000000
     1912.0000000000        0.0003947182       -0.0000000000
     1914.0000000000        0.0003895765       -0.0000000000
     1916.0000000000        0.0003845101       -0.0000000000
     1918.0000000000        0.0003795178       -0.0000000000
     1920.0000000000        0.0003745984       -0.0000000000
     1922.0000000000        0.0003697507       -0.0000000000
     1924.0000000000        0.0003649736       -0.0000000000
     1926.0000000000        0.0003602659       -0.0000000000
     1928.0000000000        0.0003556265       -0.0000000000
     1930.0000000000        0.0003510543       -0.0000000000
     1932.0000000000        0.0003465483       -0.0000000000
     1934.0000000000        0.0003421074       -0.0000000000
     1936.0000000000        0.0003377306       -0.0000000000
     1938.0000000000        0.0003334167       -0.0000000000
     1940.0000000000        0.0003291649       -0.0000000000
     1942.0000000000        0.0003249742       -0.0000000000
     1944.0000000000        0.0003208435       -0.0000000000
     1946.0000000000        0.0003167720       -0.0000000000
     1948.0000000000        0.0003127587       -0.0000000000
     1950.0000000000        0.0003088026       -0.0000000000
     1952.0000000000        0.0003049029       -0.0000000000
     1954.0000000000        0.0003010587       -0.0000000000
     1956.0000000000        0.0002972691       -0.0000000000
     1958.0000000000        0.0002935333       -0.0000000000
     1960.0000000000        0.0002898504       -0.0000000000
     1962.0000000000        0.0002862196       -0.0000000000
     1964.0000000000        0.0002826400       -0.0000000000
     1966.0000000000        0.0002791109       -0.0000000000
     1968.0000000000        0.0002756315       -0.0000000000
     1970.0000000000        0.0002722011       -0.0000000000
     1972.0000000000        0.0002688187       -0.0000000000
     1974.0000000000        0.0002654838       -0.0000000000
     1976.0000000000        0.0002621956       -0.0000000000
     1978.0000000000        0.0002589533       -0.0000000000
     1980.0000000000        0.0002557562       -0.0000000000
     1982.0000000000        0.0002526037       -0.0000000000
     1984.0000000000        0.0002494950       -0.0000000000
     1986.0000000000        0.0002464296       -0.0000000000
     1988.0000000000        0.0002434066       -0.0000000000
     1990.0000000000        0.0002404255       -0.0000000000
     1992.0000000000        0.0002374856       -0.0000000000
     1994.0000000000        0.0002345864       -0.0000000000
     1996.0000000000        0.0002317271       -0.0000000000
     1998.0000000000        0.0002289071       -0.0000000000
