# Supplementary material for: Breaking the 1250 nm Barrier: A Computational Approach to Light Upconversion via Triplet–Triplet Annihilation in the Silica Telecom Band
Source: ACS Appl Energy Mater. 2026 Feb 12;9(4):2398–411. doi: 10.1021/acsaem.5c04014 (PMC12934551; doi:10.1021/acsaem.5c04014)
Supplement: Supplementary file 2 [file ae5c04014_si_002.zip › xyz-TTA-NIRII-Journal-2025/b3lyp-d3/monomer/opt-s0-ch2cl2/uv-abs-opt-s0-ch2cl2/tetracene-trat2-td-ub3lyp-uv-abs-s0-ch2cl2.txt]

# UV-Vis Spectrum
# X-Axis:  Wavelength (nm)
# Y-Axis:  &epsilon;
# Y-Axis2: Oscillator Strength

# Peak information
#                  X                   Y                  Y2
#    1094.6400000000        0.0000000000        0.0000000000
#     574.3400000000        0.0335000000   310694.2982403950
#     533.6300000000        0.0000000000        0.0000000000
#     497.6200000000        0.0000000000        0.0000000000
#     455.5900000000        0.0004000000     3709.7826655570
#     437.6900000000        0.0000000000        0.0000000000
#     397.5400000000        0.0000000000        0.0000000000
#     372.1500000000        0.2144000000  1988443.5087385289
#     369.3900000000        0.0000000000        0.0000000000
#     362.2300000000        0.0010000000     9274.4566638924
#     351.9000000000        0.0000000000        0.0000000000
#     347.5700000000        0.0337000000   312549.1895731735
#     340.4800000000        0.0000000000        0.0000000000
#     315.9900000000        0.0000000000        0.0000000000
#     300.6300000000        0.0000000000        0.0000000000
#     295.4000000000        0.0837000000   776272.0227677932
#     287.0400000000        0.0000000000        0.0000000000
#     283.6500000000        0.1003000000   930228.0033884069
#     282.3300000000        0.0000000000        0.0000000000
#     281.5000000000        1.9590000000 18168660.6045651957
#     276.2800000000        0.0000000000        0.0000000000
#     268.7300000000        0.0000000000        0.0000000000
#     268.1900000000        0.0000000000        0.0000000000
#     260.4000000000        0.0002000000     1854.8913327785
#     259.3200000000        0.0000000000        0.0000000000
#     252.6600000000        0.0000000000        0.0000000000
#     252.1000000000        0.0000000000        0.0000000000
#     250.8900000000        0.0035000000    32460.5983236234
#     246.3400000000        0.0000000000        0.0000000000
#     246.2000000000        0.0001000000      927.4456663892
#     245.7500000000        0.0153000000   141899.1869575536
#     238.5300000000        0.0000000000        0.0000000000
#     236.3700000000        0.3400000000  3153315.2657234124
#     236.3100000000        0.0000000000        0.0000000000
#     236.1600000000        0.0000000000        0.0000000000
#     234.5300000000        0.0000000000        0.0000000000
#     231.1900000000        0.0001000000      927.4456663892
#     230.0000000000        0.0016000000    14839.1306622278
#     229.2700000000        0.0000000000        0.0000000000
#     227.8200000000        0.0003000000     2782.3369991677
#     225.0100000000        0.0000000000        0.0000000000
#     223.9800000000        0.0479000000   444246.4742004454
#     222.3500000000        0.0000000000        0.0000000000
#     221.4700000000        0.0024000000    22258.6959933417
#     220.9100000000        0.0000000000        0.0000000000
#     220.6900000000        0.0616000000   571306.5304957713
#     217.7700000000        0.0000000000        0.0000000000
#     215.5800000000        0.0000000000        0.0000000000
#     214.7700000000        0.0000000000        0.0000000000
#     212.2200000000        0.0014000000    12984.2393294493
#     211.6300000000        0.2314000000  2146109.2720246990
#     209.2000000000        0.0000000000        0.0000000000
#     206.3300000000        0.0000000000        0.0000000000
#     202.2200000000        0.0000000000        0.0000000000
#     202.1000000000        0.0383000000   355211.6902270785
#     200.6500000000        0.0000000000        0.0000000000
#     199.4600000000        0.0000000000        0.0000000000
#     198.5200000000        0.0693000000   642719.8468077426
#     196.7700000000        0.0000000000        0.0000000000
#     195.8800000000        0.0323000000   299564.9502437242
#     195.1600000000        0.0001000000      927.4456663892
#     193.9100000000        0.0035000000    32460.5983236234
#     193.1200000000        0.0000000000        0.0000000000
#     192.3700000000        0.0000000000        0.0000000000
#     189.8400000000        0.0000000000        0.0000000000
#     189.8300000000        0.0000000000        0.0000000000
#     189.6500000000        0.0000000000        0.0000000000
#     189.2900000000        0.0149000000   138189.4042919966
#     189.2000000000        0.0006000000     5564.6739983354
#     188.6300000000        0.0000000000        0.0000000000
#     188.0700000000        0.0039000000    36170.3809891803
#     188.0500000000        0.0004000000     3709.7826655570
#     187.3100000000        0.0000000000        0.0000000000
#     187.1900000000        0.0001000000      927.4456663892
#     186.1100000000        0.0000000000        0.0000000000
#     185.3600000000        0.0000000000        0.0000000000
#     184.9300000000        0.0057000000    52864.4029841866
#     184.3800000000        0.0000000000        0.0000000000
#     183.7800000000        0.0000000000        0.0000000000
#     183.3900000000        0.0000000000        0.0000000000
#     182.4000000000        0.0346000000   320896.2005706767
#     181.9500000000        0.0000000000        0.0000000000
#     181.0900000000        0.0000000000        0.0000000000
#     180.1700000000        0.0002000000     1854.8913327785
#     179.2900000000        0.0032000000    29678.2613244556
#     179.0900000000        0.0000000000        0.0000000000
#     178.8400000000        0.0000000000        0.0000000000
#     178.7200000000        0.0117000000   108511.1429675410
#     178.0300000000        0.0004000000     3709.7826655570
#     177.3800000000        0.0000000000        0.0000000000
#     176.0200000000        0.0169000000   156738.3176197814
#     175.2300000000        0.0309000000   286580.7109142749
#     173.5800000000        0.0000000000        0.0000000000
#     173.0200000000        0.0000000000        0.0000000000
#     172.6700000000        0.0008000000     7419.5653311139
#     171.6800000000        0.0047000000    43589.9463202942
#     171.5100000000        0.0000000000        0.0000000000
#     171.1400000000        0.0000000000        0.0000000000
#     171.0400000000        0.0107000000    99236.6863036486
#     171.0300000000        0.0000000000        0.0000000000

# Spectra
#                  X                   Y               DY/DX
        0.0000000000        0.0000000000        0.0000000000
        2.0000000000        0.0000000000        0.0000000000
        4.0000000000        0.0000000000        0.0000000000
        6.0000000000        0.0000000000        0.0000000000
        8.0000000000        0.0000000000        0.0000000000
       10.0000000000        0.0000000000        0.0000000000
       12.0000000000        0.0000000000        0.0000000000
       14.0000000000        0.0000000000        0.0000000000
       16.0000000000        0.0000000000        0.0000000000
       18.0000000000        0.0000000000        0.0000000000
       20.0000000000        0.0000000000        0.0000000000
       22.0000000000        0.0000000000        0.0000000000
       24.0000000000        0.0000000000        0.0000000000
       26.0000000000        0.0000000000        0.0000000000
       28.0000000000        0.0000000000        0.0000000000
       30.0000000000        0.0000000000        0.0000000000
       32.0000000000        0.0000000000        0.0000000000
       34.0000000000        0.0000000000        0.0000000000
       36.0000000000        0.0000000000        0.0000000000
       38.0000000000        0.0000000000        0.0000000000
       40.0000000000        0.0000000000        0.0000000000
       42.0000000000        0.0000000000        0.0000000000
       44.0000000000        0.0000000000        0.0000000000
       46.0000000000        0.0000000000        0.0000000000
       48.0000000000        0.0000000000        0.0000000000
       50.0000000000        0.0000000000        0.0000000000
       52.0000000000        0.0000000000        0.0000000000
       54.0000000000        0.0000000000        0.0000000000
       56.0000000000        0.0000000000        0.0000000000
       58.0000000000        0.0000000000        0.0000000000
       60.0000000000        0.0000000000        0.0000000000
       62.0000000000        0.0000000000        0.0000000000
       64.0000000000        0.0000000000        0.0000000000
       66.0000000000        0.0000000000        0.0000000000
       68.0000000000        0.0000000000        0.0000000000
       70.0000000000        0.0000000000        0.0000000000
       72.0000000000        0.0000000000        0.0000000000
       74.0000000000        0.0000000000        0.0000000000
       76.0000000000        0.0000000000        0.0000000000
       78.0000000000        0.0000000000        0.0000000000
       80.0000000000        0.0000000000        0.0000000000
       82.0000000000        0.0000000000        0.0000000000
       84.0000000000        0.0000000000        0.0000000000
       86.0000000000        0.0000000000        0.0000000000
       88.0000000000        0.0000000000        0.0000000000
       90.0000000000        0.0000000000        0.0000000000
       92.0000000000        0.0000000000        0.0000000000
       94.0000000000        0.0000000000        0.0000000000
       96.0000000000        0.0000000000        0.0000000000
       98.0000000000        0.0000000000        0.0000000000
      100.0000000000        0.0000000000        0.0000000000
      102.0000000000        0.0000000000        0.0000000000
      104.0000000000        0.0000000000        0.0000000000
      106.0000000000        0.0000000000        0.0000000000
      108.0000000000        0.0000000000        0.0000000000
      110.0000000000        0.0000000000        0.0000000000
      112.0000000000        0.0000000000        0.0000000000
      114.0000000000        0.0000000000        0.0000000000
      116.0000000000        0.0000000000        0.0000000000
      118.0000000000        0.0000000000        0.0000000000
      120.0000000000        0.0000000000        0.0000000000
      122.0000000000        0.0000000000        0.0000000000
      124.0000000000        0.0000000000        0.0000000000
      126.0000000000        0.0000000000        0.0000000000
      128.0000000000        0.0000000000        0.0000000000
      130.0000000000        0.0000000000        0.0000000000
      132.0000000000        0.0000000002        0.0000000000
      134.0000000000        0.0000000070        0.0000000000
      136.0000000000        0.0000001913        0.0000000000
      138.0000000000        0.0000038382        0.0000000000
      140.0000000000        0.0000576254        0.0000000000
      142.0000000000        0.0006616418        0.0000000005
      144.0000000000        0.0059291722        0.0000000369
      146.0000000000        0.0422625254        0.0000018137
      148.0000000000        0.2438745727        0.0000564174
      150.0000000000        1.1581305142        0.0011461248
      152.0000000000        4.5958066245        0.0156722123
      154.0000000000       15.4576596220        0.1484352058
      156.0000000000       44.6504629406        1.0008879333
      158.0000000000      112.1290353822        4.9348578826
      160.0000000000      247.6004815720       18.2613886314
      162.0000000000      485.8712161079       52.0090670828
      164.0000000000      855.7282961604      116.6649399792
      166.0000000000     1365.4535497297      210.1062646427
      168.0000000000     1991.8990081824      307.7399793220
      170.0000000000     2680.1359532985      368.1847278662
      172.0000000000     3356.0900857659      357.0520146127
      174.0000000000     3948.0028742153      271.8672647173
      176.0000000000     4408.2281656073      144.7053791244
      178.0000000000     4727.1309756663       20.0227406930
      180.0000000000     4934.8156470717      -68.8123899465
      182.0000000000     5091.3710952067     -104.6880936614
      184.0000000000     5269.9946727173      -80.0954374687
      186.0000000000     5538.8589555090        4.2891257902
      188.0000000000     5947.0378034677      132.6463007579
      190.0000000000     6517.7051454969      270.5200798921
      192.0000000000     7248.9047627886      375.7018830484
      194.0000000000     8119.5262281066      420.9324118235
      196.0000000000     9096.8139136661      412.4485769726
      198.0000000000    10142.2987258778      387.2866028779
      200.0000000000    11214.9954077401      387.1032991365
      202.0000000000    12272.8211758738      426.1664795880
      204.0000000000    13274.2503541270      478.0542933885
      206.0000000000    14181.7512919851      491.9797949803
      208.0000000000    14967.0168842081      426.9004586847
      210.0000000000    15616.4028315467      279.1283397959
      212.0000000000    16134.2398041246       86.1778581498
      214.0000000000    16542.1397946386      -92.1358287858
      216.0000000000    16873.7899328096     -200.6455181984
      218.0000000000    17166.3533316481     -208.6877562115
      220.0000000000    17450.7996349604     -116.7089013324
      222.0000000000    17743.8632486106       47.7416022319
      224.0000000000    18043.8394045263      239.2108755466
      226.0000000000    18331.3401706011      405.3236055050
      228.0000000000    18574.8466337170      498.4410962437
      230.0000000000    18739.7897610269      486.8784151790
      232.0000000000    18799.2195393516      363.1115407164
      234.0000000000    18743.9592204847      145.9376347539
      236.0000000000    18590.4215973827     -124.7187486500
      238.0000000000    18384.8316232501     -398.6326813488
      240.0000000000    18203.2764865985     -627.6531055286
      242.0000000000    18147.6424104360     -775.2239959122
      244.0000000000    18338.0057366858     -820.3665734535
      246.0000000000    18902.3915285624     -756.0523129147
      248.0000000000    19965.0055369771     -584.0724337126
      250.0000000000    21634.1140126483     -309.4309403126
      252.0000000000    23990.7195811517       63.1172610478
      254.0000000000    27079.0788922930      529.0428267795
      256.0000000000    30899.9367861971     1080.7321556405
      258.0000000000    35407.1156391914     1702.3662782351
      260.0000000000    40507.8048571596     2365.1519515946
      262.0000000000    46066.5620786694     3025.0460652648
      264.0000000000    51912.6942680427     3624.4339146193
      266.0000000000    57850.3713806215     4098.0897484433
      268.0000000000    63670.5764565363     4382.4869893392
      270.0000000000    69163.8454113112     4426.5000488173
      272.0000000000    74132.7151855852     4201.0507687322
      274.0000000000    78402.8808550226     3705.4395344466
      276.0000000000    81832.2446096167     2968.8943635282
      278.0000000000    84317.2930171241     2047.0198359498
      280.0000000000    85796.5273395094     1013.9909376685
      282.0000000000    86250.9577576150      -47.7992596258
      284.0000000000    85701.9239465085    -1058.5570061516
      286.0000000000    84206.6981546706    -1950.4377885053
      288.0000000000    81852.4501326423    -2674.0486911364
      290.0000000000    78749.2039044466    -3201.4777571988
      292.0000000000    75022.4013797536    -3525.9682527656
      294.0000000000    70805.6203578107    -3658.9236400013
      296.0000000000    66233.8910973940    -3625.2380980714
      298.0000000000    61437.9334199894    -3457.9956617756
      300.0000000000    56539.5107648479    -3193.4263431068
      302.0000000000    51647.9811520047    -2866.7364287736
      304.0000000000    46858.0262988634    -2509.1285562386
      306.0000000000    42248.4640284795    -2146.0611389781
      308.0000000000    37881.9970631003    -1796.6039113066
      310.0000000000    33805.7220967177    -1473.6374922628
      312.0000000000    30052.2136186972    -1184.6107638009
      314.0000000000    26641.0032103024     -932.5905070842
      316.0000000000    23580.2925060060     -717.3903068535
      318.0000000000    20868.7624394297     -536.6301185840
      320.0000000000    18497.3690638829     -386.6395389612
      322.0000000000    16451.0441762922     -263.1682613667
      324.0000000000    14710.2450112622     -161.9031715969
      326.0000000000    13252.3200063740      -78.8134521742
      328.0000000000    12052.6763341427      -10.3554096751
      330.0000000000    11085.7493466874       46.4291969509
      332.0000000000    10325.7844733209       93.8905723501
      334.0000000000     9747.4488933580      133.7987764421
      336.0000000000     9326.2940632374      167.4028956181
      338.0000000000     9039.0915464879      195.5078024520
      340.0000000000     8864.0641994746      218.5591913646
      342.0000000000     8781.0331677749      236.7306982012
      344.0000000000     8771.4988250453      250.0089114800
      346.0000000000     8818.6711208788      258.2732347374
      348.0000000000     8907.4620845848      261.3681720091
      350.0000000000     9024.4506598877      259.1659618623
      352.0000000000     9157.8277488461      251.6177931188
      354.0000000000     9297.3273892278      238.7922304568
      356.0000000000     9434.1483993328      220.9000152333
      358.0000000000     9560.8695858888      198.3050761562
      360.0000000000     9671.3606903907      171.5223306184
      362.0000000000     9760.6906008923      141.2036014984
      364.0000000000     9825.0339283560      108.1136328311
      366.0000000000     9861.5767880244       73.0986896563
      368.0000000000     9868.4224895234       37.0505237822
      370.0000000000     9844.4977833347        0.8685570664
      372.0000000000     9789.4603019008      -34.5770162846
      374.0000000000     9703.6078445203      -68.4788466953
      376.0000000000     9587.7901670812     -100.1208859775
      378.0000000000     9443.3239377623     -128.9003724678
      380.0000000000     9271.9115007513     -154.3426291889
      382.0000000000     9075.5640488576     -176.1085307578
      384.0000000000     8856.5297430334     -193.9949978932
      386.0000000000     8617.2272350392     -207.9292833157
      388.0000000000     8360.1849530412     -217.9581028886
      390.0000000000     8087.9864038297     -224.2328371666
      392.0000000000     7803.2216347809     -226.9920880241
      394.0000000000     7508.4448885901     -226.5428377920
      396.0000000000     7206.1383785278     -223.2413445003
      398.0000000000     6898.6820151428     -217.4747388935
      400.0000000000     6588.3288297031     -209.6440891457
      402.0000000000     6277.1857671431     -200.1494879129
      404.0000000000     5967.1994629459     -189.3775104443
      406.0000000000     5660.1465745855     -177.6912048519
      408.0000000000     5357.6282085970     -165.4226150892
      410.0000000000     5061.0679682405     -152.8677085673
      412.0000000000     4771.7131428964     -140.2834851327
      414.0000000000     4490.6385673237     -127.8869811235
      416.0000000000     4218.7526951212     -115.8558482575
      418.0000000000     3956.8054544697     -104.3301777575
      420.0000000000     3705.3974838361      -93.4152503928
      422.0000000000     3464.9903791855      -83.1849178810
      424.0000000000     3235.9176209065      -73.6853555549
      426.0000000000     3018.3958867681      -64.9389660914
      428.0000000000     2812.5364956558      -56.9482558899
      430.0000000000     2618.3567645904      -49.6995466007
      432.0000000000     2435.7910978345      -43.1664223149
      434.0000000000     2264.7016611141      -37.3128467114
      436.0000000000     2104.8885256680      -32.0959132632
      438.0000000000     1956.0991956796      -27.4682151786
      440.0000000000     1818.0374584597      -23.3798401941
      442.0000000000     1690.3715194648      -19.7800090125
      444.0000000000     1572.7414038741      -16.6183856247
      446.0000000000     1464.7656231059      -13.8460935856
      448.0000000000     1366.0471184795      -11.4164751889
      450.0000000000     1276.1785054202       -9.2856310268
      452.0000000000     1194.7466503829       -7.4127762173
      454.0000000000     1121.3366192723       -5.7604471465
      456.0000000000     1055.5350408188       -4.2945893410
      458.0000000000      996.9329313645       -2.9845534224
      460.0000000000      945.1280290766       -1.8030222682
      462.0000000000      899.7266859501       -0.7258887467
      464.0000000000      860.3453653139        0.2679001672
      466.0000000000      826.6117910960        1.1965203263
      468.0000000000      798.1657930268        2.0754587027
      470.0000000000      774.6598894055        2.9177058210
      472.0000000000      755.7596461714        3.7339471947
      474.0000000000      741.1438479285        4.5327503282
      476.0000000000      730.5045133570        5.3207451891
      478.0000000000      723.5467842155        6.1027970849
      480.0000000000      719.9887139336        6.8821716284
      482.0000000000      719.5609786998        7.6606919916
      484.0000000000      722.0065309842        8.4388889665
      486.0000000000      727.0802126442        9.2161445154
      488.0000000000      734.5483421637        9.9908295308
      490.0000000000      744.1882881833       10.7604364767
      492.0000000000      755.7880393020       11.5217074653
      494.0000000000      769.1457781722       12.2707581738
      496.0000000000      784.0694661623       13.0031978259
      498.0000000000      800.3764433243       13.7142452893
      500.0000000000      817.8930470637       14.3988411684
      502.0000000000      836.4542517594       15.0517556193
      504.0000000000      855.9033306015       15.6676914901
      506.0000000000      876.0915401043       16.2413822905
      508.0000000000      896.8778270814       16.7676844319
      510.0000000000      918.1285573347       17.2416631438
      512.0000000000      939.7172648971       17.6586714745
      514.0000000000      961.5244203548       18.0144218093
      516.0000000000      983.4372165593       18.3050493946
      518.0000000000     1005.3493698999       18.5271674345
      520.0000000000     1027.1609352370       18.6779134192
      522.0000000000     1048.7781325844       18.7549864538
      524.0000000000     1070.1131836611       18.7566754765
      526.0000000000     1091.0841565056       18.6818783757
      528.0000000000     1111.6148164512       18.5301121408
      530.0000000000     1131.6344818796       18.3015143042
      532.0000000000     1151.0778833202       17.9968360443
      534.0000000000     1169.8850246073       17.6174274276
      536.0000000000     1188.0010449727       17.1652153631
      538.0000000000     1205.3760811070       16.6426749190
      540.0000000000     1221.9651283878       16.0527947249
      542.0000000000     1237.7279006221       15.3990372279
      544.0000000000     1252.6286878055       14.6852946101
      546.0000000000     1266.6362115348       13.9158411932
      548.0000000000     1279.7234778468       13.0952831602
      550.0000000000     1291.8676273711       12.2285064168
      552.0000000000     1303.0497827982       11.3206233896
      554.0000000000     1313.2548937547       10.3769195242
      556.0000000000     1322.4715792685        9.4028002045
      558.0000000000     1330.6919680760        8.4037387558
      560.0000000000     1337.9115370859        7.3852261382
      562.0000000000     1344.1289483650        6.3527228685
      564.0000000000     1349.3458850513        5.3116136404
      566.0000000000     1353.5668866307        4.2671650405
      568.0000000000     1356.7991840324        3.2244866846
      570.0000000000     1359.0525350126        2.1884960302
      572.0000000000     1360.3390603018        1.1638870466
      574.0000000000     1360.6730809849        0.1551028617
      576.0000000000     1360.0709575806       -0.8336875611
      578.0000000000     1358.5509312688       -1.7986087197
      580.0000000000     1356.1329676980       -2.7360939011
      582.0000000000     1352.8386037846       -3.6428966455
      584.0000000000     1348.6907978868       -4.5160984929
      586.0000000000     1343.7137837112       -5.3531131964
      588.0000000000     1337.9329282802       -6.1516876137
      590.0000000000     1331.3745942535       -6.9098995146
      592.0000000000     1324.0660068706       -7.6261525608
      594.0000000000     1316.0351257416       -8.2991687251
      596.0000000000     1307.3105216876       -8.9279784299
      598.0000000000     1297.9212587933       -9.5119086824
      600.0000000000     1287.8967818070      -10.0505694901
      602.0000000000     1277.2668089889      -10.5438388289
      604.0000000000     1266.0612304806      -10.9918464344
      606.0000000000     1254.3100122384      -11.3949566733
      608.0000000000     1242.0431055472      -11.7537507385
      610.0000000000     1229.2903621041      -12.0690083998
      612.0000000000     1216.0814546385      -12.3416895225
      614.0000000000     1202.4458030126      -12.5729155515
      616.0000000000     1188.4125057246      -12.7639511381
      618.0000000000     1174.0102767197      -12.9161860707
      620.0000000000     1159.2673873965      -13.0311176503
      622.0000000000     1144.2116136804      -13.1103336336
      624.0000000000     1128.8701880234      -13.1554958498
      626.0000000000     1113.2697561772      -13.1683245783
      628.0000000000     1097.4363385777      -13.1505837588
      630.0000000000     1081.3952961681      -13.1040670900
      632.0000000000     1065.1713004838      -13.0305850579
      634.0000000000     1048.7883078152      -12.9319529209
      636.0000000000     1032.2695372598      -12.8099796675
      638.0000000000     1015.6374524752      -12.6664579510
      640.0000000000      998.9137469377      -12.5031549947
      642.0000000000      982.1193325170      -12.3218044524
      644.0000000000      965.2743311722      -12.1240992035
      646.0000000000      948.3980695801      -11.9116850512
      648.0000000000      931.5090765055      -11.6861552909
      650.0000000000      914.6250827290      -11.4490461088
      652.0000000000      897.7630233493      -11.2018327671
      654.0000000000      880.9390422830      -10.9459265319
      656.0000000000      864.1684987876      -10.6826722940
      658.0000000000      847.4659758407      -10.4133468347
      660.0000000000      830.8452902118      -10.1391576870
      662.0000000000      814.3195040714       -9.8612425424
      664.0000000000      797.9009379852       -9.5806691534
      666.0000000000      781.6011851506       -9.2984356847
      668.0000000000      765.4311267361       -9.0154714652
      670.0000000000      749.4009481935       -8.7326380950
      672.0000000000      733.5201564175       -8.4507308652
      674.0000000000      717.7975976339       -8.1704804475
      676.0000000000      702.2414759060       -7.8925548154
      678.0000000000      686.8593721523       -7.6175613595
      680.0000000000      671.6582635783       -7.3460491626
      682.0000000000      656.6445434288       -7.0785114020
      684.0000000000      641.8240409746       -6.8153878510
      686.0000000000      627.2020416534       -6.5570674497
      688.0000000000      612.7833072902       -6.3038909236
      690.0000000000      598.5720963287       -6.0561534248
      692.0000000000      584.5721840096       -5.8141071780
      694.0000000000      570.7868824390       -5.5779641113
      696.0000000000      557.2190604919       -5.3478984575
      698.0000000000      543.8711635046       -5.1240493122
      700.0000000000      530.7452327113       -4.9065231346
      702.0000000000      517.8429243854       -4.6953961837
      704.0000000000      505.1655286520       -4.4907168793
      706.0000000000      492.7139879391       -4.2925080812
      708.0000000000      480.4889150402       -4.1007692809
      710.0000000000      468.4906107665       -3.9154787022
      712.0000000000      456.7190811654       -3.7365953058
      714.0000000000      445.1740542901       -3.5640606966
      716.0000000000      433.8549965054       -3.3978009334
      718.0000000000      422.7611283177       -3.2377282382
      720.0000000000      411.8914397194       -3.0837426071
      722.0000000000      401.2447050430       -2.9357333240
      724.0000000000      390.8194973176       -2.7935803765
      726.0000000000      380.6142021272       -2.6571557788
      728.0000000000      370.6270309685       -2.5263248017
      730.0000000000      360.8560341100       -2.4009471134
      732.0000000000      351.2991129543       -2.2808778343
      734.0000000000      341.9540319074       -2.1659685084
      736.0000000000      332.8184297602       -2.0560679953
      738.0000000000      323.8898305872       -1.9510232861
      740.0000000000      315.1656541718       -1.8506802464
      742.0000000000      306.6432259636       -1.7548842914
      744.0000000000      298.3197865785       -1.6634809946
      746.0000000000      290.1925008492       -1.5763166364
      748.0000000000      282.2584664387       -1.4932386943
      750.0000000000      274.5147220243       -1.4140962784
      752.0000000000      266.9582550658       -1.3387405173
      754.0000000000      259.5860091673       -1.2670248957
      756.0000000000      252.3948910457       -1.1988055489
      758.0000000000      245.3817771165       -1.1339415160
      760.0000000000      238.5435197095       -1.0722949552
      762.0000000000      231.8769529271       -1.0137313256
      764.0000000000      225.3788981555       -0.9581195351
      766.0000000000      219.0461692433       -0.9053320611
      768.0000000000      212.8755773582       -0.8552450432
      770.0000000000      206.8639355335       -0.8077383517
      772.0000000000      201.0080629177       -0.7626956351
      774.0000000000      195.3047887388       -0.7200043461
      776.0000000000      189.7509559929       -0.6795557514
      778.0000000000      184.3434248724       -0.6412449239
      780.0000000000      179.0790759408       -0.6049707223
      782.0000000000      173.9548130689       -0.5706357563
      784.0000000000      168.9675661409       -0.5381463422
      786.0000000000      164.1142935417       -0.5074124479
      788.0000000000      159.3919844357       -0.4783476296
      790.0000000000      154.7976608476       -0.4508689617
      792.0000000000      150.3283795542       -0.4248969597
      794.0000000000      145.9812337968       -0.4003554990
      796.0000000000      141.7533548243       -0.3771717286
      798.0000000000      137.6419132744       -0.3552759816
      800.0000000000      133.6441204035       -0.3346016837
      802.0000000000      129.7572291710       -0.3150852586
      804.0000000000      125.9785351889       -0.2966660329
      806.0000000000      122.3053775422       -0.2792861399
      808.0000000000      118.7351394890       -0.2628904233
      810.0000000000      115.2652490458       -0.2474263407
      812.0000000000      111.8931794675       -0.2328438676
      814.0000000000      108.6164496259       -0.2190954028
      816.0000000000      105.4326242945       -0.2061356745
      818.0000000000      102.3393143459       -0.1939216478
      820.0000000000       99.3341768671       -0.1824124339
      822.0000000000       96.4149151972       -0.1715692017
      824.0000000000       93.5792788956       -0.1613550903
      826.0000000000       90.8250636425       -0.1517351245
      828.0000000000       88.1501110788       -0.1426761326
      830.0000000000       85.5523085892       -0.1341466654
      832.0000000000       83.0295890322       -0.1261169194
      834.0000000000       80.5799304230       -0.1185586606
      836.0000000000       78.2013555709       -0.1114451519
      838.0000000000       75.8919316765       -0.1047510829
      840.0000000000       73.6497698919       -0.0984525018
      842.0000000000       71.4730248471       -0.0925267498
      844.0000000000       69.3598941458       -0.0869523985
      846.0000000000       67.3086178333       -0.0817091889
      848.0000000000       65.3174778405       -0.0767779738
      850.0000000000       63.3847974045       -0.0721406616
      852.0000000000       61.5089404708       -0.0677801632
      854.0000000000       59.6883110777       -0.0636803405
      856.0000000000       57.9213527255       -0.0598259577
      858.0000000000       56.2065477335       -0.0562026342
      860.0000000000       54.5424165848       -0.0527968004
      862.0000000000       52.9275172635       -0.0495956544
      864.0000000000       51.3604445831       -0.0465871216
      866.0000000000       49.8398295095       -0.0437598161
      868.0000000000       48.3643384804       -0.0411030033
      870.0000000000       46.9326727202       -0.0386065649
      872.0000000000       45.5435675548       -0.0362609654
      874.0000000000       44.1957917248       -0.0340572203
      876.0000000000       42.8881466999       -0.0319868659
      878.0000000000       41.6194659946       -0.0300419304
      880.0000000000       40.3886144873       -0.0282149064
      882.0000000000       39.1944877417       -0.0264987255
      884.0000000000       38.0360113332       -0.0248867335
      886.0000000000       36.9121401806       -0.0233726670
      888.0000000000       35.8218578827       -0.0219506312
      890.0000000000       34.7641760619       -0.0206150795
      892.0000000000       33.7381337143       -0.0193607932
      894.0000000000       32.7427965673       -0.0181828629
      896.0000000000       31.7772564450       -0.0170766708
      898.0000000000       30.8406306418       -0.0160378741
      900.0000000000       29.9320613049       -0.0150623886
      902.0000000000       29.0507148250       -0.0141463742
      904.0000000000       28.1957812371       -0.0132862207
      906.0000000000       27.3664736299       -0.0124785340
      908.0000000000       26.5620275656       -0.0117201240
      910.0000000000       25.7817005092       -0.0110079921
      912.0000000000       25.0247712675       -0.0103393204
      914.0000000000       24.2905394387       -0.0097114609
      916.0000000000       23.5783248719       -0.0091219255
      918.0000000000       22.8874671371       -0.0085683762
      920.0000000000       22.2173250055       -0.0080486169
      922.0000000000       21.5672759397       -0.0075605843
      924.0000000000       20.9367155949       -0.0071023402
      926.0000000000       20.3250573303       -0.0066720642
      928.0000000000       19.7317317306       -0.0062680467
      930.0000000000       19.1561861375       -0.0058886817
      932.0000000000       18.5978841929       -0.0055324612
      934.0000000000       18.0563053902       -0.0051979692
      936.0000000000       17.5309446372       -0.0048838759
      938.0000000000       17.0213118288       -0.0045889327
      940.0000000000       16.5269314289       -0.0043119672
      942.0000000000       16.0473420628       -0.0040518788
      944.0000000000       15.5820961192       -0.0038076340
      946.0000000000       15.1307593615       -0.0035782626
      948.0000000000       14.6929105487       -0.0033628539
      950.0000000000       14.2681410656       -0.0031605528
      952.0000000000       13.8560545624       -0.0029705568
      954.0000000000       13.4562666030       -0.0027921124
      956.0000000000       13.0684043220       -0.0026245123
      958.0000000000       12.6921060915       -0.0024670928
      960.0000000000       12.3270211949       -0.0023192308
      962.0000000000       11.9728095107       -0.0021803412
      964.0000000000       11.6291412034       -0.0020498752
      966.0000000000       11.2956964233       -0.0019273175
      968.0000000000       10.9721650135       -0.0018121845
      970.0000000000       10.6582462258       -0.0017040222
      972.0000000000       10.3536484431       -0.0016024046
      974.0000000000       10.0580889101       -0.0015069318
      976.0000000000        9.7712934707       -0.0014172284
      978.0000000000        9.4929963134       -0.0013329423
      980.0000000000        9.2229397226       -0.0012537428
      982.0000000000        8.9608738380       -0.0011793196
      984.0000000000        8.7065564196       -0.0011093814
      986.0000000000        8.4597526200       -0.0010436548
      988.0000000000        8.2202347629       -0.0009818833
      990.0000000000        7.9877821273       -0.0009238259
      992.0000000000        7.7621807389       -0.0008692567
      994.0000000000        7.5432231665       -0.0008179635
      996.0000000000        7.3307083244       -0.0007697470
      998.0000000000        7.1244412809       -0.0007244204
     1000.0000000000        6.9242330718       -0.0006818081
     1002.0000000000        6.7299005194       -0.0006417455
     1004.0000000000        6.5412660573       -0.0006040778
     1006.0000000000        6.3581575593       -0.0005686599
     1008.0000000000        6.1804081739       -0.0005353555
     1010.0000000000        6.0078561640       -0.0005040368
     1012.0000000000        5.8403447504       -0.0004745835
     1014.0000000000        5.6777219605       -0.0004468829
     1016.0000000000        5.5198404815       -0.0004208292
     1018.0000000000        5.3665575176       -0.0003963230
     1020.0000000000        5.2177346519       -0.0003732708
     1022.0000000000        5.0732377117       -0.0003515852
     1024.0000000000        4.9329366387       -0.0003311837
     1026.0000000000        4.7967053623       -0.0003119892
     1028.0000000000        4.6644216775       -0.0002939290
     1030.0000000000        4.5359671254       -0.0002769350
     1032.0000000000        4.4112268783       -0.0002609433
     1034.0000000000        4.2900896279       -0.0002458937
     1036.0000000000        4.1724474766       -0.0002317297
     1038.0000000000        4.0581958324       -0.0002183984
     1040.0000000000        3.9472333071       -0.0002058499
     1042.0000000000        3.8394616174       -0.0001940375
     1044.0000000000        3.7347854885       -0.0001829172
     1046.0000000000        3.6331125621       -0.0001724478
     1048.0000000000        3.5343533054       -0.0001625903
     1050.0000000000        3.4384209243       -0.0001533086
     1052.0000000000        3.3452312783       -0.0001445681
     1054.0000000000        3.2547027989       -0.0001363369
     1056.0000000000        3.1667564095       -0.0001285847
     1058.0000000000        3.0813154488       -0.0001212831
     1060.0000000000        2.9983055955       -0.0001144053
     1062.0000000000        2.9176547963       -0.0001079263
     1064.0000000000        2.8392931956       -0.0001018226
     1066.0000000000        2.7631530671       -0.0000960719
     1068.0000000000        2.6891687483       -0.0000906535
     1070.0000000000        2.6172765764       -0.0000855477
     1072.0000000000        2.5474148264       -0.0000807362
     1074.0000000000        2.4795236509       -0.0000762017
     1076.0000000000        2.4135450223       -0.0000719278
     1078.0000000000        2.3494226762       -0.0000678993
     1080.0000000000        2.2871020569       -0.0000641018
     1082.0000000000        2.2265302644       -0.0000605217
     1084.0000000000        2.1676560033       -0.0000571465
     1086.0000000000        2.1104295329       -0.0000539640
     1088.0000000000        2.0548026195       -0.0000509631
     1090.0000000000        2.0007284891       -0.0000481332
     1092.0000000000        1.9481617829       -0.0000454643
     1094.0000000000        1.8970585133       -0.0000429470
     1096.0000000000        1.8473760215       -0.0000405726
     1098.0000000000        1.7990729361       -0.0000383328
     1100.0000000000        1.7521091340       -0.0000362197
     1102.0000000000        1.7064457013       -0.0000342260
     1104.0000000000        1.6620448960       -0.0000323449
     1106.0000000000        1.6188701120       -0.0000305698
     1108.0000000000        1.5768858442       -0.0000288947
     1110.0000000000        1.5360576541       -0.0000273137
     1112.0000000000        1.4963521371       -0.0000258214
     1114.0000000000        1.4577368908       -0.0000244129
     1116.0000000000        1.4201804839       -0.0000230831
     1118.0000000000        1.3836524264       -0.0000218277
     1120.0000000000        1.3481231407       -0.0000206424
     1122.0000000000        1.3135639334       -0.0000195232
     1124.0000000000        1.2799469681       -0.0000184662
     1126.0000000000        1.2472452391       -0.0000174681
     1128.0000000000        1.2154325459       -0.0000165253
     1130.0000000000        1.1844834687       -0.0000156348
     1132.0000000000        1.1543733440       -0.0000147936
     1134.0000000000        1.1250782417       -0.0000139989
     1136.0000000000        1.0965749425       -0.0000132480
     1138.0000000000        1.0688409164       -0.0000125385
     1140.0000000000        1.0418543012       -0.0000118681
     1142.0000000000        1.0155938823       -0.0000112345
     1144.0000000000        0.9900390730       -0.0000106357
     1146.0000000000        0.9651698949       -0.0000100697
     1148.0000000000        0.9409669601       -0.0000095347
     1150.0000000000        0.9174114523       -0.0000090288
     1152.0000000000        0.8944851099       -0.0000085506
     1154.0000000000        0.8721702090       -0.0000080985
     1156.0000000000        0.8504495471       -0.0000076709
     1158.0000000000        0.8293064271       -0.0000072665
     1160.0000000000        0.8087246419       -0.0000068841
     1162.0000000000        0.7886884597       -0.0000065224
     1164.0000000000        0.7691826095       -0.0000061802
     1166.0000000000        0.7501922672       -0.0000058566
     1168.0000000000        0.7317030417       -0.0000055503
     1170.0000000000        0.7137009624       -0.0000052606
     1172.0000000000        0.6961724658       -0.0000049864
     1174.0000000000        0.6791043839       -0.0000047269
     1176.0000000000        0.6624839317       -0.0000044813
     1178.0000000000        0.6462986957       -0.0000042489
     1180.0000000000        0.6305366230       -0.0000040289
     1182.0000000000        0.6151860103       -0.0000038206
     1184.0000000000        0.6002354933       -0.0000036234
     1186.0000000000        0.5856740365       -0.0000034367
     1188.0000000000        0.5714909234       -0.0000032599
     1190.0000000000        0.5576757469       -0.0000030925
     1192.0000000000        0.5442184001       -0.0000029339
     1194.0000000000        0.5311090670       -0.0000027837
     1196.0000000000        0.5183382143       -0.0000026414
     1198.0000000000        0.5058965825       -0.0000025067
     1200.0000000000        0.4937751778       -0.0000023790
     1202.0000000000        0.4819652644       -0.0000022580
     1204.0000000000        0.4704583566       -0.0000021434
     1206.0000000000        0.4592462113       -0.0000020348
     1208.0000000000        0.4483208210       -0.0000019318
     1210.0000000000        0.4376744067       -0.0000018342
     1212.0000000000        0.4272994110       -0.0000017417
     1214.0000000000        0.4171884915       -0.0000016540
     1216.0000000000        0.4073345147       -0.0000015709
     1218.0000000000        0.3977305497       -0.0000014921
     1220.0000000000        0.3883698620       -0.0000014173
     1222.0000000000        0.3792459078       -0.0000013464
     1224.0000000000        0.3703523286       -0.0000012792
     1226.0000000000        0.3616829454       -0.0000012155
     1228.0000000000        0.3532317536       -0.0000011550
     1230.0000000000        0.3449929179       -0.0000010976
     1232.0000000000        0.3369607671       -0.0000010432
     1234.0000000000        0.3291297896       -0.0000009916
     1236.0000000000        0.3214946284       -0.0000009425
     1238.0000000000        0.3140500768       -0.0000008960
     1240.0000000000        0.3067910738       -0.0000008519
     1242.0000000000        0.2997127000       -0.0000008100
     1244.0000000000        0.2928101736       -0.0000007703
     1246.0000000000        0.2860788459       -0.0000007325
     1248.0000000000        0.2795141979       -0.0000006967
     1250.0000000000        0.2731118363       -0.0000006627
     1252.0000000000        0.2668674898       -0.0000006304
     1254.0000000000        0.2607770058       -0.0000005997
     1256.0000000000        0.2548363467       -0.0000005705
     1258.0000000000        0.2490415866       -0.0000005429
     1260.0000000000        0.2433889083       -0.0000005166
     1262.0000000000        0.2378745998       -0.0000004916
     1264.0000000000        0.2324950516       -0.0000004679
     1266.0000000000        0.2272467535       -0.0000004454
     1268.0000000000        0.2221262917       -0.0000004239
     1270.0000000000        0.2171303465       -0.0000004036
     1272.0000000000        0.2122556888       -0.0000003842
     1274.0000000000        0.2074991783       -0.0000003659
     1276.0000000000        0.2028577605       -0.0000003484
     1278.0000000000        0.1983284641       -0.0000003318
     1280.0000000000        0.1939083992       -0.0000003160
     1282.0000000000        0.1895947545       -0.0000003010
     1284.0000000000        0.1853847949       -0.0000002867
     1286.0000000000        0.1812758601       -0.0000002731
     1288.0000000000        0.1772653616       -0.0000002602
     1290.0000000000        0.1733507812       -0.0000002479
     1292.0000000000        0.1695296687       -0.0000002363
     1294.0000000000        0.1657996404       -0.0000002251
     1296.0000000000        0.1621583765       -0.0000002146
     1298.0000000000        0.1586036201       -0.0000002045
     1300.0000000000        0.1551331747       -0.0000001950
     1302.0000000000        0.1517449032       -0.0000001859
     1304.0000000000        0.1484367254       -0.0000001772
     1306.0000000000        0.1452066172       -0.0000001689
     1308.0000000000        0.1420526085       -0.0000001611
     1310.0000000000        0.1389727820       -0.0000001536
     1312.0000000000        0.1359652713       -0.0000001465
     1314.0000000000        0.1330282601       -0.0000001397
     1316.0000000000        0.1301599801       -0.0000001333
     1318.0000000000        0.1273587101       -0.0000001272
     1320.0000000000        0.1246227748       -0.0000001213
     1322.0000000000        0.1219505429       -0.0000001157
     1324.0000000000        0.1193404266       -0.0000001104
     1326.0000000000        0.1167908800       -0.0000001054
     1328.0000000000        0.1143003978       -0.0000001006
     1330.0000000000        0.1118675147       -0.0000000960
     1332.0000000000        0.1094908036       -0.0000000916
     1334.0000000000        0.1071688751       -0.0000000875
     1336.0000000000        0.1049003764       -0.0000000835
     1338.0000000000        0.1026839898       -0.0000000797
     1340.0000000000        0.1005184324       -0.0000000761
     1342.0000000000        0.0984024546       -0.0000000727
     1344.0000000000        0.0963348396       -0.0000000694
     1346.0000000000        0.0943144021       -0.0000000663
     1348.0000000000        0.0923399879       -0.0000000633
     1350.0000000000        0.0904104725       -0.0000000605
     1352.0000000000        0.0885247608       -0.0000000578
     1354.0000000000        0.0866817859       -0.0000000552
     1356.0000000000        0.0848805087       -0.0000000527
     1358.0000000000        0.0831199168       -0.0000000504
     1360.0000000000        0.0813990239       -0.0000000482
     1362.0000000000        0.0797168693       -0.0000000460
     1364.0000000000        0.0780725168       -0.0000000440
     1366.0000000000        0.0764650543       -0.0000000420
     1368.0000000000        0.0748935931       -0.0000000402
     1370.0000000000        0.0733572674       -0.0000000384
     1372.0000000000        0.0718552333       -0.0000000367
     1374.0000000000        0.0703866687       -0.0000000351
     1376.0000000000        0.0689507722       -0.0000000336
     1378.0000000000        0.0675467632       -0.0000000321
     1380.0000000000        0.0661738805       -0.0000000307
     1382.0000000000        0.0648313825       -0.0000000294
     1384.0000000000        0.0635185463       -0.0000000281
     1386.0000000000        0.0622346675       -0.0000000269
     1388.0000000000        0.0609790592       -0.0000000257
     1390.0000000000        0.0597510520       -0.0000000246
     1392.0000000000        0.0585499935       -0.0000000235
     1394.0000000000        0.0573752475       -0.0000000225
     1396.0000000000        0.0562261939       -0.0000000216
     1398.0000000000        0.0551022281       -0.0000000206
     1400.0000000000        0.0540027608       -0.0000000198
     1402.0000000000        0.0529272174       -0.0000000189
     1404.0000000000        0.0518750374       -0.0000000181
     1406.0000000000        0.0508456747       -0.0000000173
     1408.0000000000        0.0498385966       -0.0000000166
     1410.0000000000        0.0488532835       -0.0000000159
     1412.0000000000        0.0478892291       -0.0000000152
     1414.0000000000        0.0469459392       -0.0000000146
     1416.0000000000        0.0460229323       -0.0000000140
     1418.0000000000        0.0451197384       -0.0000000134
     1420.0000000000        0.0442358995       -0.0000000128
     1422.0000000000        0.0433709684       -0.0000000123
     1424.0000000000        0.0425245095       -0.0000000117
     1426.0000000000        0.0416960975       -0.0000000113
     1428.0000000000        0.0408853176       -0.0000000108
     1430.0000000000        0.0400917654       -0.0000000103
     1432.0000000000        0.0393150461       -0.0000000099
     1434.0000000000        0.0385547747       -0.0000000095
     1436.0000000000        0.0378105756       -0.0000000091
     1438.0000000000        0.0370820824       -0.0000000087
     1440.0000000000        0.0363689375       -0.0000000084
     1442.0000000000        0.0356707920       -0.0000000080
     1444.0000000000        0.0349873057       -0.0000000077
     1446.0000000000        0.0343181463       -0.0000000074
     1448.0000000000        0.0336629898       -0.0000000071
     1450.0000000000        0.0330215199       -0.0000000068
     1452.0000000000        0.0323934280       -0.0000000065
     1454.0000000000        0.0317784128       -0.0000000062
     1456.0000000000        0.0311761804       -0.0000000060
     1458.0000000000        0.0305864440       -0.0000000057
     1460.0000000000        0.0300089235       -0.0000000055
     1462.0000000000        0.0294433457       -0.0000000053
     1464.0000000000        0.0288894436       -0.0000000051
     1466.0000000000        0.0283469571       -0.0000000049
     1468.0000000000        0.0278156317       -0.0000000047
     1470.0000000000        0.0272952196       -0.0000000045
     1472.0000000000        0.0267854783       -0.0000000043
     1474.0000000000        0.0262861714       -0.0000000041
     1476.0000000000        0.0257970680       -0.0000000040
     1478.0000000000        0.0253179428       -0.0000000038
     1480.0000000000        0.0248485756       -0.0000000036
     1482.0000000000        0.0243887514       -0.0000000035
     1484.0000000000        0.0239382606       -0.0000000034
     1486.0000000000        0.0234968982       -0.0000000032
     1488.0000000000        0.0230644642       -0.0000000031
     1490.0000000000        0.0226407630       -0.0000000030
     1492.0000000000        0.0222256040       -0.0000000029
     1494.0000000000        0.0218188008       -0.0000000027
     1496.0000000000        0.0214201714       -0.0000000026
     1498.0000000000        0.0210295380       -0.0000000025
     1500.0000000000        0.0206467270       -0.0000000024
     1502.0000000000        0.0202715689       -0.0000000023
     1504.0000000000        0.0199038981       -0.0000000022
     1506.0000000000        0.0195435526       -0.0000000022
     1508.0000000000        0.0191903746       -0.0000000021
     1510.0000000000        0.0188442095       -0.0000000020
     1512.0000000000        0.0185049066       -0.0000000019
     1514.0000000000        0.0181723185       -0.0000000018
     1516.0000000000        0.0178463013       -0.0000000018
     1518.0000000000        0.0175267142       -0.0000000017
     1520.0000000000        0.0172134199       -0.0000000016
     1522.0000000000        0.0169062840       -0.0000000016
     1524.0000000000        0.0166051754       -0.0000000015
     1526.0000000000        0.0163099659       -0.0000000015
     1528.0000000000        0.0160205301       -0.0000000014
     1530.0000000000        0.0157367457       -0.0000000013
     1532.0000000000        0.0154584930       -0.0000000013
     1534.0000000000        0.0151856550       -0.0000000012
     1536.0000000000        0.0149181175       -0.0000000012
     1538.0000000000        0.0146557688       -0.0000000012
     1540.0000000000        0.0143984997       -0.0000000011
     1542.0000000000        0.0141462035       -0.0000000011
     1544.0000000000        0.0138987760       -0.0000000010
     1546.0000000000        0.0136561151       -0.0000000010
     1548.0000000000        0.0134181212       -0.0000000009
     1550.0000000000        0.0131846970       -0.0000000009
     1552.0000000000        0.0129557471       -0.0000000009
     1554.0000000000        0.0127311784       -0.0000000008
     1556.0000000000        0.0125109000       -0.0000000008
     1558.0000000000        0.0122948228       -0.0000000008
     1560.0000000000        0.0120828598       -0.0000000008
     1562.0000000000        0.0118749260       -0.0000000007
     1564.0000000000        0.0116709381       -0.0000000007
     1566.0000000000        0.0114708148       -0.0000000007
     1568.0000000000        0.0112744766       -0.0000000006
     1570.0000000000        0.0110818456       -0.0000000006
     1572.0000000000        0.0108928459       -0.0000000006
     1574.0000000000        0.0107074030       -0.0000000006
     1576.0000000000        0.0105254442       -0.0000000006
     1578.0000000000        0.0103468983       -0.0000000005
     1580.0000000000        0.0101716958       -0.0000000005
     1582.0000000000        0.0099997686       -0.0000000005
     1584.0000000000        0.0098310500       -0.0000000005
     1586.0000000000        0.0096654751       -0.0000000005
     1588.0000000000        0.0095029800       -0.0000000004
     1590.0000000000        0.0093435025       -0.0000000004
     1592.0000000000        0.0091869816       -0.0000000004
     1594.0000000000        0.0090333578       -0.0000000004
     1596.0000000000        0.0088825726       -0.0000000004
     1598.0000000000        0.0087345689       -0.0000000004
     1600.0000000000        0.0085892911       -0.0000000004
     1602.0000000000        0.0084466843       -0.0000000003
     1604.0000000000        0.0083066952       -0.0000000003
     1606.0000000000        0.0081692715       -0.0000000003
     1608.0000000000        0.0080343619       -0.0000000003
     1610.0000000000        0.0079019165       -0.0000000003
     1612.0000000000        0.0077718861       -0.0000000003
     1614.0000000000        0.0076442229       -0.0000000003
     1616.0000000000        0.0075188799       -0.0000000003
     1618.0000000000        0.0073958112       -0.0000000003
     1620.0000000000        0.0072749718       -0.0000000002
     1622.0000000000        0.0071563178       -0.0000000002
     1624.0000000000        0.0070398060       -0.0000000002
     1626.0000000000        0.0069253944       -0.0000000002
     1628.0000000000        0.0068130417       -0.0000000002
     1630.0000000000        0.0067027074       -0.0000000002
     1632.0000000000        0.0065943522       -0.0000000002
     1634.0000000000        0.0064879372       -0.0000000002
     1636.0000000000        0.0063834246       -0.0000000002
     1638.0000000000        0.0062807774       -0.0000000002
     1640.0000000000        0.0061799592       -0.0000000002
     1642.0000000000        0.0060809345       -0.0000000002
     1644.0000000000        0.0059836685       -0.0000000002
     1646.0000000000        0.0058881271       -0.0000000002
     1648.0000000000        0.0057942770       -0.0000000002
     1650.0000000000        0.0057020855       -0.0000000001
     1652.0000000000        0.0056115207       -0.0000000001
     1654.0000000000        0.0055225511       -0.0000000001
     1656.0000000000        0.0054351462       -0.0000000001
     1658.0000000000        0.0053492759       -0.0000000001
     1660.0000000000        0.0052649109       -0.0000000001
     1662.0000000000        0.0051820222       -0.0000000001
     1664.0000000000        0.0051005818       -0.0000000001
     1666.0000000000        0.0050205619       -0.0000000001
     1668.0000000000        0.0049419356       -0.0000000001
     1670.0000000000        0.0048646763       -0.0000000001
     1672.0000000000        0.0047887580       -0.0000000001
     1674.0000000000        0.0047141554       -0.0000000001
     1676.0000000000        0.0046408436       -0.0000000001
     1678.0000000000        0.0045687981       -0.0000000001
     1680.0000000000        0.0044979950       -0.0000000001
     1682.0000000000        0.0044284110       -0.0000000001
     1684.0000000000        0.0043600231       -0.0000000001
     1686.0000000000        0.0042928088       -0.0000000001
     1688.0000000000        0.0042267461       -0.0000000001
     1690.0000000000        0.0041618135       -0.0000000001
     1692.0000000000        0.0040979899       -0.0000000001
     1694.0000000000        0.0040352544       -0.0000000001
     1696.0000000000        0.0039735869       -0.0000000001
     1698.0000000000        0.0039129674       -0.0000000001
     1700.0000000000        0.0038533766       -0.0000000001
     1702.0000000000        0.0037947952       -0.0000000001
     1704.0000000000        0.0037372046       -0.0000000001
     1706.0000000000        0.0036805864       -0.0000000001
     1708.0000000000        0.0036249228       -0.0000000001
     1710.0000000000        0.0035701960       -0.0000000001
     1712.0000000000        0.0035163889       -0.0000000001
     1714.0000000000        0.0034634845       -0.0000000000
     1716.0000000000        0.0034114662       -0.0000000000
     1718.0000000000        0.0033603179       -0.0000000000
     1720.0000000000        0.0033100235       -0.0000000000
     1722.0000000000        0.0032605675       -0.0000000000
     1724.0000000000        0.0032119346       -0.0000000000
     1726.0000000000        0.0031641098       -0.0000000000
     1728.0000000000        0.0031170783       -0.0000000000
     1730.0000000000        0.0030708258       -0.0000000000
     1732.0000000000        0.0030253382       -0.0000000000
     1734.0000000000        0.0029806015       -0.0000000000
     1736.0000000000        0.0029366022       -0.0000000000
     1738.0000000000        0.0028933270       -0.0000000000
     1740.0000000000        0.0028507628       -0.0000000000
     1742.0000000000        0.0028088968       -0.0000000000
     1744.0000000000        0.0027677166       -0.0000000000
     1746.0000000000        0.0027272097       -0.0000000000
     1748.0000000000        0.0026873640       -0.0000000000
     1750.0000000000        0.0026481679       -0.0000000000
     1752.0000000000        0.0026096096       -0.0000000000
     1754.0000000000        0.0025716779       -0.0000000000
     1756.0000000000        0.0025343614       -0.0000000000
     1758.0000000000        0.0024976493       -0.0000000000
     1760.0000000000        0.0024615309       -0.0000000000
     1762.0000000000        0.0024259955       -0.0000000000
     1764.0000000000        0.0023910330       -0.0000000000
     1766.0000000000        0.0023566331       -0.0000000000
     1768.0000000000        0.0023227860       -0.0000000000
     1770.0000000000        0.0022894818       -0.0000000000
     1772.0000000000        0.0022567111       -0.0000000000
     1774.0000000000        0.0022244644       -0.0000000000
     1776.0000000000        0.0021927326       -0.0000000000
     1778.0000000000        0.0021615067       -0.0000000000
     1780.0000000000        0.0021307777       -0.0000000000
     1782.0000000000        0.0021005370       -0.0000000000
     1784.0000000000        0.0020707761       -0.0000000000
     1786.0000000000        0.0020414866       -0.0000000000
     1788.0000000000        0.0020126603       -0.0000000000
     1790.0000000000        0.0019842893       -0.0000000000
     1792.0000000000        0.0019563655       -0.0000000000
     1794.0000000000        0.0019288813       -0.0000000000
     1796.0000000000        0.0019018290       -0.0000000000
     1798.0000000000        0.0018752012       -0.0000000000
     1800.0000000000        0.0018489905       -0.0000000000
     1802.0000000000        0.0018231899       -0.0000000000
     1804.0000000000        0.0017977922       -0.0000000000
     1806.0000000000        0.0017727905       -0.0000000000
     1808.0000000000        0.0017481781       -0.0000000000
     1810.0000000000        0.0017239482       -0.0000000000
     1812.0000000000        0.0017000944       -0.0000000000
     1814.0000000000        0.0016766103       -0.0000000000
     1816.0000000000        0.0016534894       -0.0000000000
     1818.0000000000        0.0016307257       -0.0000000000
     1820.0000000000        0.0016083131       -0.0000000000
     1822.0000000000        0.0015862456       -0.0000000000
     1824.0000000000        0.0015645174       -0.0000000000
     1826.0000000000        0.0015431228       -0.0000000000
     1828.0000000000        0.0015220561       -0.0000000000
     1830.0000000000        0.0015013117       -0.0000000000
     1832.0000000000        0.0014808843       -0.0000000000
     1834.0000000000        0.0014607686       -0.0000000000
     1836.0000000000        0.0014409592       -0.0000000000
     1838.0000000000        0.0014214511       -0.0000000000
     1840.0000000000        0.0014022393       -0.0000000000
     1842.0000000000        0.0013833187       -0.0000000000
     1844.0000000000        0.0013646845       -0.0000000000
     1846.0000000000        0.0013463319       -0.0000000000
     1848.0000000000        0.0013282563       -0.0000000000
     1850.0000000000        0.0013104531       -0.0000000000
     1852.0000000000        0.0012929177       -0.0000000000
     1854.0000000000        0.0012756457       -0.0000000000
     1856.0000000000        0.0012586327       -0.0000000000
     1858.0000000000        0.0012418745       -0.0000000000
     1860.0000000000        0.0012253668       -0.0000000000
     1862.0000000000        0.0012091056       -0.0000000000
     1864.0000000000        0.0011930867       -0.0000000000
     1866.0000000000        0.0011773062       -0.0000000000
     1868.0000000000        0.0011617602       -0.0000000000
     1870.0000000000        0.0011464449       -0.0000000000
     1872.0000000000        0.0011313564       -0.0000000000
     1874.0000000000        0.0011164912       -0.0000000000
     1876.0000000000        0.0011018454       -0.0000000000
     1878.0000000000        0.0010874156       -0.0000000000
     1880.0000000000        0.0010731983       -0.0000000000
     1882.0000000000        0.0010591899       -0.0000000000
     1884.0000000000        0.0010453872       -0.0000000000
     1886.0000000000        0.0010317867       -0.0000000000
     1888.0000000000        0.0010183853       -0.0000000000
     1890.0000000000        0.0010051797       -0.0000000000
     1892.0000000000        0.0009921667       -0.0000000000
     1894.0000000000        0.0009793433       -0.0000000000
     1896.0000000000        0.0009667063       -0.0000000000
     1898.0000000000        0.0009542529       -0.0000000000
     1900.0000000000        0.0009419800       -0.0000000000
     1902.0000000000        0.0009298849       -0.0000000000
     1904.0000000000        0.0009179645       -0.0000000000
     1906.0000000000        0.0009062162       -0.0000000000
     1908.0000000000        0.0008946373       -0.0000000000
     1910.0000000000        0.0008832249       -0.0000000000
     1912.0000000000        0.0008719765       -0.0000000000
     1914.0000000000        0.0008608895       -0.0000000000
     1916.0000000000        0.0008499613       -0.0000000000
     1918.0000000000        0.0008391894       -0.0000000000
     1920.0000000000        0.0008285713       -0.0000000000
     1922.0000000000        0.0008181046       -0.0000000000
     1924.0000000000        0.0008077869       -0.0000000000
     1926.0000000000        0.0007976160       -0.0000000000
     1928.0000000000        0.0007875894       -0.0000000000
     1930.0000000000        0.0007777049       -0.0000000000
     1932.0000000000        0.0007679603       -0.0000000000
     1934.0000000000        0.0007583533       -0.0000000000
     1936.0000000000        0.0007488820       -0.0000000000
     1938.0000000000        0.0007395440       -0.0000000000
     1940.0000000000        0.0007303375       -0.0000000000
     1942.0000000000        0.0007212602       -0.0000000000
     1944.0000000000        0.0007123102       -0.0000000000
     1946.0000000000        0.0007034856       -0.0000000000
     1948.0000000000        0.0006947844       -0.0000000000
     1950.0000000000        0.0006862046       -0.0000000000
     1952.0000000000        0.0006777445       -0.0000000000
     1954.0000000000        0.0006694021       -0.0000000000
     1956.0000000000        0.0006611756       -0.0000000000
     1958.0000000000        0.0006530634       -0.0000000000
     1960.0000000000        0.0006450635       -0.0000000000
     1962.0000000000        0.0006371744       -0.0000000000
     1964.0000000000        0.0006293942       -0.0000000000
     1966.0000000000        0.0006217214       -0.0000000000
     1968.0000000000        0.0006141542       -0.0000000000
     1970.0000000000        0.0006066912       -0.0000000000
     1972.0000000000        0.0005993306       -0.0000000000
     1974.0000000000        0.0005920710       -0.0000000000
     1976.0000000000        0.0005849107       -0.0000000000
     1978.0000000000        0.0005778484       -0.0000000000
     1980.0000000000        0.0005708825       -0.0000000000
     1982.0000000000        0.0005640116       -0.0000000000
     1984.0000000000        0.0005572342       -0.0000000000
     1986.0000000000        0.0005505489       -0.0000000000
     1988.0000000000        0.0005439543       -0.0000000000
     1990.0000000000        0.0005374491       -0.0000000000
     1992.0000000000        0.0005310319       -0.0000000000
     1994.0000000000        0.0005247014       -0.0000000000
     1996.0000000000        0.0005184564       -0.0000000000
     1998.0000000000        0.0005122954       -0.0000000000
