# Supplementary material for: Breaking the 1250 nm Barrier: A Computational Approach to Light Upconversion via Triplet–Triplet Annihilation in the Silica Telecom Band
Source: ACS Appl Energy Mater. 2026 Feb 12;9(4):2398–411. doi: 10.1021/acsaem.5c04014 (PMC12934551; doi:10.1021/acsaem.5c04014)
Supplement: Supplementary file 2 [file ae5c04014_si_002.zip › xyz-TTA-NIRII-Journal-2025/b3lyp-d3/monomer/opt-s1/tetracene-2-NH2-td-b3lyp-s1-opt.outstructure_001.xyz]

34
Structure 1 -804.234154944
C              -4.77349             0.69759             0.03173
C              -4.77351            -0.69749            -0.03175
C              -3.57455            -1.38770            -0.04823
C              -2.33641            -0.71502            -0.00913
C              -2.33638             0.71509             0.00909
C              -3.57453             1.38778             0.04820
C              -1.09116             1.40640            -0.01776
C               0.15615             0.71185             0.02111
C               0.15612            -0.71191            -0.02106
C              -1.09125            -1.40640             0.01777
C               1.38312            -1.39101            -0.07547
C               2.62206            -0.71655            -0.04722
C               2.62206             0.71650             0.04724
C               1.38312             1.39095             0.07550
C               3.85826             1.39101             0.10124
C               5.05641             0.69684             0.05243
C               5.05641            -0.69689            -0.05246
C               3.85825            -1.39106            -0.10125
H              -5.70824             1.24087             0.06691
H              -5.70826            -1.24076            -0.06691
H              -3.60875            -2.46551            -0.12918
H              -3.60875             2.46559             0.12920
H               1.41696            -2.46618            -0.18965
H               1.41693             2.46614             0.18964
H               3.85875             2.47191             0.17750
H               5.99444             1.23533             0.09418
H               5.99443            -1.23538            -0.09423
H               3.85875            -2.47196            -0.17752
N              -1.08621            -2.76667             0.07989
H              -0.22877            -3.22095             0.34132
H              -1.92469            -3.23924             0.36703
N              -1.08585             2.76668            -0.07987
H              -0.22828             3.22079            -0.34118
H              -1.92420             3.23941            -0.36711
