# Supplementary material for: Breaking the 1250 nm Barrier: A Computational Approach to Light Upconversion via Triplet–Triplet Annihilation in the Silica Telecom Band
Source: ACS Appl Energy Mater. 2026 Feb 12;9(4):2398–411. doi: 10.1021/acsaem.5c04014 (PMC12934551; doi:10.1021/acsaem.5c04014)
Supplement: Supplementary file 2 [file ae5c04014_si_002.zip › xyz-TTA-NIRII-Journal-2025/b3lyp-d3/monomer/opt-s1/tetracene-2-NMe2-td-b3lyp-s1-opt.outstructure_001.xyz]

46
Structure 1 -961.516806317
C              -5.25630            -0.70015            -0.13126
C              -5.25633             0.70001            -0.13119
C              -4.06046             1.39572            -0.08564
C              -2.82541             0.71733            -0.03289
C              -2.82538            -0.71740            -0.03295
C              -4.06042            -1.39582            -0.08578
C              -1.58786            -1.38866            -0.01572
C              -0.35889            -0.71993             0.06864
C              -0.35891             0.71994             0.06871
C              -1.58790             1.38863            -0.01559
C               0.88069             1.41984             0.01931
C               2.12226             0.71666            -0.03174
C               2.12229            -0.71661            -0.03175
C               0.88073            -1.41983             0.01924
C               3.36107            -1.38603             0.05724
C               4.56057            -0.69772             0.08843
C               4.56054             0.69786             0.08837
C               3.36102             1.38614             0.05717
H              -6.19402             1.23923            -0.17118
H              -4.05978             2.47927            -0.09375
H              -1.60264             2.46203            -0.11947
H               3.37303            -2.46060             0.14533
H               5.49320            -1.24373             0.14418
H               5.49315             1.24391             0.14407
H               3.37293             2.46071             0.14521
H              -1.60253            -2.46204            -0.11972
H              -4.05969            -2.47938            -0.09400
H              -6.19398            -1.23940            -0.17131
N               0.89239             2.80960             0.02830
N               0.89236            -2.80957             0.02821
C               0.23305            -3.58443             1.05648
H              -0.22443            -2.92511             1.78782
H              -0.54010            -4.24436             0.64665
H               0.97062            -4.21604             1.56768
C               1.51781            -3.58134            -1.02301
H               1.99109            -2.92153            -1.74427
H               2.27029            -4.27548            -0.63096
H               0.75919            -4.17697            -1.54699
C               1.51744             3.58129            -1.02320
H               1.99083             2.92145            -1.74436
H               0.75860             4.17660            -1.54724
H               2.26978             4.27574            -0.63142
C               0.23298             3.58447             1.05648
H              -0.54034             4.24419             0.64661
H              -0.22430             2.92519             1.78797
H               0.97046             4.21632             1.56752
