# Supplementary material for: Breaking the 1250 nm Barrier: A Computational Approach to Light Upconversion via Triplet–Triplet Annihilation in the Silica Telecom Band
Source: ACS Appl Energy Mater. 2026 Feb 12;9(4):2398–411. doi: 10.1021/acsaem.5c04014 (PMC12934551; doi:10.1021/acsaem.5c04014)
Supplement: Supplementary file 2 [file ae5c04014_si_002.zip › xyz-TTA-NIRII-Journal-2025/b3lyp-d3/monomer/opt-s1/tetracene-2-NO2-td-b3lyp-s1-opt.outstructure_001.xyz]

34
Structure 1 -1102.64030418
C              -4.58351             0.69954             0.06436
C              -4.58350            -0.69969             0.06432
C              -3.39571            -1.39137             0.01873
C              -2.15098            -0.71996            -0.02280
C              -2.15101             0.71989            -0.02278
C              -3.39574             1.39126             0.01878
C              -0.90744             1.40590             0.01971
C               0.33165             0.71570             0.05623
C               0.33169            -0.71571             0.05624
C              -0.90740            -1.40593             0.01973
C               1.57456            -1.38636             0.00561
C               2.79758            -0.71295            -0.02937
C               2.79756             0.71307            -0.02937
C               1.57449             1.38641             0.00558
C               4.02826             1.39888            -0.06972
C               5.22421             0.69995            -0.10754
C               5.22424            -0.69976            -0.10756
C               4.02830            -1.39873            -0.06974
H              -5.51724             1.24470             0.09885
H              -5.51722            -1.24487             0.09874
H              -3.41027            -2.46785             0.00597
H              -3.41035             2.46774             0.00606
H               1.58545            -2.46413             0.00606
H               1.58535             2.46418             0.00603
H               4.02713             2.48132            -0.06990
H               6.16169             1.23824            -0.13731
H               6.16173            -1.23802            -0.13736
H               4.02720            -2.48116            -0.06996
N              -0.89131            -2.84723             0.01877
O              -0.12278            -3.42507             0.80084
O              -1.64170            -3.44585            -0.75659
N              -0.89159             2.84720             0.01885
O              -1.64229             3.44566            -0.75639
O              -0.12281             3.42517             0.80049
