# Supplementary material for: Breaking the 1250 nm Barrier: A Computational Approach to Light Upconversion via Triplet–Triplet Annihilation in the Silica Telecom Band
Source: ACS Appl Energy Mater. 2026 Feb 12;9(4):2398–411. doi: 10.1021/acsaem.5c04014 (PMC12934551; doi:10.1021/acsaem.5c04014)
Supplement: Supplementary file 2 [file ae5c04014_si_002.zip › xyz-TTA-NIRII-Journal-2025/b3lyp-d3/monomer/opt-s1/tetracene-2-NPh2OMe-td-b3lyp-s1-opt.outstructure_001.xyz]

90
Structure 1 -2187.16479249
C               0.77122            -2.36289             5.20420
C              -0.63499            -2.45903             5.19383
C              -1.35224            -2.00231             4.11329
C              -0.70634            -1.42810             2.99245
C               0.72793            -1.33602             2.99992
C               1.43238            -1.81396             4.13192
C               1.37985            -0.77932             1.88998
C               0.68585            -0.31490             0.76815
C              -0.76434            -0.37173             0.77722
C              -1.41238            -0.93777             1.88173
C              -1.44020             0.17109            -0.32978
C              -0.80561             0.73397            -1.44922
C               0.63438             0.74194            -1.47269
C               1.33852             0.22899            -0.36324
C               1.28531             1.24250            -2.62520
C               0.57323             1.74168            -3.69308
C              -0.82974             1.75985            -3.65670
C              -1.50348             1.26365            -2.56111
H              -1.14972            -2.89376             6.04139
H              -2.43376            -2.07516             4.10649
H              -2.49194            -0.99507             1.90004
H               2.36425             1.22252            -2.65802
H               1.09684             2.12048            -4.56110
H              -1.38707             2.16381            -4.49229
H              -2.58424             1.27267            -2.55313
H               2.45725            -0.70665             1.90627
H               2.51350            -1.74074             4.13392
H               1.32841            -2.72413             6.05918
N              -2.88981             0.12622            -0.32436
N               2.76306             0.25982            -0.38169
C              -3.58165             1.26881             0.05298
C              -4.84962             1.57258            -0.46857
C              -2.97092             2.19922             0.91822
C              -5.50601             2.73714            -0.11666
H              -5.29984             0.91245            -1.19477
C              -3.62544             3.34889             1.27818
H              -1.98913             1.98218             1.30879
C              -4.90355             3.63355             0.77107
H              -6.46686             2.95279            -0.55821
H              -3.17087             4.05639             1.95748
C              -3.51829            -1.05473            -0.68537
C              -2.85035            -1.97434            -1.51094
C              -4.78743            -1.40911            -0.17956
C              -3.43560            -3.17321            -1.85824
H              -1.86999            -1.72261            -1.88384
C              -5.36805            -2.60675            -0.51733
H              -5.28359            -0.75635             0.52251
C              -4.70638            -3.50200            -1.36990
H              -2.89893            -3.84880            -2.50626
H              -6.32587            -2.89562            -0.10736
C               3.41494             1.49904            -0.24216
C               4.61771             1.77760            -0.89002
C               2.83073             2.51220             0.52822
C               5.23402             3.01773            -0.76341
H               5.07975             1.01913            -1.50627
C               3.42934             3.75195             0.64272
H               1.89740             2.31399             1.03591
C               4.64011             4.01715             0.00306
H               6.16503             3.19242            -1.28207
H               2.97550             4.53221             1.23915
C               3.46538            -0.95191            -0.51649
C               4.69282            -1.16923             0.10813
C               2.90835            -2.00153            -1.25733
C               5.35773            -2.38438            -0.01263
H               5.13467            -0.38333             0.70430
C               3.55609            -3.21691            -1.36592
H               1.95420            -1.85263            -1.74280
C               4.79037            -3.42071            -0.74957
H               6.30557            -2.51162             0.48908
H               3.12159            -4.02647            -1.93725
O              -5.35654            -4.64928            -1.64252
O               5.15868             5.26882             0.18487
O              -5.45579             4.79228             1.17989
O               5.35704            -4.65267            -0.92273
C               6.59250            -4.90856            -0.28506
H               6.50873            -4.81762             0.80255
H               6.85914            -5.93168            -0.54060
H               7.37603            -4.23165            -0.64084
C              -6.74650             5.14649             0.69912
H              -7.49100             4.39959             0.98533
H              -6.98627             6.09736             1.16639
H              -6.74214             5.26398            -0.38722
C              -4.71663            -5.62585            -2.45759
H              -3.78286            -5.96394            -2.00309
H              -5.41247            -6.45731            -2.52364
H              -4.51886            -5.23363            -3.45782
C               6.37747             5.58088            -0.45943
H               6.28669             5.50631            -1.54784
H               6.60927             6.60837            -0.18798
H               7.18842             4.92669            -0.12322
