# Supplementary material for: Breaking the 1250 nm Barrier: A Computational Approach to Light Upconversion via Triplet–Triplet Annihilation in the Silica Telecom Band
Source: ACS Appl Energy Mater. 2026 Feb 12;9(4):2398–411. doi: 10.1021/acsaem.5c04014 (PMC12934551; doi:10.1021/acsaem.5c04014)
Supplement: Supplementary file 2 [file ae5c04014_si_002.zip › xyz-TTA-NIRII-Journal-2025/b3lyp-d3/monomer/opt-s1/tetracene-dat-td-b3lyp-s1-opt.outstructure_001.xyz]

28
Structure 1 -725.55861151
C              -4.79019            -0.69999             0.00000
C              -4.79019             0.69999             0.00000
C              -3.59437             1.39945             0.00000
C              -2.36106             0.72237             0.00000
C              -2.36106            -0.72237             0.00000
C              -3.59437            -1.39945             0.00000
C              -0.07007            -0.71840             0.00000
C              -0.07007             0.71840             0.00000
C               1.16408             1.39348            -0.00000
C               2.39633             0.71683            -0.00000
C               2.39633            -0.71683            -0.00000
C               1.16408            -1.39348            -0.00000
C               3.62686            -1.39385            -0.00000
C               4.83313            -0.69620            -0.00000
C               4.83313             0.69620            -0.00000
C               3.62685             1.39385            -0.00000
H              -5.72883            -1.23847             0.00000
H              -5.72883             1.23847             0.00000
H              -3.57309             2.48121             0.00000
H              -3.57309            -2.48121             0.00000
H               1.14002             2.47652            -0.00000
H               1.14002            -2.47652            -0.00000
H               3.62899            -2.47665            -0.00000
H               5.76850            -1.23916            -0.00000
H               5.76850             1.23916            -0.00000
H               3.62899             2.47665            -0.00000
N              -1.20912             1.43189             0.00000
N              -1.20912            -1.43189             0.00000
