# Supplementary material for: Breaking the 1250 nm Barrier: A Computational Approach to Light Upconversion via Triplet–Triplet Annihilation in the Silica Telecom Band
Source: ACS Appl Energy Mater. 2026 Feb 12;9(4):2398–411. doi: 10.1021/acsaem.5c04014 (PMC12934551; doi:10.1021/acsaem.5c04014)
Supplement: Supplementary file 2 [file ae5c04014_si_002.zip › xyz-TTA-NIRII-Journal-2025/b3lyp-d3/monomer/opt-s1/tetracene-td-b3lyp-s1-opt.outstructure_001.xyz]

30
Structure 1 -693.475654038
C              -0.69717             4.90050             0.00000
C               0.69717             4.90050             0.00000
C               1.39487             3.69689             0.00000
C               0.71894             2.46547             0.00000
C              -0.71894             2.46547             0.00000
C              -1.39487             3.69689             0.00000
C              -1.39511             1.22767             0.00000
C              -0.72327            -0.00000             0.00000
C               0.72327             0.00000             0.00000
C               1.39511             1.22767             0.00000
C               1.39511            -1.22767             0.00000
C               0.71894            -2.46547             0.00000
C              -0.71894            -2.46547             0.00000
C              -1.39511            -1.22767             0.00000
C              -1.39487            -3.69689             0.00000
C              -0.69717            -4.90050             0.00000
C               0.69717            -4.90050             0.00000
C               1.39487            -3.69688             0.00000
H              -1.23885             5.83707             0.00000
H               1.23885             5.83707             0.00000
H               2.47800             3.69852             0.00000
H              -2.47800             3.69852             0.00000
H              -2.47930             1.22919             0.00000
H               2.47929             1.22919             0.00000
H               2.47929            -1.22919             0.00000
H              -2.47930            -1.22919             0.00000
H              -2.47800            -3.69852             0.00000
H              -1.23885            -5.83707             0.00000
H               1.23885            -5.83707             0.00000
H               2.47800            -3.69852             0.00000
