# Supplementary material for: Breaking the 1250 nm Barrier: A Computational Approach to Light Upconversion via Triplet–Triplet Annihilation in the Silica Telecom Band
Source: ACS Appl Energy Mater. 2026 Feb 12;9(4):2398–411. doi: 10.1021/acsaem.5c04014 (PMC12934551; doi:10.1021/acsaem.5c04014)
Supplement: Supplementary file 2 [file ae5c04014_si_002.zip › xyz-TTA-NIRII-Journal-2025/b3lyp-d3/monomer/opt-s1/tetracene-trat1-td-b3lyp-s1-opt.outstructure_001.xyz]

27
Structure 1 -741.597791916
C              -4.54321             1.32868             0.00000
C              -4.81274            -0.04544             0.00000
C              -3.75276            -0.93216             0.00000
C              -2.44002            -0.42884             0.00000
C              -2.26946             1.01418             0.00000
C               0.00000             0.71222             0.00000
C              -0.17020            -0.70655             0.00000
C               0.97345            -1.52935            -0.00000
C               2.27692            -1.00630            -0.00000
C               2.44931             0.41580            -0.00000
C               1.30988             1.23606            -0.00000
C               3.75286             0.93989            -0.00000
C               4.86703             0.10126            -0.00000
C               4.69935            -1.27995            -0.00000
C               3.41656            -1.82724            -0.00000
H              -5.36495             2.03776             0.00000
H              -5.83650            -0.39491             0.00000
H              -3.89245            -2.00488             0.00000
H               0.81785            -2.60141            -0.00000
H               1.41351             2.31422            -0.00000
H               3.88599             2.01434            -0.00000
H               5.86065             0.52804            -0.00000
H               5.56186            -1.93225            -0.00000
H               3.28880            -2.90239            -0.00000
N              -1.38968            -1.27594             0.00000
N              -1.04039             1.56479             0.00000
N              -3.32374             1.85231             0.00000
