# Supplementary material for: Breaking the 1250 nm Barrier: A Computational Approach to Light Upconversion via Triplet–Triplet Annihilation in the Silica Telecom Band
Source: ACS Appl Energy Mater. 2026 Feb 12;9(4):2398–411. doi: 10.1021/acsaem.5c04014 (PMC12934551; doi:10.1021/acsaem.5c04014)
Supplement: Supplementary file 2 [file ae5c04014_si_002.zip › xyz-TTA-NIRII-Journal-2025/b3lyp-d3/monomer/opt-s1/tetracene-trat2-td-b3lyp-s1-opt.outstructure_001.xyz]

27
Structure 1 -741.595519664
C               4.80505             0.06730            -0.00000
C               3.74444             0.95648            -0.00000
C               2.42963             0.46256            -0.00000
C               2.27007            -0.96754             0.00000
C               3.43836            -1.76002             0.00000
C              -0.00000            -0.71518             0.00000
C               0.15919             0.71006            -0.00000
C              -0.99586             1.51946            -0.00000
C              -2.29228             0.98238            -0.00000
C              -2.45015            -0.44188             0.00000
C              -1.30067            -1.25028             0.00000
C              -3.74699            -0.98020             0.00000
C              -4.87006            -0.15399             0.00000
C              -4.71744             1.22976            -0.00000
C              -3.44240             1.79123            -0.00000
H               5.82370             0.43929            -0.00000
H               3.90481             2.02619            -0.00000
H               3.32087            -2.83859             0.00000
H              -0.85122             2.59291            -0.00000
H              -1.39577            -2.32940             0.00000
H              -3.86856            -2.05607             0.00000
H              -5.85900            -0.59155             0.00000
H              -5.58755             1.87197            -0.00000
H              -3.32615             2.86765            -0.00000
N               1.36896             1.29943            -0.00000
N               1.05385            -1.55453             0.00000
N               4.67055            -1.27107             0.00000
