# Supplementary material for: Breaking the 1250 nm Barrier: A Computational Approach to Light Upconversion via Triplet–Triplet Annihilation in the Silica Telecom Band
Source: ACS Appl Energy Mater. 2026 Feb 12;9(4):2398–411. doi: 10.1021/acsaem.5c04014 (PMC12934551; doi:10.1021/acsaem.5c04014)
Supplement: Supplementary file 2 [file ae5c04014_si_002.zip › xyz-TTA-NIRII-Journal-2025/b3lyp-d3/monomer/opt-s1/uv-emi-s1/tetracene-2-NH2-td-ub3lyp-uv-emi-s1-root-2.txt]

# UV-Vis Spectrum
# X-Axis:  Wavelength (nm)
# Y-Axis:  &epsilon;
# Y-Axis2: Oscillator Strength

# Peak information
#                  X                   Y                  Y2
#   12329.3600000000        0.0000000000        0.0000000000
#     938.3700000000        0.0313000000 28369129.3212275244
#     619.8100000000        0.0000000000        0.0000000000
#     523.2300000000        0.0000000000        0.0000000000
#     494.9700000000        0.0000000000        0.0000000000
#     470.2600000000        0.0109000000  9879345.3546766788
#     418.1700000000        0.1863000000168855232.9886481464
#     386.3700000000        0.0000000000        0.0000000000
#     372.9800000000        0.0048000000  4350537.4038943155
#     371.1500000000        0.0000000000        0.0000000000
#     358.1400000000        0.0000000000        0.0000000000
#     345.8100000000        0.0000000000        0.0000000000
#     341.1300000000        0.0045000000  4078628.8161509214
#     321.0400000000        0.0000000000        0.0000000000
#     316.6700000000        0.0000000000        0.0000000000
#     316.6500000000        0.0000000000        0.0000000000
#     307.9600000000        0.0000000000        0.0000000000
#     304.9900000000        0.0000000000        0.0000000000
#     301.2600000000        0.0073000000  6616442.3017559396
#     299.8900000000        0.8510000000771314027.2320964336
#     298.1200000000        0.0002000000   181272.3918289299
#     294.0700000000        0.1964000000178009488.7760091126
#     292.6200000000        0.0000000000        0.0000000000
#     282.4600000000        0.0000000000        0.0000000000
#     281.7900000000        0.0000000000        0.0000000000
#     271.8400000000        0.0645000000 58460346.3648298830
#     264.9700000000        0.0000000000        0.0000000000
#     263.4700000000        0.0000000000        0.0000000000
#     262.8300000000        0.0000000000        0.0000000000
#     261.2500000000        0.0005000000   453180.9795723246
#     261.0800000000        0.0004000000   362544.7836578597
#     259.0200000000        0.0000000000        0.0000000000
#     257.1800000000        0.0300000000 27190858.7743394785
#     250.8000000000        0.0000000000        0.0000000000
#     248.9800000000        0.0000000000        0.0000000000
#     248.8600000000        0.6785000000614966589.2796446085
#     247.8400000000        0.0000000000        0.0000000000
#     247.3000000000        0.0044000000  3987992.6202364573
#     246.3900000000        0.0009000000   815725.7632301843
#     238.2600000000        0.0000000000        0.0000000000
#     237.2400000000        0.0000000000        0.0000000000
#     236.8300000000        0.0749000000 67886510.7399342209
#     232.6500000000        0.0000000000        0.0000000000
#     228.7300000000        0.0000000000        0.0000000000
#     227.7400000000        0.0000000000        0.0000000000
#     227.7300000000        0.0963000000 87282656.6656297147
#     225.7300000000        0.0001000000    90636.1959144649
#     221.1200000000        0.0000000000        0.0000000000
#     219.8300000000        0.0118000000 10695071.1179068591
#     219.4900000000        0.0027000000  2447177.2896905527
#     218.6000000000        0.0000000000        0.0000000000
#     216.7400000000        0.0000000000        0.0000000000
#     216.7000000000        0.0244000000 22115231.8031294420
#     216.6000000000        0.0000000000        0.0000000000
#     215.8700000000        0.0000000000        0.0000000000
#     215.0200000000        0.0007000000   634453.3714012544
#     213.9500000000        0.0724000000 65620605.8420726135
#     211.9300000000        0.1792000000162420063.0787211657
#     211.4800000000        0.0034000000  3081630.6610918078
#     211.4400000000        0.0000000000        0.0000000000
#     209.8000000000        0.0006000000   543817.1754867894
#     207.7300000000        0.1391000000126074948.5170207173
#     207.3200000000        0.0000000000        0.0000000000
#     205.0500000000        0.1238000000112207610.5421075672
#     204.4700000000        0.0000000000        0.0000000000
#     204.1100000000        0.0624000000 56556986.2506261095
#     203.1400000000        0.0019000000  1722087.7223748337
#     202.9500000000        0.0000000000        0.0000000000
#     202.8600000000        0.0000000000        0.0000000000
#     202.0900000000        0.0192000000 17402149.6155772619
#     201.6900000000        0.0000000000        0.0000000000
#     200.8200000000        0.0000000000        0.0000000000
#     200.1200000000        0.0000000000        0.0000000000
#     199.6400000000        0.0000000000        0.0000000000
#     199.1400000000        0.0022000000  1993996.3101182289
#     198.9800000000        0.0006000000   543817.1754867896
#     197.5200000000        0.0152000000 13776701.7789986692
#     197.0000000000        0.0017000000  1540815.3305459034
#     195.7900000000        0.0019000000  1722087.7223748339
#     195.6100000000        0.0000000000        0.0000000000
#     193.9500000000        0.0000000000        0.0000000000
#     191.0800000000        0.0000000000        0.0000000000
#     190.0700000000        0.0000000000        0.0000000000
#     189.9600000000        0.0000000000        0.0000000000
#     189.3300000000        0.0000000000        0.0000000000
#     188.8900000000        0.0005000000   453180.9795723247
#     188.1600000000        0.0742000000 67252057.3685329854
#     187.8300000000        0.0000000000        0.0000000000
#     187.2100000000        0.0000000000        0.0000000000
#     186.9200000000        0.0000000000        0.0000000000
#     186.7600000000        0.0003000000   271908.5877433948
#     186.2000000000        0.0138000000 12507795.0361961573
#     185.8900000000        0.0001000000    90636.1959144649
#     185.1800000000        0.0000000000        0.0000000000
#     184.8600000000        0.0027000000  2447177.2896905532
#     184.7900000000        0.0055000000  4984990.7752955686
#     184.3000000000        0.0000000000        0.0000000000
#     184.0500000000        0.0004000000   362544.7836578597
#     183.5300000000        0.0000000000        0.0000000000
#     182.6500000000        0.0000000000        0.0000000000

# Spectra
#                  X                   Y               DY/DX
        0.0000000000        0.0000000000        0.0000000000
        2.0000000000        0.0000000000        0.0000000000
        4.0000000000        0.0000000000        0.0000000000
        6.0000000000        0.0000000000        0.0000000000
        8.0000000000        0.0000000000        0.0000000000
       10.0000000000        0.0000000000        0.0000000000
       12.0000000000        0.0000000000        0.0000000000
       14.0000000000        0.0000000000        0.0000000000
       16.0000000000        0.0000000000        0.0000000000
       18.0000000000        0.0000000000        0.0000000000
       20.0000000000        0.0000000000        0.0000000000
       22.0000000000        0.0000000000        0.0000000000
       24.0000000000        0.0000000000        0.0000000000
       26.0000000000        0.0000000000        0.0000000000
       28.0000000000        0.0000000000        0.0000000000
       30.0000000000        0.0000000000        0.0000000000
       32.0000000000        0.0000000000        0.0000000000
       34.0000000000        0.0000000000        0.0000000000
       36.0000000000        0.0000000000        0.0000000000
       38.0000000000        0.0000000000        0.0000000000
       40.0000000000        0.0000000000        0.0000000000
       42.0000000000        0.0000000000        0.0000000000
       44.0000000000        0.0000000000        0.0000000000
       46.0000000000        0.0000000000        0.0000000000
       48.0000000000        0.0000000000        0.0000000000
       50.0000000000        0.0000000000        0.0000000000
       52.0000000000        0.0000000000        0.0000000000
       54.0000000000        0.0000000000        0.0000000000
       56.0000000000        0.0000000000        0.0000000000
       58.0000000000        0.0000000000        0.0000000000
       60.0000000000        0.0000000000        0.0000000000
       62.0000000000        0.0000000000        0.0000000000
       64.0000000000        0.0000000000        0.0000000000
       66.0000000000        0.0000000000        0.0000000000
       68.0000000000        0.0000000000        0.0000000000
       70.0000000000        0.0000000000        0.0000000000
       72.0000000000        0.0000000000        0.0000000000
       74.0000000000        0.0000000000        0.0000000000
       76.0000000000        0.0000000000        0.0000000000
       78.0000000000        0.0000000000        0.0000000000
       80.0000000000        0.0000000000        0.0000000000
       82.0000000000        0.0000000000        0.0000000000
       84.0000000000        0.0000000000        0.0000000000
       86.0000000000        0.0000000000        0.0000000000
       88.0000000000        0.0000000000        0.0000000000
       90.0000000000        0.0000000000        0.0000000000
       92.0000000000        0.0000000000        0.0000000000
       94.0000000000        0.0000000000        0.0000000000
       96.0000000000        0.0000000000        0.0000000000
       98.0000000000        0.0000000000        0.0000000000
      100.0000000000        0.0000000000        0.0000000000
      102.0000000000        0.0000000000        0.0000000000
      104.0000000000        0.0000000000        0.0000000000
      106.0000000000        0.0000000000        0.0000000000
      108.0000000000        0.0000000000        0.0000000000
      110.0000000000        0.0000000000        0.0000000000
      112.0000000000        0.0000000000        0.0000000000
      114.0000000000        0.0000000000        0.0000000000
      116.0000000000        0.0000000000        0.0000000000
      118.0000000000        0.0000000000        0.0000000000
      120.0000000000        0.0000000000        0.0000000000
      122.0000000000        0.0000000000        0.0000000000
      124.0000000000        0.0000000000        0.0000000000
      126.0000000000        0.0000000000        0.0000000000
      128.0000000000        0.0000000000        0.0000000000
      130.0000000000        0.0000000000        0.0000000000
      132.0000000000        0.0000000000        0.0000000000
      134.0000000000        0.0000000000        0.0000000000
      136.0000000000        0.0000000000        0.0000000000
      138.0000000000        0.0000000000        0.0000000000
      140.0000000000        0.0000000002        0.0000000000
      142.0000000000        0.0000000052        0.0000000000
      144.0000000000        0.0000001068        0.0000000000
      146.0000000000        0.0000017165        0.0000000000
      148.0000000000        0.0000217642        0.0000000000
      150.0000000000        0.0002213419        0.0000000000
      152.0000000000        0.0018324005        0.0000000014
      154.0000000000        0.0125185925        0.0000000622
      156.0000000000        0.0714772045        0.0000018893
      158.0000000000        0.3451059963        0.0000405190
      160.0000000000        1.4244315164        0.0006282257
      162.0000000000        5.0773590854        0.0071954611
      164.0000000000       15.7780297976        0.0620939409
      166.0000000000       43.1264593825        0.4109815957
      168.0000000000      104.5579666633        2.1197096996
      170.0000000000      226.6619526308        8.6388671590
      172.0000000000      442.7923319590       28.1529346115
      174.0000000000      785.6140524164       74.0763555846
      176.0000000000     1276.1866659426      158.4947504405
      178.0000000000     1914.7473729967      276.8149075537
      180.0000000000     2679.7497492788      394.2759903440
      182.0000000000     3538.8465257138      454.0997860406
      184.0000000000     4469.0842651586      414.0425705749
      186.0000000000     5477.2187171412      287.7040035586
      188.0000000000     6608.9502831240      153.2266686562
      190.0000000000     7939.8193448839      116.1464549649
      192.0000000000     9548.6450363256      251.1996119640
      194.0000000000    11482.5068366311      561.0078855788
      196.0000000000    13726.3660341858      971.6569441940
      198.0000000000    16188.8657489370     1360.8089183075
      200.0000000000    18709.8101617448     1601.8812593163
      202.0000000000    21087.2459619112     1606.7092196276
      204.0000000000    23116.0183474490     1352.4545846054
      206.0000000000    24627.0552590375      885.1255159091
      208.0000000000    25517.7171007975      301.3138532689
      210.0000000000    25767.2632443615     -282.6091283473
      212.0000000000    25436.1305257429     -762.3202265815
      214.0000000000    24651.7049485475    -1069.2611693787
      216.0000000000    23585.6181792182    -1181.1376886176
      218.0000000000    22428.1003713058    -1118.1165067731
      220.0000000000    21363.9751267789     -927.5904991778
      222.0000000000    20553.2081919397     -663.8014232328
      224.0000000000    20117.2262396161     -370.0516847394
      226.0000000000    20130.9779281078      -69.6576724053
      228.0000000000    20620.0728209659      232.2245623179
      230.0000000000    21562.1966527598      538.3343993873
      232.0000000000    22892.1188077815      846.1708600437
      234.0000000000    24509.7351966011     1138.1992088639
      236.0000000000    26290.5786470144     1379.8199414839
      238.0000000000    28098.0588533225     1526.1688279345
      240.0000000000    29796.4458467185     1535.2248495215
      242.0000000000    31263.4092622401     1382.2206503538
      244.0000000000    32400.8777582783     1069.9038088693
      246.0000000000    33143.1388855313      630.8952386709
      248.0000000000    33461.4413675378      121.4433935225
      250.0000000000    33364.8175837842     -391.0463849230
      252.0000000000    32897.3182619103     -842.4440779085
      254.0000000000    32132.2545885165    -1183.9142581491
      256.0000000000    31164.3142292975    -1388.5708558134
      258.0000000000    30100.5338807286    -1451.9684001689
      260.0000000000    29051.0834474044    -1387.5997599325
      262.0000000000    28120.6809876039    -1219.7293814911
      264.0000000000    27401.2584176528     -976.0655044933
      266.0000000000    26966.2786902933     -682.1742020202
      268.0000000000    26866.8987817272     -358.5601265553
      270.0000000000    27129.9992338074      -20.3729325975
      272.0000000000    27757.9679170224      320.9950240052
      274.0000000000    28730.0319723594      655.4737986601
      276.0000000000    30004.8716322134      972.0707100663
      278.0000000000    31524.2156132827     1257.5682542722
      280.0000000000    33217.1038330137     1496.5228000757
      282.0000000000    35004.5050989574     1672.5192414648
      284.0000000000    36803.9927596859     1770.3149979709
      286.0000000000    38534.2087717939     1778.3185812298
      288.0000000000    40118.8850930602     1690.8103021805
      290.0000000000    41490.2390782536     1509.4101124792
      292.0000000000    42591.6140554734     1243.4899561330
      294.0000000000    43379.2940597363      909.4618000391
      296.0000000000    43823.4788374716      529.0934311250
      298.0000000000    43908.4577329727      127.1686692340
      300.0000000000    43632.0654488730     -271.1080976084
      302.0000000000    43004.5363792355     -642.5651519249
      304.0000000000    42046.8958528752     -968.0495275772
      306.0000000000    40789.0360227555    -1233.7388397114
      308.0000000000    39267.6222241398    -1431.7044558444
      310.0000000000    37523.9641897288    -1559.7723237981
      312.0000000000    35601.9678954103    -1620.8177795037
      314.0000000000    33546.2605859826    -1621.6811845056
      316.0000000000    31400.5562071828    -1571.9028293140
      318.0000000000    29206.3032735067    -1482.4555594332
      320.0000000000    27001.6339196686    -1364.6130321134
      322.0000000000    24820.6127972940    -1229.0419673466
      324.0000000000    22692.7683531643    -1085.1580938354
      326.0000000000    20642.8771582915     -940.7446277330
      328.0000000000    18690.9642573961     -801.8027054972
      330.0000000000    16852.4785943492     -672.5859907391
      332.0000000000    15138.6018684104     -555.7653661443
      334.0000000000    13556.6510175920     -452.6716880304
      336.0000000000    12110.5382165964     -363.5721085573
      338.0000000000    10801.2571623499     -287.9457357695
      340.0000000000     9627.3699226689     -224.7352203492
      342.0000000000     8585.4742662162     -172.5607198989
      344.0000000000     7670.6368071320     -129.8907387157
      346.0000000000     6876.7822249699      -95.1702524862
      348.0000000000     6197.0330961187      -66.9103662659
      350.0000000000     5623.9984152582      -43.7458161361
      352.0000000000     5150.0116787117      -24.4673117403
      354.0000000000     4767.3214788095       -8.0354444828
      356.0000000000     4468.2389860269        6.4179724631
      358.0000000000     4245.2475602557       19.5964095527
      360.0000000000     4091.0801299000       32.0494547193
      362.0000000000     3998.7700042449       44.1855786186
      364.0000000000     3961.6805323286       56.2853815412
      366.0000000000     3973.5185729798       68.5146079637
      368.0000000000     4028.3361671761       80.9367336206
      370.0000000000     4120.5241647714       93.5252493403
      372.0000000000     4244.8009002670      106.1759161519
      374.0000000000     4396.1983727579      118.7192842604
      376.0000000000     4570.0477895020      130.9336928987
      378.0000000000     4761.9657980683      142.5588355213
      380.0000000000     4967.8422688216      153.3098180048
      382.0000000000     5183.8301018697      162.8914836528
      384.0000000000     5406.3372202958      171.0126488238
      386.0000000000     5632.0206709334      177.3998012469
      388.0000000000     5857.7825791919      181.8097675039
      390.0000000000     6080.7675880781      184.0408587817
      392.0000000000     6298.3613453650      183.9420518178
      394.0000000000     6508.1895783322      181.4198479757
      396.0000000000     6708.1173043146      176.4425678347
      398.0000000000     6896.2477595795      169.0419702502
      400.0000000000     7070.9206816048      159.3122219070
      402.0000000000     7230.7096442797      147.4063750136
      404.0000000000     7374.4182163913      133.5306275810
      406.0000000000     7501.0747864150      117.9367354215
      408.0000000000     7609.9259673754      100.9130127867
      410.0000000000     7700.4285615528       82.7743971305
      412.0000000000     7772.2401239688       63.8520629280
      414.0000000000     7825.2082145153       44.4830519403
      416.0000000000     7859.3584705015       25.0003465452
      418.0000000000     7874.8816639953        5.7237536426
      420.0000000000     7872.1199317752      -13.0481053214
      422.0000000000     7851.5523804430      -31.0444818712
      424.0000000000     7813.7802759983      -48.0277303137
      426.0000000000     7759.5120268189      -63.7970228658
      428.0000000000     7689.5481625281      -78.1905646512
      430.0000000000     7604.7664997002      -91.0863849900
      432.0000000000     7506.1076698069     -102.4018316784
      434.0000000000     7394.5611662557     -112.0919326635
      436.0000000000     7271.1520467637     -120.1468145564
      438.0000000000     7136.9284055161     -126.5883804131
      440.0000000000     6992.9497073455     -131.4664513443
      442.0000000000     6840.2760541893     -134.8545693585
      444.0000000000     6679.9584328993     -136.8456442292
      446.0000000000     6513.0299735240     -137.5476069880
      448.0000000000     6340.4982288034     -137.0792087592
      450.0000000000     6163.3384690449     -135.5660777742
      452.0000000000     5982.4879719537     -133.1371210651
      454.0000000000     5798.8412744372     -129.9213317982
      456.0000000000     5613.2463429093     -126.0450394602
      458.0000000000     5426.5016101492     -121.6296188845
      460.0000000000     5239.3538202191     -116.7896558633
      462.0000000000     5052.4966182088     -111.6315520755
      464.0000000000     4866.5698184946     -106.2525403091
      466.0000000000     4682.1592836140     -100.7400723589
      468.0000000000     4499.7973455962      -95.1715362966
      470.0000000000     4319.9637024621      -89.6142567184
      472.0000000000     4143.0867244522      -84.1257307137
      474.0000000000     3969.5451071800      -78.7540532603
      476.0000000000     3799.6698121746      -73.5384881558
      478.0000000000     3633.7462390354      -68.5101440611
      480.0000000000     3472.0165775163      -63.6927194213
      482.0000000000     3314.6822921826      -59.1032846367
      484.0000000000     3161.9066967177      -54.7530746350
      486.0000000000     3013.8175794195      -50.6482697241
      488.0000000000     2870.5098458233      -46.7907471333
      490.0000000000     2732.0481486688      -43.1787898481
      492.0000000000     2598.4694795298      -39.8077431344
      494.0000000000     2469.7857003100      -36.6706124836
      496.0000000000     2345.9859964464      -33.7585995646
      498.0000000000     2227.0392370319      -31.0615751536
      500.0000000000     2112.8962301578      -28.5684899349
      502.0000000000     2003.4918645776      -26.2677255708
      504.0000000000     1898.7471313121      -24.1473895556
      506.0000000000     1798.5710210495      -22.1955581496
      508.0000000000     1702.8622951610      -20.4004721791
      510.0000000000     1611.5111298544      -18.7506907340
      512.0000000000     1524.4006344540      -17.2352078433
      514.0000000000     1441.4082460262      -15.8435370998
      516.0000000000     1362.4070035951      -14.5657689785
      518.0000000000     1287.2667060256      -13.3926052814
      520.0000000000     1215.8549583105      -12.3153747704
      522.0000000000     1148.0381114978      -11.3260336500
      524.0000000000     1083.6821018656      -10.4171541467
      526.0000000000     1022.6531951892       -9.5819040162
      528.0000000000      964.8186420871       -8.8140194153
      530.0000000000      910.0472504789       -8.1077731961
      532.0000000000      858.2098811575       -7.4579403345
      534.0000000000      809.1798723858       -6.8597618906
      536.0000000000      762.8333992792       -6.3089086167
      538.0000000000      719.0497735477       -5.8014450839
      540.0000000000      677.7116889459       -5.3337949842
      542.0000000000      638.7054175356       -4.9027080834
      544.0000000000      601.9209615929       -4.5052291520
      546.0000000000      567.2521657212       -4.1386690714
      548.0000000000      534.5967934410       -3.8005782170
      550.0000000000      503.8565722432       -3.4887221374
      552.0000000000      474.9372108096       -3.2010594893
      554.0000000000      447.7483918198       -2.9357221425
      556.0000000000      422.2037434968       -2.6909973358
      558.0000000000      398.2207927762       -2.4653117458
      560.0000000000      375.7209027344       -2.2572173166
      562.0000000000      354.6291966702       -2.0653786933
      564.0000000000      334.8744710085       -1.8885621035
      566.0000000000      316.3890989804       -1.7256255337
      568.0000000000      299.1089268339       -1.5755100567
      570.0000000000      282.9731641445       -1.4372321737
      572.0000000000      267.9242696220       -1.3098770467
      574.0000000000      253.9078336491       -1.1925925075
      576.0000000000      240.8724586433       -1.0845837414
      578.0000000000      228.7696381971       -0.9851085550
      580.0000000000      217.5536358311       -0.8934731476
      582.0000000000      207.1813640808       -0.8090283178
      584.0000000000      197.6122645409       -0.7311660438
      586.0000000000      188.8081893953       -0.6593163872
      588.0000000000      180.7332848837       -0.5929446752
      590.0000000000      173.3538770796       -0.5315489250
      592.0000000000      166.6383602913       -0.4746574806
      594.0000000000      160.5570883368       -0.4218268334
      596.0000000000      155.0822688965       -0.3726396097
      598.0000000000      150.1878610970       -0.3267027041
      600.0000000000      145.8494764454       -0.2836455471
      602.0000000000      142.0442831927       -0.2431184948
      604.0000000000      138.7509141817       -0.2047913319
      606.0000000000      135.9493782017       -0.1683518804
      608.0000000000      133.6209748559       -0.1335047078
      610.0000000000      131.7482129249       -0.0999699309
      612.0000000000      130.3147321941       -0.0674821102
      614.0000000000      129.3052287010       -0.0357892321
      616.0000000000      128.7053833447       -0.0046517756
      618.0000000000      128.5017937921        0.0261581391
      620.0000000000      128.6819096084        0.0568575229
      622.0000000000      129.2339705313        0.0876532126
      624.0000000000      130.1469478067        0.1187424923
      626.0000000000      131.4104884978        0.1503136426
      628.0000000000      133.0148626787        0.1825464209
      630.0000000000      134.9509134206        0.2156124755
      632.0000000000      137.2100094802        0.2496756968
      634.0000000000      139.7840005958        0.2848925080
      636.0000000000      142.6651753027        0.3214120997
      638.0000000000      145.8462211728        0.3593766106
      640.0000000000      149.3201873924        0.3989212586
      642.0000000000      153.0804495860        0.4401744259
      644.0000000000      157.1206768017        0.4832577024
      646.0000000000      161.4348005715        0.5282858891
      648.0000000000      166.0169859633        0.5753669692
      650.0000000000      170.8616045439        0.6246020464
      652.0000000000      175.9632091720        0.6760852587
      654.0000000000      181.3165105465        0.7299036681
      656.0000000000      186.9163554319        0.7861371324
      658.0000000000      192.7577064904        0.8448581623
      660.0000000000      198.8356236486        0.9061317671
      662.0000000000      205.1452469298        0.9700152938
      664.0000000000      211.6817806853        1.0365582625
      666.0000000000      218.4404791614        1.1058022009
      668.0000000000      225.4166333367        1.1777804837
      670.0000000000      232.6055589711        1.2525181769
      672.0000000000      240.0025858069        1.3300318926
      674.0000000000      247.6030478648        1.4103296557
      676.0000000000      255.4022747796        1.4934107858
      678.0000000000      263.3955841222        1.5792657958
      680.0000000000      271.5782746567        1.6678763113
      682.0000000000      279.9456204808        1.7592150106
      684.0000000000      288.4928660027        1.8532455880
      686.0000000000      297.2152217074        1.9499227428
      688.0000000000      306.1078606655        2.0491921936
      690.0000000000      315.1659157422        2.1509907202
      692.0000000000      324.3844774636        2.2552462334
      694.0000000000      333.7585924985        2.3618778737
      696.0000000000      343.2832627180        2.4707961384
      698.0000000000      352.9534447915        2.5819030388
      700.0000000000      362.7640502857        2.6950922854
      702.0000000000      372.7099462287        2.8102495030
      704.0000000000      382.7859561050        2.9272524728
      706.0000000000      392.9868612495        3.0459714039
      708.0000000000      403.3074026077        3.1662692300
      710.0000000000      413.7422828313        3.2880019327
      712.0000000000      424.2861686807        3.4110188897
      714.0000000000      434.9336937051        3.5351632457
      716.0000000000      445.6794611736        3.6602723054
      718.0000000000      456.5180472316        3.7861779473
      720.0000000000      467.4440042560        3.9127070555
      722.0000000000      478.4518643878        4.0396819687
      724.0000000000      489.5361432174        4.1669209444
      726.0000000000      500.6913436012        4.2942386363
      728.0000000000      511.9119595900        4.4214465823
      730.0000000000      523.1924804477        4.5483537030
      732.0000000000      534.5273947430        4.6747668058
      734.0000000000      545.9111944959        4.8004910960
      736.0000000000      557.3383793617        4.9253306897
      738.0000000000      568.8034608377        5.0490891284
      740.0000000000      580.3009664764        5.1715698932
      742.0000000000      591.8254440922        5.2925769160
      744.0000000000      603.3714659473        5.4119150855
      746.0000000000      614.9336329058        5.5293907482
      748.0000000000      626.5065785424        5.6448121993
      750.0000000000      638.0849731977        5.7579901657
      752.0000000000      649.6635279666        5.8687382755
      754.0000000000      661.2369986139        5.9768735160
      756.0000000000      672.8001894064        6.0822166760
      758.0000000000      684.3479568544        6.1845927731
      760.0000000000      695.8752133557        6.2838314630
      762.0000000000      707.3769307341        6.3797674311
      764.0000000000      718.8481436696        6.4722407645
      766.0000000000      730.2839530112        6.5610973036
      768.0000000000      741.6795289708        6.6461889726
      770.0000000000      753.0301141921        6.7273740886
      772.0000000000      764.3310266920        6.8045176472
      774.0000000000      775.5776626710        6.8774915860
      776.0000000000      786.7654991903        6.9461750247
      778.0000000000      797.8900967128        7.0104544805
      780.0000000000      808.9471015072        7.0702240609
      782.0000000000      819.9322479143        7.1253856317
      784.0000000000      830.8413604726        7.1758489614
      786.0000000000      841.6703559061        7.2215318412
      788.0000000000      852.4152449703        7.2623601823
      790.0000000000      863.0721341608        7.2982680882
      792.0000000000      873.6372272818        7.3291979058
      794.0000000000      884.1068268768        7.3551002522
      796.0000000000      894.4773355234        7.3759340205
      798.0000000000      904.7452569915        7.3916663629
      800.0000000000      914.9071972694        7.4022726541
      802.0000000000      924.9598654570        7.4077364332
      804.0000000000      934.9000745306        7.4080493271
      806.0000000000      944.7247419797        7.4032109541
      808.0000000000      954.4308903194        7.3932288102
      810.0000000000      964.0156474815        7.3781181382
      812.0000000000      973.4762470852        7.3579017803
      814.0000000000      982.8100285929        7.3326100157
      816.0000000000      992.0144373524        7.3022803834
      818.0000000000     1001.0870245286        7.2669574920
      820.0000000000     1010.0254469295        7.2266928168
      822.0000000000     1018.8274667286        7.1815444852
      824.0000000000     1027.4909510869        7.1315770519
      826.0000000000     1036.0138716792        7.0768612642
      828.0000000000     1044.3943041271        7.0174738188
      830.0000000000     1052.6304273426        6.9534971109
      832.0000000000     1060.7205227863        6.8850189767
      834.0000000000     1068.6629736431        6.8121324300
      836.0000000000     1076.4562639194        6.7349353938
      838.0000000000     1084.0989774651        6.6535304280
      840.0000000000     1091.5897969248        6.5680244541
      842.0000000000     1098.9275026203        6.4785284775
      844.0000000000     1106.1109713696        6.3851573081
      846.0000000000     1113.1391752448        6.2880292811
      848.0000000000     1120.0111802724        6.1872659765
      850.0000000000     1126.7261450800        6.0829919407
      852.0000000000     1133.2833194932        5.9753344091
      854.0000000000     1139.6820430839        5.8644230305
      856.0000000000     1145.9217436761        5.7503895951
      858.0000000000     1152.0019358104        5.6333677657
      860.0000000000     1157.9222191711        5.5134928118
      862.0000000000     1163.6822769795        5.3909013501
      864.0000000000     1169.2818743548        5.2657310883
      866.0000000000     1174.7208566479        5.1381205751
      868.0000000000     1179.9991477483        5.0082089561
      870.0000000000     1185.1167483700        4.8761357357
      872.0000000000     1190.0737343158        4.7420405455
      874.0000000000     1194.8702547255        4.6060629197
      876.0000000000     1199.5065303084        4.4683420782
      878.0000000000     1203.9828515647        4.3290167159
      880.0000000000     1208.2995769960        4.1882248012
      882.0000000000     1212.4571313088        4.0461033807
      884.0000000000     1216.4560036131        3.9027883936
      886.0000000000     1220.2967456166        3.7584144923
      888.0000000000     1223.9799698199        3.6131148732
      890.0000000000     1227.5063477106        3.4670211142
      892.0000000000     1230.8766079618        3.3202630215
      894.0000000000     1234.0915346348        3.1729684841
      896.0000000000     1237.1519653878        3.0252633372
      898.0000000000     1240.0587896942        2.8772712335
      900.0000000000     1242.8129470687        2.7291135234
      902.0000000000     1245.4154253066        2.5809091423
      904.0000000000     1247.8672587341        2.4327745075
      906.0000000000     1250.1695264746        2.2848234217
      908.0000000000     1252.3233507283        2.1371669856
      910.0000000000     1254.3298950704        1.9899135177
      912.0000000000     1256.1903627653        1.8431684815
      914.0000000000     1257.9059951011        1.6970344212
      916.0000000000     1259.4780697432        1.5516109036
      918.0000000000     1260.9078991088        1.4069944675
      920.0000000000     1262.1968287632        1.2632785806
      922.0000000000     1263.3462358384        1.1205536027
      924.0000000000     1264.3575274755        0.9789067552
      926.0000000000     1265.2321392907        0.8384220973
      928.0000000000     1265.9715338655        0.6991805086
      930.0000000000     1266.5771992630        0.5612596770
      932.0000000000     1267.0506475693        0.4247340927
      934.0000000000     1267.3934134614        0.2896750477
      936.0000000000     1267.6070528013        0.1561506399
      938.0000000000     1267.6931412578        0.0242257834
      940.0000000000     1267.6532729552       -0.1060377778
      942.0000000000     1267.4890591494       -0.2345814504
      944.0000000000     1267.2021269326       -0.3613497689
      946.0000000000     1266.7941179654       -0.4862903678
      948.0000000000     1266.2666872375       -0.6093539512
      950.0000000000     1265.6215018563       -0.7304942572
      952.0000000000     1264.8602398650       -0.8496680202
      954.0000000000     1263.9845890876       -0.9668349291
      956.0000000000     1262.9962460036       -1.0819575832
      958.0000000000     1261.8969146512       -1.1950014448
      960.0000000000     1260.6883055577       -1.3059347897
      962.0000000000     1259.3721346999       -1.4147286548
      964.0000000000     1257.9501224914       -1.5213567841
      966.0000000000     1256.4239927988       -1.6257955723
      968.0000000000     1254.7954719855       -1.7280240070
      970.0000000000     1253.0662879833       -1.8280236088
      972.0000000000     1251.2381693916       -1.9257783704
      974.0000000000     1249.3128446041       -2.0212746945
      976.0000000000     1247.2920409625       -2.1145013298
      978.0000000000     1245.1774839364       -2.2054493077
      980.0000000000     1242.9708963313       -2.2941118761
      982.0000000000     1240.6739975210       -2.3804844346
      984.0000000000     1238.2885027071       -2.4645644676
      986.0000000000     1235.8161222042       -2.5463514782
      988.0000000000     1233.2585607494       -2.6258469211
      990.0000000000     1230.6175168378       -2.7030541359
      992.0000000000     1227.8946820820       -2.7779782803
      994.0000000000     1225.0917405959       -2.8506262629
      996.0000000000     1222.2103684021       -2.9210066772
      998.0000000000     1219.2522328634       -2.9891297351
     1000.0000000000     1216.2189921365       -3.0550072011
     1002.0000000000     1213.1122946490       -3.1186523274
     1004.0000000000     1209.9337785982       -3.1800797886
     1006.0000000000     1206.6850714718       -3.2393056183
     1008.0000000000     1203.3677895902       -3.2963471457
     1010.0000000000     1199.9835376697       -3.3512229329
     1012.0000000000     1196.5339084060       -3.4039527137
     1014.0000000000     1193.0204820782       -3.4545573325
     1016.0000000000     1189.4448261723       -3.5030586852
     1018.0000000000     1185.8084950237       -3.5494796605
     1020.0000000000     1182.1130294796       -3.5938440818
     1022.0000000000     1178.3599565783       -3.6361766514
     1024.0000000000     1174.5507892475       -3.6765028952
     1026.0000000000     1170.6870260205       -3.7148491081
     1028.0000000000     1166.7701507681       -3.7512423020
     1030.0000000000     1162.8016324487       -3.7857101532
     1032.0000000000     1158.7829248740       -3.8182809529
     1034.0000000000     1154.7154664904       -3.8489835575
     1036.0000000000     1150.6006801767       -3.8778473412
     1038.0000000000     1146.4399730557       -3.9049021494
     1040.0000000000     1142.2347363213       -3.9301782534
     1042.0000000000     1137.9863450797       -3.9537063068
     1044.0000000000     1133.6961582042       -3.9755173025
     1046.0000000000     1129.3655182034       -3.9956425323
     1048.0000000000     1124.9957511027       -4.0141135462
     1050.0000000000     1120.5881663385       -4.0309621142
     1052.0000000000     1116.1440566642       -4.0462201891
     1054.0000000000     1111.6646980688       -4.0599198704
     1056.0000000000     1107.1513497062       -4.0720933696
     1058.0000000000     1102.6052538365       -4.0827729772
     1060.0000000000     1098.0276357776       -4.0919910301
     1062.0000000000     1093.4197038670       -4.0997798811
     1064.0000000000     1088.7826494345       -4.1061718693
     1066.0000000000     1084.1176467838       -4.1111992914
     1068.0000000000     1079.4258531842       -4.1148943751
     1070.0000000000     1074.7084088708       -4.1172892527
     1072.0000000000     1069.9664370536       -4.1184159361
     1074.0000000000     1065.2010439355       -4.1183062941
     1076.0000000000     1060.4133187377       -4.1169920286
     1078.0000000000     1055.6043337335       -4.1145046543
     1080.0000000000     1050.7751442890       -4.1108754777
     1082.0000000000     1045.9267889117       -4.1061355780
     1084.0000000000     1041.0602893055       -4.1003157889
     1086.0000000000     1036.1766504325       -4.0934466816
     1088.0000000000     1031.2768605812       -4.0855585481
     1090.0000000000     1026.3618914409       -4.0766813862
     1092.0000000000     1021.4326981813       -4.0668448850
     1094.0000000000     1016.4902195388       -4.0560784120
     1096.0000000000     1011.5353779071       -4.0444109997
     1098.0000000000     1006.5690794330       -4.0318713349
     1100.0000000000     1001.5922141178       -4.0184877468
     1102.0000000000      996.6056559223       -4.0042881980
     1104.0000000000      991.6102628768       -3.9893002748
     1106.0000000000      986.6068771950       -3.9735511783
     1108.0000000000      981.5963253919       -3.9570677177
     1110.0000000000      976.5794184055       -3.9398763024
     1112.0000000000      971.5569517216       -3.9220029358
     1114.0000000000      966.5297055026       -3.9034732101
     1116.0000000000      961.4984447187       -3.8843123008
     1118.0000000000      956.4639192825       -3.8645449625
     1120.0000000000      951.4268641864       -3.8441955251
     1122.0000000000      946.3879996420       -3.8232878903
     1124.0000000000      941.3480312225       -3.8018455293
     1126.0000000000      936.3076500072       -3.7798914803
     1128.0000000000      931.2675327276       -3.7574483469
     1130.0000000000      926.2283419162       -3.7345382972
     1132.0000000000      921.1907260564       -3.7111830627
     1134.0000000000      916.1553197343       -3.6874039381
     1136.0000000000      911.1227437917       -3.6632217815
     1138.0000000000      906.0936054811       -3.6386570152
     1140.0000000000      901.0684986210       -3.6137296261
     1142.0000000000      896.0480037529       -3.5884591673
     1144.0000000000      891.0326882990       -3.5628647598
     1146.0000000000      886.0231067208       -3.5369650943
     1148.0000000000      881.0198006782       -3.5107784335
     1150.0000000000      876.0232991896       -3.4843226148
     1152.0000000000      871.0341187921       -3.4576150529
     1154.0000000000      866.0527637021       -3.4306727430
     1156.0000000000      861.0797259767       -3.4035122645
     1158.0000000000      856.1154856745       -3.3761497840
     1160.0000000000      851.1605110169       -3.3486010594
     1162.0000000000      846.2152585496       -3.3208814441
     1164.0000000000      841.2801733036       -3.2930058905
     1166.0000000000      836.3556889565       -3.2649889555
     1168.0000000000      831.4422279928       -3.2368448037
     1170.0000000000      826.5402018648       -3.2085872132
     1172.0000000000      821.6500111524       -3.1802295797
     1174.0000000000      816.7720457230       -3.1517849220
     1176.0000000000      811.9066848901       -3.1232658864
     1178.0000000000      807.0542975723       -3.0946847525
     1180.0000000000      802.2152424508       -3.0660534382
     1182.0000000000      797.3898681264       -3.0373835049
     1184.0000000000      792.5785132764       -3.0086861631
     1186.0000000000      787.7815068094       -2.9799722781
     1188.0000000000      782.9991680206       -2.9512523751
     1190.0000000000      778.2318067451       -2.9225366451
     1192.0000000000      773.4797235108       -2.8938349505
     1194.0000000000      768.7432096904       -2.8651568308
     1196.0000000000      764.0225476518       -2.8365115081
     1198.0000000000      759.3180109079       -2.8079078932
     1200.0000000000      754.6298642651       -2.7793545910
     1202.0000000000      749.9583639708       -2.7508599065
     1204.0000000000      745.3037578591       -2.7224318504
     1206.0000000000      740.6662854966       -2.6940781450
     1208.0000000000      736.0461783254       -2.6658062296
     1210.0000000000      731.4436598058       -2.6376232667
     1212.0000000000      726.8589455576       -2.6095361474
     1214.0000000000      722.2922434997       -2.5815514972
     1216.0000000000      717.7437539887       -2.5536756815
     1218.0000000000      713.2136699563       -2.5259148116
     1220.0000000000      708.7021770446       -2.4982747498
     1222.0000000000      704.2094537406       -2.4707611153
     1224.0000000000      699.7356715097       -2.4433792896
     1226.0000000000      695.2809949264       -2.4161344219
     1228.0000000000      690.8455818051       -2.3890314345
     1230.0000000000      686.4295833282       -2.3620750286
     1232.0000000000      682.0331441740       -2.3352696887
     1234.0000000000      677.6564026418       -2.3086196889
     1236.0000000000      673.2994907763       -2.2821290973
     1238.0000000000      668.9625344908       -2.2558017814
     1240.0000000000      664.6456536881       -2.2296414134
     1242.0000000000      660.3489623803       -2.2036514747
     1244.0000000000      656.0725688075       -2.1778352614
     1246.0000000000      651.8165755543       -2.1521958888
     1248.0000000000      647.5810796652       -2.1267362963
     1250.0000000000      643.3661727587       -2.1014592520
     1252.0000000000      639.1719411392       -2.0763673577
     1254.0000000000      634.9984659083       -2.0514630533
     1256.0000000000      630.8458230740       -2.0267486211
     1258.0000000000      626.7140836584       -2.0022261907
     1260.0000000000      622.6033138044       -1.9778977430
     1262.0000000000      618.5135748803       -1.9537651146
     1264.0000000000      614.4449235834       -1.9298300020
     1266.0000000000      610.3974120421       -1.9060939661
     1268.0000000000      606.3710879161       -1.8825584357
     1270.0000000000      602.3659944955       -1.8592247119
     1272.0000000000      598.3821707985       -1.8360939717
     1274.0000000000      594.4196516675       -1.8131672724
     1276.0000000000      590.4784678636       -1.7904455547
     1278.0000000000      586.5586461602       -1.7679296470
     1280.0000000000      582.6602094344       -1.7456202686
     1282.0000000000      578.7831767578       -1.7235180334
     1284.0000000000      574.9275634854       -1.7016234536
     1286.0000000000      571.0933813432       -1.6799369427
     1288.0000000000      567.2806385145       -1.6584588190
     1290.0000000000      563.4893397245       -1.6371893092
     1292.0000000000      559.7194863244       -1.6161285510
     1294.0000000000      555.9710763729       -1.5952765967
     1296.0000000000      552.2441047176       -1.5746334160
     1298.0000000000      548.5385630741       -1.5541988991
     1300.0000000000      544.8544401042       -1.5339728596
     1302.0000000000      541.1917214931       -1.5139550371
     1304.0000000000      537.5503900246       -1.4941451005
     1306.0000000000      533.9304256559       -1.4745426502
     1308.0000000000      530.3318055898       -1.4551472211
     1310.0000000000      526.7545043475       -1.4359582850
     1312.0000000000      523.1984938385       -1.4169752531
     1314.0000000000      519.6637434301       -1.3981974786
     1316.0000000000      516.1502200154       -1.3796242589
     1318.0000000000      512.6578880804       -1.3612548382
     1320.0000000000      509.1867097698       -1.3430884094
     1322.0000000000      505.7366449511       -1.3251241169
     1324.0000000000      502.3076512784       -1.3073610580
     1326.0000000000      498.8996842545       -1.2897982856
     1328.0000000000      495.5126972921       -1.2724348099
     1330.0000000000      492.1466417735       -1.2552696008
     1332.0000000000      488.8014671098       -1.2383015892
     1334.0000000000      485.4771207987       -1.2215296695
     1336.0000000000      482.1735484809       -1.2049527009
     1338.0000000000      478.8906939961       -1.1885695097
     1340.0000000000      475.6284994372       -1.1723788906
     1342.0000000000      472.3869052044       -1.1563796085
     1344.0000000000      469.1658500572       -1.1405704003
     1346.0000000000      465.9652711662       -1.1249499761
     1348.0000000000      462.7851041636       -1.1095170213
     1350.0000000000      459.6252831927       -1.0942701975
     1352.0000000000      456.4857409567       -1.0792081443
     1354.0000000000      453.3664087658       -1.0643294804
     1356.0000000000      450.2672165845       -1.0496328055
     1358.0000000000      447.1880930769       -1.0351167009
     1360.0000000000      444.1289656517       -1.0207797313
     1362.0000000000      441.0897605061       -1.0066204459
     1364.0000000000      438.0704026691       -0.9926373795
     1366.0000000000      435.0708160431       -0.9788290535
     1368.0000000000      432.0909234458       -0.9651939776
     1370.0000000000      429.1306466503       -0.9517306501
     1372.0000000000      426.1899064246       -0.9384375596
     1374.0000000000      423.2686225711       -0.9253131856
     1376.0000000000      420.3667139635       -0.9123559997
     1378.0000000000      417.4840985850       -0.8995644664
     1380.0000000000      414.6206935640       -0.8869370441
     1382.0000000000      411.7764152101       -0.8744721858
     1384.0000000000      408.9511790487       -0.8621683402
     1386.0000000000      406.1448998554       -0.8500239524
     1388.0000000000      403.3574916890       -0.8380374646
     1390.0000000000      400.5888679245       -0.8262073169
     1392.0000000000      397.8389412847       -0.8145319481
     1394.0000000000      395.1076238718       -0.8030097964
     1396.0000000000      392.3948271974       -0.7916392999
     1398.0000000000      389.7004622129       -0.7804188974
     1400.0000000000      387.0244393384       -0.7693470290
     1402.0000000000      384.3666684912       -0.7584221368
     1404.0000000000      381.7270591138       -0.7476426652
     1406.0000000000      379.1055202011       -0.7370070616
     1408.0000000000      376.5019603268       -0.7265137771
     1410.0000000000      373.9162876699       -0.7161612667
     1412.0000000000      371.3484100395       -0.7059479898
     1414.0000000000      368.7982349003       -0.6958724111
     1416.0000000000      366.2656693960       -0.6859330005
     1418.0000000000      363.7506203737       -0.6761282337
     1420.0000000000      361.2529944064       -0.6664565929
     1422.0000000000      358.7726978162       -0.6569165668
     1424.0000000000      356.3096366954       -0.6475066509
     1426.0000000000      353.8637169288       -0.6382253484
     1428.0000000000      351.4348442142       -0.6290711700
     1430.0000000000      349.0229240830       -0.6200426343
     1432.0000000000      346.6278619199       -0.6111382685
     1434.0000000000      344.2495629826       -0.6023566081
     1436.0000000000      341.8879324206       -0.5936961975
     1438.0000000000      339.5428752934       -0.5851555904
     1440.0000000000      337.2142965892       -0.5767333496
     1442.0000000000      334.9021012416       -0.5684280477
     1444.0000000000      332.6061941473       -0.5602382669
     1446.0000000000      330.3264801823       -0.5521625996
     1448.0000000000      328.0628642186       -0.5441996481
     1450.0000000000      325.8152511395       -0.5363480253
     1452.0000000000      323.5835458552       -0.5286063546
     1454.0000000000      321.3676533176       -0.5209732700
     1456.0000000000      319.1674785351       -0.5134474163
     1458.0000000000      316.9829265866       -0.5060274493
     1460.0000000000      314.8139026352       -0.4987120359
     1462.0000000000      312.6603119417       -0.4914998543
     1464.0000000000      310.5220598776       -0.4843895937
     1466.0000000000      308.3990519376       -0.4773799550
     1468.0000000000      306.2911937524       -0.4704696503
     1470.0000000000      304.1983910998       -0.4636574036
     1472.0000000000      302.1205499172       -0.4569419501
     1474.0000000000      300.0575763121       -0.4503220371
     1476.0000000000      298.0093765737       -0.4437964234
     1478.0000000000      295.9758571830       -0.4373638796
     1480.0000000000      293.9569248234       -0.4310231881
     1482.0000000000      291.9524863905       -0.4247731434
     1484.0000000000      289.9624490020       -0.4186125516
     1486.0000000000      287.9867200069       -0.4125402309
     1488.0000000000      286.0252069947       -0.4065550112
     1490.0000000000      284.0778178041       -0.4006557345
     1492.0000000000      282.1444605317       -0.3948412548
     1494.0000000000      280.2250435400       -0.3891104379
     1496.0000000000      278.3194754659       -0.3834621615
     1498.0000000000      276.4276652278       -0.3778953153
     1500.0000000000      274.5495220335       -0.3724088009
     1502.0000000000      272.6849553872       -0.3670015316
     1504.0000000000      270.8338750967       -0.3616724327
     1506.0000000000      268.9961912798       -0.3564204414
     1508.0000000000      267.1718143714       -0.3512445064
     1510.0000000000      265.3606551289       -0.3461435885
     1512.0000000000      263.5626246392       -0.3411166599
     1514.0000000000      261.7776343236       -0.3361627045
     1516.0000000000      260.0055959443       -0.3312807180
     1518.0000000000      258.2464216091       -0.3264697075
     1520.0000000000      256.5000237770       -0.3217286916
     1522.0000000000      254.7663152631       -0.3170567005
     1524.0000000000      253.0452092432       -0.3124527755
     1526.0000000000      251.3366192586       -0.3079159696
     1528.0000000000      249.6404592208       -0.3034453468
     1530.0000000000      247.9566434150       -0.2990399822
     1532.0000000000      246.2850865048       -0.2946989624
     1534.0000000000      244.6257035359       -0.2904213848
     1536.0000000000      242.9784099396       -0.2862063578
     1538.0000000000      241.3431215366       -0.2820530007
     1540.0000000000      239.7197545404       -0.2779604437
     1542.0000000000      238.1082255602       -0.2739278277
     1544.0000000000      236.5084516042       -0.2699543043
     1546.0000000000      234.9203500825       -0.2660390358
     1548.0000000000      233.3438388099       -0.2621811947
     1550.0000000000      231.7788360083       -0.2583799642
     1552.0000000000      230.2252603095       -0.2546345379
     1554.0000000000      228.6830307570       -0.2509441194
     1556.0000000000      227.1520668090       -0.2473079226
     1558.0000000000      225.6322883396       -0.2437251716
     1560.0000000000      224.1236156415       -0.2401951003
     1562.0000000000      222.6259694271       -0.2367169526
     1564.0000000000      221.1392708308       -0.2332899822
     1566.0000000000      219.6634414102       -0.2299134526
     1568.0000000000      218.1984031479       -0.2265866369
     1570.0000000000      216.7440784523       -0.2233088176
     1572.0000000000      215.3003901593       -0.2200792870
     1574.0000000000      213.8672615332       -0.2168973464
     1576.0000000000      212.4446162680       -0.2137623065
     1578.0000000000      211.0323784878       -0.2106734873
     1580.0000000000      209.6304727480       -0.2076302178
     1582.0000000000      208.2388240362       -0.2046318359
     1584.0000000000      206.8573577721       -0.2016776886
     1586.0000000000      205.4859998089       -0.1987671315
     1588.0000000000      204.1246764331       -0.1958995290
     1590.0000000000      202.7733143650       -0.1930742543
     1592.0000000000      201.4318407594       -0.1902906889
     1594.0000000000      200.1001832050       -0.1875482228
     1596.0000000000      198.7782697253       -0.1848462544
     1598.0000000000      197.4660287780       -0.1821841903
     1600.0000000000      196.1633892555       -0.1795614453
     1602.0000000000      194.8702804841       -0.1769774422
     1604.0000000000      193.5866322247       -0.1744316120
     1606.0000000000      192.3123746715       -0.1719233932
     1608.0000000000      191.0474384526       -0.1694522325
     1610.0000000000      189.7917546291       -0.1670175841
     1612.0000000000      188.5452546946       -0.1646189099
     1614.0000000000      187.3078705750       -0.1622556793
     1616.0000000000      186.0795346276       -0.1599273690
     1618.0000000000      184.8601796406       -0.1576334633
     1620.0000000000      183.6497388324       -0.1553734536
     1622.0000000000      182.4481458508       -0.1531468386
     1624.0000000000      181.2553347723       -0.1509531240
     1626.0000000000      180.0712401010       -0.1487918225
     1628.0000000000      178.8957967680       -0.1466624538
     1630.0000000000      177.7289401300       -0.1445645443
     1632.0000000000      176.5706059688       -0.1424976272
     1634.0000000000      175.4207304900       -0.1404612425
     1636.0000000000      174.2792503217       -0.1384549367
     1638.0000000000      173.1461025138       -0.1364782626
     1640.0000000000      172.0212245365       -0.1345307798
     1642.0000000000      170.9045542791       -0.1326120538
     1644.0000000000      169.7960300487       -0.1307216567
     1646.0000000000      168.6955905692       -0.1288591667
     1648.0000000000      167.6031749797       -0.1270241680
     1650.0000000000      166.5187228330       -0.1252162508
     1652.0000000000      165.4421740945       -0.1234350114
     1654.0000000000      164.3734691407       -0.1216800518
     1656.0000000000      163.3125487575       -0.1199509798
     1658.0000000000      162.2593541391       -0.1182474090
     1660.0000000000      161.2138268859       -0.1165689586
     1662.0000000000      160.1759090035       -0.1149152533
     1664.0000000000      159.1455429009       -0.1132859234
     1666.0000000000      158.1226713887       -0.1116806044
     1668.0000000000      157.1072376779       -0.1100989373
     1670.0000000000      156.0991853778       -0.1085405684
     1672.0000000000      155.0984584944       -0.1070051490
     1674.0000000000      154.1050014291       -0.1054923358
     1676.0000000000      153.1187589765       -0.1040017904
     1678.0000000000      152.1396763226       -0.1025331793
     1680.0000000000      151.1676990438       -0.1010861740
     1682.0000000000      150.2027731040       -0.0996604509
     1684.0000000000      149.2448448537       -0.0982556912
     1686.0000000000      148.2938610278       -0.0968715807
     1688.0000000000      147.3497687437       -0.0955078099
     1690.0000000000      146.4125154998       -0.0941640740
     1692.0000000000      145.4820491732       -0.0928400725
     1694.0000000000      144.5583180180       -0.0915355095
     1696.0000000000      143.6412706636       -0.0902500936
     1698.0000000000      142.7308561126       -0.0889835375
     1700.0000000000      141.8270237387       -0.0877355584
     1702.0000000000      140.9297232853       -0.0865058776
     1704.0000000000      140.0389048631       -0.0852942205
     1706.0000000000      139.1545189482       -0.0841003167
     1708.0000000000      138.2765163804       -0.0829238999
     1710.0000000000      137.4048483611       -0.0817647076
     1712.0000000000      136.5394664513       -0.0806224813
     1714.0000000000      135.6803225695       -0.0794969665
     1716.0000000000      134.8273689899       -0.0783879123
     1718.0000000000      133.9805583406       -0.0772950718
     1720.0000000000      133.1398436011       -0.0762182015
     1722.0000000000      132.3051781006       -0.0751570618
     1724.0000000000      131.4765155160       -0.0741114167
     1726.0000000000      130.6538098698       -0.0730810336
     1728.0000000000      129.8370155283       -0.0720656835
     1730.0000000000      129.0260871991       -0.0710651408
     1732.0000000000      128.2209799297       -0.0700791832
     1734.0000000000      127.4216491049       -0.0691075921
     1736.0000000000      126.6280504453       -0.0681501518
     1738.0000000000      125.8401400048       -0.0672066501
     1740.0000000000      125.0578741689       -0.0662768778
     1742.0000000000      124.2812096526       -0.0653606290
     1744.0000000000      123.5101034981       -0.0644577010
     1746.0000000000      122.7445130733       -0.0635678938
     1748.0000000000      121.9843960693       -0.0626910109
     1750.0000000000      121.2297104986       -0.0618268585
     1752.0000000000      120.4804146931       -0.0609752456
     1754.0000000000      119.7364673017       -0.0601359845
     1756.0000000000      118.9978272891       -0.0593088899
     1758.0000000000      118.2644539327       -0.0584937795
     1760.0000000000      117.5363068216       -0.0576904739
     1762.0000000000      116.8133458538       -0.0568987963
     1764.0000000000      116.0955312347       -0.0561185724
     1766.0000000000      115.3828234748       -0.0553496308
     1768.0000000000      114.6751833878       -0.0545918026
     1770.0000000000      113.9725720888       -0.0538449214
     1772.0000000000      113.2749509919       -0.0531088236
     1774.0000000000      112.5822818083       -0.0523833476
     1776.0000000000      111.8945265448       -0.0516683348
     1778.0000000000      111.2116475011       -0.0509636285
     1780.0000000000      110.5336072683       -0.0502690748
     1782.0000000000      109.8603687268       -0.0495845218
     1784.0000000000      109.1918950443       -0.0489098202
     1786.0000000000      108.5281496737       -0.0482448228
     1788.0000000000      107.8690963517       -0.0475893846
     1790.0000000000      107.2146990959       -0.0469433630
     1792.0000000000      106.5649222040       -0.0463066173
     1794.0000000000      105.9197302508       -0.0456790092
     1796.0000000000      105.2790880870       -0.0450604024
     1798.0000000000      104.6429608369       -0.0444506625
     1800.0000000000      104.0113138966       -0.0438496574
     1802.0000000000      103.3841129321       -0.0432572570
     1804.0000000000      102.7613238775       -0.0426733330
     1806.0000000000      102.1429129329       -0.0420977592
     1808.0000000000      101.5288465624       -0.0415304111
     1810.0000000000      100.9190914928       -0.0409711665
     1812.0000000000      100.3136147111       -0.0404199047
     1814.0000000000       99.7123834629       -0.0398765070
     1816.0000000000       99.1153652506       -0.0393408563
     1818.0000000000       98.5225278314       -0.0388128377
     1820.0000000000       97.9338392155       -0.0382923376
     1822.0000000000       97.3492676645       -0.0377792445
     1824.0000000000       96.7687816891       -0.0372734482
     1826.0000000000       96.1923500477       -0.0367748406
     1828.0000000000       95.6199417445       -0.0362833149
     1830.0000000000       95.0515260276       -0.0357987662
     1832.0000000000       94.4870723872       -0.0353210909
     1834.0000000000       93.9265505539       -0.0348501873
     1836.0000000000       93.3699304969       -0.0343859550
     1838.0000000000       92.8171824224       -0.0339282952
     1840.0000000000       92.2682767715       -0.0334771107
     1842.0000000000       91.7231842186       -0.0330323056
     1844.0000000000       91.1818756699       -0.0325937856
     1846.0000000000       90.6443222613       -0.0321614579
     1848.0000000000       90.1104953569       -0.0317352308
     1850.0000000000       89.5803665474       -0.0313150143
     1852.0000000000       89.0539076480       -0.0309007197
     1854.0000000000       88.5310906970       -0.0304922596
     1856.0000000000       88.0118879543       -0.0300895478
     1858.0000000000       87.4962718992       -0.0296924997
     1860.0000000000       86.9842152292       -0.0293010319
     1862.0000000000       86.4756908582       -0.0289150620
     1864.0000000000       85.9706719148       -0.0285345092
     1866.0000000000       85.4691317407       -0.0281592937
     1868.0000000000       84.9710438890       -0.0277893370
     1870.0000000000       84.4763821228       -0.0274245619
     1872.0000000000       83.9851204134       -0.0270648921
     1874.0000000000       83.4972329388       -0.0267102527
     1876.0000000000       83.0126940819       -0.0263605699
     1878.0000000000       82.5314784294       -0.0260157708
     1880.0000000000       82.0535607698       -0.0256757840
     1882.0000000000       81.5789160917       -0.0253405388
     1884.0000000000       81.1075195830       -0.0250099657
     1886.0000000000       80.6393466286       -0.0246839964
     1888.0000000000       80.1743728092       -0.0243625635
     1890.0000000000       79.7125738997       -0.0240456007
     1892.0000000000       79.2539258678       -0.0237330424
     1894.0000000000       78.7984048725       -0.0234248245
     1896.0000000000       78.3459872624       -0.0231208835
     1898.0000000000       77.8966495744       -0.0228211569
     1900.0000000000       77.4503685321       -0.0225255833
     1902.0000000000       77.0071210447       -0.0222341022
     1904.0000000000       76.5668842049       -0.0219466538
     1906.0000000000       76.1296352881       -0.0216631795
     1908.0000000000       75.6953517507       -0.0213836213
     1910.0000000000       75.2640112285       -0.0211079224
     1912.0000000000       74.8355915355       -0.0208360265
     1914.0000000000       74.4100706627       -0.0205678785
     1916.0000000000       73.9874267760       -0.0203034238
     1918.0000000000       73.5676382158       -0.0200426089
     1920.0000000000       73.1506834946       -0.0197853809
     1922.0000000000       72.7365412966       -0.0195316879
     1924.0000000000       72.3251904755       -0.0192814786
     1926.0000000000       71.9166100537       -0.0190347025
     1928.0000000000       71.5107792208       -0.0187913100
     1930.0000000000       71.1076773322       -0.0185512521
     1932.0000000000       70.7072839079       -0.0183144805
     1934.0000000000       70.3095786310       -0.0180809479
     1936.0000000000       69.9145413468       -0.0178506074
     1938.0000000000       69.5221520609       -0.0176234130
     1940.0000000000       69.1323909385       -0.0173993192
     1942.0000000000       68.7452383027       -0.0171782814
     1944.0000000000       68.3606746336       -0.0169602556
     1946.0000000000       67.9786805667       -0.0167451984
     1948.0000000000       67.5992368919       -0.0165330670
     1950.0000000000       67.2223245522       -0.0163238195
     1952.0000000000       66.8479246423       -0.0161174143
     1954.0000000000       66.4760184077       -0.0159138107
     1956.0000000000       66.1065872431       -0.0157129684
     1958.0000000000       65.7396126918       -0.0155148478
     1960.0000000000       65.3750764436       -0.0153194099
     1962.0000000000       65.0129603345       -0.0151266163
     1964.0000000000       64.6532463451       -0.0149364291
     1966.0000000000       64.2959165993       -0.0147488110
     1968.0000000000       63.9409533637       -0.0145637253
     1970.0000000000       63.5883390457       -0.0143811358
     1972.0000000000       63.2380561930       -0.0142010068
     1974.0000000000       62.8900874920       -0.0140233033
     1976.0000000000       62.5444157671       -0.0138479907
     1978.0000000000       62.2010239792       -0.0136750348
     1980.0000000000       61.8598952249       -0.0135044021
     1982.0000000000       61.5210127351       -0.0133360595
     1984.0000000000       61.1843598742       -0.0131699745
     1986.0000000000       60.8499201388       -0.0130061150
     1988.0000000000       60.5176771569       -0.0128444493
     1990.0000000000       60.1876146863       -0.0126849464
     1992.0000000000       59.8597166143       -0.0125275754
     1994.0000000000       59.5339669559       -0.0123723063
     1996.0000000000       59.2103498533       -0.0122191092
     1998.0000000000       58.8888495746       -0.0120679548
