# Supplementary material for: Breaking the 1250 nm Barrier: A Computational Approach to Light Upconversion via Triplet–Triplet Annihilation in the Silica Telecom Band
Source: ACS Appl Energy Mater. 2026 Feb 12;9(4):2398–411. doi: 10.1021/acsaem.5c04014 (PMC12934551; doi:10.1021/acsaem.5c04014)
Supplement: Supplementary file 2 [file ae5c04014_si_002.zip › xyz-TTA-NIRII-Journal-2025/b3lyp-d3/monomer/opt-s1/uv-emi-s1/tetracene-2-NMe2-td-ub3lyp-uv-emi-s1-root-2.txt]

# UV-Vis Spectrum
# X-Axis:  Wavelength (nm)
# Y-Axis:  &epsilon;
# Y-Axis2: Oscillator Strength

# Peak information
#                  X                   Y                  Y2
#    2671.3200000000        0.0000000000        0.0000000000
#     762.3900000000        0.0707000000  3369514.8189758682
#     599.9200000000        0.0000000000        0.0000000000
#     479.5000000000        0.0000000000        0.0000000000
#     457.0600000000        0.0000000000        0.0000000000
#     451.0200000000        0.0000000000        0.0000000000
#     425.9000000000        0.0021000000   100084.5985834416
#     413.6600000000        0.0014000000    66723.0657222944
#     411.5400000000        0.0135000000   643400.9908935534
#     396.4100000000        0.0763000000  3636407.0818650457
#     393.4300000000        0.0000000000        0.0000000000
#     380.8500000000        0.0000000000        0.0000000000
#     368.5100000000        0.0000000000        0.0000000000
#     337.7400000000        0.0005000000    23829.6663293909
#     322.9600000000        0.0000000000        0.0000000000
#     315.9400000000        0.0000000000        0.0000000000
#     309.5800000000        0.0063000000   300253.7957503248
#     305.5600000000        0.0000000000        0.0000000000
#     304.1800000000        0.7832000000 37326789.3383578435
#     293.7500000000        0.0000000000        0.0000000000
#     289.0000000000        0.0000000000        0.0000000000
#     282.8400000000        0.0000000000        0.0000000000
#     280.6400000000        0.0013000000    61957.1324564162
#     278.6400000000        0.0000000000        0.0000000000
#     278.3500000000        0.0000000000        0.0000000000
#     277.1700000000        0.0000000000        0.0000000000
#     276.4200000000        0.0085000000   405104.3275996447
#     274.0000000000        0.0918000000  4375126.7380761616
#     273.2500000000        0.0000000000        0.0000000000
#     272.1500000000        0.0748000000  3564918.0828768727
#     271.4200000000        0.0204000000   972250.3862391472
#     269.9100000000        0.0000000000        0.0000000000
#     268.9100000000        0.0014000000    66723.0657222944
#     265.2000000000        0.0000000000        0.0000000000
#     263.9700000000        0.0067000000   319317.5288138375
#     260.8100000000        0.0041000000   195403.2639010051
#     258.0900000000        1.0577000000 50409276.1531934217
#     254.6800000000        0.0000000000        0.0000000000
#     252.8300000000        0.0000000000        0.0000000000
#     245.0400000000        0.0000000000        0.0000000000
#     244.7000000000        0.0000000000        0.0000000000
#     243.4100000000        0.0063000000   300253.7957503248
#     242.3500000000        0.2401000000 11443005.7713734936
#     238.3700000000        0.0000000000        0.0000000000
#     238.3600000000        0.0000000000        0.0000000000
#     236.8500000000        0.0232000000  1105696.5176837358
#     233.8900000000        0.0000000000        0.0000000000
#     233.6300000000        0.0000000000        0.0000000000
#     232.6500000000        0.0020000000    95318.6653175634
#     232.2400000000        0.0030000000   142977.9979763452
#     232.1500000000        0.0003000000    14297.7997976345
#     231.1100000000        0.0153000000   729187.7896793602
#     224.2800000000        0.0000000000        0.0000000000
#     223.9100000000        0.0000000000        0.0000000000
#     222.7000000000        0.0000000000        0.0000000000
#     222.4800000000        0.0000000000        0.0000000000
#     222.4400000000        0.0058000000   276424.1294209340
#     220.3500000000        0.0017000000    81020.8655199289
#     219.2200000000        0.0008000000    38127.4661270254
#     218.6300000000        0.0007000000    33361.5328611472
#     216.7300000000        0.0000000000        0.0000000000
#     216.3600000000        0.0000000000        0.0000000000
#     215.8100000000        0.0000000000        0.0000000000
#     215.1400000000        0.0000000000        0.0000000000
#     213.9800000000        0.0000000000        0.0000000000
#     212.7500000000        0.0022000000   104850.5318493198
#     212.5400000000        0.0062000000   295487.8624844467
#     212.2400000000        0.1559000000  7430089.9615040710
#     211.8100000000        0.0000000000        0.0000000000
#     211.7900000000        0.0451000000  2149435.9029110563
#     211.4600000000        0.0000000000        0.0000000000
#     211.1100000000        0.0000000000        0.0000000000
#     210.5000000000        0.0008000000    38127.4661270254
#     209.9000000000        0.0291000000  1386886.5803705484
#     209.4400000000        0.0001000000     4765.9332658782
#     209.3700000000        0.0000000000        0.0000000000
#     208.9100000000        0.0000000000        0.0000000000
#     207.8900000000        0.0000000000        0.0000000000
#     207.4000000000        0.0000000000        0.0000000000
#     207.3800000000        0.0004000000    19063.7330635127
#     205.8100000000        0.0008000000    38127.4661270254
#     205.2600000000        0.0000000000        0.0000000000
#     204.8400000000        0.1422000000  6777157.1040787604
#     204.1300000000        0.0000000000        0.0000000000
#     204.0800000000        0.0000000000        0.0000000000
#     203.2800000000        0.0000000000        0.0000000000
#     202.6700000000        0.0018000000    85786.7987858071
#     202.3000000000        0.0000000000        0.0000000000
#     201.9100000000        0.0022000000   104850.5318493198
#     201.5500000000        0.0019000000    90552.7320516853
#     200.9000000000        0.0000000000        0.0000000000
#     200.8400000000        0.0033000000   157275.7977739797
#     200.6700000000        0.0000000000        0.0000000000
#     200.1000000000        0.0010000000    47659.3326587817
#     200.0800000000        0.0000000000        0.0000000000
#     199.3200000000        0.0029000000   138212.0647104670
#     198.6900000000        0.0000000000        0.0000000000
#     197.9300000000        0.0005000000    23829.6663293909
#     197.8300000000        0.0248000000  1181951.4499377867
#     197.8100000000        0.0000000000        0.0000000000

# Spectra
#                  X                   Y               DY/DX
        0.0000000000        0.0000000000        0.0000000000
        2.0000000000        0.0000000000        0.0000000000
        4.0000000000        0.0000000000        0.0000000000
        6.0000000000        0.0000000000        0.0000000000
        8.0000000000        0.0000000000        0.0000000000
       10.0000000000        0.0000000000        0.0000000000
       12.0000000000        0.0000000000        0.0000000000
       14.0000000000        0.0000000000        0.0000000000
       16.0000000000        0.0000000000        0.0000000000
       18.0000000000        0.0000000000        0.0000000000
       20.0000000000        0.0000000000        0.0000000000
       22.0000000000        0.0000000000        0.0000000000
       24.0000000000        0.0000000000        0.0000000000
       26.0000000000        0.0000000000        0.0000000000
       28.0000000000        0.0000000000        0.0000000000
       30.0000000000        0.0000000000        0.0000000000
       32.0000000000        0.0000000000        0.0000000000
       34.0000000000        0.0000000000        0.0000000000
       36.0000000000        0.0000000000        0.0000000000
       38.0000000000        0.0000000000        0.0000000000
       40.0000000000        0.0000000000        0.0000000000
       42.0000000000        0.0000000000        0.0000000000
       44.0000000000        0.0000000000        0.0000000000
       46.0000000000        0.0000000000        0.0000000000
       48.0000000000        0.0000000000        0.0000000000
       50.0000000000        0.0000000000        0.0000000000
       52.0000000000        0.0000000000        0.0000000000
       54.0000000000        0.0000000000        0.0000000000
       56.0000000000        0.0000000000        0.0000000000
       58.0000000000        0.0000000000        0.0000000000
       60.0000000000        0.0000000000        0.0000000000
       62.0000000000        0.0000000000        0.0000000000
       64.0000000000        0.0000000000        0.0000000000
       66.0000000000        0.0000000000        0.0000000000
       68.0000000000        0.0000000000        0.0000000000
       70.0000000000        0.0000000000        0.0000000000
       72.0000000000        0.0000000000        0.0000000000
       74.0000000000        0.0000000000        0.0000000000
       76.0000000000        0.0000000000        0.0000000000
       78.0000000000        0.0000000000        0.0000000000
       80.0000000000        0.0000000000        0.0000000000
       82.0000000000        0.0000000000        0.0000000000
       84.0000000000        0.0000000000        0.0000000000
       86.0000000000        0.0000000000        0.0000000000
       88.0000000000        0.0000000000        0.0000000000
       90.0000000000        0.0000000000        0.0000000000
       92.0000000000        0.0000000000        0.0000000000
       94.0000000000        0.0000000000        0.0000000000
       96.0000000000        0.0000000000        0.0000000000
       98.0000000000        0.0000000000        0.0000000000
      100.0000000000        0.0000000000        0.0000000000
      102.0000000000        0.0000000000        0.0000000000
      104.0000000000        0.0000000000        0.0000000000
      106.0000000000        0.0000000000        0.0000000000
      108.0000000000        0.0000000000        0.0000000000
      110.0000000000        0.0000000000        0.0000000000
      112.0000000000        0.0000000000        0.0000000000
      114.0000000000        0.0000000000        0.0000000000
      116.0000000000        0.0000000000        0.0000000000
      118.0000000000        0.0000000000        0.0000000000
      120.0000000000        0.0000000000        0.0000000000
      122.0000000000        0.0000000000        0.0000000000
      124.0000000000        0.0000000000        0.0000000000
      126.0000000000        0.0000000000        0.0000000000
      128.0000000000        0.0000000000        0.0000000000
      130.0000000000        0.0000000000        0.0000000000
      132.0000000000        0.0000000000        0.0000000000
      134.0000000000        0.0000000000        0.0000000000
      136.0000000000        0.0000000000        0.0000000000
      138.0000000000        0.0000000000        0.0000000000
      140.0000000000        0.0000000000        0.0000000000
      142.0000000000        0.0000000000        0.0000000000
      144.0000000000        0.0000000000        0.0000000000
      146.0000000000        0.0000000000        0.0000000000
      148.0000000000        0.0000000009        0.0000000000
      150.0000000000        0.0000000160        0.0000000000
      152.0000000000        0.0000002270        0.0000000000
      154.0000000000        0.0000026212        0.0000000000
      156.0000000000        0.0000249199        0.0000000000
      158.0000000000        0.0001975729        0.0000000000
      160.0000000000        0.0013224281        0.0000000008
      162.0000000000        0.0075593212        0.0000000250
      164.0000000000        0.0373051701        0.0000005930
      166.0000000000        0.1605712135        0.0000104209
      168.0000000000        0.6086392373        0.0001383850
      170.0000000000        2.0501386692        0.0014129835
      172.0000000000        6.1892647032        0.0112766024
      174.0000000000       16.8809558132        0.0714551657
      176.0000000000       41.9079369068        0.3650174845
      178.0000000000       95.3554067952        1.5258973364
      180.0000000000      200.1345191130        5.2988275192
      182.0000000000      389.7398425280       15.5194941907
      184.0000000000      707.9893783620       38.9339197064
      186.0000000000     1205.5424559921       84.9665933882
      188.0000000000     1932.5876945175      163.7176995467
      190.0000000000     2928.1982088991      282.2652186033
      192.0000000000     4208.1728978461      440.1528967631
      194.0000000000     5754.2558937904      625.4084541848
      196.0000000000     7507.9836493560      812.8065097922
      198.0000000000     9371.7787489550      966.1329184810
      200.0000000000    11218.3530579289     1045.0654064072
      202.0000000000    12907.4083866096     1015.2182461712
      204.0000000000    14306.6576475615      858.5544645795
      206.0000000000    15312.9572285789      581.4039009749
      208.0000000000    15869.2330688767      217.5810014839
      210.0000000000    15973.9162107273     -175.8366393596
      212.0000000000    15681.4273301412     -530.9723318880
      214.0000000000    15094.2882428809     -786.8473307962
      216.0000000000    14349.1068067944     -905.4605685636
      218.0000000000    13599.5803267553     -879.3591520747
      220.0000000000    12999.6779604023     -728.2807851834
      222.0000000000    12689.4531023350     -488.1492953140
      224.0000000000    12784.8318363595     -198.5757593049
      226.0000000000    13371.5915227477      106.2410356461
      228.0000000000    14502.8787053231      401.8043896418
      230.0000000000    16199.1745842114      674.1907140474
      232.0000000000    18449.6085232747      919.4363866566
      234.0000000000    21213.8377952167     1142.1281657968
      236.0000000000    24424.1831894509     1352.4886352031
      238.0000000000    27988.1561196362     1561.1075536434
      240.0000000000    31791.7945368319     1771.8090680209
      242.0000000000    35704.2727098306     1974.9870159596
      244.0000000000    39584.0707896336     2144.6704871864
      246.0000000000    43286.6543536307     2241.7265668808
      248.0000000000    46673.2278584364     2223.2090622475
      250.0000000000    49619.7980612351     2055.1181285839
      252.0000000000    52025.5972582538     1724.1633204971
      254.0000000000    53819.9117538519     1244.3479568343
      256.0000000000    54966.5317071786      656.1495793832
      258.0000000000    55465.3397741805       18.7848941057
      260.0000000000    55350.9214485868     -601.6864067518
      262.0000000000    54688.4399240448    -1144.6818734168
      264.0000000000    53567.3146136074    -1564.5634741753
      266.0000000000    52093.4381234527    -1835.4299991692
      268.0000000000    50380.7480433681    -1951.1333456077
      270.0000000000    48542.9447028146    -1921.7513569911
      272.0000000000    46686.0359431103    -1768.3556615807
      274.0000000000    44902.2242159746    -1517.7976624020
      276.0000000000    43265.4600412421    -1198.6485644487
      278.0000000000    41828.7953126494     -838.6983362011
      280.0000000000    40623.4999592777     -463.8144283369
      282.0000000000    39659.7686758819      -97.6273131269
      284.0000000000    38928.7467990130      238.5399242586
      286.0000000000    38405.5465258796      525.9227899672
      288.0000000000    38052.9032962993      748.9193757791
      290.0000000000    37825.1316165356      895.9761384190
      292.0000000000    37672.0729997284      960.5216544385
      294.0000000000    37542.7787976020      941.6599519708
      296.0000000000    37388.7305623419      844.3800171418
      298.0000000000    37166.4639806141      679.1502359889
      300.0000000000    36839.5241192987      460.9041856564
      302.0000000000    36379.7356026057      207.5487995828
      304.0000000000    35767.8184827916      -61.7896605285
      306.0000000000    34993.4172247081     -328.5344960857
      308.0000000000    34054.6357354841     -576.2137853688
      310.0000000000    32957.1860099742     -791.6305613753
      312.0000000000    31713.2627523638     -965.5544713559
      314.0000000000    30340.2528278780    -1092.9218836027
      316.0000000000    28859.3784601228    -1172.5997225031
      318.0000000000    27294.3586883978    -1206.8153507898
      320.0000000000    25670.1566339692    -1200.3774222962
      322.0000000000    24011.8622876643    -1159.8127203758
      324.0000000000    22343.7432204909    -1092.5268889938
      326.0000000000    20688.4798900607    -1006.0694754549
      328.0000000000    19066.5887758609     -907.5525283671
      330.0000000000    17496.0258090658     -803.2425668147
      332.0000000000    15991.9545722080     -698.3216778993
      334.0000000000    14566.6584145631     -596.7965607154
      336.0000000000    13229.5726858836     -501.5246887738
      338.0000000000    11987.4123604688     -414.3234767023
      340.0000000000    10844.3709853291     -336.1298739494
      342.0000000000     9802.3687165078     -267.1824611763
      344.0000000000     8861.3298107036     -207.2043287961
      346.0000000000     8019.4729688031     -155.5715283253
      348.0000000000     7273.6010984855     -111.4578499048
      350.0000000000     6619.3801543435      -73.9516072937
      352.0000000000     6051.5995685146      -42.1438213095
      354.0000000000     5564.4093018058      -15.1897163450
      356.0000000000     5151.5306719429        7.6530552674
      358.0000000000     4806.4398374022       27.0053482810
      360.0000000000     4522.5241464274       43.3623820371
      362.0000000000     4293.2125350900       57.1005302080
      364.0000000000     4112.0818212872       68.4915080639
      366.0000000000     3972.9411446218       77.7209694350
      368.0000000000     3869.8969970805       84.9090866236
      370.0000000000     3797.4013254132       90.1312168561
      372.0000000000     3750.2851071536       93.4372365329
      374.0000000000     3723.7796459916       94.8685423011
      376.0000000000     3713.5276296170       94.4720765800
      378.0000000000     3715.5857684216       92.3110386807
      380.0000000000     3726.4206046603       88.4721956716
      382.0000000000     3742.8988615105       83.0699134544
      384.0000000000     3762.2734981244       76.2471909154
      386.0000000000     3782.1664548068       68.1741005666
      388.0000000000     3800.5489136833       59.0441197356
      390.0000000000     3815.7197644834       49.0688795110
      392.0000000000     3826.2828508173       38.4718675283
      394.0000000000     3831.1234772782       27.4815995540
      396.0000000000     3829.3845791314       16.3247289009
      398.0000000000     3820.4428914948        5.2194978984
      400.0000000000     3803.8854011240       -5.6301417926
      402.0000000000     3779.4863188379      -16.0394970867
      404.0000000000     3747.1847722362      -25.8470312150
      406.0000000000     3707.0633850425      -34.9171131715
      408.0000000000     3659.3278798821      -43.1416127576
      410.0000000000     3604.2878146412      -50.4403960667
      412.0000000000     3542.3385381107      -56.7608244378
      414.0000000000     3473.9444279851      -62.0763947178
      416.0000000000     3399.6234532464      -66.3846804183
      418.0000000000     3319.9330834244      -69.7047430837
      420.0000000000     3235.4575491952      -72.0741825050
      422.0000000000     3146.7964423112      -73.5459852310
      424.0000000000     3054.5546280300      -74.1853152153
      426.0000000000     2959.3334301035      -74.0663704365
      428.0000000000     2861.7230370590      -73.2694068438
      430.0000000000     2762.2960689925      -71.8780076615
      432.0000000000     2661.6022363870      -69.9766533270
      434.0000000000     2560.1640165444      -67.6486261757
      436.0000000000     2458.4732689993      -64.9742651942
      438.0000000000     2356.9887086708      -62.0295701898
      440.0000000000     2256.1341543836      -58.8851417865
      442.0000000000     2156.2974706005      -55.6054337662
      444.0000000000     2057.8301216121      -52.2482872605
      446.0000000000     1961.0472598442      -48.8647119058
      448.0000000000     1866.2282732189      -45.4988769464
      450.0000000000     1773.6177204672      -42.1882750342
      452.0000000000     1683.4265877864      -38.9640227295
      454.0000000000     1595.8338051139      -35.8512640897
      456.0000000000     1510.9879654205      -32.8696468925
      458.0000000000     1429.0091956764      -30.0338446723
      460.0000000000     1349.9911334233      -27.3541016111
      462.0000000000     1274.0029680814      -24.8367811902
      464.0000000000     1201.0915111780      -22.4849032440
      466.0000000000     1131.2832645185      -20.2986575235
      468.0000000000     1064.5864599003      -18.2758850126
      470.0000000000     1000.9930482497      -16.4125209934
      472.0000000000      940.4806200156      -14.7029962160
      474.0000000000      883.0142422761      -13.1405944853
      476.0000000000      828.5482012826      -11.7177665682
      478.0000000000      777.0276421031      -10.4264015606
      480.0000000000      728.3900996165       -9.2580577832
      482.0000000000      682.5669173851       -8.2041559342
      484.0000000000      639.4845528962       -7.2561376531
      486.0000000000      599.0657693420       -6.4055928874
      488.0000000000      561.2307155147       -5.6443595370
      490.0000000000      525.8978965615       -4.9645988126
      492.0000000000      492.9850392842       -4.3588496170
      494.0000000000      462.4098564132       -3.8200650655
      496.0000000000      434.0907148494       -3.3416340242
      498.0000000000      407.9472132789       -2.9173902849
      500.0000000000      383.9006748371       -2.5416117205
      502.0000000000      361.8745606568       -2.2090114949
      504.0000000000      341.7948101933       -1.9147231328
      506.0000000000      323.5901141917       -1.6542810081
      508.0000000000      307.1921260704       -1.4235975744
      510.0000000000      292.5356173435       -1.2189384510
      512.0000000000      279.5585825139       -1.0368962864
      514.0000000000      268.2022986398       -0.8743641542
      516.0000000000      258.4113445289       -0.7285090873
      518.0000000000      250.1335842440       -0.5967462309
      520.0000000000      243.3201193268       -0.4767139845
      522.0000000000      237.9252138621       -0.3662504122
      524.0000000000      233.9061962204       -0.2633711230
      526.0000000000      231.2233410365       -0.1662487616
      528.0000000000      229.8397347050       -0.0731941938
      530.0000000000      229.7211274100        0.0173605656
      532.0000000000      230.8357744454        0.1068776739
      534.0000000000      233.1542693423        0.1967270433
      536.0000000000      236.6493710818        0.2881982242
      538.0000000000      241.2958274550        0.3825106393
      540.0000000000      247.0701964231        0.4808222340
      542.0000000000      253.9506671362        0.5842366172
      544.0000000000      261.9168820878        0.6938087732
      546.0000000000      270.9497617124        0.8105494319
      548.0000000000      281.0313325775        0.9354281857
      550.0000000000      292.1445601741        1.0693754483
      552.0000000000      304.2731871753        1.2132833490
      554.0000000000      317.4015779091        1.3680056594
      556.0000000000      331.5145696756        1.5343568498
      558.0000000000      346.5973314341        1.7131103744
      560.0000000000      362.6352302881        1.9049962816
      562.0000000000      379.6137061081        2.1106982498
      564.0000000000      397.5181545495        2.3308501442
      566.0000000000      416.3338186503        2.5660321939
      568.0000000000      436.0456891237        2.8167668819
      570.0000000000      456.6384134006        3.0835146445
      572.0000000000      478.0962134187        3.3666694702
      574.0000000000      500.4028121068        3.6665544877
      576.0000000000      523.5413684647        3.9834176284
      578.0000000000      547.4944210988        4.3174274456
      580.0000000000      572.2438400369        4.6686691677
      582.0000000000      597.7707866112        5.0371410595
      584.0000000000      624.0556811710        5.4227511565
      586.0000000000      651.0781783592        5.8253144372
      588.0000000000      678.8171496670        6.2445504854
      590.0000000000      707.2506729579        6.6800816937
      592.0000000000      736.3560286395        7.1314320484
      594.0000000000      766.1097021467        7.5980265305
      596.0000000000      796.4873923877        8.0791911599
      598.0000000000      827.4640257979        8.5741537014
      600.0000000000      859.0137756391        9.0820450451
      602.0000000000      891.1100861770        9.6019012639
      604.0000000000      923.7257013700       10.1326663452
      606.0000000000      956.8326976987       10.6731955868
      608.0000000000      990.4025207709       11.2222596374
      610.0000000000     1024.4060253368       11.7785491590
      612.0000000000     1058.8135183553       12.3406800788
      614.0000000000     1093.5948047588       12.9071993954
      616.0000000000     1128.7192355692       13.4765914973
      618.0000000000     1164.1557580292       14.0472849460
      620.0000000000     1199.8729674185       14.6176596749
      622.0000000000     1235.8391602400       15.1860545485
      624.0000000000     1272.0223884665       15.7507752256
      626.0000000000     1308.3905145562       16.3101022682
      628.0000000000     1344.9112669523       16.8622994338
      630.0000000000     1381.5522958008       17.4056220918
      632.0000000000     1418.2812286278       17.9383257008
      634.0000000000     1455.0657257375       18.4586742871
      636.0000000000     1491.8735351028       18.9649488630
      638.0000000000     1528.6725465339       19.4554557271
      640.0000000000     1565.4308449284       19.9285345904
      642.0000000000     1602.1167624181       20.3825664738
      644.0000000000     1638.6989292407       20.8159813258
      646.0000000000     1675.1463231842       21.2272653143
      648.0000000000     1711.4283174592       21.6149677473
      650.0000000000     1747.5147268746       21.9777075834
      652.0000000000     1783.3758521998       22.3141794964
      654.0000000000     1818.9825226154       22.6231594625
      656.0000000000     1854.3061361632       22.9035098442
      658.0000000000     1889.3186981215       23.1541839476
      660.0000000000     1923.9928572416       23.3742300366
      662.0000000000     1958.3019397955       23.5627947904
      664.0000000000     1992.2199813946       23.7191261958
      666.0000000000     2025.7217565492       23.8425758706
      668.0000000000     2058.7828059515       23.9326008179
      670.0000000000     2091.3794614715       23.9887646153
      672.0000000000     2123.4888688654       24.0107380475
      674.0000000000     2155.0890082064       23.9982991937
      676.0000000000     2186.1587120535       23.9513329848
      678.0000000000     2216.6776813815       23.8698302483
      680.0000000000     2246.6264993053       23.7538862626
      682.0000000000     2275.9866426339       23.6036988432
      684.0000000000     2304.7404912987       23.4195659871
      686.0000000000     2332.8713357043       23.2018831022
      688.0000000000     2360.3633820559       22.9511398528
      690.0000000000     2387.2017557203       22.6679166485
      692.0000000000     2413.3725026836       22.3528808115
      694.0000000000     2438.8625891705       22.0067824519
      696.0000000000     2463.6598994922       21.6304500851
      698.0000000000     2487.7532321963       21.2247860240
      700.0000000000     2511.1322945887       20.7907615784
      702.0000000000     2533.7876957044       20.3294120944
      704.0000000000     2555.7109378014       19.8418318660
      706.0000000000     2576.8944064565       19.3291689505
      708.0000000000     2597.3313593383       18.7926199175
      710.0000000000     2617.0159137375       18.2334245610
      712.0000000000     2635.9430329301       17.6528606040
      714.0000000000     2654.1085114537       17.0522384206
      716.0000000000     2671.5089593711       16.4328958028
      718.0000000000     2688.1417856004       15.7961927954
      720.0000000000     2704.0051803843       15.1435066205
      722.0000000000     2719.0980969745       14.4762267141
      724.0000000000     2733.4202326030       13.7957498921
      726.0000000000     2746.9720088124       13.1034756645
      728.0000000000     2759.7545512132       12.4008017124
      730.0000000000     2771.7696687374       11.6891195419
      732.0000000000     2783.0198324530       10.9698103276
      734.0000000000     2793.5081540034       10.2442409560
      736.0000000000     2803.2383637338        9.5137602771
      738.0000000000     2812.2147885622        8.7796955723
      740.0000000000     2820.4423296544        8.0433492441
      742.0000000000     2827.9264399561        7.3059957315
      744.0000000000     2834.6731016340        6.5688786543
      746.0000000000     2840.6888034785        5.8332081879
      748.0000000000     2845.9805183117        5.1001586682
      750.0000000000     2850.5556804500        4.3708664268
      752.0000000000     2854.4221632602        3.6464278528
      754.0000000000     2857.5882568528        2.9278976802
      756.0000000000     2860.0626459480        2.2162874942
      758.0000000000     2861.8543879513        1.5125644546
      760.0000000000     2862.9728912725        0.8176502278
      762.0000000000     2863.4278939172        0.1324201231
      764.0000000000     2863.2294423822       -0.5422975752
      766.0000000000     2862.3878708792       -1.2057220858
      768.0000000000     2860.9137809132       -1.8571204282
      770.0000000000     2858.8180212360       -2.4958075473
      772.0000000000     2856.1116681979       -3.1211462738
      774.0000000000     2852.8060065131       -3.7325471298
      776.0000000000     2848.9125104580       -4.3294679880
      778.0000000000     2844.4428255156       -4.9114135941
      780.0000000000     2839.4087504790       -5.4779349612
      782.0000000000     2833.8222200271       -6.0286286465
      784.0000000000     2827.6952877792       -6.5631359178
      786.0000000000     2821.0401098397       -7.0811418207
      788.0000000000     2813.8689288379       -7.5823741546
      790.0000000000     2806.1940584678       -8.0666023662
      792.0000000000     2798.0278685333       -8.5336363699
      794.0000000000     2789.3827705004       -8.9833253026
      796.0000000000     2780.2712035581       -9.4155562223
      798.0000000000     2770.7056211884       -9.8302527568
      800.0000000000     2760.6984782440      -10.2273737120
      802.0000000000     2750.2622185338      -10.6069116451
      804.0000000000     2739.4092629105      -10.9688914113
      806.0000000000     2728.1519978600      -11.3133686904
      808.0000000000     2716.5027645853      -11.6404284980
      810.0000000000     2704.4738485821      -11.9501836902
      812.0000000000     2692.0774696985      -12.2427734640
      814.0000000000     2679.3257726732      -12.5183618618
      816.0000000000     2666.2308181449      -12.7771362825
      818.0000000000     2652.8045741254      -13.0193060054
      820.0000000000     2639.0589079275      -13.2451007301
      822.0000000000     2625.0055785404      -13.4547691366
      824.0000000000     2610.6562294424      -13.6485774691
      826.0000000000     2596.0223818427      -13.8268081474
      828.0000000000     2581.1154283414      -13.9897584073
      830.0000000000     2565.9466269988      -14.1377389740
      832.0000000000     2550.5270958036      -14.2710727702
      834.0000000000     2534.8678075291      -14.3900936611
      836.0000000000     2518.9795849681      -14.4951452374
      838.0000000000     2502.8730965344      -14.5865796393
      840.0000000000     2486.5588522210      -14.6647564209
      842.0000000000     2470.0471999045      -14.7300414574
      844.0000000000     2453.3483219841      -14.7828058952
      846.0000000000     2436.4722323447      -14.8234251459
      848.0000000000     2419.4287736329      -14.8522779237
      850.0000000000     2402.2276148362      -14.8697453284
      852.0000000000     2384.8782491528      -14.8762099709
      854.0000000000     2367.3899921429      -14.8720551448
      856.0000000000     2349.7719801502      -14.8576640402
      858.0000000000     2332.0331689829      -14.8334190024
      860.0000000000     2314.1823328442      -14.7997008326
      862.0000000000     2296.2280635018      -14.7568881316
      864.0000000000     2278.1787696866      -14.7053566847
      866.0000000000     2260.0426767101      -14.6454788880
      868.0000000000     2241.8278262909      -14.5776232139
      870.0000000000     2223.5420765812      -14.5021537160
      872.0000000000     2205.1931023833      -14.4194295715
      874.0000000000     2186.7883955467      -14.3298046612
      876.0000000000     2168.3352655376      -14.2336271843
      878.0000000000     2149.8408401708      -14.1312393082
      880.0000000000     2131.3120664968      -14.0229768511
      882.0000000000     2112.7557118341      -13.9091689978
      884.0000000000     2094.1783649400      -13.7901380447
      886.0000000000     2075.5864373109      -13.6661991760
      888.0000000000     2056.9861646045      -13.5376602670
      890.0000000000     2038.3836081772      -13.4048217152
      892.0000000000     2019.7846567279      -13.2679762967
      894.0000000000     2001.1950280430      -13.1274090477
      896.0000000000     1982.6202708335      -12.9833971686
      898.0000000000     1964.0657666602      -12.8362099509
      900.0000000000     1945.5367319378      -12.6861087245
      902.0000000000     1927.0382200139      -12.5333468249
      904.0000000000     1908.5751233164      -12.3781695788
      906.0000000000     1890.1521755617      -12.2208143071
      908.0000000000     1871.7739540220      -12.0615103445
      910.0000000000     1853.4448818417      -11.9004790737
      912.0000000000     1835.1692304023      -11.7379339743
      914.0000000000     1816.9511217269      -11.5740806849
      916.0000000000     1798.7945309226      -11.4091170763
      918.0000000000     1780.7032886543      -11.2432333377
      920.0000000000     1762.6810836474      -11.0766120714
      922.0000000000     1744.7314652125      -10.9094283980
      924.0000000000     1726.8578457916      -10.7418500702
      926.0000000000     1709.0635035192      -10.5740375931
      928.0000000000     1691.3515847958      -10.4061443534
      930.0000000000     1673.7251068710      -10.2383167531
      932.0000000000     1656.1869604313      -10.0706943498
      934.0000000000     1638.7399121914       -9.9034100013
      936.0000000000     1621.3866074845       -9.7365900146
      938.0000000000     1604.1295728497       -9.5703542988
      940.0000000000     1586.9712186136       -9.4048165204
      942.0000000000     1569.9138414634       -9.2400842614
      944.0000000000     1552.9596270097       -9.0762591797
      946.0000000000     1536.1106523363       -8.9134371708
      948.0000000000     1519.3688885350       -8.7517085299
      950.0000000000     1502.7362032237       -8.5911581158
      952.0000000000     1486.2143630456       -8.4318655141
      954.0000000000     1469.8050361482       -8.2739052006
      956.0000000000     1453.5097946401       -8.1173467045
      958.0000000000     1437.3301170246       -7.9622547703
      960.0000000000     1421.2673906079       -7.8086895189
      962.0000000000     1405.3229138815       -7.6567066073
      964.0000000000     1389.4978988778       -7.5063573868
      966.0000000000     1373.7934734961       -7.3576890591
      968.0000000000     1358.2106838001       -7.2107448306
      970.0000000000     1342.7504962850       -7.0655640646
      972.0000000000     1327.4138001131       -6.9221824307
      974.0000000000     1312.2014093180       -6.7806320520
      976.0000000000     1297.1140649759       -6.6409416497
      978.0000000000     1282.1524373438       -6.5031366841
      980.0000000000     1267.3171279646       -6.3672394943
      982.0000000000     1252.6086717371       -6.2332694330
      984.0000000000     1238.0275389527       -6.1012429999
      986.0000000000     1223.5741372961       -5.9711739707
      988.0000000000     1209.2488138119       -5.8430735239
      990.0000000000     1195.0518568351       -5.7169503638
      992.0000000000     1180.9834978868       -5.5928108403
      994.0000000000     1167.0439135336       -5.4706590655
      996.0000000000     1153.2332272119       -5.3504970272
      998.0000000000     1139.5515110162       -5.2323246990
     1000.0000000000     1125.9987874517       -5.1161401467
     1002.0000000000     1112.5750311512       -5.0019396320
     1004.0000000000     1099.2801705569       -4.8897177128
     1006.0000000000     1086.1140895658       -4.7794673399
     1008.0000000000     1073.0766291411       -4.6711799508
     1010.0000000000     1060.1675888873       -4.5648455606
     1012.0000000000     1047.3867285913       -4.4604528488
     1014.0000000000     1034.7337697279       -4.3579892442
     1016.0000000000     1022.2083969324       -4.2574410058
     1018.0000000000     1009.8102594374       -4.1587933013
     1020.0000000000      997.5389724772       -4.0620302820
     1022.0000000000      985.3941186576       -3.9671351559
     1024.0000000000      973.3752492940       -3.8740902564
     1026.0000000000      961.4818857154       -3.7828771097
     1028.0000000000      949.7135205366       -3.6934764986
     1030.0000000000      938.0696188988       -3.6058685238
     1032.0000000000      926.5496196780       -3.5200326630
     1034.0000000000      915.1529366629       -3.4359478267
     1036.0000000000      903.8789597014       -3.3535924123
     1038.0000000000      892.7270558177       -3.2729443554
     1040.0000000000      881.6965702986       -3.1939811787
     1042.0000000000      870.7868277516       -3.1166800389
     1044.0000000000      859.9971331329       -3.0410177711
     1046.0000000000      849.3267727481       -2.9669709313
     1048.0000000000      838.7750152241       -2.8945158368
     1050.0000000000      828.3411124540       -2.8236286043
     1052.0000000000      818.0243005148       -2.7542851864
     1054.0000000000      807.8238005589       -2.6864614060
     1056.0000000000      797.7388196791       -2.6201329890
     1058.0000000000      787.7685517483       -2.5552755952
     1060.0000000000      777.9121782345       -2.4918648475
     1062.0000000000      768.1688689906       -2.4298763594
     1064.0000000000      758.5377830206       -2.3692857610
     1066.0000000000      749.0180692217       -2.3100687235
     1068.0000000000      739.6088671042       -2.2522009822
     1070.0000000000      730.3093074875       -2.1956583580
     1072.0000000000      721.1185131753       -2.1404167776
     1074.0000000000      712.0355996077       -2.0864522927
     1076.0000000000      703.0596754936       -2.0337410975
     1078.0000000000      694.1898434208       -1.9822595450
     1080.0000000000      685.4252004471       -1.9319841627
     1082.0000000000      676.7648386711       -1.8828916668
     1084.0000000000      668.2078457831       -1.8349589750
     1086.0000000000      659.7533055980       -1.7881632193
     1088.0000000000      651.4002985693       -1.7424817568
     1090.0000000000      643.1479022848       -1.6978921801
     1092.0000000000      634.9951919450       -1.6543723268
     1094.0000000000      626.9412408246       -1.6119002880
     1096.0000000000      618.9851207163       -1.5704544164
     1098.0000000000      611.1259023597       -1.5300133329
     1100.0000000000      603.3626558528       -1.4905559334
     1102.0000000000      595.6944510487       -1.4520613940
     1104.0000000000      588.1203579378       -1.4145091764
     1106.0000000000      580.6394470135       -1.3778790319
     1108.0000000000      573.2507896257       -1.3421510056
     1110.0000000000      565.9534583185       -1.3073054391
     1112.0000000000      558.7465271556       -1.2733229738
     1114.0000000000      551.6290720315       -1.2401845527
     1116.0000000000      544.6001709709       -1.2078714224
     1118.0000000000      537.6589044144       -1.1763651341
     1120.0000000000      530.8043554929       -1.1456475448
     1122.0000000000      524.0356102900       -1.1157008176
     1124.0000000000      517.3517580925       -1.0865074219
     1126.0000000000      510.7518916302       -1.0580501331
     1128.0000000000      504.2351073049       -1.0303120322
     1130.0000000000      497.8005054081       -1.0032765047
     1132.0000000000      491.4471903299       -0.9769272397
     1134.0000000000      485.1742707561       -0.9512482284
     1136.0000000000      478.9808598576       -0.9262237623
     1138.0000000000      472.8660754690       -0.9018384317
     1140.0000000000      466.8290402591       -0.8780771232
     1142.0000000000      460.8688818919       -0.8549250174
     1144.0000000000      454.9847331794       -0.8323675868
     1146.0000000000      449.1757322267       -0.8103905929
     1148.0000000000      443.4410225681       -0.7889800832
     1150.0000000000      437.7797532958       -0.7681223886
     1152.0000000000      432.1910791820       -0.7478041202
     1154.0000000000      426.6741607924       -0.7280121660
     1156.0000000000      421.2281645934       -0.7087336877
     1158.0000000000      415.8522630529       -0.6899561172
     1160.0000000000      410.5456347333       -0.6716671533
     1162.0000000000      405.3074643796       -0.6538547578
     1164.0000000000      400.1369430005       -0.6365071522
     1166.0000000000      395.0332679435       -0.6196128138
     1168.0000000000      389.9956429650       -0.6031604721
     1170.0000000000      385.0232782940       -0.5871391049
     1172.0000000000      380.1153906915       -0.5715379344
     1174.0000000000      375.2712035036       -0.5563464236
     1176.0000000000      370.4899467102       -0.5415542720
     1178.0000000000      365.7708569694       -0.5271514123
     1180.0000000000      361.1131776564       -0.5131280059
     1182.0000000000      356.5161588986       -0.4994744393
     1184.0000000000      351.9790576060       -0.4861813200
     1186.0000000000      347.5011374975       -0.4732394729
     1188.0000000000      343.0816691240       -0.4606399361
     1190.0000000000      338.7199298863       -0.4483739569
     1192.0000000000      334.4152040507       -0.4364329883
     1194.0000000000      330.1667827602       -0.4248086850
     1196.0000000000      325.9739640426       -0.4134928991
     1198.0000000000      321.8360528155       -0.4024776772
     1200.0000000000      317.7523608875       -0.3917552556
     1202.0000000000      313.7222069577       -0.3813180575
     1204.0000000000      309.7449166107       -0.3711586883
     1206.0000000000      305.8198223103       -0.3612699328
     1208.0000000000      301.9462633894       -0.3516447509
     1210.0000000000      298.1235860383       -0.3422762745
     1212.0000000000      294.3511432901       -0.3331578034
     1214.0000000000      290.6282950035       -0.3242828022
     1216.0000000000      286.9544078443       -0.3156448967
     1218.0000000000      283.3288552637       -0.3072378701
     1220.0000000000      279.7510174755       -0.2990556603
     1222.0000000000      276.2202814306       -0.2910923559
     1224.0000000000      272.7360407907       -0.2833421933
     1226.0000000000      269.2976958987       -0.2757995531
     1228.0000000000      265.9046537493       -0.2684589573
     1230.0000000000      262.5563279562       -0.2613150659
     1232.0000000000      259.2521387192       -0.2543626737
     1234.0000000000      255.9915127894       -0.2475967076
     1236.0000000000      252.7738834326       -0.2410122231
     1238.0000000000      249.5986903920       -0.2346044018
     1240.0000000000      246.4653798497       -0.2283685484
     1242.0000000000      243.3734043864       -0.2223000875
     1244.0000000000      240.3222229413       -0.2163945612
     1246.0000000000      237.3113007692       -0.2106476263
     1248.0000000000      234.3401093984       -0.2050550514
     1250.0000000000      231.4081265866       -0.1996127144
     1252.0000000000      228.5148362763       -0.1943165999
     1254.0000000000      225.6597285496       -0.1891627964
     1256.0000000000      222.8422995819       -0.1841474943
     1258.0000000000      220.0620515954       -0.1792669831
     1260.0000000000      217.3184928113       -0.1745176489
     1262.0000000000      214.6111374022       -0.1698959724
     1264.0000000000      211.9395054432       -0.1653985263
     1266.0000000000      209.3031228632       -0.1610219731
     1268.0000000000      206.7015213954       -0.1567630632
     1270.0000000000      204.1342385272       -0.1526186321
     1272.0000000000      201.6008174503       -0.1485855990
     1274.0000000000      199.1008070096       -0.1446609642
     1276.0000000000      196.6337616530       -0.1408418072
     1278.0000000000      194.1992413798       -0.1371252850
     1280.0000000000      191.7968116896       -0.1335086297
     1282.0000000000      189.4260435304       -0.1299891469
     1284.0000000000      187.0865132475       -0.1265642140
     1286.0000000000      184.7778025311       -0.1232312778
     1288.0000000000      182.4994983644       -0.1199878534
     1290.0000000000      180.2511929721       -0.1168315219
     1292.0000000000      178.0324837678       -0.1137599293
     1294.0000000000      175.8429733019       -0.1107707841
     1296.0000000000      173.6822692099       -0.1078618565
     1298.0000000000      171.5499841600       -0.1050309762
     1300.0000000000      169.4457358013       -0.1022760312
     1302.0000000000      167.3691467116       -0.0995949659
     1304.0000000000      165.3198443455       -0.0969857803
     1306.0000000000      163.2974609831       -0.0944465280
     1308.0000000000      161.3016336777       -0.0919753149
     1310.0000000000      159.3320042047       -0.0895702980
     1312.0000000000      157.3882190103       -0.0872296839
     1314.0000000000      155.4699291599       -0.0849517277
     1316.0000000000      153.5767902877       -0.0827347316
     1318.0000000000      151.7084625455       -0.0805770434
     1320.0000000000      149.8646105521       -0.0784770559
     1322.0000000000      148.0449033434       -0.0764332052
     1324.0000000000      146.2490143220       -0.0744439698
     1326.0000000000      144.4766212072       -0.0725078694
     1328.0000000000      142.7274059860       -0.0706234638
     1330.0000000000      141.0010548631       -0.0687893518
     1332.0000000000      139.2972582127       -0.0670041704
     1334.0000000000      137.6157105291       -0.0652665934
     1336.0000000000      135.9561103787       -0.0635753307
     1338.0000000000      134.3181603517       -0.0619291273
     1340.0000000000      132.7015670145       -0.0603267622
     1342.0000000000      131.1060408625       -0.0587670478
     1344.0000000000      129.5312962723       -0.0572488287
     1346.0000000000      127.9770514557       -0.0557709808
     1348.0000000000      126.4430284130       -0.0543324108
     1350.0000000000      124.9289528869       -0.0529320553
     1352.0000000000      123.4345543168       -0.0515688795
     1354.0000000000      121.9595657937       -0.0502418771
     1356.0000000000      120.5037240152       -0.0489500691
     1358.0000000000      119.0667692406       -0.0476925033
     1360.0000000000      117.6484452472       -0.0464682534
     1362.0000000000      116.2484992861       -0.0452764184
     1364.0000000000      114.8666820390       -0.0441161217
     1366.0000000000      113.5027475751       -0.0429865110
     1368.0000000000      112.1564533084       -0.0418867570
     1370.0000000000      110.8275599554       -0.0408160530
     1372.0000000000      109.5158314933       -0.0397736146
     1374.0000000000      108.2210351187       -0.0387586784
     1376.0000000000      106.9429412061       -0.0377705024
     1378.0000000000      105.6813232676       -0.0368083643
     1380.0000000000      104.4359579125       -0.0358715618
     1382.0000000000      103.2066248074       -0.0349594119
     1384.0000000000      101.9931066366       -0.0340712501
     1386.0000000000      100.7951890633       -0.0332064300
     1388.0000000000       99.6126606907       -0.0323643231
     1390.0000000000       98.4453130238       -0.0315443176
     1392.0000000000       97.2929404314       -0.0307458190
     1394.0000000000       96.1553401088       -0.0299682487
     1396.0000000000       95.0323120408       -0.0292110438
     1398.0000000000       93.9236589644       -0.0284736570
     1400.0000000000       92.8291863335       -0.0277555560
     1402.0000000000       91.7487022820       -0.0270562228
     1404.0000000000       90.6820175891       -0.0263751536
     1406.0000000000       89.6289456436       -0.0257118585
     1408.0000000000       88.5893024098       -0.0250658608
     1410.0000000000       87.5629063924       -0.0244366969
     1412.0000000000       86.5495786033       -0.0238239159
     1414.0000000000       85.5491425277       -0.0232270791
     1416.0000000000       84.5614240909       -0.0226457597
     1418.0000000000       83.5862516257       -0.0220795428
     1420.0000000000       82.6234558399       -0.0215280245
     1422.0000000000       81.6728697843       -0.0209908122
     1424.0000000000       80.7343288211       -0.0204675237
     1426.0000000000       79.8076705924       -0.0199577875
     1428.0000000000       78.8927349897       -0.0194612420
     1430.0000000000       77.9893641232       -0.0189775356
     1432.0000000000       77.0974022914       -0.0185063262
     1434.0000000000       76.2166959517       -0.0180472810
     1436.0000000000       75.3470936908       -0.0176000763
     1438.0000000000       74.4884461955       -0.0171643971
     1440.0000000000       73.6406062241       -0.0167399371
     1442.0000000000       72.8034285781       -0.0163263983
     1444.0000000000       71.9767700743       -0.0159234906
     1446.0000000000       71.1604895166       -0.0155309321
     1448.0000000000       70.3544476694       -0.0151484483
     1450.0000000000       69.5585072300       -0.0147757724
     1452.0000000000       68.7725328024       -0.0144126444
     1454.0000000000       67.9963908707       -0.0140588119
     1456.0000000000       67.2299497735       -0.0137140289
     1458.0000000000       66.4730796779       -0.0133780564
     1460.0000000000       65.7256525543       -0.0130506615
     1462.0000000000       64.9875421514       -0.0127316180
     1464.0000000000       64.2586239717       -0.0124207055
     1466.0000000000       63.5387752470       -0.0121177098
     1468.0000000000       62.8278749144       -0.0118224224
     1470.0000000000       62.1258035925       -0.0115346404
     1472.0000000000       61.4324435583       -0.0112541663
     1474.0000000000       60.7476787237       -0.0109808082
     1476.0000000000       60.0713946129       -0.0107143791
     1478.0000000000       59.4034783399       -0.0104546972
     1480.0000000000       58.7438185863       -0.0102015856
     1482.0000000000       58.0923055793       -0.0099548721
     1484.0000000000       57.4488310702       -0.0097143891
     1486.0000000000       56.8132883129       -0.0094799737
     1488.0000000000       56.1855720432       -0.0092514672
     1490.0000000000       55.5655784576       -0.0090287152
     1492.0000000000       54.9532051930       -0.0088115674
     1494.0000000000       54.3483513066       -0.0085998778
     1496.0000000000       53.7509172556       -0.0083935040
     1498.0000000000       53.1608048781       -0.0081923076
     1500.0000000000       52.5779173732       -0.0079961538
     1502.0000000000       52.0021592819       -0.0078049116
     1504.0000000000       51.4334364684       -0.0076184532
     1506.0000000000       50.8716561016       -0.0074366545
     1508.0000000000       50.3167266362       -0.0072593947
     1510.0000000000       49.7685577950       -0.0070865560
     1512.0000000000       49.2270605511       -0.0069180239
     1514.0000000000       48.6921471097       -0.0067536871
     1516.0000000000       48.1637308913       -0.0065934370
     1518.0000000000       47.6417265145       -0.0064371680
     1520.0000000000       47.1260497785       -0.0062847774
     1522.0000000000       46.6166176472       -0.0061361652
     1524.0000000000       46.1133482322       -0.0059912339
     1526.0000000000       45.6161607767       -0.0058498888
     1528.0000000000       45.1249756397       -0.0057120377
     1530.0000000000       44.6397142799       -0.0055775907
     1532.0000000000       44.1602992403       -0.0054464603
     1534.0000000000       43.6866541331       -0.0053185616
     1536.0000000000       43.2187036241       -0.0051938115
     1538.0000000000       42.7563734180       -0.0050721296
     1540.0000000000       42.2995902438       -0.0049534371
     1542.0000000000       41.8482818401       -0.0048376578
     1544.0000000000       41.4023769410       -0.0047247171
     1546.0000000000       40.9618052617       -0.0046145427
     1548.0000000000       40.5264974850       -0.0045070639
     1550.0000000000       40.0963852471       -0.0044022120
     1552.0000000000       39.6714011246       -0.0042999203
     1554.0000000000       39.2514786208       -0.0042001235
     1556.0000000000       38.8365521526       -0.0041027582
     1558.0000000000       38.4265570380       -0.0040077628
     1560.0000000000       38.0214294824       -0.0039150772
     1562.0000000000       37.6211065670       -0.0038246427
     1564.0000000000       37.2255262359       -0.0037364023
     1566.0000000000       36.8346272836       -0.0036503007
     1568.0000000000       36.4483493438       -0.0035662837
     1570.0000000000       36.0666328765       -0.0034842986
     1572.0000000000       35.6894191569       -0.0034042943
     1574.0000000000       35.3166502637       -0.0033262208
     1576.0000000000       34.9482690678       -0.0032500295
     1578.0000000000       34.5842192208       -0.0031756730
     1580.0000000000       34.2244451441       -0.0031031052
     1582.0000000000       33.8688920181       -0.0030322813
     1584.0000000000       33.5175057712       -0.0029631574
     1586.0000000000       33.1702330695       -0.0028956910
     1588.0000000000       32.8270213059       -0.0028298405
     1590.0000000000       32.4878185904       -0.0027655656
     1592.0000000000       32.1525737392       -0.0027028269
     1594.0000000000       31.8212362656       -0.0026415860
     1596.0000000000       31.4937563691       -0.0025818055
     1598.0000000000       31.1700849266       -0.0025234492
     1600.0000000000       30.8501734823       -0.0024664814
     1602.0000000000       30.5339742384       -0.0024108678
     1604.0000000000       30.2214400456       -0.0023565746
     1606.0000000000       29.9125243943       -0.0023035690
     1608.0000000000       29.6071814052       -0.0022518193
     1610.0000000000       29.3053658206       -0.0022012941
     1612.0000000000       29.0070329954       -0.0021519633
     1614.0000000000       28.7121388887       -0.0021037974
     1616.0000000000       28.4206400549       -0.0020567674
     1618.0000000000       28.1324936359       -0.0020108455
     1620.0000000000       27.8476573519       -0.0019660043
     1622.0000000000       27.5660894942       -0.0019222171
     1624.0000000000       27.2877489163       -0.0018794581
     1626.0000000000       27.0125950266       -0.0018377020
     1628.0000000000       26.7405877802       -0.0017969242
     1630.0000000000       26.4716876711       -0.0017571006
     1632.0000000000       26.2058557252       -0.0017182080
     1634.0000000000       25.9430534921       -0.0016802234
     1636.0000000000       25.6832430380       -0.0016431248
     1638.0000000000       25.4263869385       -0.0016068904
     1640.0000000000       25.1724482713       -0.0015714992
     1642.0000000000       24.9213906092       -0.0015369306
     1644.0000000000       24.6731780133       -0.0015031646
     1646.0000000000       24.4277750255       -0.0014701816
     1648.0000000000       24.1851466625       -0.0014379627
     1650.0000000000       23.9452584088       -0.0014064893
     1652.0000000000       23.7080762099       -0.0013757433
     1654.0000000000       23.4735664663       -0.0013457071
     1656.0000000000       23.2416960267       -0.0013163635
     1658.0000000000       23.0124321818       -0.0012876957
     1660.0000000000       22.7857426584       -0.0012596875
     1662.0000000000       22.5615956127       -0.0012323229
     1664.0000000000       22.3399596250       -0.0012055864
     1666.0000000000       22.1208036930       -0.0011794628
     1668.0000000000       21.9040972266       -0.0011539376
     1670.0000000000       21.6898100416       -0.0011289962
     1672.0000000000       21.4779123546       -0.0011046246
     1674.0000000000       21.2683747767       -0.0010808093
     1676.0000000000       21.0611683086       -0.0010575368
     1678.0000000000       20.8562643349       -0.0010347942
     1680.0000000000       20.6536346184       -0.0010125688
     1682.0000000000       20.4532512956       -0.0009908483
     1684.0000000000       20.2550868707       -0.0009696206
     1686.0000000000       20.0591142109       -0.0009488740
     1688.0000000000       19.8653065414       -0.0009285970
     1690.0000000000       19.6736374400       -0.0009087785
     1692.0000000000       19.4840808326       -0.0008894076
     1694.0000000000       19.2966109882       -0.0008704737
     1696.0000000000       19.1112025139       -0.0008519663
     1698.0000000000       18.9278303507       -0.0008338755
     1700.0000000000       18.7464697683       -0.0008161913
     1702.0000000000       18.5670963610       -0.0007989042
     1704.0000000000       18.3896860429       -0.0007820047
     1706.0000000000       18.2142150436       -0.0007654839
     1708.0000000000       18.0406599037       -0.0007493326
     1710.0000000000       17.8689974707       -0.0007335423
     1712.0000000000       17.6992048944       -0.0007181044
     1714.0000000000       17.5312596231       -0.0007030107
     1716.0000000000       17.3651393992       -0.0006882531
     1718.0000000000       17.2008222552       -0.0006738238
     1720.0000000000       17.0382865098       -0.0006597150
     1722.0000000000       16.8775107638       -0.0006459193
     1724.0000000000       16.7184738963       -0.0006324294
     1726.0000000000       16.5611550607       -0.0006192381
     1728.0000000000       16.4055336810       -0.0006063385
     1730.0000000000       16.2515894484       -0.0005937238
     1732.0000000000       16.0993023170       -0.0005813873
     1734.0000000000       15.9486525006       -0.0005693226
     1736.0000000000       15.7996204690       -0.0005575235
     1738.0000000000       15.6521869446       -0.0005459837
     1740.0000000000       15.5063328987       -0.0005346973
     1742.0000000000       15.3620395483       -0.0005236583
     1744.0000000000       15.2192883525       -0.0005128611
     1746.0000000000       15.0780610095       -0.0005023002
     1748.0000000000       14.9383394529       -0.0004919700
     1750.0000000000       14.8001058489       -0.0004818652
     1752.0000000000       14.6633425930       -0.0004719807
     1754.0000000000       14.5280323064       -0.0004623115
     1756.0000000000       14.3941578337       -0.0004528524
     1758.0000000000       14.2617022392       -0.0004435989
     1760.0000000000       14.1306488042       -0.0004345461
     1762.0000000000       14.0009810240       -0.0004256895
     1764.0000000000       13.8726826050       -0.0004170245
     1766.0000000000       13.7457374617       -0.0004085469
     1768.0000000000       13.6201297140       -0.0004002523
     1770.0000000000       13.4958436842       -0.0003921365
     1772.0000000000       13.3728638947       -0.0003841956
     1774.0000000000       13.2511750645       -0.0003764255
     1776.0000000000       13.1307621076       -0.0003688224
     1778.0000000000       13.0116101292       -0.0003613825
     1780.0000000000       12.8937044240       -0.0003541020
     1782.0000000000       12.7770304731       -0.0003469775
     1784.0000000000       12.6615739418       -0.0003400052
     1786.0000000000       12.5473206768       -0.0003331820
     1788.0000000000       12.4342567042       -0.0003265042
     1790.0000000000       12.3223682265       -0.0003199688
     1792.0000000000       12.2116416206       -0.0003135724
     1794.0000000000       12.1020634353       -0.0003073121
     1796.0000000000       11.9936203891       -0.0003011846
     1798.0000000000       11.8862993679       -0.0002951870
     1800.0000000000       11.7800874225       -0.0002893165
     1802.0000000000       11.6749717666       -0.0002835702
     1804.0000000000       11.5709397748       -0.0002779453
     1806.0000000000       11.4679789799       -0.0002724391
     1808.0000000000       11.3660770713       -0.0002670490
     1810.0000000000       11.2652218924       -0.0002617723
     1812.0000000000       11.1654014392       -0.0002566066
     1814.0000000000       11.0666038575       -0.0002515494
     1816.0000000000       10.9688174416       -0.0002465983
     1818.0000000000       10.8720306315       -0.0002417509
     1820.0000000000       10.7762320120       -0.0002370049
     1822.0000000000       10.6814103097       -0.0002323582
     1824.0000000000       10.5875543917       -0.0002278084
     1826.0000000000       10.4946532639       -0.0002233535
     1828.0000000000       10.4026960685       -0.0002189914
     1830.0000000000       10.3116720827       -0.0002147200
     1832.0000000000       10.2215707168       -0.0002105373
     1834.0000000000       10.1323815122       -0.0002064414
     1836.0000000000       10.0440941400       -0.0002024305
     1838.0000000000        9.9566983990       -0.0001985025
     1840.0000000000        9.8701842143       -0.0001946558
     1842.0000000000        9.7845416351       -0.0001908884
     1844.0000000000        9.6997608336       -0.0001871988
     1846.0000000000        9.6158321032       -0.0001835852
     1848.0000000000        9.5327458568       -0.0001800459
     1850.0000000000        9.4504926253       -0.0001765794
     1852.0000000000        9.3690630559       -0.0001731840
     1854.0000000000        9.2884479107       -0.0001698582
     1856.0000000000        9.2086380654       -0.0001666005
     1858.0000000000        9.1296245073       -0.0001634094
     1860.0000000000        9.0513983341       -0.0001602835
     1862.0000000000        8.9739507527       -0.0001572214
     1864.0000000000        8.8972730771       -0.0001542217
     1866.0000000000        8.8213567277       -0.0001512830
     1868.0000000000        8.7461932296       -0.0001484040
     1870.0000000000        8.6717742110       -0.0001455835
     1872.0000000000        8.5980914023       -0.0001428202
     1874.0000000000        8.5251366343       -0.0001401128
     1876.0000000000        8.4529018374       -0.0001374603
     1878.0000000000        8.3813790398       -0.0001348613
     1880.0000000000        8.3105603664       -0.0001323147
     1882.0000000000        8.2404380377       -0.0001298195
     1884.0000000000        8.1710043685       -0.0001273745
     1886.0000000000        8.1022517664       -0.0001249786
     1888.0000000000        8.0341727308       -0.0001226309
     1890.0000000000        7.9667598518       -0.0001203302
     1892.0000000000        7.9000058089       -0.0001180756
     1894.0000000000        7.8339033697       -0.0001158662
     1896.0000000000        7.7684453890       -0.0001137009
     1898.0000000000        7.7036248077       -0.0001115788
     1900.0000000000        7.6394346513       -0.0001094990
     1902.0000000000        7.5758680291       -0.0001074606
     1904.0000000000        7.5129181333       -0.0001054628
     1906.0000000000        7.4505782375       -0.0001035046
     1908.0000000000        7.3888416959       -0.0001015853
     1910.0000000000        7.3277019421       -0.0000997040
     1912.0000000000        7.2671524884       -0.0000978600
     1914.0000000000        7.2071869243       -0.0000960524
     1916.0000000000        7.1477989160       -0.0000942804
     1918.0000000000        7.0889822050       -0.0000925435
     1920.0000000000        7.0307306075       -0.0000908407
     1922.0000000000        6.9730380131       -0.0000891714
     1924.0000000000        6.9158983841       -0.0000875349
     1926.0000000000        6.8593057544       -0.0000859305
     1928.0000000000        6.8032542287       -0.0000843576
     1930.0000000000        6.7477379817       -0.0000828155
     1932.0000000000        6.6927512567       -0.0000813035
     1934.0000000000        6.6382883655       -0.0000798210
     1936.0000000000        6.5843436867       -0.0000783674
     1938.0000000000        6.5309116656       -0.0000769422
     1940.0000000000        6.4779868128       -0.0000755447
     1942.0000000000        6.4255637037       -0.0000741743
     1944.0000000000        6.3736369774       -0.0000728305
     1946.0000000000        6.3222013360       -0.0000715128
     1948.0000000000        6.2712515442       -0.0000702206
     1950.0000000000        6.2207824276       -0.0000689534
     1952.0000000000        6.1707888728       -0.0000677107
     1954.0000000000        6.1212658264       -0.0000664919
     1956.0000000000        6.0722082937       -0.0000652966
     1958.0000000000        6.0236113388       -0.0000641243
     1960.0000000000        5.9754700833       -0.0000629746
     1962.0000000000        5.9277797056       -0.0000618469
     1964.0000000000        5.8805354404       -0.0000607408
     1966.0000000000        5.8337325780       -0.0000596560
     1968.0000000000        5.7873664633       -0.0000585918
     1970.0000000000        5.7414324954       -0.0000575480
     1972.0000000000        5.6959261268       -0.0000565242
     1974.0000000000        5.6508428627       -0.0000555198
     1976.0000000000        5.6061782605       -0.0000545346
     1978.0000000000        5.5619279289       -0.0000535680
     1980.0000000000        5.5180875275       -0.0000526199
     1982.0000000000        5.4746527659       -0.0000516897
     1984.0000000000        5.4316194034       -0.0000507771
     1986.0000000000        5.3889832481       -0.0000498818
     1988.0000000000        5.3467401564       -0.0000490034
     1990.0000000000        5.3048860325       -0.0000481416
     1992.0000000000        5.2634168274       -0.0000472961
     1994.0000000000        5.2223285389       -0.0000464664
     1996.0000000000        5.1816172106       -0.0000456524
     1998.0000000000        5.1412789315       -0.0000448536
     2000.0000000000        5.1013098354       -0.0000440699
     2002.0000000000        5.0617061002       -0.0000433008
     2004.0000000000        5.0224639477       -0.0000425461
     2006.0000000000        4.9835796427       -0.0000418055
     2008.0000000000        4.9450494926       -0.0000410788
     2010.0000000000        4.9068698470       -0.0000403656
     2012.0000000000        4.8690370969       -0.0000396657
     2014.0000000000        4.8315476746       -0.0000389788
     2016.0000000000        4.7943980526       -0.0000383046
     2018.0000000000        4.7575847437       -0.0000376430
     2020.0000000000        4.7211043001       -0.0000369936
     2022.0000000000        4.6849533133       -0.0000363563
     2024.0000000000        4.6491284130       -0.0000357307
     2026.0000000000        4.6136262674       -0.0000351167
     2028.0000000000        4.5784435820       -0.0000345140
     2030.0000000000        4.5435770998       -0.0000339224
     2032.0000000000        4.5090236002       -0.0000333417
     2034.0000000000        4.4747798991       -0.0000327717
     2036.0000000000        4.4408428482       -0.0000322121
     2038.0000000000        4.4072093344       -0.0000316628
     2040.0000000000        4.3738762798       -0.0000311235
     2042.0000000000        4.3408406408       -0.0000305941
     2044.0000000000        4.3080994083       -0.0000300744
     2046.0000000000        4.2756496063       -0.0000295642
     2048.0000000000        4.2434882927       -0.0000290632
     2050.0000000000        4.2116125579       -0.0000285714
     2052.0000000000        4.1800195247       -0.0000280885
     2054.0000000000        4.1487063484       -0.0000276144
     2056.0000000000        4.1176702156       -0.0000271489
     2058.0000000000        4.0869083445       -0.0000266918
     2060.0000000000        4.0564179839       -0.0000262430
     2062.0000000000        4.0261964135       -0.0000258023
     2064.0000000000        3.9962409431       -0.0000253695
     2066.0000000000        3.9665489121       -0.0000249446
     2068.0000000000        3.9371176896       -0.0000245273
     2070.0000000000        3.9079446737       -0.0000241175
     2072.0000000000        3.8790272914       -0.0000237150
     2074.0000000000        3.8503629979       -0.0000233198
     2076.0000000000        3.8219492767       -0.0000229317
     2078.0000000000        3.7937836389       -0.0000225505
     2080.0000000000        3.7658636229       -0.0000221761
     2082.0000000000        3.7381867945       -0.0000218084
     2084.0000000000        3.7107507458       -0.0000214472
     2086.0000000000        3.6835530957       -0.0000210925
     2088.0000000000        3.6565914891       -0.0000207441
     2090.0000000000        3.6298635967       -0.0000204019
     2092.0000000000        3.6033671146       -0.0000200658
     2094.0000000000        3.5770997641       -0.0000197356
     2096.0000000000        3.5510592916       -0.0000194113
     2098.0000000000        3.5252434680       -0.0000190927
     2100.0000000000        3.4996500882       -0.0000187797
     2102.0000000000        3.4742769715       -0.0000184723
     2104.0000000000        3.4491219608       -0.0000181702
     2106.0000000000        3.4241829225       -0.0000178735
     2108.0000000000        3.3994577459       -0.0000175820
     2110.0000000000        3.3749443434       -0.0000172956
     2112.0000000000        3.3506406502       -0.0000170142
     2114.0000000000        3.3265446235       -0.0000167378
     2116.0000000000        3.3026542428       -0.0000164662
     2118.0000000000        3.2789675094       -0.0000161993
     2120.0000000000        3.2554824462       -0.0000159371
     2122.0000000000        3.2321970972       -0.0000156795
     2124.0000000000        3.2091095279       -0.0000154264
     2126.0000000000        3.1862178241       -0.0000151776
     2128.0000000000        3.1635200926       -0.0000149332
     2130.0000000000        3.1410144603       -0.0000146930
     2132.0000000000        3.1186990744       -0.0000144570
     2134.0000000000        3.0965721016       -0.0000142250
     2136.0000000000        3.0746317286       -0.0000139971
     2138.0000000000        3.0528761614       -0.0000137731
     2140.0000000000        3.0313036251       -0.0000135530
     2142.0000000000        3.0099123637       -0.0000133366
     2144.0000000000        2.9887006401       -0.0000131240
     2146.0000000000        2.9676667355       -0.0000129150
     2148.0000000000        2.9468089496       -0.0000127097
     2150.0000000000        2.9261256001       -0.0000125078
     2152.0000000000        2.9056150225       -0.0000123094
     2154.0000000000        2.8852755701       -0.0000121144
     2156.0000000000        2.8651056135       -0.0000119227
     2158.0000000000        2.8451035408       -0.0000117343
     2160.0000000000        2.8252677568       -0.0000115491
     2162.0000000000        2.8055966834       -0.0000113670
     2164.0000000000        2.7860887592       -0.0000111881
     2166.0000000000        2.7667424392       -0.0000110122
     2168.0000000000        2.7475561947       -0.0000108392
     2170.0000000000        2.7285285130       -0.0000106692
     2172.0000000000        2.7096578974       -0.0000105021
     2174.0000000000        2.6909428669       -0.0000103378
     2176.0000000000        2.6723819561       -0.0000101762
     2178.0000000000        2.6539737150       -0.0000100174
     2180.0000000000        2.6357167086       -0.0000098613
     2182.0000000000        2.6176095171       -0.0000097078
     2184.0000000000        2.5996507354       -0.0000095569
     2186.0000000000        2.5818389733       -0.0000094085
     2188.0000000000        2.5641728549       -0.0000092625
     2190.0000000000        2.5466510187       -0.0000091191
     2192.0000000000        2.5292721174       -0.0000089780
     2194.0000000000        2.5120348177       -0.0000088393
     2196.0000000000        2.4949378002       -0.0000087029
     2198.0000000000        2.4779797591       -0.0000085688
     2200.0000000000        2.4611594023       -0.0000084369
     2202.0000000000        2.4444754509       -0.0000083071
     2204.0000000000        2.4279266394       -0.0000081796
     2206.0000000000        2.4115117154       -0.0000080542
     2208.0000000000        2.3952294392       -0.0000079308
     2210.0000000000        2.3790785843       -0.0000078095
     2212.0000000000        2.3630579364       -0.0000076902
     2214.0000000000        2.3471662940       -0.0000075728
     2216.0000000000        2.3314024679       -0.0000074574
     2218.0000000000        2.3157652811       -0.0000073439
     2220.0000000000        2.3002535688       -0.0000072322
     2222.0000000000        2.2848661779       -0.0000071224
     2224.0000000000        2.2696019673       -0.0000070144
     2226.0000000000        2.2544598077       -0.0000069082
     2228.0000000000        2.2394385810       -0.0000068037
     2230.0000000000        2.2245371810       -0.0000067009
     2232.0000000000        2.2097545123       -0.0000065998
     2234.0000000000        2.1950894910       -0.0000065003
     2236.0000000000        2.1805410442       -0.0000064024
     2238.0000000000        2.1661081098       -0.0000063062
     2240.0000000000        2.1517896367       -0.0000062115
     2242.0000000000        2.1375845842       -0.0000061183
     2244.0000000000        2.1234919224       -0.0000060267
     2246.0000000000        2.1095106318       -0.0000059365
     2248.0000000000        2.0956397031       -0.0000058478
     2250.0000000000        2.0818781373       -0.0000057606
     2252.0000000000        2.0682249456       -0.0000056747
     2254.0000000000        2.0546791491       -0.0000055902
     2256.0000000000        2.0412397786       -0.0000055071
     2258.0000000000        2.0279058750       -0.0000054253
     2260.0000000000        2.0146764887       -0.0000053449
     2262.0000000000        2.0015506795       -0.0000052657
     2264.0000000000        1.9885275169       -0.0000051878
     2266.0000000000        1.9756060797       -0.0000051111
     2268.0000000000        1.9627854557       -0.0000050357
     2270.0000000000        1.9500647422       -0.0000049615
     2272.0000000000        1.9374430452       -0.0000048884
     2274.0000000000        1.9249194799       -0.0000048166
     2276.0000000000        1.9124931702       -0.0000047458
     2278.0000000000        1.9001632489       -0.0000046762
     2280.0000000000        1.8879288571       -0.0000046077
     2282.0000000000        1.8757891448       -0.0000045403
     2284.0000000000        1.8637432704       -0.0000044739
     2286.0000000000        1.8517904006       -0.0000044086
     2288.0000000000        1.8399297103       -0.0000043444
     2290.0000000000        1.8281603827       -0.0000042811
     2292.0000000000        1.8164816090       -0.0000042188
     2294.0000000000        1.8048925887       -0.0000041576
     2296.0000000000        1.7933925288       -0.0000040973
     2298.0000000000        1.7819806444       -0.0000040379
     2300.0000000000        1.7706561583       -0.0000039794
     2302.0000000000        1.7594183009       -0.0000039219
     2304.0000000000        1.7482663102       -0.0000038653
     2306.0000000000        1.7371994319       -0.0000038096
     2308.0000000000        1.7262169188       -0.0000037547
     2310.0000000000        1.7153180313       -0.0000037007
     2312.0000000000        1.7045020369       -0.0000036475
     2314.0000000000        1.6937682103       -0.0000035952
     2316.0000000000        1.6831158335       -0.0000035437
     2318.0000000000        1.6725441951       -0.0000034930
     2320.0000000000        1.6620525912       -0.0000034430
     2322.0000000000        1.6516403244       -0.0000033939
     2324.0000000000        1.6413067041       -0.0000033455
     2326.0000000000        1.6310510467       -0.0000032978
     2328.0000000000        1.6208726750       -0.0000032509
     2330.0000000000        1.6107709185       -0.0000032047
     2332.0000000000        1.6007451132       -0.0000031592
     2334.0000000000        1.5907946016       -0.0000031144
     2336.0000000000        1.5809187325       -0.0000030703
     2338.0000000000        1.5711168610       -0.0000030269
     2340.0000000000        1.5613883486       -0.0000029842
     2342.0000000000        1.5517325627       -0.0000029421
     2344.0000000000        1.5421488770       -0.0000029006
     2346.0000000000        1.5326366713       -0.0000028598
     2348.0000000000        1.5231953313       -0.0000028196
     2350.0000000000        1.5138242486       -0.0000027800
     2352.0000000000        1.5045228206       -0.0000027410
     2354.0000000000        1.4952904506       -0.0000027026
     2356.0000000000        1.4861265476       -0.0000026648
     2358.0000000000        1.4770305263       -0.0000026276
     2360.0000000000        1.4680018070       -0.0000025909
     2362.0000000000        1.4590398155       -0.0000025548
     2364.0000000000        1.4501439832       -0.0000025193
     2366.0000000000        1.4413137467       -0.0000024842
     2368.0000000000        1.4325485483       -0.0000024497
     2370.0000000000        1.4238478354       -0.0000024157
     2372.0000000000        1.4152110608       -0.0000023823
     2374.0000000000        1.4066376824       -0.0000023493
     2376.0000000000        1.3981271633       -0.0000023168
     2378.0000000000        1.3896789717       -0.0000022849
     2380.0000000000        1.3812925808       -0.0000022534
     2382.0000000000        1.3729674690       -0.0000022223
     2384.0000000000        1.3647031194       -0.0000021918
     2386.0000000000        1.3564990201       -0.0000021617
     2388.0000000000        1.3483546641       -0.0000021320
     2390.0000000000        1.3402695490       -0.0000021028
     2392.0000000000        1.3322431773       -0.0000020740
     2394.0000000000        1.3242750562       -0.0000020456
     2396.0000000000        1.3163646974       -0.0000020177
     2398.0000000000        1.3085116175       -0.0000019902
     2400.0000000000        1.3007153372       -0.0000019631
     2402.0000000000        1.2929753821       -0.0000019363
     2404.0000000000        1.2852912821       -0.0000019100
     2406.0000000000        1.2776625713       -0.0000018841
     2408.0000000000        1.2700887886       -0.0000018586
     2410.0000000000        1.2625694769       -0.0000018334
     2412.0000000000        1.2551041835       -0.0000018086
     2414.0000000000        1.2476924598       -0.0000017842
     2416.0000000000        1.2403338614       -0.0000017601
     2418.0000000000        1.2330279483       -0.0000017364
     2420.0000000000        1.2257742843       -0.0000017130
     2422.0000000000        1.2185724374       -0.0000016899
     2424.0000000000        1.2114219796       -0.0000016673
     2426.0000000000        1.2043224868       -0.0000016449
     2428.0000000000        1.1972735389       -0.0000016228
     2430.0000000000        1.1902747197       -0.0000016011
     2432.0000000000        1.1833256168       -0.0000015797
     2434.0000000000        1.1764258217       -0.0000015586
     2436.0000000000        1.1695749296       -0.0000015379
     2438.0000000000        1.1627725395       -0.0000015174
     2440.0000000000        1.1560182540       -0.0000014972
     2442.0000000000        1.1493116795       -0.0000014773
     2444.0000000000        1.1426524260       -0.0000014577
     2446.0000000000        1.1360401068       -0.0000014384
     2448.0000000000        1.1294743392       -0.0000014193
     2450.0000000000        1.1229547437       -0.0000014005
     2452.0000000000        1.1164809444       -0.0000013820
     2454.0000000000        1.1100525689       -0.0000013638
     2456.0000000000        1.1036692480       -0.0000013458
     2458.0000000000        1.0973306161       -0.0000013281
     2460.0000000000        1.0910363108       -0.0000013107
     2462.0000000000        1.0847859732       -0.0000012935
     2464.0000000000        1.0785792473       -0.0000012765
     2466.0000000000        1.0724157806       -0.0000012598
     2468.0000000000        1.0662952240       -0.0000012433
     2470.0000000000        1.0602172311       -0.0000012270
     2472.0000000000        1.0541814591       -0.0000012110
     2474.0000000000        1.0481875679       -0.0000011952
     2476.0000000000        1.0422352209       -0.0000011797
     2478.0000000000        1.0363240842       -0.0000011643
     2480.0000000000        1.0304538271       -0.0000011492
     2482.0000000000        1.0246241218       -0.0000011343
     2484.0000000000        1.0188346437       -0.0000011196
     2486.0000000000        1.0130850707       -0.0000011051
     2488.0000000000        1.0073750839       -0.0000010908
     2490.0000000000        1.0017043674       -0.0000010767
     2492.0000000000        0.9960726077       -0.0000010628
     2494.0000000000        0.9904794946       -0.0000010491
     2496.0000000000        0.9849247202       -0.0000010356
     2498.0000000000        0.9794079799       -0.0000010223
     2500.0000000000        0.9739289714       -0.0000010091
     2502.0000000000        0.9684873952       -0.0000009962
     2504.0000000000        0.9630829547       -0.0000009834
     2506.0000000000        0.9577153556       -0.0000009709
     2508.0000000000        0.9523843066       -0.0000009584
     2510.0000000000        0.9470895187       -0.0000009462
     2512.0000000000        0.9418307056       -0.0000009341
     2514.0000000000        0.9366075836       -0.0000009222
     2516.0000000000        0.9314198714       -0.0000009105
     2518.0000000000        0.9262672902       -0.0000008989
     2520.0000000000        0.9211495639       -0.0000008875
     2522.0000000000        0.9160664185       -0.0000008763
     2524.0000000000        0.9110175828       -0.0000008652
     2526.0000000000        0.9060027877       -0.0000008542
     2528.0000000000        0.9010217665       -0.0000008434
     2530.0000000000        0.8960742551       -0.0000008328
     2532.0000000000        0.8911599916       -0.0000008223
     2534.0000000000        0.8862787162       -0.0000008119
     2536.0000000000        0.8814301718       -0.0000008017
     2538.0000000000        0.8766141032       -0.0000007917
     2540.0000000000        0.8718302576       -0.0000007817
     2542.0000000000        0.8670783845       -0.0000007719
     2544.0000000000        0.8623582353       -0.0000007623
     2546.0000000000        0.8576695640       -0.0000007527
     2548.0000000000        0.8530121265       -0.0000007433
     2550.0000000000        0.8483856807       -0.0000007341
     2552.0000000000        0.8437899870       -0.0000007249
     2554.0000000000        0.8392248076       -0.0000007159
     2556.0000000000        0.8346899069       -0.0000007070
     2558.0000000000        0.8301850512       -0.0000006982
     2560.0000000000        0.8257100091       -0.0000006895
     2562.0000000000        0.8212645509       -0.0000006810
     2564.0000000000        0.8168484493       -0.0000006726
     2566.0000000000        0.8124614785       -0.0000006643
     2568.0000000000        0.8081034150       -0.0000006561
     2570.0000000000        0.8037740371       -0.0000006480
     2572.0000000000        0.7994731251       -0.0000006400
     2574.0000000000        0.7952004612       -0.0000006321
     2576.0000000000        0.7909558293       -0.0000006243
     2578.0000000000        0.7867390154       -0.0000006167
     2580.0000000000        0.7825498072       -0.0000006091
     2582.0000000000        0.7783879943       -0.0000006017
     2584.0000000000        0.7742533681       -0.0000005943
     2586.0000000000        0.7701457219       -0.0000005870
     2588.0000000000        0.7660648504       -0.0000005799
     2590.0000000000        0.7620105506       -0.0000005728
     2592.0000000000        0.7579826208       -0.0000005658
     2594.0000000000        0.7539808613       -0.0000005589
     2596.0000000000        0.7500050739       -0.0000005521
     2598.0000000000        0.7460550623       -0.0000005454
     2600.0000000000        0.7421306318       -0.0000005388
     2602.0000000000        0.7382315893       -0.0000005323
     2604.0000000000        0.7343577434       -0.0000005259
     2606.0000000000        0.7305089044       -0.0000005195
     2608.0000000000        0.7266848840       -0.0000005132
     2610.0000000000        0.7228854957       -0.0000005071
     2612.0000000000        0.7191105546       -0.0000005010
     2614.0000000000        0.7153598773       -0.0000004949
     2616.0000000000        0.7116332818       -0.0000004890
     2618.0000000000        0.7079305880       -0.0000004831
     2620.0000000000        0.7042516170       -0.0000004773
     2622.0000000000        0.7005961917       -0.0000004716
     2624.0000000000        0.6969641361       -0.0000004660
     2626.0000000000        0.6933552761       -0.0000004604
     2628.0000000000        0.6897694388       -0.0000004549
     2630.0000000000        0.6862064529       -0.0000004495
     2632.0000000000        0.6826661485       -0.0000004441
     2634.0000000000        0.6791483571       -0.0000004389
     2636.0000000000        0.6756529116       -0.0000004336
     2638.0000000000        0.6721796465       -0.0000004285
     2640.0000000000        0.6687283973       -0.0000004234
     2642.0000000000        0.6652990013       -0.0000004184
     2644.0000000000        0.6618912969       -0.0000004135
     2646.0000000000        0.6585051240       -0.0000004086
     2648.0000000000        0.6551403236       -0.0000004038
     2650.0000000000        0.6517967384       -0.0000003990
     2652.0000000000        0.6484742120       -0.0000003943
     2654.0000000000        0.6451725897       -0.0000003897
     2656.0000000000        0.6418917177       -0.0000003851
     2658.0000000000        0.6386314439       -0.0000003806
     2660.0000000000        0.6353916171       -0.0000003761
     2662.0000000000        0.6321720875       -0.0000003717
     2664.0000000000        0.6289727066       -0.0000003674
     2666.0000000000        0.6257933270       -0.0000003631
     2668.0000000000        0.6226338027       -0.0000003588
     2670.0000000000        0.6194939887       -0.0000003547
     2672.0000000000        0.6163737414       -0.0000003505
     2674.0000000000        0.6132729182       -0.0000003465
     2676.0000000000        0.6101913778       -0.0000003424
     2678.0000000000        0.6071289801       -0.0000003385
     2680.0000000000        0.6040855860       -0.0000003345
     2682.0000000000        0.6010610576       -0.0000003307
     2684.0000000000        0.5980552582       -0.0000003268
     2686.0000000000        0.5950680523       -0.0000003231
     2688.0000000000        0.5920993052       -0.0000003193
     2690.0000000000        0.5891488836       -0.0000003157
     2692.0000000000        0.5862166553       -0.0000003120
     2694.0000000000        0.5833024889       -0.0000003084
     2696.0000000000        0.5804062543       -0.0000003049
     2698.0000000000        0.5775278225       -0.0000003014
     2700.0000000000        0.5746670654       -0.0000002979
     2702.0000000000        0.5718238560       -0.0000002945
     2704.0000000000        0.5689980684       -0.0000002912
     2706.0000000000        0.5661895776       -0.0000002878
     2708.0000000000        0.5633982598       -0.0000002846
     2710.0000000000        0.5606239920       -0.0000002813
     2712.0000000000        0.5578666523       -0.0000002781
     2714.0000000000        0.5551261199       -0.0000002749
     2716.0000000000        0.5524022747       -0.0000002718
     2718.0000000000        0.5496949978       -0.0000002687
     2720.0000000000        0.5470041713       -0.0000002657
     2722.0000000000        0.5443296780       -0.0000002627
     2724.0000000000        0.5416714018       -0.0000002597
     2726.0000000000        0.5390292276       -0.0000002568
     2728.0000000000        0.5364030412       -0.0000002539
     2730.0000000000        0.5337927292       -0.0000002510
     2732.0000000000        0.5311981792       -0.0000002482
     2734.0000000000        0.5286192797       -0.0000002454
     2736.0000000000        0.5260559201       -0.0000002426
     2738.0000000000        0.5235079907       -0.0000002399
     2740.0000000000        0.5209753826       -0.0000002372
     2742.0000000000        0.5184579879       -0.0000002346
     2744.0000000000        0.5159556994       -0.0000002320
     2746.0000000000        0.5134684110       -0.0000002294
     2748.0000000000        0.5109960171       -0.0000002268
     2750.0000000000        0.5085384133       -0.0000002243
     2752.0000000000        0.5060954958       -0.0000002218
     2754.0000000000        0.5036671618       -0.0000002193
     2756.0000000000        0.5012533090       -0.0000002169
     2758.0000000000        0.4988538363       -0.0000002145
     2760.0000000000        0.4964686433       -0.0000002121
     2762.0000000000        0.4940976301       -0.0000002097
     2764.0000000000        0.4917406981       -0.0000002074
     2766.0000000000        0.4893977489       -0.0000002051
     2768.0000000000        0.4870686854       -0.0000002029
     2770.0000000000        0.4847534110       -0.0000002006
     2772.0000000000        0.4824518299       -0.0000001984
     2774.0000000000        0.4801638471       -0.0000001962
     2776.0000000000        0.4778893683       -0.0000001941
     2778.0000000000        0.4756282999       -0.0000001919
     2780.0000000000        0.4733805492       -0.0000001898
     2782.0000000000        0.4711460241       -0.0000001878
     2784.0000000000        0.4689246332       -0.0000001857
     2786.0000000000        0.4667162860       -0.0000001837
     2788.0000000000        0.4645208924       -0.0000001817
     2790.0000000000        0.4623383633       -0.0000001797
     2792.0000000000        0.4601686101       -0.0000001777
     2794.0000000000        0.4580115451       -0.0000001758
     2796.0000000000        0.4558670811       -0.0000001739
     2798.0000000000        0.4537351317       -0.0000001720
     2800.0000000000        0.4516156110       -0.0000001701
     2802.0000000000        0.4495084339       -0.0000001683
     2804.0000000000        0.4474135161       -0.0000001665
     2806.0000000000        0.4453307736       -0.0000001647
     2808.0000000000        0.4432601235       -0.0000001629
     2810.0000000000        0.4412014831       -0.0000001611
     2812.0000000000        0.4391547706       -0.0000001594
     2814.0000000000        0.4371199048       -0.0000001577
     2816.0000000000        0.4350968051       -0.0000001560
     2818.0000000000        0.4330853916       -0.0000001543
     2820.0000000000        0.4310855848       -0.0000001527
     2822.0000000000        0.4290973061       -0.0000001510
     2824.0000000000        0.4271204773       -0.0000001494
     2826.0000000000        0.4251550209       -0.0000001478
     2828.0000000000        0.4232008600       -0.0000001462
     2830.0000000000        0.4212579182       -0.0000001447
     2832.0000000000        0.4193261198       -0.0000001431
     2834.0000000000        0.4174053896       -0.0000001416
     2836.0000000000        0.4154956531       -0.0000001401
     2838.0000000000        0.4135968361       -0.0000001386
     2840.0000000000        0.4117088654       -0.0000001371
     2842.0000000000        0.4098316679       -0.0000001357
     2844.0000000000        0.4079651713       -0.0000001342
     2846.0000000000        0.4061093039       -0.0000001328
     2848.0000000000        0.4042639945       -0.0000001314
     2850.0000000000        0.4024291723       -0.0000001300
     2852.0000000000        0.4006047673       -0.0000001287
     2854.0000000000        0.3987907097       -0.0000001273
     2856.0000000000        0.3969869305       -0.0000001260
     2858.0000000000        0.3951933612       -0.0000001246
     2860.0000000000        0.3934099338       -0.0000001233
     2862.0000000000        0.3916365806       -0.0000001220
     2864.0000000000        0.3898732348       -0.0000001208
     2866.0000000000        0.3881198297       -0.0000001195
     2868.0000000000        0.3863762995       -0.0000001182
     2870.0000000000        0.3846425786       -0.0000001170
     2872.0000000000        0.3829186020       -0.0000001158
     2874.0000000000        0.3812043051       -0.0000001146
     2876.0000000000        0.3794996241       -0.0000001134
     2878.0000000000        0.3778044953       -0.0000001122
     2880.0000000000        0.3761188556       -0.0000001110
     2882.0000000000        0.3744426426       -0.0000001099
     2884.0000000000        0.3727757940       -0.0000001087
     2886.0000000000        0.3711182482       -0.0000001076
     2888.0000000000        0.3694699441       -0.0000001065
     2890.0000000000        0.3678308208       -0.0000001054
     2892.0000000000        0.3662008182       -0.0000001043
     2894.0000000000        0.3645798764       -0.0000001032
     2896.0000000000        0.3629679360       -0.0000001022
     2898.0000000000        0.3613649381       -0.0000001011
     2900.0000000000        0.3597708242       -0.0000001001
     2902.0000000000        0.3581855362       -0.0000000991
     2904.0000000000        0.3566090165       -0.0000000980
     2906.0000000000        0.3550412080       -0.0000000970
     2908.0000000000        0.3534820539       -0.0000000960
     2910.0000000000        0.3519314977       -0.0000000951
     2912.0000000000        0.3503894836       -0.0000000941
     2914.0000000000        0.3488559561       -0.0000000931
     2916.0000000000        0.3473308601       -0.0000000922
     2918.0000000000        0.3458141409       -0.0000000912
     2920.0000000000        0.3443057441       -0.0000000903
     2922.0000000000        0.3428056159       -0.0000000894
     2924.0000000000        0.3413137028       -0.0000000885
     2926.0000000000        0.3398299518       -0.0000000876
     2928.0000000000        0.3383543101       -0.0000000867
     2930.0000000000        0.3368867253       -0.0000000858
     2932.0000000000        0.3354271457       -0.0000000850
     2934.0000000000        0.3339755195       -0.0000000841
     2936.0000000000        0.3325317957       -0.0000000832
     2938.0000000000        0.3310959235       -0.0000000824
     2940.0000000000        0.3296678524       -0.0000000816
     2942.0000000000        0.3282475324       -0.0000000808
     2944.0000000000        0.3268349138       -0.0000000799
     2946.0000000000        0.3254299473       -0.0000000791
     2948.0000000000        0.3240325840       -0.0000000784
     2950.0000000000        0.3226427751       -0.0000000776
     2952.0000000000        0.3212604726       -0.0000000768
     2954.0000000000        0.3198856284       -0.0000000760
     2956.0000000000        0.3185181950       -0.0000000753
     2958.0000000000        0.3171581253       -0.0000000745
     2960.0000000000        0.3158053724       -0.0000000738
     2962.0000000000        0.3144598898       -0.0000000730
     2964.0000000000        0.3131216312       -0.0000000723
     2966.0000000000        0.3117905509       -0.0000000716
     2968.0000000000        0.3104666033       -0.0000000709
     2970.0000000000        0.3091497433       -0.0000000702
     2972.0000000000        0.3078399260       -0.0000000695
     2974.0000000000        0.3065371068       -0.0000000688
     2976.0000000000        0.3052412416       -0.0000000681
     2978.0000000000        0.3039522865       -0.0000000674
     2980.0000000000        0.3026701978       -0.0000000668
     2982.0000000000        0.3013949324       -0.0000000661
     2984.0000000000        0.3001264473       -0.0000000655
     2986.0000000000        0.2988646999       -0.0000000648
     2988.0000000000        0.2976096478       -0.0000000642
     2990.0000000000        0.2963612490       -0.0000000636
     2992.0000000000        0.2951194617       -0.0000000629
     2994.0000000000        0.2938842446       -0.0000000623
     2996.0000000000        0.2926555565       -0.0000000617
     2998.0000000000        0.2914333566       -0.0000000611
     3000.0000000000        0.2902176043       -0.0000000605
     3002.0000000000        0.2890082594       -0.0000000599
     3004.0000000000        0.2878052819       -0.0000000593
     3006.0000000000        0.2866086321       -0.0000000588
     3008.0000000000        0.2854182707       -0.0000000582
     3010.0000000000        0.2842341584       -0.0000000576
     3012.0000000000        0.2830562566       -0.0000000571
     3014.0000000000        0.2818845265       -0.0000000565
     3016.0000000000        0.2807189300       -0.0000000560
     3018.0000000000        0.2795594290       -0.0000000554
     3020.0000000000        0.2784059857       -0.0000000549
     3022.0000000000        0.2772585627       -0.0000000544
     3024.0000000000        0.2761171227       -0.0000000538
     3026.0000000000        0.2749816289       -0.0000000533
     3028.0000000000        0.2738520444       -0.0000000528
     3030.0000000000        0.2727283329       -0.0000000523
     3032.0000000000        0.2716104582       -0.0000000518
     3034.0000000000        0.2704983844       -0.0000000513
     3036.0000000000        0.2693920758       -0.0000000508
     3038.0000000000        0.2682914970       -0.0000000503
     3040.0000000000        0.2671966129       -0.0000000498
     3042.0000000000        0.2661073884       -0.0000000494
     3044.0000000000        0.2650237889       -0.0000000489
     3046.0000000000        0.2639457801       -0.0000000484
     3048.0000000000        0.2628733277       -0.0000000480
     3050.0000000000        0.2618063977       -0.0000000475
     3052.0000000000        0.2607449564       -0.0000000471
     3054.0000000000        0.2596889704       -0.0000000466
     3056.0000000000        0.2586384065       -0.0000000462
     3058.0000000000        0.2575932315       -0.0000000457
     3060.0000000000        0.2565534127       -0.0000000453
     3062.0000000000        0.2555189176       -0.0000000449
     3064.0000000000        0.2544897139       -0.0000000444
     3066.0000000000        0.2534657694       -0.0000000440
     3068.0000000000        0.2524470522       -0.0000000436
     3070.0000000000        0.2514335307       -0.0000000432
     3072.0000000000        0.2504251735       -0.0000000428
     3074.0000000000        0.2494219493       -0.0000000424
     3076.0000000000        0.2484238272       -0.0000000420
     3078.0000000000        0.2474307762       -0.0000000416
     3080.0000000000        0.2464427660       -0.0000000412
     3082.0000000000        0.2454597660       -0.0000000408
     3084.0000000000        0.2444817462       -0.0000000404
     3086.0000000000        0.2435086765       -0.0000000401
     3088.0000000000        0.2425405274       -0.0000000397
     3090.0000000000        0.2415772691       -0.0000000393
     3092.0000000000        0.2406188724       -0.0000000390
     3094.0000000000        0.2396653081       -0.0000000386
     3096.0000000000        0.2387165473       -0.0000000382
     3098.0000000000        0.2377725613       -0.0000000379
     3100.0000000000        0.2368333216       -0.0000000375
     3102.0000000000        0.2358987997       -0.0000000372
     3104.0000000000        0.2349689676       -0.0000000368
     3106.0000000000        0.2340437973       -0.0000000365
     3108.0000000000        0.2331232610       -0.0000000362
     3110.0000000000        0.2322073312       -0.0000000358
     3112.0000000000        0.2312959804       -0.0000000355
     3114.0000000000        0.2303891815       -0.0000000352
     3116.0000000000        0.2294869074       -0.0000000348
     3118.0000000000        0.2285891314       -0.0000000345
     3120.0000000000        0.2276958267       -0.0000000342
     3122.0000000000        0.2268069670       -0.0000000339
     3124.0000000000        0.2259225258       -0.0000000336
     3126.0000000000        0.2250424772       -0.0000000333
     3128.0000000000        0.2241667952       -0.0000000330
     3130.0000000000        0.2232954539       -0.0000000327
     3132.0000000000        0.2224284279       -0.0000000324
     3134.0000000000        0.2215656917       -0.0000000321
     3136.0000000000        0.2207072201       -0.0000000318
     3138.0000000000        0.2198529881       -0.0000000315
     3140.0000000000        0.2190029706       -0.0000000312
     3142.0000000000        0.2181571431       -0.0000000309
     3144.0000000000        0.2173154808       -0.0000000306
     3146.0000000000        0.2164779595       -0.0000000304
     3148.0000000000        0.2156445549       -0.0000000301
     3150.0000000000        0.2148152429       -0.0000000298
     3152.0000000000        0.2139899996       -0.0000000296
     3154.0000000000        0.2131688013       -0.0000000293
     3156.0000000000        0.2123516244       -0.0000000290
     3158.0000000000        0.2115384453       -0.0000000288
     3160.0000000000        0.2107292410       -0.0000000285
     3162.0000000000        0.2099239881       -0.0000000282
     3164.0000000000        0.2091226639       -0.0000000280
     3166.0000000000        0.2083252454       -0.0000000277
     3168.0000000000        0.2075317100       -0.0000000275
     3170.0000000000        0.2067420351       -0.0000000272
     3172.0000000000        0.2059561985       -0.0000000270
     3174.0000000000        0.2051741779       -0.0000000268
     3176.0000000000        0.2043959513       -0.0000000265
     3178.0000000000        0.2036214967       -0.0000000263
     3180.0000000000        0.2028507923       -0.0000000260
     3182.0000000000        0.2020838165       -0.0000000258
     3184.0000000000        0.2013205480       -0.0000000256
     3186.0000000000        0.2005609652       -0.0000000254
     3188.0000000000        0.1998050470       -0.0000000251
     3190.0000000000        0.1990527723       -0.0000000249
     3192.0000000000        0.1983041203       -0.0000000247
     3194.0000000000        0.1975590701       -0.0000000245
     3196.0000000000        0.1968176010       -0.0000000243
     3198.0000000000        0.1960796927       -0.0000000240
     3200.0000000000        0.1953453246       -0.0000000238
     3202.0000000000        0.1946144766       -0.0000000236
     3204.0000000000        0.1938871285       -0.0000000234
     3206.0000000000        0.1931632604       -0.0000000232
     3208.0000000000        0.1924428524       -0.0000000230
     3210.0000000000        0.1917258848       -0.0000000228
     3212.0000000000        0.1910123381       -0.0000000226
     3214.0000000000        0.1903021926       -0.0000000224
     3216.0000000000        0.1895954293       -0.0000000222
     3218.0000000000        0.1888920287       -0.0000000220
     3220.0000000000        0.1881919718       -0.0000000218
     3222.0000000000        0.1874952398       -0.0000000216
     3224.0000000000        0.1868018137       -0.0000000214
     3226.0000000000        0.1861116748       -0.0000000213
     3228.0000000000        0.1854248046       -0.0000000211
     3230.0000000000        0.1847411845       -0.0000000209
     3232.0000000000        0.1840607963       -0.0000000207
     3234.0000000000        0.1833836218       -0.0000000205
     3236.0000000000        0.1827096427       -0.0000000203
     3238.0000000000        0.1820388411       -0.0000000202
     3240.0000000000        0.1813711991       -0.0000000200
     3242.0000000000        0.1807066990       -0.0000000198
     3244.0000000000        0.1800453232       -0.0000000197
     3246.0000000000        0.1793870540       -0.0000000195
     3248.0000000000        0.1787318741       -0.0000000193
     3250.0000000000        0.1780797662       -0.0000000191
     3252.0000000000        0.1774307130       -0.0000000190
     3254.0000000000        0.1767846975       -0.0000000188
     3256.0000000000        0.1761417028       -0.0000000187
     3258.0000000000        0.1755017119       -0.0000000185
     3260.0000000000        0.1748647081       -0.0000000183
     3262.0000000000        0.1742306747       -0.0000000182
     3264.0000000000        0.1735995952       -0.0000000180
     3266.0000000000        0.1729714532       -0.0000000179
     3268.0000000000        0.1723462324       -0.0000000177
     3270.0000000000        0.1717239164       -0.0000000176
     3272.0000000000        0.1711044892       -0.0000000174
     3274.0000000000        0.1704879348       -0.0000000173
     3276.0000000000        0.1698742373       -0.0000000171
     3278.0000000000        0.1692633807       -0.0000000170
     3280.0000000000        0.1686553495       -0.0000000168
     3282.0000000000        0.1680501280       -0.0000000167
     3284.0000000000        0.1674477007       -0.0000000165
     3286.0000000000        0.1668480521       -0.0000000164
     3288.0000000000        0.1662511670       -0.0000000163
     3290.0000000000        0.1656570301       -0.0000000161
     3292.0000000000        0.1650656263       -0.0000000160
     3294.0000000000        0.1644769406       -0.0000000159
     3296.0000000000        0.1638909581       -0.0000000157
     3298.0000000000        0.1633076638       -0.0000000156
     3300.0000000000        0.1627270430       -0.0000000155
     3302.0000000000        0.1621490812       -0.0000000153
     3304.0000000000        0.1615737637       -0.0000000152
     3306.0000000000        0.1610010761       -0.0000000151
     3308.0000000000        0.1604310039       -0.0000000150
     3310.0000000000        0.1598635330       -0.0000000148
     3312.0000000000        0.1592986491       -0.0000000147
     3314.0000000000        0.1587363380       -0.0000000146
     3316.0000000000        0.1581765859       -0.0000000145
     3318.0000000000        0.1576193787       -0.0000000143
     3320.0000000000        0.1570647026       -0.0000000142
     3322.0000000000        0.1565125438       -0.0000000141
     3324.0000000000        0.1559628887       -0.0000000140
     3326.0000000000        0.1554157237       -0.0000000139
     3328.0000000000        0.1548710353       -0.0000000138
     3330.0000000000        0.1543288101       -0.0000000136
     3332.0000000000        0.1537890347       -0.0000000135
     3334.0000000000        0.1532516959       -0.0000000134
     3336.0000000000        0.1527167805       -0.0000000133
     3338.0000000000        0.1521842754       -0.0000000132
     3340.0000000000        0.1516541677       -0.0000000131
     3342.0000000000        0.1511264444       -0.0000000130
     3344.0000000000        0.1506010927       -0.0000000129
     3346.0000000000        0.1500780998       -0.0000000128
     3348.0000000000        0.1495574530       -0.0000000127
     3350.0000000000        0.1490391397       -0.0000000126
     3352.0000000000        0.1485231474       -0.0000000125
     3354.0000000000        0.1480094637       -0.0000000123
     3356.0000000000        0.1474980761       -0.0000000122
     3358.0000000000        0.1469889724       -0.0000000121
     3360.0000000000        0.1464821404       -0.0000000120
     3362.0000000000        0.1459775679       -0.0000000120
     3364.0000000000        0.1454752428       -0.0000000119
     3366.0000000000        0.1449751532       -0.0000000118
     3368.0000000000        0.1444772871       -0.0000000117
     3370.0000000000        0.1439816327       -0.0000000116
     3372.0000000000        0.1434881782       -0.0000000115
     3374.0000000000        0.1429969119       -0.0000000114
     3376.0000000000        0.1425078222       -0.0000000113
     3378.0000000000        0.1420208974       -0.0000000112
     3380.0000000000        0.1415361262       -0.0000000111
     3382.0000000000        0.1410534971       -0.0000000110
     3384.0000000000        0.1405729988       -0.0000000109
     3386.0000000000        0.1400946199       -0.0000000108
     3388.0000000000        0.1396183493       -0.0000000108
     3390.0000000000        0.1391441758       -0.0000000107
     3392.0000000000        0.1386720884       -0.0000000106
     3394.0000000000        0.1382020760       -0.0000000105
     3396.0000000000        0.1377341277       -0.0000000104
     3398.0000000000        0.1372682326       -0.0000000103
     3400.0000000000        0.1368043800       -0.0000000102
     3402.0000000000        0.1363425590       -0.0000000102
     3404.0000000000        0.1358827590       -0.0000000101
     3406.0000000000        0.1354249695       -0.0000000100
     3408.0000000000        0.1349691798       -0.0000000099
     3410.0000000000        0.1345153794       -0.0000000098
     3412.0000000000        0.1340635580       -0.0000000098
     3414.0000000000        0.1336137052       -0.0000000097
     3416.0000000000        0.1331658107       -0.0000000096
     3418.0000000000        0.1327198642       -0.0000000095
     3420.0000000000        0.1322758556       -0.0000000095
     3422.0000000000        0.1318337748       -0.0000000094
     3424.0000000000        0.1313936117       -0.0000000093
     3426.0000000000        0.1309553564       -0.0000000092
     3428.0000000000        0.1305189989       -0.0000000092
     3430.0000000000        0.1300845294       -0.0000000091
     3432.0000000000        0.1296519380       -0.0000000090
     3434.0000000000        0.1292212149       -0.0000000089
     3436.0000000000        0.1287923506       -0.0000000089
     3438.0000000000        0.1283653354       -0.0000000088
     3440.0000000000        0.1279401596       -0.0000000087
     3442.0000000000        0.1275168138       -0.0000000087
     3444.0000000000        0.1270952886       -0.0000000086
     3446.0000000000        0.1266755744       -0.0000000085
     3448.0000000000        0.1262576620       -0.0000000085
     3450.0000000000        0.1258415420       -0.0000000084
     3452.0000000000        0.1254272053       -0.0000000083
     3454.0000000000        0.1250146426       -0.0000000083
     3456.0000000000        0.1246038449       -0.0000000082
     3458.0000000000        0.1241948030       -0.0000000081
     3460.0000000000        0.1237875079       -0.0000000081
     3462.0000000000        0.1233819507       -0.0000000080
     3464.0000000000        0.1229781224       -0.0000000079
     3466.0000000000        0.1225760142       -0.0000000079
     3468.0000000000        0.1221756172       -0.0000000078
     3470.0000000000        0.1217769228       -0.0000000078
     3472.0000000000        0.1213799222       -0.0000000077
     3474.0000000000        0.1209846068       -0.0000000076
     3476.0000000000        0.1205909679       -0.0000000076
     3478.0000000000        0.1201989971       -0.0000000075
     3480.0000000000        0.1198086857       -0.0000000075
     3482.0000000000        0.1194200254       -0.0000000074
     3484.0000000000        0.1190330078       -0.0000000074
     3486.0000000000        0.1186476245       -0.0000000073
     3488.0000000000        0.1182638672       -0.0000000072
     3490.0000000000        0.1178817276       -0.0000000072
     3492.0000000000        0.1175011976       -0.0000000071
     3494.0000000000        0.1171222690       -0.0000000071
     3496.0000000000        0.1167449337       -0.0000000070
     3498.0000000000        0.1163691836       -0.0000000070
     3500.0000000000        0.1159950107       -0.0000000069
     3502.0000000000        0.1156224070       -0.0000000069
     3504.0000000000        0.1152513647       -0.0000000068
     3506.0000000000        0.1148818758       -0.0000000068
     3508.0000000000        0.1145139326       -0.0000000067
     3510.0000000000        0.1141475271       -0.0000000067
     3512.0000000000        0.1137826518       -0.0000000066
     3514.0000000000        0.1134192989       -0.0000000066
     3516.0000000000        0.1130574607       -0.0000000065
     3518.0000000000        0.1126971297       -0.0000000065
     3520.0000000000        0.1123382983       -0.0000000064
     3522.0000000000        0.1119809589       -0.0000000064
     3524.0000000000        0.1116251042       -0.0000000063
     3526.0000000000        0.1112707267       -0.0000000063
     3528.0000000000        0.1109178189       -0.0000000062
     3530.0000000000        0.1105663736       -0.0000000062
     3532.0000000000        0.1102163835       -0.0000000061
     3534.0000000000        0.1098678412       -0.0000000061
     3536.0000000000        0.1095207396       -0.0000000060
     3538.0000000000        0.1091750715       -0.0000000060
     3540.0000000000        0.1088308298       -0.0000000059
     3542.0000000000        0.1084880074       -0.0000000059
     3544.0000000000        0.1081465972       -0.0000000058
     3546.0000000000        0.1078065922       -0.0000000058
     3548.0000000000        0.1074679854       -0.0000000058
     3550.0000000000        0.1071307700       -0.0000000057
     3552.0000000000        0.1067949390       -0.0000000057
     3554.0000000000        0.1064604856       -0.0000000056
     3556.0000000000        0.1061274029       -0.0000000056
     3558.0000000000        0.1057956842       -0.0000000055
     3560.0000000000        0.1054653228       -0.0000000055
     3562.0000000000        0.1051363119       -0.0000000055
     3564.0000000000        0.1048086449       -0.0000000054
     3566.0000000000        0.1044823152       -0.0000000054
     3568.0000000000        0.1041573162       -0.0000000053
     3570.0000000000        0.1038336414       -0.0000000053
     3572.0000000000        0.1035112842       -0.0000000053
     3574.0000000000        0.1031902382       -0.0000000052
     3576.0000000000        0.1028704970       -0.0000000052
     3578.0000000000        0.1025520540       -0.0000000051
     3580.0000000000        0.1022349031       -0.0000000051
     3582.0000000000        0.1019190379       -0.0000000051
     3584.0000000000        0.1016044520       -0.0000000050
     3586.0000000000        0.1012911393       -0.0000000050
     3588.0000000000        0.1009790934       -0.0000000050
     3590.0000000000        0.1006683083       -0.0000000049
     3592.0000000000        0.1003587778       -0.0000000049
     3594.0000000000        0.1000504957       -0.0000000049
     3596.0000000000        0.0997434560       -0.0000000048
     3598.0000000000        0.0994376527       -0.0000000048
     3600.0000000000        0.0991330797       -0.0000000047
     3602.0000000000        0.0988297311       -0.0000000047
     3604.0000000000        0.0985276008       -0.0000000047
     3606.0000000000        0.0982266831       -0.0000000046
     3608.0000000000        0.0979269721       -0.0000000046
     3610.0000000000        0.0976284618       -0.0000000046
     3612.0000000000        0.0973311465       -0.0000000045
     3614.0000000000        0.0970350204       -0.0000000045
     3616.0000000000        0.0967400778       -0.0000000045
     3618.0000000000        0.0964463129       -0.0000000044
     3620.0000000000        0.0961537202       -0.0000000044
     3622.0000000000        0.0958622938       -0.0000000044
     3624.0000000000        0.0955720282       -0.0000000043
     3626.0000000000        0.0952829178       -0.0000000043
     3628.0000000000        0.0949949572       -0.0000000043
     3630.0000000000        0.0947081406       -0.0000000043
     3632.0000000000        0.0944224627       -0.0000000042
     3634.0000000000        0.0941379180       -0.0000000042
     3636.0000000000        0.0938545010       -0.0000000042
     3638.0000000000        0.0935722064       -0.0000000041
     3640.0000000000        0.0932910288       -0.0000000041
     3642.0000000000        0.0930109628       -0.0000000041
     3644.0000000000        0.0927320032       -0.0000000040
     3646.0000000000        0.0924541445       -0.0000000040
     3648.0000000000        0.0921773817       -0.0000000040
     3650.0000000000        0.0919017095       -0.0000000040
     3652.0000000000        0.0916271226       -0.0000000039
     3654.0000000000        0.0913536159       -0.0000000039
     3656.0000000000        0.0910811843       -0.0000000039
     3658.0000000000        0.0908098226       -0.0000000038
     3660.0000000000        0.0905395258       -0.0000000038
     3662.0000000000        0.0902702889       -0.0000000038
     3664.0000000000        0.0900021067       -0.0000000038
     3666.0000000000        0.0897349743       -0.0000000037
     3668.0000000000        0.0894688868       -0.0000000037
     3670.0000000000        0.0892038391       -0.0000000037
     3672.0000000000        0.0889398264       -0.0000000037
     3674.0000000000        0.0886768438       -0.0000000036
     3676.0000000000        0.0884148864       -0.0000000036
     3678.0000000000        0.0881539494       -0.0000000036
     3680.0000000000        0.0878940279       -0.0000000036
     3682.0000000000        0.0876351173       -0.0000000035
     3684.0000000000        0.0873772126       -0.0000000035
     3686.0000000000        0.0871203093       -0.0000000035
     3688.0000000000        0.0868644025       -0.0000000035
     3690.0000000000        0.0866094877       -0.0000000034
     3692.0000000000        0.0863555601       -0.0000000034
     3694.0000000000        0.0861026152       -0.0000000034
     3696.0000000000        0.0858506483       -0.0000000034
     3698.0000000000        0.0855996549       -0.0000000033
     3700.0000000000        0.0853496303       -0.0000000033
     3702.0000000000        0.0851005701       -0.0000000033
     3704.0000000000        0.0848524698       -0.0000000033
     3706.0000000000        0.0846053249       -0.0000000032
     3708.0000000000        0.0843591308       -0.0000000032
     3710.0000000000        0.0841138833       -0.0000000032
     3712.0000000000        0.0838695779       -0.0000000032
     3714.0000000000        0.0836262102       -0.0000000032
     3716.0000000000        0.0833837759       -0.0000000031
     3718.0000000000        0.0831422705       -0.0000000031
     3720.0000000000        0.0829016899       -0.0000000031
     3722.0000000000        0.0826620296       -0.0000000031
     3724.0000000000        0.0824232855       -0.0000000030
     3726.0000000000        0.0821854533       -0.0000000030
     3728.0000000000        0.0819485288       -0.0000000030
     3730.0000000000        0.0817125078       -0.0000000030
     3732.0000000000        0.0814773861       -0.0000000030
     3734.0000000000        0.0812431595       -0.0000000029
     3736.0000000000        0.0810098239       -0.0000000029
     3738.0000000000        0.0807773753       -0.0000000029
     3740.0000000000        0.0805458095       -0.0000000029
     3742.0000000000        0.0803151224       -0.0000000029
     3744.0000000000        0.0800853101       -0.0000000028
     3746.0000000000        0.0798563685       -0.0000000028
     3748.0000000000        0.0796282936       -0.0000000028
     3750.0000000000        0.0794010814       -0.0000000028
     3752.0000000000        0.0791747279       -0.0000000028
     3754.0000000000        0.0789492293       -0.0000000027
     3756.0000000000        0.0787245816       -0.0000000027
     3758.0000000000        0.0785007809       -0.0000000027
     3760.0000000000        0.0782778234       -0.0000000027
     3762.0000000000        0.0780557052       -0.0000000027
     3764.0000000000        0.0778344224       -0.0000000027
     3766.0000000000        0.0776139712       -0.0000000026
     3768.0000000000        0.0773943480       -0.0000000026
     3770.0000000000        0.0771755488       -0.0000000026
     3772.0000000000        0.0769575699       -0.0000000026
     3774.0000000000        0.0767404076       -0.0000000026
     3776.0000000000        0.0765240583       -0.0000000025
     3778.0000000000        0.0763085181       -0.0000000025
     3780.0000000000        0.0760937834       -0.0000000025
     3782.0000000000        0.0758798507       -0.0000000025
     3784.0000000000        0.0756667161       -0.0000000025
     3786.0000000000        0.0754543762       -0.0000000025
     3788.0000000000        0.0752428273       -0.0000000024
     3790.0000000000        0.0750320658       -0.0000000024
     3792.0000000000        0.0748220883       -0.0000000024
     3794.0000000000        0.0746128910       -0.0000000024
     3796.0000000000        0.0744044706       -0.0000000024
     3798.0000000000        0.0741968236       -0.0000000024
     3800.0000000000        0.0739899463       -0.0000000024
     3802.0000000000        0.0737838355       -0.0000000023
     3804.0000000000        0.0735784876       -0.0000000023
     3806.0000000000        0.0733738991       -0.0000000023
     3808.0000000000        0.0731700668       -0.0000000023
     3810.0000000000        0.0729669871       -0.0000000023
     3812.0000000000        0.0727646568       -0.0000000023
     3814.0000000000        0.0725630724       -0.0000000022
     3816.0000000000        0.0723622306       -0.0000000022
     3818.0000000000        0.0721621282       -0.0000000022
     3820.0000000000        0.0719627617       -0.0000000022
     3822.0000000000        0.0717641279       -0.0000000022
     3824.0000000000        0.0715662235       -0.0000000022
     3826.0000000000        0.0713690453       -0.0000000022
     3828.0000000000        0.0711725900       -0.0000000021
     3830.0000000000        0.0709768544       -0.0000000021
     3832.0000000000        0.0707818354       -0.0000000021
     3834.0000000000        0.0705875296       -0.0000000021
     3836.0000000000        0.0703939340       -0.0000000021
     3838.0000000000        0.0702010454       -0.0000000021
     3840.0000000000        0.0700088607       -0.0000000021
     3842.0000000000        0.0698173766       -0.0000000020
     3844.0000000000        0.0696265902       -0.0000000020
     3846.0000000000        0.0694364984       -0.0000000020
     3848.0000000000        0.0692470979       -0.0000000020
     3850.0000000000        0.0690583859       -0.0000000020
     3852.0000000000        0.0688703593       -0.0000000020
     3854.0000000000        0.0686830149       -0.0000000020
     3856.0000000000        0.0684963499       -0.0000000020
     3858.0000000000        0.0683103612       -0.0000000019
     3860.0000000000        0.0681250459       -0.0000000019
     3862.0000000000        0.0679404009       -0.0000000019
     3864.0000000000        0.0677564233       -0.0000000019
     3866.0000000000        0.0675731103       -0.0000000019
     3868.0000000000        0.0673904588       -0.0000000019
     3870.0000000000        0.0672084659       -0.0000000019
     3872.0000000000        0.0670271289       -0.0000000019
     3874.0000000000        0.0668464447       -0.0000000018
     3876.0000000000        0.0666664106       -0.0000000018
     3878.0000000000        0.0664870237       -0.0000000018
     3880.0000000000        0.0663082811       -0.0000000018
     3882.0000000000        0.0661301801       -0.0000000018
     3884.0000000000        0.0659527178       -0.0000000018
     3886.0000000000        0.0657758915       -0.0000000018
     3888.0000000000        0.0655996984       -0.0000000018
     3890.0000000000        0.0654241356       -0.0000000017
     3892.0000000000        0.0652492006       -0.0000000017
     3894.0000000000        0.0650748904       -0.0000000017
     3896.0000000000        0.0649012025       -0.0000000017
     3898.0000000000        0.0647281342       -0.0000000017
     3900.0000000000        0.0645556826       -0.0000000017
     3902.0000000000        0.0643838452       -0.0000000017
     3904.0000000000        0.0642126193       -0.0000000017
     3906.0000000000        0.0640420022       -0.0000000017
     3908.0000000000        0.0638719913       -0.0000000016
     3910.0000000000        0.0637025839       -0.0000000016
     3912.0000000000        0.0635337776       -0.0000000016
     3914.0000000000        0.0633655696       -0.0000000016
     3916.0000000000        0.0631979574       -0.0000000016
     3918.0000000000        0.0630309384       -0.0000000016
     3920.0000000000        0.0628645100       -0.0000000016
     3922.0000000000        0.0626986698       -0.0000000016
     3924.0000000000        0.0625334151       -0.0000000016
     3926.0000000000        0.0623687435       -0.0000000016
     3928.0000000000        0.0622046524       -0.0000000015
     3930.0000000000        0.0620411394       -0.0000000015
     3932.0000000000        0.0618782019       -0.0000000015
     3934.0000000000        0.0617158376       -0.0000000015
     3936.0000000000        0.0615540439       -0.0000000015
     3938.0000000000        0.0613928184       -0.0000000015
     3940.0000000000        0.0612321586       -0.0000000015
     3942.0000000000        0.0610720623       -0.0000000015
     3944.0000000000        0.0609125268       -0.0000000015
     3946.0000000000        0.0607535499       -0.0000000015
     3948.0000000000        0.0605951291       -0.0000000015
     3950.0000000000        0.0604372622       -0.0000000014
     3952.0000000000        0.0602799466       -0.0000000014
     3954.0000000000        0.0601231801       -0.0000000014
     3956.0000000000        0.0599669604       -0.0000000014
     3958.0000000000        0.0598112851       -0.0000000014
     3960.0000000000        0.0596561518       -0.0000000014
     3962.0000000000        0.0595015584       -0.0000000014
     3964.0000000000        0.0593475024       -0.0000000014
     3966.0000000000        0.0591939817       -0.0000000014
     3968.0000000000        0.0590409939       -0.0000000014
     3970.0000000000        0.0588885369       -0.0000000014
     3972.0000000000        0.0587366082       -0.0000000013
     3974.0000000000        0.0585852058       -0.0000000013
     3976.0000000000        0.0584343274       -0.0000000013
     3978.0000000000        0.0582839708       -0.0000000013
     3980.0000000000        0.0581341337       -0.0000000013
     3982.0000000000        0.0579848140       -0.0000000013
     3984.0000000000        0.0578360095       -0.0000000013
     3986.0000000000        0.0576877181       -0.0000000013
     3988.0000000000        0.0575399375       -0.0000000013
     3990.0000000000        0.0573926656       -0.0000000013
     3992.0000000000        0.0572459003       -0.0000000013
     3994.0000000000        0.0570996395       -0.0000000013
     3996.0000000000        0.0569538810       -0.0000000012
     3998.0000000000        0.0568086228       -0.0000000012
