# Supplementary material for: Breaking the 1250 nm Barrier: A Computational Approach to Light Upconversion via Triplet–Triplet Annihilation in the Silica Telecom Band
Source: ACS Appl Energy Mater. 2026 Feb 12;9(4):2398–411. doi: 10.1021/acsaem.5c04014 (PMC12934551; doi:10.1021/acsaem.5c04014)
Supplement: Supplementary file 2 [file ae5c04014_si_002.zip › xyz-TTA-NIRII-Journal-2025/b3lyp-d3/monomer/opt-s1/uv-emi-s1/tetracene-2-NO2-td-ub3lyp-uv-emi-s1-root-2.txt]

# UV-Vis Spectrum
# X-Axis:  Wavelength (nm)
# Y-Axis:  &epsilon;
# Y-Axis2: Oscillator Strength

# Peak information
#                  X                   Y                  Y2
#    2178.3000000000        0.0000000000        0.0000000000
#     771.2100000000        0.0460000000  1513305.9779308692
#     630.1300000000        0.0000000000        0.0000000000
#     539.4600000000        0.0000000000        0.0000000000
#     501.1200000000        0.0000000000        0.0000000000
#     475.3700000000        0.0000000000        0.0000000000
#     473.2400000000        0.0000000000        0.0000000000
#     464.6000000000        0.0000000000        0.0000000000
#     456.3400000000        0.0025000000    82244.8901049386
#     449.3800000000        0.0301000000   990228.4768634605
#     446.4900000000        0.0000000000        0.0000000000
#     445.2100000000        0.0019000000    62506.1164797533
#     422.5300000000        0.0000000000        0.0000000000
#     394.3500000000        0.0942000000  3098987.4591540857
#     392.6100000000        0.0000000000        0.0000000000
#     376.1700000000        0.0193000000   634930.5516101257
#     375.0000000000        0.0000000000        0.0000000000
#     368.6400000000        0.0000000000        0.0000000000
#     363.2800000000        0.0000000000        0.0000000000
#     359.5900000000        0.0000000000        0.0000000000
#     345.8400000000        0.0000000000        0.0000000000
#     333.7300000000        0.0000000000        0.0000000000
#     327.8000000000        0.0007000000    23028.5692293828
#     326.4300000000        0.0014000000    46057.1384587656
#     326.3600000000        0.0000000000        0.0000000000
#     317.9300000000        0.0008000000    26318.3648335803
#     317.4100000000        0.0000000000        0.0000000000
#     315.7300000000        0.0000000000        0.0000000000
#     311.6100000000        0.0712000000  2342334.4701886503
#     307.8100000000        0.2975000000  9787141.9224876910
#     305.1600000000        0.0166000000   546106.0702967921
#     302.2000000000        0.0000000000        0.0000000000
#     302.0000000000        0.0005000000    16448.9780209877
#     300.5300000000        0.0000000000        0.0000000000
#     290.3800000000        0.0000000000        0.0000000000
#     287.5300000000        0.0000000000        0.0000000000
#     286.2200000000        0.0010000000    32897.9560419754
#     282.9200000000        0.0021000000    69085.7076881484
#     281.8600000000        0.0139000000   457281.5889834585
#     279.2500000000        0.0006000000    19738.7736251853
#     278.1500000000        0.0000000000        0.0000000000
#     278.0300000000        0.0087000000   286212.2175651863
#     276.7900000000        0.0000000000        0.0000000000
#     275.3900000000        0.0000000000        0.0000000000
#     275.0000000000        0.0000000000        0.0000000000
#     272.9100000000        0.0000000000        0.0000000000
#     264.5100000000        0.0000000000        0.0000000000
#     263.9200000000        1.4895000000 49001505.5245224014
#     256.5900000000        0.0000000000        0.0000000000
#     255.8600000000        0.0000000000        0.0000000000
#     253.8700000000        0.0000000000        0.0000000000
#     252.6800000000        0.0000000000        0.0000000000
#     250.1500000000        0.2212000000  7277027.8764849640
#     250.0000000000        0.0000000000        0.0000000000
#     249.4100000000        0.0000000000        0.0000000000
#     248.7300000000        0.0239000000   786261.1494032128
#     246.8000000000        0.0000000000        0.0000000000
#     245.3700000000        0.0355000000  1167877.4394901278
#     244.5900000000        0.0000000000        0.0000000000
#     244.5400000000        0.0230000000   756652.9889654347
#     243.9500000000        0.0000000000        0.0000000000
#     241.5700000000        0.0000000000        0.0000000000
#     239.8800000000        0.0003000000     9869.3868125926
#     238.9300000000        0.0000000000        0.0000000000
#     238.9100000000        0.0034000000   111853.0505427165
#     238.6300000000        0.0000000000        0.0000000000
#     237.3400000000        0.0000000000        0.0000000000
#     236.5800000000        0.0039000000   128302.0285637042
#     234.8100000000        0.0196000000   644799.9384227183
#     233.6400000000        0.0000000000        0.0000000000
#     233.2200000000        0.0101000000   332269.3560239518
#     232.7100000000        0.0132000000   434253.0197540756
#     232.5600000000        0.0053000000   174359.1670224698
#     228.4100000000        0.0486000000  1598840.6636400060
#     227.9000000000        0.0000000000        0.0000000000
#     225.0700000000        0.0000000000        0.0000000000
#     222.5000000000        0.0029000000    95404.0725217287
#     222.2200000000        0.0000000000        0.0000000000
#     221.3500000000        0.0125000000   411224.4505246929
#     221.1900000000        0.0000000000        0.0000000000
#     220.2600000000        0.0041000000   134881.6197720993
#     218.6600000000        0.0000000000        0.0000000000
#     217.9200000000        0.0723000000  2378522.2218348235
#     217.0000000000        0.0000000000        0.0000000000
#     216.9500000000        0.0018000000    59216.3208755558
#     214.7000000000        0.0000000000        0.0000000000
#     213.7900000000        0.0006000000    19738.7736251853
#     213.7600000000        0.0093000000   305950.9911903715
#     213.1200000000        0.0000000000        0.0000000000
#     212.3400000000        0.0000000000        0.0000000000
#     210.3200000000        0.1906000000  6270350.4216005169
#     209.3400000000        0.0000000000        0.0000000000
#     208.0500000000        0.0000000000        0.0000000000
#     207.9900000000        0.0000000000        0.0000000000
#     207.9700000000        0.0120000000   394775.4725037051
#     207.6600000000        0.0001000000     3289.7956041975
#     207.6300000000        0.0000000000        0.0000000000
#     206.2600000000        0.0000000000        0.0000000000
#     205.7700000000        0.0097000000   319110.1736071617
#     205.4500000000        0.0000000000        0.0000000000

# Spectra
#                  X                   Y               DY/DX
        0.0000000000        0.0000000000        0.0000000000
        2.5000000000        0.0000000000        0.0000000000
        5.0000000000        0.0000000000        0.0000000000
        7.5000000000        0.0000000000        0.0000000000
       10.0000000000        0.0000000000        0.0000000000
       12.5000000000        0.0000000000        0.0000000000
       15.0000000000        0.0000000000        0.0000000000
       17.5000000000        0.0000000000        0.0000000000
       20.0000000000        0.0000000000        0.0000000000
       22.5000000000        0.0000000000        0.0000000000
       25.0000000000        0.0000000000        0.0000000000
       27.5000000000        0.0000000000        0.0000000000
       30.0000000000        0.0000000000        0.0000000000
       32.5000000000        0.0000000000        0.0000000000
       35.0000000000        0.0000000000        0.0000000000
       37.5000000000        0.0000000000        0.0000000000
       40.0000000000        0.0000000000        0.0000000000
       42.5000000000        0.0000000000        0.0000000000
       45.0000000000        0.0000000000        0.0000000000
       47.5000000000        0.0000000000        0.0000000000
       50.0000000000        0.0000000000        0.0000000000
       52.5000000000        0.0000000000        0.0000000000
       55.0000000000        0.0000000000        0.0000000000
       57.5000000000        0.0000000000        0.0000000000
       60.0000000000        0.0000000000        0.0000000000
       62.5000000000        0.0000000000        0.0000000000
       65.0000000000        0.0000000000        0.0000000000
       67.5000000000        0.0000000000        0.0000000000
       70.0000000000        0.0000000000        0.0000000000
       72.5000000000        0.0000000000        0.0000000000
       75.0000000000        0.0000000000        0.0000000000
       77.5000000000        0.0000000000        0.0000000000
       80.0000000000        0.0000000000        0.0000000000
       82.5000000000        0.0000000000        0.0000000000
       85.0000000000        0.0000000000        0.0000000000
       87.5000000000        0.0000000000        0.0000000000
       90.0000000000        0.0000000000        0.0000000000
       92.5000000000        0.0000000000        0.0000000000
       95.0000000000        0.0000000000        0.0000000000
       97.5000000000        0.0000000000        0.0000000000
      100.0000000000        0.0000000000        0.0000000000
      102.5000000000        0.0000000000        0.0000000000
      105.0000000000        0.0000000000        0.0000000000
      107.5000000000        0.0000000000        0.0000000000
      110.0000000000        0.0000000000        0.0000000000
      112.5000000000        0.0000000000        0.0000000000
      115.0000000000        0.0000000000        0.0000000000
      117.5000000000        0.0000000000        0.0000000000
      120.0000000000        0.0000000000        0.0000000000
      122.5000000000        0.0000000000        0.0000000000
      125.0000000000        0.0000000000        0.0000000000
      127.5000000000        0.0000000000        0.0000000000
      130.0000000000        0.0000000000        0.0000000000
      132.5000000000        0.0000000000        0.0000000000
      135.0000000000        0.0000000000        0.0000000000
      137.5000000000        0.0000000000        0.0000000000
      140.0000000000        0.0000000000        0.0000000000
      142.5000000000        0.0000000000        0.0000000000
      145.0000000000        0.0000000000        0.0000000000
      147.5000000000        0.0000000000        0.0000000000
      150.0000000000        0.0000000000        0.0000000000
      152.5000000000        0.0000000007        0.0000000000
      155.0000000000        0.0000000206        0.0000000000
      157.5000000000        0.0000004686        0.0000000000
      160.0000000000        0.0000080553        0.0000000000
      162.5000000000        0.0001068251        0.0000000000
      165.0000000000        0.0011145043        0.0000000003
      167.5000000000        0.0093118549        0.0000000157
      170.0000000000        0.0633310547        0.0000006392
      172.5000000000        0.3558979919        0.0000176430
      175.0000000000        1.6755278543        0.0003402335
      177.5000000000        6.6930968296        0.0047135207
      180.0000000000       22.9549474729        0.0480821907
      182.5000000000       68.3375589277        0.3690037845
      185.0000000000      178.4068090373        2.1704867409
      187.5000000000      412.3603694142        9.9430659040
      190.0000000000      851.4191766454       35.9680703087
      192.5000000000     1583.6999171987      103.9669494107
      195.0000000000     2675.0606178144      242.5351069017
      197.5000000000     4134.6055363513      460.1712236007
      200.0000000000     5890.6166905577      713.4221198049
      202.5000000000     7791.5430570825      903.1594035884
      205.0000000000     9636.3520209466      922.7875843000
      207.5000000000    11224.7333732383      730.8439721270
      210.0000000000    12408.6627276127      385.7914058408
      212.5000000000    13127.5480912201       11.4407821996
      215.0000000000    13418.0763613257     -275.3136618540
      217.5000000000    13401.0029343185     -417.3429049642
      220.0000000000    13254.5984715725     -422.7180900517
      222.5000000000    13185.7601880394     -335.6714400530
      225.0000000000    13406.1407565866     -201.4522540232
      227.5000000000    14115.2277288828      -44.5129949270
      230.0000000000    15488.0830425339      135.3740603378
      232.5000000000    17663.9213085462      354.3808442626
      235.0000000000    20732.7907736750      632.0713871934
      237.5000000000    24720.2446630900      981.7588737245
      240.0000000000    29572.6718361917     1404.8683663732
      242.5000000000    35147.7323760112     1885.7781170888
      245.0000000000    41214.4639556642     2384.4679906791
      247.5000000000    47466.0451643530     2830.2728618012
      250.0000000000    53545.4284579751     3125.2380047952
      252.5000000000    59080.9484188205     3163.7691938755
      255.0000000000    63726.4991160043     2866.0084087184
      257.5000000000    67199.6616556342     2211.9580540666
      260.0000000000    69311.5282336109     1259.7644820669
      262.5000000000    69983.7208977918      137.8778315377
      265.0000000000    69250.6924532762     -986.8603600163
      267.5000000000    67248.1249337744    -1952.3489433825
      270.0000000000    64190.4793924055    -2639.2048304747
      272.5000000000    60342.0974151371    -2991.6425773779
      275.0000000000    55986.5918091863    -3017.9671834095
      277.5000000000    51398.7231035524    -2775.3139733828
      280.0000000000    46821.8290808972    -2347.2294295321
      282.5000000000    42452.4959197886    -1822.2683337555
      285.0000000000    38432.8323697993    -1278.6321318919
      287.5000000000    34849.6420155458     -776.1948622514
      290.0000000000    31739.0857984010     -354.6270944092
      292.5000000000    29095.0967561902      -35.2556800827
      295.0000000000    26879.7954577431      175.5174971685
      297.5000000000    25034.3683365315      282.6206704062
      300.0000000000    23489.2157792276      299.1047129814
      302.5000000000    22172.5676056772      243.3605217968
      305.0000000000    21017.1366276210      136.6189786408
      307.5000000000    19964.6957137163        0.6472365125
      310.0000000000    18968.7005964588     -144.3082637871
      312.5000000000    17995.2361927546     -281.1827760950
      315.0000000000    17022.6461186454     -397.1987172546
      317.5000000000    16040.2271551675     -484.3259835643
      320.0000000000    15046.3487709760     -539.1165925690
      322.5000000000    14046.3081321947     -562.0360411228
      325.0000000000    13050.1669668787     -556.4788860855
      327.5000000000    12070.7489470905     -527.6720939772
      330.0000000000    11121.9125646665     -481.6428852459
      332.5000000000    10217.1595935490     -424.3743466481
      335.0000000000     9368.5955204537     -361.2103658772
      337.5000000000     8586.2262956580     -296.5162945917
      340.0000000000     7877.5546225466     -233.5618795378
      342.5000000000     7247.4272005697     -174.5710081006
      345.0000000000     6698.0799293623     -120.8767507856
      347.5000000000     6229.3290897768      -73.1256670105
      350.0000000000     5838.8611203299      -31.4874059886
      352.5000000000     5522.5802693769        4.1600252751
      355.0000000000     5274.9809236963       34.0853996736
      357.5000000000     5089.5189264275       58.6048552262
      360.0000000000     4958.9631337063       78.0251127633
      362.5000000000     4875.7144982277       92.6217363007
      365.0000000000     4832.0849751514      102.6426554944
      367.5000000000     4820.5325185408      108.3269137346
      370.0000000000     4833.8514551776      109.9296471961
      372.5000000000     4865.3197119827      107.7460946252
      375.0000000000     4908.8058745812      102.1295581211
      377.5000000000     4958.8400065050       93.5003684489
      380.0000000000     5010.6526862720       82.3448378779
      382.5000000000     5060.1869294567       69.2047711308
      385.0000000000     5104.0876412611       54.6592762576
      387.5000000000     5139.6730598098       39.3013496662
      390.0000000000     5164.8923533125       23.7120230772
      392.5000000000     5178.2731644600        8.4348079957
      395.0000000000     5178.8624822318       -6.0471680837
      397.5000000000     5166.1637867443      -19.3294805528
      400.0000000000     5140.0729736502      -31.0989769633
      402.5000000000     5100.8151339230      -41.1400624082
      405.0000000000     5048.8838527943      -49.3347873394
      407.5000000000     4984.9843061040      -55.6573419631
      410.0000000000     4909.9810794439      -60.1639438330
      412.5000000000     4824.8513195873      -62.9793397791
      415.0000000000     4730.6435515992      -64.2812343999
      417.5000000000     4628.4422600295      -64.2839227533
      420.0000000000     4519.3381386544      -63.2222709265
      422.5000000000     4404.4037590780      -61.3369853058
      425.0000000000     4284.6742918522      -58.8618702165
      427.5000000000     4161.1328314590      -56.0135219122
      430.0000000000     4034.6998248160      -52.9836675157
      432.5000000000     3906.2260777657      -49.9341473341
      435.0000000000     3776.4888110132      -46.9943687118
      437.5000000000     3646.1902518902      -44.2609342527
      440.0000000000     3515.9582770527      -41.7990670235
      442.5000000000     3386.3486599479      -39.6454167111
      445.0000000000     3257.8485222116      -37.8118276293
      447.5000000000     3130.8806371075      -36.2896744989
      450.0000000000     3005.8082832177      -35.0544171877
      452.5000000000     2882.9403958216      -34.0700835087
      455.0000000000     2762.5368102225      -33.2934529823
      457.5000000000     2644.8134345570      -32.6777785916
      460.0000000000     2529.9472286177      -32.1759436944
      462.5000000000     2418.0808995044      -31.7430044174
      465.0000000000     2309.3272543405      -31.3381122480
      467.5000000000     2203.7731749164      -30.9258463897
      470.0000000000     2101.4831991747      -30.4770108112
      472.5000000000     2002.5027102809      -29.9689674635
      475.0000000000     1906.8607460551      -29.3855859351
      477.5000000000     1814.5724502308      -28.7168921689
      480.0000000000     1725.6411928556      -27.9584961657
      482.5000000000     1640.0603906106      -27.1108722044
      485.0000000000     1557.8150593624      -26.1785562679
      487.5000000000     1478.8831312868      -25.1693151616
      490.0000000000     1403.2365677789      -24.0933311408
      492.5000000000     1330.8422974273      -22.9624354257
      495.0000000000     1261.6630058405      -21.7894142837
      497.5000000000     1195.6578013174      -20.5874027407
      500.0000000000     1132.7827774171      -19.3693736335
      502.5000000000     1072.9914905662      -18.1477237157
      505.0000000000     1016.2353680368      -16.9339538442
      507.5000000000      962.4640590292      -15.7384368373
      510.0000000000      911.6257392316      -14.5702642569
      512.5000000000      863.6673771469      -13.4371619823
      515.0000000000      818.5349686793      -12.3454638458
      517.5000000000      776.1737449568      -11.3001326151
      520.0000000000      736.5283571198      -10.3048181007
      522.5000000000      699.5430408088       -9.3619429751
      525.0000000000      665.1617623119       -8.4728079229
      527.5000000000      633.3283477566       -7.6377088728
      530.0000000000      603.9865963250       -6.8560602347
      532.5000000000      577.0803782038       -6.1265192076
      535.0000000000      552.5537178320       -5.4471072924
      537.5000000000      530.3508629454       -4.8153261182
      540.0000000000      510.4163399231       -4.2282655411
      542.5000000000      492.6949959976       -3.6827027064
      545.0000000000      477.1320289713       -3.1751913685
      547.5000000000      463.6730051884       -2.7021412499
      550.0000000000      452.2638666146       -2.2598875946
      552.5000000000      442.8509279850       -1.8447513526
      555.0000000000      435.3808650692       -1.4530906226
      557.5000000000      429.8006951846       -1.0813441024
      560.0000000000      426.0577511427       -0.7260673573
      562.5000000000      424.0996498553       -0.3839627340
      565.0000000000      423.8742568382       -0.0519037217
      567.5000000000      425.3296478506        0.2730454788
      570.0000000000      428.4140688764        0.5936144900
      572.5000000000      433.0758956142        0.9123147792
      575.0000000000      439.2635935795        1.2314306335
      577.5000000000      446.9256798464        1.5530126380
      580.0000000000      456.0106873724        1.8788732828
      582.5000000000      466.4671327491        2.2105844019
      585.0000000000      478.2434881214        2.5494762090
      587.5000000000      491.2881579083        2.8966377569
      590.0000000000      505.5494608485        3.2529186907
      592.5000000000      520.9756177839        3.6189322096
      595.0000000000      537.5147454849        3.9950591778
      597.5000000000      555.1148567151        4.3814533487
      600.0000000000      573.7238666333        4.7780476821
      602.5000000000      593.2896055345        5.1845617387
      605.0000000000      613.7598378430        5.6005101396
      607.5000000000      635.0822871892        6.0252120750
      610.0000000000      657.2046673298        6.4578018392
      612.5000000000      680.0747186043        6.8972403565
      615.0000000000      703.6402495656        7.3423276553
      617.5000000000      727.8491833743        7.7917162283
      620.0000000000      752.6496085053        8.2439252076
      622.5000000000      777.9898332871        8.6973552681
      625.0000000000      803.8184437669        9.1503041585
      627.5000000000      830.0843643814        9.6009827496
      630.0000000000      856.7369209033       10.0475314785
      632.5000000000      883.7259051308       10.4880370600
      635.0000000000      911.0016407912       10.9205493285
      637.5000000000      938.5150501396       11.3430980735
      640.0000000000      966.2177207458       11.7537097274
      642.5000000000      994.0619719832       12.1504237655
      645.0000000000     1022.0009207516       12.5313086834
      647.5000000000     1049.9885459969       12.8944774203
      650.0000000000     1077.9797516111       13.2381021025
      652.5000000000     1105.9304273324       13.5604279945
      655.0000000000     1133.7975072920       13.8597865502
      657.5000000000     1161.5390258902       14.1346074724
      660.0000000000     1189.1141707153       14.3834296985
      662.5000000000     1216.4833322529       14.6049112455
      665.0000000000     1243.6081501689       14.7978378592
      667.5000000000     1270.4515559804       14.9611304287
      670.0000000000     1296.9778119619       15.0938511391
      672.5000000000     1323.1525461677       15.1952083508
      675.0000000000     1348.9427834798       15.2645602058
      677.5000000000     1374.3169726214       15.3014169755
      680.0000000000     1399.2450091047       15.3054421750
      682.5000000000     1423.6982541053       15.2764524815
      685.0000000000     1447.6495492852       15.2144165043
      687.5000000000     1471.0732276030       15.1194524616
      690.0000000000     1493.9451201779       14.9918248297
      692.5000000000     1516.2425592875       14.8319400352
      695.0000000000     1537.9443776023       14.6403412668
      697.5000000000     1559.0309037701       14.4177024889
      700.0000000000     1579.4839544835       14.1648217410
      702.5000000000     1599.2868231703       13.8826138103
      705.0000000000     1618.4242654601       13.5721023656
      707.5000000000     1636.8824815908       13.2344116402
      710.0000000000     1654.6490959201       12.8707577524
      712.5000000000     1671.7131337203       12.4824397480
      715.0000000000     1688.0649954333       12.0708304494
      717.5000000000     1703.6964285676       11.6373671907
      720.0000000000     1718.6004974231       11.1835425161
      722.5000000000     1732.7715508241       10.7108949123
      725.0000000000     1746.2051880487       10.2209996447
      727.5000000000     1758.8982231325        9.7154597569
      730.0000000000     1770.8486477288        9.1958972939
      732.5000000000     1782.0555927012        8.6639447984
      735.0000000000     1792.5192886201        8.1212371264
      737.5000000000     1802.2410253320        7.5694036241
      740.0000000000     1811.2231107637        7.0100607000
      742.5000000000     1819.4688291180        6.4448048205
      745.0000000000     1826.9823986122        5.8752059557
      747.5000000000     1833.7689289035        5.3028014915
      750.0000000000     1839.8343783391        4.7290906231
      752.5000000000     1845.1855111613        4.1555292397
      755.0000000000     1849.8298547913        3.5835253035
      757.5000000000     1853.7756573088        3.0144347244
      760.0000000000     1857.0318452350        2.4495577278
      762.5000000000     1859.6079817224        1.8901357072
      765.0000000000     1861.5142252446        1.3373485534
      767.5000000000     1862.7612888748        0.7923124459
      770.0000000000     1863.3604002316        0.2560780926
      772.5000000000     1863.3232621677       -0.2703705998
      775.0000000000     1862.6620142651       -0.7861174450
      777.5000000000     1861.3891951997       -1.2903145050
      780.0000000000     1859.5177060267       -1.7821822503
      782.5000000000     1857.0607744347       -2.2610093741
      785.0000000000     1854.0319200097       -2.7261522847
      787.5000000000     1850.4449205451       -3.1770343004
      790.0000000000     1846.3137794269       -3.6131445711
      792.5000000000     1841.6526941193       -4.0340367510
      795.0000000000     1836.4760257704       -4.4393274456
      797.5000000000     1830.7982699536       -4.8286944589
      800.0000000000     1824.6340285551       -5.2018748625
      802.5000000000     1817.9979828135       -5.5586629096
      805.0000000000     1810.9048675150       -5.8989078163
      807.5000000000     1803.3694463434       -6.2225114313
      810.0000000000     1795.4064883786       -6.5294258134
      812.5000000000     1787.0307457385       -6.8196507374
      815.0000000000     1778.2569323526       -7.0932311453
      817.5000000000     1769.0997038542       -7.3502545604
      820.0000000000     1759.5736385755       -7.5908484804
      822.5000000000     1749.6932196292       -7.8151777642
      825.0000000000     1739.4728180557       -8.0234420257
      827.5000000000     1728.9266770140       -8.2158730482
      830.0000000000     1718.0688969956       -8.3927322295
      832.5000000000     1706.9134220341       -8.5543080694
      835.0000000000     1695.4740268868       -8.7009137079
      837.5000000000     1683.7643051615       -8.8328845225
      840.0000000000     1671.7976583601       -8.9505757931
      842.5000000000     1659.5872858113       -9.0543604383
      845.0000000000     1647.1461754640       -9.1446268313
      847.5000000000     1634.4870955110       -9.2217766978
      850.0000000000     1621.6225868150       -9.2862231006
      852.5000000000     1608.5649561051       -9.3383885135
      855.0000000000     1595.3262699166       -9.3787029874
      857.5000000000     1581.9183492410       -9.4076024080
      860.0000000000     1568.3527648589       -9.4255268498
      862.5000000000     1554.6408333261       -9.4329190220
      865.0000000000     1540.7936135812       -9.4302228110
      867.5000000000     1526.8219041488       -9.4178819145
      870.0000000000     1512.7362409075       -9.3963385692
      872.5000000000     1498.5468953956       -9.3660323695
      875.0000000000     1484.2638736259       -9.3273991745
      877.5000000000     1469.8969153840       -9.2808701037
      880.0000000000     1455.4554939817       -9.2268706158
      882.5000000000     1440.9488164409       -9.1658196711
      885.0000000000     1426.3858240827       -9.0981289725
      887.5000000000     1411.7751934960       -9.0242022832
      890.0000000000     1397.1253378628       -8.9444348184
      892.5000000000     1382.4444086170       -8.8592127068
      895.0000000000     1367.7402974134       -8.7689125192
      897.5000000000     1353.0206383859       -8.6739008616
      900.0000000000     1338.2928106739       -8.5745340282
      902.5000000000     1323.5639411961       -8.4711577124
      905.0000000000     1308.8409076534       -8.3641067714
      907.5000000000     1294.1303417405       -8.2537050416
      910.0000000000     1279.4386325498       -8.1402652020
      912.5000000000     1264.7719301492       -8.0240886818
      915.0000000000     1250.1361493189       -7.9054656096
      917.5000000000     1235.5369734285       -7.7846748006
      920.0000000000     1220.9798584429       -7.6619837796
      922.5000000000     1206.4700370400       -7.5376488369
      925.0000000000     1192.0125228276       -7.4119151137
      927.5000000000     1177.6121146460       -7.2850167148
      930.0000000000     1163.2734009449       -7.1571768467
      932.5000000000     1149.0007642218       -7.0286079773
      935.0000000000     1134.7983855109       -6.8995120163
      937.5000000000     1120.6702489134       -6.7700805131
      940.0000000000     1106.6201461571       -6.6404948710
      942.5000000000     1092.6516811782       -6.5109265746
      945.0000000000     1078.7682747150       -6.3815374299
      947.5000000000     1064.9731689056       -6.2524798142
      950.0000000000     1051.2694318830       -6.1238969348
      952.5000000000     1037.6599623584       -5.9959230947
      955.0000000000     1024.1474941879       -5.8686839641
      957.5000000000     1010.7346009154       -5.7422968560
      960.0000000000      997.4237002858       -5.6168710051
      962.5000000000      984.2170587235       -5.4925078486
      965.0000000000      971.1167957711       -5.3693013077
      967.5000000000      958.1248884839       -5.2473380690
      970.0000000000      945.2431757753       -5.1266978654
      972.5000000000      932.4733627103       -5.0074537548
      975.0000000000      919.8170247427       -4.8896723961
      977.5000000000      907.2756118937       -4.7734143223
      980.0000000000      894.8504528677       -4.6587342103
      982.5000000000      882.5427591042       -4.5456811451
      985.0000000000      870.3536287626       -4.4342988808
      987.5000000000      858.2840506385       -4.3246260949
      990.0000000000      846.3349080083       -4.2166966384
      992.5000000000      834.5069824033       -4.1105397789
      995.0000000000      822.8009573084       -4.0061804385
      997.5000000000      811.2174217877       -3.9036394246
     1000.0000000000      799.7568740339       -3.8029336547
     1002.5000000000      788.4197248413       -3.7040763744
     1005.0000000000      777.2063010026       -3.6070773683
     1007.5000000000      766.1168486277       -3.5119431646
     1010.0000000000      755.1515363863       -3.4186772322
     1012.5000000000      744.3104586719       -3.3272801718
     1015.0000000000      733.5936386889       -3.2377498986
     1017.5000000000      723.0010314625       -3.1500818198
     1020.0000000000      712.5325267715       -3.0642690040
     1022.5000000000      702.1879520048       -2.9803023446
     1025.0000000000      691.9670749412       -2.8981707158
     1027.5000000000      681.8696064550       -2.8178611227
     1030.0000000000      671.8952031456       -2.7393588446
     1032.5000000000      662.0434698935       -2.6626475720
     1035.0000000000      652.3139623435       -2.5877095369
     1037.5000000000      642.7061893151       -2.5145256379
     1040.0000000000      633.2196151418       -2.4430755587
     1042.5000000000      623.8536619402       -2.3733378810
     1045.0000000000      614.6077118089       -2.3052901915
     1047.5000000000      605.4811089609       -2.2389091840
     1050.0000000000      596.4731617868       -2.1741707555
     1052.5000000000      587.5831448541       -2.1110500976
     1055.0000000000      578.8103008402       -2.0495217830
     1057.5000000000      570.1538424026       -1.9895598466
     1060.0000000000      561.6129539867       -1.9311378625
     1062.5000000000      553.1867935727       -1.8742290166
     1065.0000000000      544.8744943623       -1.8188061740
     1067.5000000000      536.6751664070       -1.7648419437
     1070.0000000000      528.5878981795       -1.7123087378
     1072.5000000000      520.6117580888       -1.6611788280
     1075.0000000000      512.7457959408       -1.6114243979
     1077.5000000000      504.9890443453       -1.5630175919
     1080.0000000000      497.3405200711       -1.5159305609
     1082.5000000000      489.7992253504       -1.4701355045
     1085.0000000000      482.3641491333       -1.4256047103
     1087.5000000000      475.0342682944       -1.3823105904
     1090.0000000000      467.8085487917       -1.3402257150
     1092.5000000000      460.6859467811       -1.2993228433
     1095.0000000000      453.6654096846       -1.2595749521
     1097.5000000000      446.7458772166       -1.2209552617
     1100.0000000000      439.9262823675       -1.1834372596
     1102.5000000000      433.2055523461       -1.1469947227
     1105.0000000000      426.5826094830       -1.1116017363
     1107.5000000000      420.0563720946       -1.0772327122
     1110.0000000000      413.6257553106       -1.0438624046
     1112.5000000000      407.2896718639       -1.0114659240
     1115.0000000000      401.0470328465       -0.9800187503
     1117.5000000000      394.8967484306       -0.9494967432
     1120.0000000000      388.8377285565       -0.9198761524
     1122.5000000000      382.8688835892       -0.8911336256
     1125.0000000000      376.9891249430       -0.8632462157
     1127.5000000000      371.1973656769       -0.8361913866
     1130.0000000000      365.4925210603       -0.8099470179
     1132.5000000000      359.8735091111       -0.7844914086
     1135.0000000000      354.3392511067       -0.7598032800
     1137.5000000000      348.8886720681       -0.7358617777
     1140.0000000000      343.5207012194       -0.7126464723
     1142.5000000000      338.2342724225       -0.6901373597
     1145.0000000000      333.0283245881       -0.6683148612
     1147.5000000000      327.9018020643       -0.6471598216
     1150.0000000000      322.8536550028       -0.6266535082
     1152.5000000000      317.8828397041       -0.6067776080
     1155.0000000000      312.9883189425       -0.5875142252
     1157.5000000000      308.1690622710       -0.5688458779
     1160.0000000000      303.4240463074       -0.5507554943
     1162.5000000000      298.7522550028       -0.5332264088
     1165.0000000000      294.1526798913       -0.5162423572
     1167.5000000000      289.6243203244       -0.4997874724
     1170.0000000000      285.1661836876       -0.4838462790
     1172.5000000000      280.7772856027       -0.4684036884
     1175.0000000000      276.4566501143       -0.4534449926
     1177.5000000000      272.2033098627       -0.4389558590
     1180.0000000000      268.0163062419       -0.4249223244
     1182.5000000000      263.8946895456       -0.4113307887
     1185.0000000000      259.8375190997       -0.3981680090
     1187.5000000000      255.8438633829       -0.3854210929
     1190.0000000000      251.9128001356       -0.3730774927
     1192.5000000000      248.0434164578       -0.3611249982
     1195.0000000000      244.2348088960       -0.3495517306
     1197.5000000000      240.4860835205       -0.3383461358
     1200.0000000000      236.7963559920       -0.3274969781
     1202.5000000000      233.1647516196       -0.3169933328
     1205.0000000000      229.5904054098       -0.3068245806
     1207.5000000000      226.0724621070       -0.2969804001
     1210.0000000000      222.6100762253       -0.2874507618
     1212.5000000000      219.2024120733       -0.2782259212
     1215.0000000000      215.8486437715       -0.2692964126
     1217.5000000000      212.5479552618       -0.2606530422
     1220.0000000000      209.2995403116       -0.2522868822
     1222.5000000000      206.1026025107       -0.2441892638
     1225.0000000000      202.9563552621       -0.2363517717
     1227.5000000000      199.8600217677       -0.2287662371
     1230.0000000000      196.8128350082       -0.2214247322
     1232.5000000000      193.8140377176       -0.2143195638
     1235.0000000000      190.8628823533       -0.2074432673
     1237.5000000000      187.9586310615       -0.2007886011
     1240.0000000000      185.1005556376       -0.1943485406
     1242.5000000000      182.2879374838       -0.1881162723
     1245.0000000000      179.5200675612       -0.1820851889
     1247.5000000000      176.7962463396       -0.1762488831
     1250.0000000000      174.1157837434       -0.1706011425
     1252.5000000000      171.4779990936       -0.1651359442
     1255.0000000000      168.8822210480       -0.1598474500
     1257.5000000000      166.3277875375       -0.1547300006
     1260.0000000000      163.8140457006       -0.1497781114
     1262.5000000000      161.3403518144       -0.1449864671
     1265.0000000000      158.9060712246       -0.1403499170
     1267.5000000000      156.5105782721       -0.1358634706
     1270.0000000000      154.1532562183       -0.1315222926
     1272.5000000000      151.8334971687       -0.1273216991
     1275.0000000000      149.5507019941       -0.1232571524
     1277.5000000000      147.3042802510       -0.1193242574
     1280.0000000000      145.0936501001       -0.1155187574
     1282.5000000000      142.9182382238       -0.1118365297
     1285.0000000000      140.7774797422       -0.1082735817
     1287.5000000000      138.6708181283       -0.1048260474
     1290.0000000000      136.5977051221       -0.1014901834
     1292.5000000000      134.5576006441       -0.0982623652
     1295.0000000000      132.5499727074       -0.0951390837
     1297.5000000000      130.5742973304       -0.0921169418
     1300.0000000000      128.6300584472       -0.0891926508
     1302.5000000000      126.7167478194       -0.0863630273
     1305.0000000000      124.8338649457       -0.0836249900
     1307.5000000000      122.9809169727       -0.0809755565
     1310.0000000000      121.1574186048       -0.0784118401
     1312.5000000000      119.3628920134       -0.0759310473
     1315.0000000000      117.5968667474       -0.0735304744
     1317.5000000000      115.8588796421       -0.0712075052
     1320.0000000000      114.1484747293       -0.0689596080
     1322.5000000000      112.4652031468       -0.0667843329
     1325.0000000000      110.8086230484       -0.0646793095
     1327.5000000000      109.1782995140       -0.0626422443
     1330.0000000000      107.5738044600       -0.0606709180
     1332.5000000000      105.9947165495       -0.0587631839
     1335.0000000000      104.4406211037       -0.0569169646
     1337.5000000000      102.9111100130       -0.0551302508
     1340.0000000000      101.4057816488       -0.0534010983
     1342.5000000000       99.9242407754       -0.0517276266
     1345.0000000000       98.4660984631       -0.0501080165
     1347.5000000000       97.0309720010       -0.0485405082
     1350.0000000000       95.6184848108       -0.0470233993
     1352.5000000000       94.2282663612       -0.0455550434
     1355.0000000000       92.8599520827       -0.0441338478
     1357.5000000000       91.5131832829       -0.0427582719
     1360.0000000000       90.1876070632       -0.0414268257
     1362.5000000000       88.8828762351       -0.0401380680
     1365.0000000000       87.5986492378       -0.0388906051
     1367.5000000000       86.3345900568       -0.0376830886
     1370.0000000000       85.0903681422       -0.0365142148
     1372.5000000000       83.8656583292       -0.0353827226
     1375.0000000000       82.6601407577       -0.0342873924
     1377.5000000000       81.4735007940       -0.0332270447
     1380.0000000000       80.3054289530       -0.0322005387
     1382.5000000000       79.1556208202       -0.0312067713
     1385.0000000000       78.0237769760       -0.0302446756
     1387.5000000000       76.9096029197       -0.0293132197
     1390.0000000000       75.8128089950       -0.0284114059
     1392.5000000000       74.7331103156       -0.0275382690
     1395.0000000000       73.6702266923       -0.0266928760
     1397.5000000000       72.6238825608       -0.0258743243
     1400.0000000000       71.5938069099       -0.0250817411
     1402.5000000000       70.5797332111       -0.0243142824
     1405.0000000000       69.5813993486       -0.0235711321
     1407.5000000000       68.5985475503       -0.0228515007
     1410.0000000000       67.6309243202       -0.0221546249
     1412.5000000000       66.6782803704       -0.0214797665
     1415.0000000000       65.7403705549       -0.0208262116
     1417.5000000000       64.8169538044       -0.0201932698
     1420.0000000000       63.9077930611       -0.0195802735
     1422.5000000000       63.0126552147       -0.0189865770
     1425.0000000000       62.1313110400       -0.0184115559
     1427.5000000000       61.2635351338       -0.0178546063
     1430.0000000000       60.4091058543       -0.0173151442
     1432.5000000000       59.5678052599       -0.0167926050
     1435.0000000000       58.7394190497       -0.0162864422
     1437.5000000000       57.9237365048       -0.0157961279
     1440.0000000000       57.1205504296       -0.0153211510
     1442.5000000000       56.3296570952       -0.0148610175
     1445.0000000000       55.5508561825       -0.0144152496
     1447.5000000000       54.7839507264       -0.0139833852
     1450.0000000000       54.0287470612       -0.0135649772
     1452.5000000000       53.2850547665       -0.0131595935
     1455.0000000000       52.5526866134       -0.0127668158
     1457.5000000000       51.8314585127       -0.0123862399
     1460.0000000000       51.1211894625       -0.0120174745
     1462.5000000000       50.4217014973       -0.0116601415
     1465.0000000000       49.7328196382       -0.0113138749
     1467.5000000000       49.0543718427       -0.0109783207
     1470.0000000000       48.3861889564       -0.0106531368
     1472.5000000000       47.7281046649       -0.0103379918
     1475.0000000000       47.0799554463       -0.0100325656
     1477.5000000000       46.4415805249       -0.0097365483
     1480.0000000000       45.8128218251       -0.0094496401
     1482.5000000000       45.1935239263       -0.0091715513
     1485.0000000000       44.5835340186       -0.0089020013
     1487.5000000000       43.9827018586       -0.0086407188
     1490.0000000000       43.3908797269       -0.0083874415
     1492.5000000000       42.8079223850       -0.0081419152
     1495.0000000000       42.2336870343       -0.0079038946
     1497.5000000000       41.6680332742       -0.0076731418
     1500.0000000000       41.1108230623       -0.0074494270
     1502.5000000000       40.5619206743       -0.0072325277
     1505.0000000000       40.0211926648       -0.0070222288
     1507.5000000000       39.4885078287       -0.0068183220
     1510.0000000000       38.9637371637       -0.0066206059
     1512.5000000000       38.4467538324       -0.0064288855
     1515.0000000000       37.9374331260       -0.0062429722
     1517.5000000000       37.4356524279       -0.0060626834
     1520.0000000000       36.9412911783       -0.0058878427
     1522.5000000000       36.4542308394       -0.0057182791
     1525.0000000000       35.9743548606       -0.0055538272
     1527.5000000000       35.5015486452       -0.0053943270
     1530.0000000000       35.0356995164       -0.0052396236
     1532.5000000000       34.5766966854       -0.0050895671
     1535.0000000000       34.1244312188       -0.0049440126
     1537.5000000000       33.6787960067       -0.0048028196
     1540.0000000000       33.2396857322       -0.0046658522
     1542.5000000000       32.8069968402       -0.0045329790
     1545.0000000000       32.3806275076       -0.0044040727
     1547.5000000000       31.9604776135       -0.0042790101
     1550.0000000000       31.5464487105       -0.0041576720
     1552.5000000000       31.1384439956       -0.0040399429
     1555.0000000000       30.7363682823       -0.0039257111
     1557.5000000000       30.3401279729       -0.0038148685
     1560.0000000000       29.9496310312       -0.0037073104
     1562.5000000000       29.5647869559       -0.0036029354
     1565.0000000000       29.1855067543       -0.0035016454
     1567.5000000000       28.8117029164       -0.0034033454
     1570.0000000000       28.4432893893       -0.0033079435
     1572.5000000000       28.0801815527       -0.0032153506
     1575.0000000000       27.7222961937       -0.0031254805
     1577.5000000000       27.3695514833       -0.0030382497
     1580.0000000000       27.0218669522       -0.0029535774
     1582.5000000000       26.6791634677       -0.0028713854
     1585.0000000000       26.3413632108       -0.0027915979
     1587.5000000000       26.0083896535       -0.0027141414
     1590.0000000000       25.6801675368       -0.0026389450
     1592.5000000000       25.3566228488       -0.0025659397
     1595.0000000000       25.0376828035       -0.0024950590
     1597.5000000000       24.7232758194       -0.0024262384
     1600.0000000000       24.4133314995       -0.0023594152
     1602.5000000000       24.1077806102       -0.0022945290
     1605.0000000000       23.8065550618       -0.0022315211
     1607.5000000000       23.5095878889       -0.0021703348
     1610.0000000000       23.2168132309       -0.0021109149
     1612.5000000000       22.9281663132       -0.0020532082
     1615.0000000000       22.6435834285       -0.0019971631
     1617.5000000000       22.3630019187       -0.0019427296
     1620.0000000000       22.0863601566       -0.0018898592
     1622.5000000000       21.8135975284       -0.0018385050
     1625.0000000000       21.5446544164       -0.0017886215
     1627.5000000000       21.2794721818       -0.0017401646
     1630.0000000000       21.0179931481       -0.0016930917
     1632.5000000000       20.7601605844       -0.0016473615
     1635.0000000000       20.5059186894       -0.0016029337
     1637.5000000000       20.2552125755       -0.0015597697
     1640.0000000000       20.0079882530       -0.0015178318
     1642.5000000000       19.7641926147       -0.0014770835
     1645.0000000000       19.5237734213       -0.0014374895
     1647.5000000000       19.2866792858       -0.0013990155
     1650.0000000000       19.0528596596       -0.0013616284
     1652.5000000000       18.8222648179       -0.0013252960
     1655.0000000000       18.5948458456       -0.0012899871
     1657.5000000000       18.3705546235       -0.0012556715
     1660.0000000000       18.1493438148       -0.0012223200
     1662.5000000000       17.9311668517       -0.0011899041
     1665.0000000000       17.7159779223       -0.0011583963
     1667.5000000000       17.5037319576       -0.0011277700
     1670.0000000000       17.2943846191       -0.0010979993
     1672.5000000000       17.0878922861       -0.0010690591
     1675.0000000000       16.8842120437       -0.0010409251
     1677.5000000000       16.6833016706       -0.0010135738
     1680.0000000000       16.4851196273       -0.0009869823
     1682.5000000000       16.2896250448       -0.0009611285
     1685.0000000000       16.0967777129       -0.0009359909
     1687.5000000000       15.9065380692       -0.0009115487
     1690.0000000000       15.7188671878       -0.0008877816
     1692.5000000000       15.5337267689       -0.0008646701
     1695.0000000000       15.3510791281       -0.0008421953
     1697.5000000000       15.1708871857       -0.0008203386
     1700.0000000000       14.9931144567       -0.0007990823
     1702.5000000000       14.8177250406       -0.0007784090
     1705.0000000000       14.6446836118       -0.0007583020
     1707.5000000000       14.4739554095       -0.0007387448
     1710.0000000000       14.3055062283       -0.0007197218
     1712.5000000000       14.1393024088       -0.0007012175
     1715.0000000000       13.9753108287       -0.0006832172
     1717.5000000000       13.8134988930       -0.0006657063
     1720.0000000000       13.6538345261       -0.0006486710
     1722.5000000000       13.4962861620       -0.0006320976
     1725.0000000000       13.3408227367       -0.0006159729
     1727.5000000000       13.1874136789       -0.0006002842
     1730.0000000000       13.0360289024       -0.0005850190
     1732.5000000000       12.8866387974       -0.0005701654
     1735.0000000000       12.7392142231       -0.0005557117
     1737.5000000000       12.5937264991       -0.0005416465
     1740.0000000000       12.4501473983       -0.0005279588
     1742.5000000000       12.3084491390       -0.0005146380
     1745.0000000000       12.1686043774       -0.0005016738
     1747.5000000000       12.0305862006       -0.0004890560
     1750.0000000000       11.8943681189       -0.0004767750
     1752.5000000000       11.7599240592       -0.0004648213
     1755.0000000000       11.6272283577       -0.0004531856
     1757.5000000000       11.4962557533       -0.0004418591
     1760.0000000000       11.3669813807       -0.0004308331
     1762.5000000000       11.2393807639       -0.0004200992
     1765.0000000000       11.1134298098       -0.0004096493
     1767.5000000000       10.9891048016       -0.0003994755
     1770.0000000000       10.8663823927       -0.0003895700
     1772.5000000000       10.7452396007       -0.0003799254
     1775.0000000000       10.6256538008       -0.0003705344
     1777.5000000000       10.5076027206       -0.0003613901
     1780.0000000000       10.3910644338       -0.0003524856
     1782.5000000000       10.2760173546       -0.0003438142
     1785.0000000000       10.1624402317       -0.0003353696
     1787.5000000000       10.0503121436       -0.0003271454
     1790.0000000000        9.9396124924       -0.0003191357
     1792.5000000000        9.8303209986       -0.0003113344
     1795.0000000000        9.7224176962       -0.0003037359
     1797.5000000000        9.6158829270       -0.0002963347
     1800.0000000000        9.5106973360       -0.0002891252
     1802.5000000000        9.4068418662       -0.0002821024
     1805.0000000000        9.3042977537       -0.0002752610
     1807.5000000000        9.2030465229       -0.0002685961
     1810.0000000000        9.1030699818       -0.0002621029
     1812.5000000000        9.0043502171       -0.0002557768
     1815.0000000000        8.9068695902       -0.0002496132
     1817.5000000000        8.8106107320       -0.0002436077
     1820.0000000000        8.7155565392       -0.0002377560
     1822.5000000000        8.6216901693       -0.0002320539
     1825.0000000000        8.5289950367       -0.0002264975
     1827.5000000000        8.4374548086       -0.0002210827
     1830.0000000000        8.3470534004       -0.0002158058
     1832.5000000000        8.2577749723       -0.0002106630
     1835.0000000000        8.1696039247       -0.0002056508
     1837.5000000000        8.0825248949       -0.0002007657
     1840.0000000000        7.9965227526       -0.0001960042
     1842.5000000000        7.9115825966       -0.0001913630
     1845.0000000000        7.8276897511       -0.0001868390
     1847.5000000000        7.7448297616       -0.0001824289
     1850.0000000000        7.6629883918       -0.0001781298
     1852.5000000000        7.5821516198       -0.0001739387
     1855.0000000000        7.5023056346       -0.0001698527
     1857.5000000000        7.4234368331       -0.0001658691
     1860.0000000000        7.3455318162       -0.0001619851
     1862.5000000000        7.2685773859       -0.0001581981
     1865.0000000000        7.1925605416       -0.0001545056
     1867.5000000000        7.1174684778       -0.0001509050
     1870.0000000000        7.0432885799       -0.0001473939
     1872.5000000000        6.9700084219       -0.0001439699
     1875.0000000000        6.8976157631       -0.0001406309
     1877.5000000000        6.8260985451       -0.0001373744
     1880.0000000000        6.7554448889       -0.0001341985
     1882.5000000000        6.6856430922       -0.0001311009
     1885.0000000000        6.6166816262       -0.0001280797
     1887.5000000000        6.5485491333       -0.0001251328
     1890.0000000000        6.4812344239       -0.0001222583
     1892.5000000000        6.4147264742       -0.0001194543
     1895.0000000000        6.3490144231       -0.0001167190
     1897.5000000000        6.2840875699       -0.0001140506
     1900.0000000000        6.2199353719       -0.0001114473
     1902.5000000000        6.1565474412       -0.0001089075
     1905.0000000000        6.0939135431       -0.0001064296
     1907.5000000000        6.0320235931       -0.0001040119
     1910.0000000000        5.9708676549       -0.0001016529
     1912.5000000000        5.9104359376       -0.0000993511
     1915.0000000000        5.8507187938       -0.0000971050
     1917.5000000000        5.7917067172       -0.0000949131
     1920.0000000000        5.7333903404       -0.0000927742
     1922.5000000000        5.6757604326       -0.0000906868
     1925.0000000000        5.6188078977       -0.0000886496
     1927.5000000000        5.5625237718       -0.0000866613
     1930.0000000000        5.5068992216       -0.0000847208
     1932.5000000000        5.4519255418       -0.0000828267
     1935.0000000000        5.3975941536       -0.0000809779
     1937.5000000000        5.3438966025       -0.0000791733
     1940.0000000000        5.2908245562       -0.0000774116
     1942.5000000000        5.2383698030       -0.0000756920
     1945.0000000000        5.1865242499       -0.0000740132
     1947.5000000000        5.1352799202       -0.0000723742
     1950.0000000000        5.0846289525       -0.0000707742
     1952.5000000000        5.0345635984       -0.0000692119
     1955.0000000000        4.9850762208       -0.0000676866
     1957.5000000000        4.9361592922       -0.0000661973
     1960.0000000000        4.8878053931       -0.0000647431
     1962.5000000000        4.8400072103       -0.0000633230
     1965.0000000000        4.7927575351       -0.0000619364
     1967.5000000000        4.7460492618       -0.0000605822
     1970.0000000000        4.6998753862       -0.0000592598
     1972.5000000000        4.6542290038       -0.0000579683
     1975.0000000000        4.6091033085       -0.0000567069
     1977.5000000000        4.5644915908       -0.0000554750
     1980.0000000000        4.5203872368       -0.0000542717
     1982.5000000000        4.4767837261       -0.0000530964
     1985.0000000000        4.4336746309       -0.0000519484
     1987.5000000000        4.3910536142       -0.0000508270
     1990.0000000000        4.3489144288       -0.0000497315
     1992.5000000000        4.3072509155       -0.0000486614
     1995.0000000000        4.2660570020       -0.0000476159
     1997.5000000000        4.2253267015       -0.0000465945
     2000.0000000000        4.1850541115       -0.0000455967
     2002.5000000000        4.1452334124       -0.0000446217
     2005.0000000000        4.1058588663       -0.0000436691
     2007.5000000000        4.0669248156       -0.0000427383
     2010.0000000000        4.0284256820       -0.0000418288
     2012.5000000000        3.9903559653       -0.0000409401
     2015.0000000000        3.9527102420       -0.0000400716
     2017.5000000000        3.9154831643       -0.0000392229
     2020.0000000000        3.8786694588       -0.0000383935
     2022.5000000000        3.8422639256       -0.0000375829
     2025.0000000000        3.8062614372       -0.0000367906
     2027.5000000000        3.7706569370       -0.0000360164
     2030.0000000000        3.7354454387       -0.0000352596
     2032.5000000000        3.7006220252       -0.0000345198
     2035.0000000000        3.6661818470       -0.0000337968
     2037.5000000000        3.6321201219       -0.0000330900
     2040.0000000000        3.5984321338       -0.0000323990
     2042.5000000000        3.5651132313       -0.0000317236
     2045.0000000000        3.5321588273       -0.0000310633
     2047.5000000000        3.4995643975       -0.0000304178
     2050.0000000000        3.4673254800       -0.0000297866
     2052.5000000000        3.4354376740       -0.0000291696
     2055.0000000000        3.4038966389       -0.0000285663
     2057.5000000000        3.3726980937       -0.0000279764
     2060.0000000000        3.3418378157       -0.0000273995
     2062.5000000000        3.3113116399       -0.0000268355
     2065.0000000000        3.2811154582       -0.0000262840
     2067.5000000000        3.2512452184       -0.0000257446
     2070.0000000000        3.2216969233       -0.0000252171
     2072.5000000000        3.1924666300       -0.0000247013
     2075.0000000000        3.1635504494       -0.0000241968
     2077.5000000000        3.1349445447       -0.0000237034
     2080.0000000000        3.1066451313       -0.0000232208
     2082.5000000000        3.0786484756       -0.0000227487
     2085.0000000000        3.0509508946       -0.0000222870
     2087.5000000000        3.0235487548       -0.0000218354
     2090.0000000000        2.9964384718       -0.0000213936
     2092.5000000000        2.9696165091       -0.0000209615
     2095.0000000000        2.9430793782       -0.0000205387
     2097.5000000000        2.9168236371       -0.0000201251
     2100.0000000000        2.8908458899       -0.0000197205
     2102.5000000000        2.8651427864       -0.0000193246
     2105.0000000000        2.8397110210       -0.0000189373
     2107.5000000000        2.8145473323       -0.0000185583
     2110.0000000000        2.7896485026       -0.0000181875
     2112.5000000000        2.7650113567       -0.0000178247
     2115.0000000000        2.7406327620       -0.0000174697
     2117.5000000000        2.7165096273       -0.0000171223
     2120.0000000000        2.6926389026       -0.0000167823
     2122.5000000000        2.6690175782       -0.0000164496
     2125.0000000000        2.6456426843       -0.0000161240
     2127.5000000000        2.6225112905       -0.0000158054
     2130.0000000000        2.5996205049       -0.0000154935
     2132.5000000000        2.5769674740       -0.0000151883
     2135.0000000000        2.5545493816       -0.0000148895
     2137.5000000000        2.5323634490       -0.0000145971
     2140.0000000000        2.5104069335       -0.0000143109
     2142.5000000000        2.4886771289       -0.0000140307
     2145.0000000000        2.4671713641       -0.0000137564
     2147.5000000000        2.4458870033       -0.0000134879
     2150.0000000000        2.4248214450       -0.0000132251
     2152.5000000000        2.4039721217       -0.0000129678
     2155.0000000000        2.3833364995       -0.0000127159
     2157.5000000000        2.3629120774       -0.0000124692
     2160.0000000000        2.3426963872       -0.0000122278
     2162.5000000000        2.3226869924       -0.0000119913
     2165.0000000000        2.3028814886       -0.0000117598
     2167.5000000000        2.2832775022       -0.0000115331
     2170.0000000000        2.2638726905       -0.0000113112
     2172.5000000000        2.2446647412       -0.0000110938
     2175.0000000000        2.2256513719       -0.0000108809
     2177.5000000000        2.2068303294       -0.0000106725
     2180.0000000000        2.1881993898       -0.0000104684
     2182.5000000000        2.1697563577       -0.0000102684
     2185.0000000000        2.1514990661       -0.0000100726
     2187.5000000000        2.1334253756       -0.0000098809
     2190.0000000000        2.1155331745       -0.0000096931
     2192.5000000000        2.0978203780       -0.0000095091
     2195.0000000000        2.0802849280       -0.0000093289
     2197.5000000000        2.0629247927       -0.0000091524
     2200.0000000000        2.0457379663       -0.0000089795
     2202.5000000000        2.0287224686       -0.0000088101
     2205.0000000000        2.0118763445       -0.0000086441
     2207.5000000000        1.9951976639       -0.0000084816
     2210.0000000000        1.9786845212       -0.0000083223
     2212.5000000000        1.9623350348       -0.0000081663
     2215.0000000000        1.9461473471       -0.0000080135
     2217.5000000000        1.9301196242       -0.0000078637
     2220.0000000000        1.9142500550       -0.0000077170
     2222.5000000000        1.8985368516       -0.0000075732
     2225.0000000000        1.8829782484       -0.0000074323
     2227.5000000000        1.8675725023       -0.0000072942
     2230.0000000000        1.8523178919       -0.0000071589
     2232.5000000000        1.8372127175       -0.0000070264
     2235.0000000000        1.8222553008       -0.0000068965
     2237.5000000000        1.8074439846       -0.0000067691
     2240.0000000000        1.7927771322       -0.0000066444
     2242.5000000000        1.7782531276       -0.0000065221
     2245.0000000000        1.7638703749       -0.0000064022
     2247.5000000000        1.7496272981       -0.0000062847
     2250.0000000000        1.7355223408       -0.0000061696
     2252.5000000000        1.7215539662       -0.0000060567
     2255.0000000000        1.7077206562       -0.0000059461
     2257.5000000000        1.6940209119       -0.0000058377
     2260.0000000000        1.6804532529       -0.0000057314
     2262.5000000000        1.6670162170       -0.0000056272
     2265.0000000000        1.6537083602       -0.0000055250
     2267.5000000000        1.6405282564       -0.0000054249
     2270.0000000000        1.6274744969       -0.0000053267
     2272.5000000000        1.6145456906       -0.0000052304
     2275.0000000000        1.6017404634       -0.0000051361
     2277.5000000000        1.5890574580       -0.0000050435
     2280.0000000000        1.5764953339       -0.0000049528
     2282.5000000000        1.5640527672       -0.0000048639
     2285.0000000000        1.5517284497       -0.0000047766
     2287.5000000000        1.5395210899       -0.0000046911
     2290.0000000000        1.5274294114       -0.0000046072
     2292.5000000000        1.5154521539       -0.0000045250
     2295.0000000000        1.5035880723       -0.0000044443
     2297.5000000000        1.4918359364       -0.0000043652
     2300.0000000000        1.4801945314       -0.0000042876
     2302.5000000000        1.4686626570       -0.0000042115
     2305.0000000000        1.4572391275       -0.0000041369
     2307.5000000000        1.4459227716       -0.0000040637
     2310.0000000000        1.4347124321       -0.0000039919
     2312.5000000000        1.4236069658       -0.0000039215
     2315.0000000000        1.4126052434       -0.0000038525
     2317.5000000000        1.4017061493       -0.0000037847
     2320.0000000000        1.3909085810       -0.0000037183
     2322.5000000000        1.3802114495       -0.0000036531
     2325.0000000000        1.3696136790       -0.0000035891
     2327.5000000000        1.3591142063       -0.0000035264
     2330.0000000000        1.3487119811       -0.0000034649
     2332.5000000000        1.3384059658       -0.0000034045
     2335.0000000000        1.3281951350       -0.0000033452
     2337.5000000000        1.3180784757       -0.0000032871
     2340.0000000000        1.3080549869       -0.0000032301
     2342.5000000000        1.2981236794       -0.0000031741
     2345.0000000000        1.2882835761       -0.0000031192
     2347.5000000000        1.2785337113       -0.0000030654
     2350.0000000000        1.2688731308       -0.0000030125
     2352.5000000000        1.2593008916       -0.0000029606
     2355.0000000000        1.2498160621       -0.0000029097
     2357.5000000000        1.2404177215       -0.0000028598
     2360.0000000000        1.2311049600       -0.0000028108
     2362.5000000000        1.2218768786       -0.0000027627
     2365.0000000000        1.2127325888       -0.0000027154
     2367.5000000000        1.2036712124       -0.0000026691
     2370.0000000000        1.1946918819       -0.0000026236
     2372.5000000000        1.1857937396       -0.0000025790
     2375.0000000000        1.1769759382       -0.0000025352
     2377.5000000000        1.1682376401       -0.0000024922
     2380.0000000000        1.1595780176       -0.0000024499
     2382.5000000000        1.1509962526       -0.0000024085
     2385.0000000000        1.1424915366       -0.0000023678
     2387.5000000000        1.1340630705       -0.0000023279
     2390.0000000000        1.1257100646       -0.0000022887
     2392.5000000000        1.1174317383       -0.0000022502
     2395.0000000000        1.1092273200       -0.0000022125
     2397.5000000000        1.1010960473       -0.0000021754
     2400.0000000000        1.0930371663       -0.0000021390
     2402.5000000000        1.0850499321       -0.0000021032
     2405.0000000000        1.0771336082       -0.0000020681
     2407.5000000000        1.0692874669       -0.0000020336
     2410.0000000000        1.0615107886       -0.0000019998
     2412.5000000000        1.0538028621       -0.0000019666
     2415.0000000000        1.0461629845       -0.0000019339
     2417.5000000000        1.0385904607       -0.0000019019
     2420.0000000000        1.0310846038       -0.0000018704
     2422.5000000000        1.0236447347       -0.0000018396
     2425.0000000000        1.0162701822       -0.0000018092
     2427.5000000000        1.0089602827       -0.0000017794
     2430.0000000000        1.0017143800       -0.0000017502
     2432.5000000000        0.9945318256       -0.0000017214
     2435.0000000000        0.9874119784       -0.0000016932
     2437.5000000000        0.9803542046       -0.0000016655
     2440.0000000000        0.9733578773       -0.0000016382
     2442.5000000000        0.9664223772       -0.0000016115
     2445.0000000000        0.9595470917       -0.0000015852
     2447.5000000000        0.9527314153       -0.0000015594
     2450.0000000000        0.9459747491       -0.0000015341
     2452.5000000000        0.9392765014       -0.0000015092
     2455.0000000000        0.9326360868       -0.0000014847
     2457.5000000000        0.9260529266       -0.0000014607
     2460.0000000000        0.9195264487       -0.0000014371
     2462.5000000000        0.9130560875       -0.0000014139
     2465.0000000000        0.9066412834       -0.0000013911
     2467.5000000000        0.9002814836       -0.0000013688
     2470.0000000000        0.8939761411       -0.0000013468
     2472.5000000000        0.8877247151       -0.0000013252
     2475.0000000000        0.8815266709       -0.0000013040
     2477.5000000000        0.8753814799       -0.0000012831
     2480.0000000000        0.8692886192       -0.0000012626
     2482.5000000000        0.8632475718       -0.0000012425
     2485.0000000000        0.8572578264       -0.0000012227
     2487.5000000000        0.8513188774       -0.0000012032
     2490.0000000000        0.8454302250       -0.0000011841
     2492.5000000000        0.8395913747       -0.0000011654
     2495.0000000000        0.8338018376       -0.0000011469
     2497.5000000000        0.8280611302       -0.0000011288
     2500.0000000000        0.8223687743       -0.0000011110
     2502.5000000000        0.8167242970       -0.0000010935
     2505.0000000000        0.8111272306       -0.0000010762
     2507.5000000000        0.8055771127       -0.0000010593
     2510.0000000000        0.8000734857       -0.0000010427
     2512.5000000000        0.7946158972       -0.0000010264
     2515.0000000000        0.7892038999       -0.0000010103
     2517.5000000000        0.7838370511       -0.0000009945
     2520.0000000000        0.7785149131       -0.0000009790
     2522.5000000000        0.7732370531       -0.0000009637
     2525.0000000000        0.7680030429       -0.0000009487
     2527.5000000000        0.7628124590       -0.0000009340
     2530.0000000000        0.7576648824       -0.0000009195
     2532.5000000000        0.7525598988       -0.0000009053
     2535.0000000000        0.7474970985       -0.0000008913
     2537.5000000000        0.7424760759       -0.0000008775
     2540.0000000000        0.7374964303       -0.0000008640
     2542.5000000000        0.7325577648       -0.0000008506
     2545.0000000000        0.7276596871       -0.0000008376
     2547.5000000000        0.7228018093       -0.0000008247
     2550.0000000000        0.7179837473       -0.0000008120
     2552.5000000000        0.7132051213       -0.0000007996
     2555.0000000000        0.7084655558       -0.0000007874
     2557.5000000000        0.7037646790       -0.0000007754
     2560.0000000000        0.6991021232       -0.0000007635
     2562.5000000000        0.6944775250       -0.0000007519
     2565.0000000000        0.6898905243       -0.0000007405
     2567.5000000000        0.6853407652       -0.0000007292
     2570.0000000000        0.6808278957       -0.0000007182
     2572.5000000000        0.6763515673       -0.0000007073
     2575.0000000000        0.6719114354       -0.0000006966
     2577.5000000000        0.6675071590       -0.0000006861
     2580.0000000000        0.6631384008       -0.0000006757
     2582.5000000000        0.6588048269       -0.0000006656
     2585.0000000000        0.6545061071       -0.0000006556
     2587.5000000000        0.6502419148       -0.0000006457
     2590.0000000000        0.6460119267       -0.0000006360
     2592.5000000000        0.6418158229       -0.0000006265
     2595.0000000000        0.6376532870       -0.0000006171
     2597.5000000000        0.6335240059       -0.0000006079
     2600.0000000000        0.6294276698       -0.0000005989
     2602.5000000000        0.6253639721       -0.0000005900
     2605.0000000000        0.6213326095       -0.0000005812
     2607.5000000000        0.6173332819       -0.0000005726
     2610.0000000000        0.6133656923       -0.0000005641
     2612.5000000000        0.6094295469       -0.0000005557
     2615.0000000000        0.6055245548       -0.0000005475
     2617.5000000000        0.6016504284       -0.0000005394
     2620.0000000000        0.5978068829       -0.0000005315
     2622.5000000000        0.5939936365       -0.0000005236
     2625.0000000000        0.5902104104       -0.0000005160
     2627.5000000000        0.5864569287       -0.0000005084
     2630.0000000000        0.5827329184       -0.0000005009
     2632.5000000000        0.5790381093       -0.0000004936
     2635.0000000000        0.5753722338       -0.0000004864
     2637.5000000000        0.5717350275       -0.0000004793
     2640.0000000000        0.5681262284       -0.0000004723
     2642.5000000000        0.5645455774       -0.0000004654
     2645.0000000000        0.5609928178       -0.0000004587
     2647.5000000000        0.5574676960       -0.0000004520
     2650.0000000000        0.5539699606       -0.0000004454
     2652.5000000000        0.5504993630       -0.0000004390
     2655.0000000000        0.5470556571       -0.0000004327
     2657.5000000000        0.5436385993       -0.0000004264
     2660.0000000000        0.5402479485       -0.0000004203
     2662.5000000000        0.5368834663       -0.0000004142
     2665.0000000000        0.5335449163       -0.0000004083
     2667.5000000000        0.5302320650       -0.0000004024
     2670.0000000000        0.5269446808       -0.0000003966
     2672.5000000000        0.5236825350       -0.0000003910
     2675.0000000000        0.5204454007       -0.0000003854
     2677.5000000000        0.5172330536       -0.0000003799
     2680.0000000000        0.5140452717       -0.0000003745
     2682.5000000000        0.5108818352       -0.0000003691
     2685.0000000000        0.5077425265       -0.0000003639
     2687.5000000000        0.5046271301       -0.0000003587
     2690.0000000000        0.5015354330       -0.0000003536
     2692.5000000000        0.4984672241       -0.0000003486
     2695.0000000000        0.4954222945       -0.0000003437
     2697.5000000000        0.4924004373       -0.0000003388
     2700.0000000000        0.4894014479       -0.0000003341
     2702.5000000000        0.4864251235       -0.0000003294
     2705.0000000000        0.4834712637       -0.0000003247
     2707.5000000000        0.4805396698       -0.0000003202
     2710.0000000000        0.4776301451       -0.0000003157
     2712.5000000000        0.4747424951       -0.0000003113
     2715.0000000000        0.4718765270       -0.0000003069
     2717.5000000000        0.4690320501       -0.0000003026
     2720.0000000000        0.4662088755       -0.0000002984
     2722.5000000000        0.4634068162       -0.0000002943
     2725.0000000000        0.4606256872       -0.0000002902
     2727.5000000000        0.4578653052       -0.0000002861
     2730.0000000000        0.4551254886       -0.0000002822
     2732.5000000000        0.4524060580       -0.0000002783
     2735.0000000000        0.4497068353       -0.0000002744
     2737.5000000000        0.4470276446       -0.0000002706
     2740.0000000000        0.4443683113       -0.0000002669
     2742.5000000000        0.4417286630       -0.0000002632
     2745.0000000000        0.4391085287       -0.0000002596
     2747.5000000000        0.4365077391       -0.0000002560
     2750.0000000000        0.4339261267       -0.0000002525
     2752.5000000000        0.4313635255       -0.0000002491
     2755.0000000000        0.4288197712       -0.0000002456
     2757.5000000000        0.4262947012       -0.0000002423
     2760.0000000000        0.4237881543       -0.0000002390
     2762.5000000000        0.4212999711       -0.0000002357
     2765.0000000000        0.4188299937       -0.0000002325
     2767.5000000000        0.4163780655       -0.0000002294
     2770.0000000000        0.4139440318       -0.0000002263
     2772.5000000000        0.4115277391       -0.0000002232
     2775.0000000000        0.4091290356       -0.0000002202
     2777.5000000000        0.4067477709       -0.0000002172
     2780.0000000000        0.4043837961       -0.0000002143
     2782.5000000000        0.4020369637       -0.0000002114
     2785.0000000000        0.3997071277       -0.0000002085
     2787.5000000000        0.3973941433       -0.0000002057
     2790.0000000000        0.3950978674       -0.0000002030
     2792.5000000000        0.3928181581       -0.0000002002
     2795.0000000000        0.3905548749       -0.0000001976
     2797.5000000000        0.3883078788       -0.0000001949
     2800.0000000000        0.3860770318       -0.0000001923
     2802.5000000000        0.3838621976       -0.0000001898
     2805.0000000000        0.3816632410       -0.0000001872
     2807.5000000000        0.3794800281       -0.0000001847
     2810.0000000000        0.3773124264       -0.0000001823
     2812.5000000000        0.3751603046       -0.0000001799
     2815.0000000000        0.3730235327       -0.0000001775
     2817.5000000000        0.3709019818       -0.0000001751
     2820.0000000000        0.3687955243       -0.0000001728
     2822.5000000000        0.3667040341       -0.0000001706
     2825.0000000000        0.3646273858       -0.0000001683
     2827.5000000000        0.3625654555       -0.0000001661
     2830.0000000000        0.3605181205       -0.0000001639
     2832.5000000000        0.3584852592       -0.0000001618
     2835.0000000000        0.3564667510       -0.0000001596
     2837.5000000000        0.3544624768       -0.0000001576
     2840.0000000000        0.3524723183       -0.0000001555
     2842.5000000000        0.3504961583       -0.0000001535
     2845.0000000000        0.3485338811       -0.0000001515
     2847.5000000000        0.3465853717       -0.0000001495
     2850.0000000000        0.3446505163       -0.0000001476
     2852.5000000000        0.3427292023       -0.0000001456
     2855.0000000000        0.3408213179       -0.0000001437
     2857.5000000000        0.3389267526       -0.0000001419
     2860.0000000000        0.3370453967       -0.0000001401
     2862.5000000000        0.3351771419       -0.0000001382
     2865.0000000000        0.3333218805       -0.0000001365
     2867.5000000000        0.3314795060       -0.0000001347
     2870.0000000000        0.3296499130       -0.0000001330
     2872.5000000000        0.3278329968       -0.0000001313
     2875.0000000000        0.3260286539       -0.0000001296
     2877.5000000000        0.3242367818       -0.0000001279
     2880.0000000000        0.3224572788       -0.0000001263
     2882.5000000000        0.3206900441       -0.0000001247
     2885.0000000000        0.3189349781       -0.0000001231
     2887.5000000000        0.3171919819       -0.0000001215
     2890.0000000000        0.3154609575       -0.0000001200
     2892.5000000000        0.3137418080       -0.0000001184
     2895.0000000000        0.3120344372       -0.0000001169
     2897.5000000000        0.3103387500       -0.0000001155
     2900.0000000000        0.3086546519       -0.0000001140
     2902.5000000000        0.3069820495       -0.0000001126
     2905.0000000000        0.3053208502       -0.0000001111
     2907.5000000000        0.3036709621       -0.0000001097
     2910.0000000000        0.3020322944       -0.0000001084
     2912.5000000000        0.3004047569       -0.0000001070
     2915.0000000000        0.2987882605       -0.0000001056
     2917.5000000000        0.2971827166       -0.0000001043
     2920.0000000000        0.2955880376       -0.0000001030
     2922.5000000000        0.2940041367       -0.0000001017
     2925.0000000000        0.2924309278       -0.0000001005
     2927.5000000000        0.2908683256       -0.0000000992
     2930.0000000000        0.2893162457       -0.0000000980
     2932.5000000000        0.2877746043       -0.0000000967
     2935.0000000000        0.2862433185       -0.0000000955
     2937.5000000000        0.2847223062       -0.0000000944
     2940.0000000000        0.2832114857       -0.0000000932
     2942.5000000000        0.2817107764       -0.0000000920
     2945.0000000000        0.2802200983       -0.0000000909
     2947.5000000000        0.2787393721       -0.0000000898
     2950.0000000000        0.2772685194       -0.0000000887
     2952.5000000000        0.2758074621       -0.0000000876
     2955.0000000000        0.2743561232       -0.0000000865
     2957.5000000000        0.2729144263       -0.0000000854
     2960.0000000000        0.2714822955       -0.0000000844
     2962.5000000000        0.2700596559       -0.0000000834
     2965.0000000000        0.2686464329       -0.0000000823
     2967.5000000000        0.2672425528       -0.0000000813
     2970.0000000000        0.2658479426       -0.0000000803
     2972.5000000000        0.2644625298       -0.0000000794
     2975.0000000000        0.2630862427       -0.0000000784
     2977.5000000000        0.2617190100       -0.0000000774
     2980.0000000000        0.2603607613       -0.0000000765
     2982.5000000000        0.2590114268       -0.0000000756
     2985.0000000000        0.2576709371       -0.0000000747
     2987.5000000000        0.2563392236       -0.0000000738
     2990.0000000000        0.2550162183       -0.0000000729
     2992.5000000000        0.2537018537       -0.0000000720
     2995.0000000000        0.2523960630       -0.0000000711
     2997.5000000000        0.2510987800       -0.0000000703
     3000.0000000000        0.2498099390       -0.0000000694
     3002.5000000000        0.2485294749       -0.0000000686
     3005.0000000000        0.2472573233       -0.0000000678
     3007.5000000000        0.2459934201       -0.0000000670
     3010.0000000000        0.2447377021       -0.0000000662
     3012.5000000000        0.2434901063       -0.0000000654
     3015.0000000000        0.2422505706       -0.0000000646
     3017.5000000000        0.2410190332       -0.0000000638
     3020.0000000000        0.2397954330       -0.0000000631
     3022.5000000000        0.2385797093       -0.0000000623
     3025.0000000000        0.2373718019       -0.0000000616
     3027.5000000000        0.2361716513       -0.0000000608
     3030.0000000000        0.2349791985       -0.0000000601
     3032.5000000000        0.2337943849       -0.0000000594
     3035.0000000000        0.2326171524       -0.0000000587
     3037.5000000000        0.2314474435       -0.0000000580
     3040.0000000000        0.2302852012       -0.0000000573
     3042.5000000000        0.2291303689       -0.0000000567
     3045.0000000000        0.2279828905       -0.0000000560
     3047.5000000000        0.2268427106       -0.0000000553
     3050.0000000000        0.2257097740       -0.0000000547
     3052.5000000000        0.2245840262       -0.0000000540
     3055.0000000000        0.2234654129       -0.0000000534
     3057.5000000000        0.2223538805       -0.0000000528
     3060.0000000000        0.2212493758       -0.0000000522
     3062.5000000000        0.2201518461       -0.0000000516
     3065.0000000000        0.2190612390       -0.0000000510
     3067.5000000000        0.2179775028       -0.0000000504
     3070.0000000000        0.2169005859       -0.0000000498
     3072.5000000000        0.2158304375       -0.0000000492
     3075.0000000000        0.2147670070       -0.0000000486
     3077.5000000000        0.2137102444       -0.0000000481
     3080.0000000000        0.2126600999       -0.0000000475
     3082.5000000000        0.2116165243       -0.0000000470
     3085.0000000000        0.2105794689       -0.0000000464
     3087.5000000000        0.2095488851       -0.0000000459
     3090.0000000000        0.2085247251       -0.0000000454
     3092.5000000000        0.2075069411       -0.0000000449
     3095.0000000000        0.2064954862       -0.0000000443
     3097.5000000000        0.2054903133       -0.0000000438
     3100.0000000000        0.2044913763       -0.0000000433
     3102.5000000000        0.2034986291       -0.0000000428
     3105.0000000000        0.2025120260       -0.0000000424
     3107.5000000000        0.2015315219       -0.0000000419
     3110.0000000000        0.2005570719       -0.0000000414
     3112.5000000000        0.1995886317       -0.0000000409
     3115.0000000000        0.1986261570       -0.0000000405
     3117.5000000000        0.1976696042       -0.0000000400
     3120.0000000000        0.1967189299       -0.0000000396
     3122.5000000000        0.1957740913       -0.0000000391
     3125.0000000000        0.1948350455       -0.0000000387
     3127.5000000000        0.1939017504       -0.0000000382
     3130.0000000000        0.1929741641       -0.0000000378
     3132.5000000000        0.1920522451       -0.0000000374
     3135.0000000000        0.1911359520       -0.0000000370
     3137.5000000000        0.1902252440       -0.0000000365
     3140.0000000000        0.1893200807       -0.0000000361
     3142.5000000000        0.1884204218       -0.0000000357
     3145.0000000000        0.1875262275       -0.0000000353
     3147.5000000000        0.1866374582       -0.0000000349
     3150.0000000000        0.1857540747       -0.0000000345
     3152.5000000000        0.1848760383       -0.0000000342
     3155.0000000000        0.1840033103       -0.0000000338
     3157.5000000000        0.1831358524       -0.0000000334
     3160.0000000000        0.1822736269       -0.0000000330
     3162.5000000000        0.1814165961       -0.0000000327
     3165.0000000000        0.1805647227       -0.0000000323
     3167.5000000000        0.1797179697       -0.0000000320
     3170.0000000000        0.1788763004       -0.0000000316
     3172.5000000000        0.1780396786       -0.0000000312
     3175.0000000000        0.1772080680       -0.0000000309
     3177.5000000000        0.1763814329       -0.0000000306
     3180.0000000000        0.1755597379       -0.0000000302
     3182.5000000000        0.1747429477       -0.0000000299
     3185.0000000000        0.1739310275       -0.0000000296
     3187.5000000000        0.1731239425       -0.0000000292
     3190.0000000000        0.1723216585       -0.0000000289
     3192.5000000000        0.1715241415       -0.0000000286
     3195.0000000000        0.1707313575       -0.0000000283
     3197.5000000000        0.1699432732       -0.0000000280
     3200.0000000000        0.1691598553       -0.0000000277
     3202.5000000000        0.1683810708       -0.0000000274
     3205.0000000000        0.1676068871       -0.0000000271
     3207.5000000000        0.1668372716       -0.0000000268
     3210.0000000000        0.1660721923       -0.0000000265
     3212.5000000000        0.1653116172       -0.0000000262
     3215.0000000000        0.1645555147       -0.0000000259
     3217.5000000000        0.1638038534       -0.0000000257
     3220.0000000000        0.1630566021       -0.0000000254
     3222.5000000000        0.1623137300       -0.0000000251
     3225.0000000000        0.1615752064       -0.0000000248
     3227.5000000000        0.1608410009       -0.0000000246
     3230.0000000000        0.1601110834       -0.0000000243
     3232.5000000000        0.1593854240       -0.0000000240
     3235.0000000000        0.1586639930       -0.0000000238
     3237.5000000000        0.1579467610       -0.0000000235
     3240.0000000000        0.1572336987       -0.0000000233
     3242.5000000000        0.1565247773       -0.0000000230
     3245.0000000000        0.1558199680       -0.0000000228
     3247.5000000000        0.1551192422       -0.0000000226
     3250.0000000000        0.1544225718       -0.0000000223
     3252.5000000000        0.1537299287       -0.0000000221
     3255.0000000000        0.1530412850       -0.0000000218
     3257.5000000000        0.1523566132       -0.0000000216
     3260.0000000000        0.1516758859       -0.0000000214
     3262.5000000000        0.1509990758       -0.0000000212
     3265.0000000000        0.1503261561       -0.0000000209
     3267.5000000000        0.1496571000       -0.0000000207
     3270.0000000000        0.1489918811       -0.0000000205
     3272.5000000000        0.1483304729       -0.0000000203
     3275.0000000000        0.1476728493       -0.0000000201
     3277.5000000000        0.1470189846       -0.0000000199
     3280.0000000000        0.1463688529       -0.0000000197
     3282.5000000000        0.1457224288       -0.0000000194
     3285.0000000000        0.1450796870       -0.0000000192
     3287.5000000000        0.1444406023       -0.0000000190
     3290.0000000000        0.1438051500       -0.0000000188
     3292.5000000000        0.1431733052       -0.0000000186
     3295.0000000000        0.1425450436       -0.0000000185
     3297.5000000000        0.1419203406       -0.0000000183
     3300.0000000000        0.1412991723       -0.0000000181
     3302.5000000000        0.1406815147       -0.0000000179
     3305.0000000000        0.1400673441       -0.0000000177
     3307.5000000000        0.1394566368       -0.0000000175
     3310.0000000000        0.1388493695       -0.0000000173
     3312.5000000000        0.1382455189       -0.0000000172
     3315.0000000000        0.1376450622       -0.0000000170
     3317.5000000000        0.1370479764       -0.0000000168
     3320.0000000000        0.1364542388       -0.0000000166
     3322.5000000000        0.1358638270       -0.0000000165
     3325.0000000000        0.1352767186       -0.0000000163
     3327.5000000000        0.1346928915       -0.0000000161
     3330.0000000000        0.1341123238       -0.0000000160
     3332.5000000000        0.1335349936       -0.0000000158
     3335.0000000000        0.1329608793       -0.0000000156
     3337.5000000000        0.1323899595       -0.0000000155
     3340.0000000000        0.1318222127       -0.0000000153
     3342.5000000000        0.1312576180       -0.0000000152
     3345.0000000000        0.1306961543       -0.0000000150
     3347.5000000000        0.1301378007       -0.0000000149
     3350.0000000000        0.1295825367       -0.0000000147
     3352.5000000000        0.1290303418       -0.0000000146
     3355.0000000000        0.1284811956       -0.0000000144
     3357.5000000000        0.1279350779       -0.0000000143
     3360.0000000000        0.1273919686       -0.0000000141
     3362.5000000000        0.1268518480       -0.0000000140
     3365.0000000000        0.1263146963       -0.0000000138
     3367.5000000000        0.1257804939       -0.0000000137
     3370.0000000000        0.1252492214       -0.0000000136
     3372.5000000000        0.1247208594       -0.0000000134
     3375.0000000000        0.1241953890       -0.0000000133
     3377.5000000000        0.1236727910       -0.0000000132
     3380.0000000000        0.1231530467       -0.0000000130
     3382.5000000000        0.1226361373       -0.0000000129
     3385.0000000000        0.1221220443       -0.0000000128
     3387.5000000000        0.1216107493       -0.0000000127
     3390.0000000000        0.1211022339       -0.0000000125
     3392.5000000000        0.1205964801       -0.0000000124
     3395.0000000000        0.1200934698       -0.0000000123
     3397.5000000000        0.1195931851       -0.0000000122
     3400.0000000000        0.1190956084       -0.0000000120
     3402.5000000000        0.1186007220       -0.0000000119
     3405.0000000000        0.1181085085       -0.0000000118
     3407.5000000000        0.1176189504       -0.0000000117
     3410.0000000000        0.1171320307       -0.0000000116
     3412.5000000000        0.1166477322       -0.0000000115
     3415.0000000000        0.1161660380       -0.0000000113
     3417.5000000000        0.1156869312       -0.0000000112
     3420.0000000000        0.1152103951       -0.0000000111
     3422.5000000000        0.1147364132       -0.0000000110
     3425.0000000000        0.1142649691       -0.0000000109
     3427.5000000000        0.1137960463       -0.0000000108
     3430.0000000000        0.1133296287       -0.0000000107
     3432.5000000000        0.1128657001       -0.0000000106
     3435.0000000000        0.1124042447       -0.0000000105
     3437.5000000000        0.1119452466       -0.0000000104
     3440.0000000000        0.1114886900       -0.0000000103
     3442.5000000000        0.1110345593       -0.0000000102
     3445.0000000000        0.1105828390       -0.0000000101
     3447.5000000000        0.1101335137       -0.0000000100
     3450.0000000000        0.1096865682       -0.0000000099
     3452.5000000000        0.1092419873       -0.0000000098
     3455.0000000000        0.1087997560       -0.0000000097
     3457.5000000000        0.1083598592       -0.0000000096
     3460.0000000000        0.1079222822       -0.0000000095
     3462.5000000000        0.1074870103       -0.0000000094
     3465.0000000000        0.1070540289       -0.0000000093
     3467.5000000000        0.1066233233       -0.0000000092
     3470.0000000000        0.1061948793       -0.0000000092
     3472.5000000000        0.1057686826       -0.0000000091
     3475.0000000000        0.1053447189       -0.0000000090
     3477.5000000000        0.1049229742       -0.0000000089
     3480.0000000000        0.1045034345       -0.0000000088
     3482.5000000000        0.1040860860       -0.0000000087
     3485.0000000000        0.1036709147       -0.0000000086
     3487.5000000000        0.1032579071       -0.0000000086
     3490.0000000000        0.1028470496       -0.0000000085
     3492.5000000000        0.1024383287       -0.0000000084
     3495.0000000000        0.1020317310       -0.0000000083
     3497.5000000000        0.1016272432       -0.0000000082
     3500.0000000000        0.1012248522       -0.0000000082
     3502.5000000000        0.1008245448       -0.0000000081
     3505.0000000000        0.1004263081       -0.0000000080
     3507.5000000000        0.1000301290       -0.0000000079
     3510.0000000000        0.0996359950       -0.0000000079
     3512.5000000000        0.0992438931       -0.0000000078
     3515.0000000000        0.0988538108       -0.0000000077
     3517.5000000000        0.0984657355       -0.0000000076
     3520.0000000000        0.0980796548       -0.0000000076
     3522.5000000000        0.0976955564       -0.0000000075
     3525.0000000000        0.0973134279       -0.0000000074
     3527.5000000000        0.0969332572       -0.0000000074
     3530.0000000000        0.0965550322       -0.0000000073
     3532.5000000000        0.0961787408       -0.0000000072
     3535.0000000000        0.0958043713       -0.0000000072
     3537.5000000000        0.0954319116       -0.0000000071
     3540.0000000000        0.0950613501       -0.0000000070
     3542.5000000000        0.0946926751       -0.0000000070
     3545.0000000000        0.0943258750       -0.0000000069
     3547.5000000000        0.0939609383       -0.0000000068
     3550.0000000000        0.0935978536       -0.0000000068
     3552.5000000000        0.0932366095       -0.0000000067
     3555.0000000000        0.0928771948       -0.0000000066
     3557.5000000000        0.0925195983       -0.0000000066
     3560.0000000000        0.0921638090       -0.0000000065
     3562.5000000000        0.0918098157       -0.0000000065
     3565.0000000000        0.0914576075       -0.0000000064
     3567.5000000000        0.0911071736       -0.0000000063
     3570.0000000000        0.0907585032       -0.0000000063
     3572.5000000000        0.0904115855       -0.0000000062
     3575.0000000000        0.0900664100       -0.0000000062
     3577.5000000000        0.0897229660       -0.0000000061
     3580.0000000000        0.0893812430       -0.0000000061
     3582.5000000000        0.0890412308       -0.0000000060
     3585.0000000000        0.0887029188       -0.0000000060
     3587.5000000000        0.0883662969       -0.0000000059
     3590.0000000000        0.0880313548       -0.0000000058
     3592.5000000000        0.0876980824       -0.0000000058
     3595.0000000000        0.0873664697       -0.0000000057
     3597.5000000000        0.0870365066       -0.0000000057
     3600.0000000000        0.0867081833       -0.0000000056
     3602.5000000000        0.0863814899       -0.0000000056
     3605.0000000000        0.0860564166       -0.0000000055
     3607.5000000000        0.0857329538       -0.0000000055
     3610.0000000000        0.0854110916       -0.0000000054
     3612.5000000000        0.0850908207       -0.0000000054
     3615.0000000000        0.0847721315       -0.0000000053
     3617.5000000000        0.0844550145       -0.0000000053
     3620.0000000000        0.0841394603       -0.0000000052
     3622.5000000000        0.0838254597       -0.0000000052
     3625.0000000000        0.0835130034       -0.0000000052
     3627.5000000000        0.0832020822       -0.0000000051
     3630.0000000000        0.0828926870       -0.0000000051
     3632.5000000000        0.0825848087       -0.0000000050
     3635.0000000000        0.0822784383       -0.0000000050
     3637.5000000000        0.0819735670       -0.0000000049
     3640.0000000000        0.0816701857       -0.0000000049
     3642.5000000000        0.0813682858       -0.0000000048
     3645.0000000000        0.0810678584       -0.0000000048
     3647.5000000000        0.0807688949       -0.0000000048
     3650.0000000000        0.0804713866       -0.0000000047
     3652.5000000000        0.0801753250       -0.0000000047
     3655.0000000000        0.0798807015       -0.0000000046
     3657.5000000000        0.0795875077       -0.0000000046
     3660.0000000000        0.0792957352       -0.0000000045
     3662.5000000000        0.0790053756       -0.0000000045
     3665.0000000000        0.0787164207       -0.0000000045
     3667.5000000000        0.0784288622       -0.0000000044
     3670.0000000000        0.0781426920       -0.0000000044
     3672.5000000000        0.0778579019       -0.0000000044
     3675.0000000000        0.0775744839       -0.0000000043
     3677.5000000000        0.0772924300       -0.0000000043
     3680.0000000000        0.0770117322       -0.0000000042
     3682.5000000000        0.0767323826       -0.0000000042
     3685.0000000000        0.0764543734       -0.0000000042
     3687.5000000000        0.0761776968       -0.0000000041
     3690.0000000000        0.0759023450       -0.0000000041
     3692.5000000000        0.0756283104       -0.0000000041
     3695.0000000000        0.0753555853       -0.0000000040
     3697.5000000000        0.0750841622       -0.0000000040
     3700.0000000000        0.0748140334       -0.0000000040
     3702.5000000000        0.0745451916       -0.0000000039
     3705.0000000000        0.0742776293       -0.0000000039
     3707.5000000000        0.0740113390       -0.0000000039
     3710.0000000000        0.0737463136       -0.0000000038
     3712.5000000000        0.0734825456       -0.0000000038
     3715.0000000000        0.0732200279       -0.0000000038
     3717.5000000000        0.0729587532       -0.0000000037
     3720.0000000000        0.0726987145       -0.0000000037
     3722.5000000000        0.0724399046       -0.0000000037
     3725.0000000000        0.0721823165       -0.0000000036
     3727.5000000000        0.0719259432       -0.0000000036
     3730.0000000000        0.0716707778       -0.0000000036
     3732.5000000000        0.0714168133       -0.0000000035
     3735.0000000000        0.0711640429       -0.0000000035
     3737.5000000000        0.0709124597       -0.0000000035
     3740.0000000000        0.0706620571       -0.0000000034
     3742.5000000000        0.0704128282       -0.0000000034
     3745.0000000000        0.0701647665       -0.0000000034
     3747.5000000000        0.0699178652       -0.0000000034
     3750.0000000000        0.0696721178       -0.0000000033
     3752.5000000000        0.0694275177       -0.0000000033
     3755.0000000000        0.0691840585       -0.0000000033
     3757.5000000000        0.0689417336       -0.0000000032
     3760.0000000000        0.0687005367       -0.0000000032
     3762.5000000000        0.0684604613       -0.0000000032
     3765.0000000000        0.0682215012       -0.0000000032
     3767.5000000000        0.0679836501       -0.0000000031
     3770.0000000000        0.0677469016       -0.0000000031
     3772.5000000000        0.0675112497       -0.0000000031
     3775.0000000000        0.0672766880       -0.0000000031
     3777.5000000000        0.0670432106       -0.0000000030
     3780.0000000000        0.0668108112       -0.0000000030
     3782.5000000000        0.0665794840       -0.0000000030
     3785.0000000000        0.0663492227       -0.0000000030
     3787.5000000000        0.0661200216       -0.0000000029
     3790.0000000000        0.0658918746       -0.0000000029
     3792.5000000000        0.0656647758       -0.0000000029
     3795.0000000000        0.0654387194       -0.0000000029
     3797.5000000000        0.0652136996       -0.0000000028
     3800.0000000000        0.0649897107       -0.0000000028
     3802.5000000000        0.0647667467       -0.0000000028
     3805.0000000000        0.0645448022       -0.0000000028
     3807.5000000000        0.0643238713       -0.0000000027
     3810.0000000000        0.0641039485       -0.0000000027
     3812.5000000000        0.0638850282       -0.0000000027
     3815.0000000000        0.0636671048       -0.0000000027
     3817.5000000000        0.0634501727       -0.0000000027
     3820.0000000000        0.0632342266       -0.0000000026
     3822.5000000000        0.0630192609       -0.0000000026
     3825.0000000000        0.0628052703       -0.0000000026
     3827.5000000000        0.0625922493       -0.0000000026
     3830.0000000000        0.0623801927       -0.0000000026
     3832.5000000000        0.0621690950       -0.0000000025
     3835.0000000000        0.0619589511       -0.0000000025
     3837.5000000000        0.0617497556       -0.0000000025
     3840.0000000000        0.0615415034       -0.0000000025
     3842.5000000000        0.0613341893       -0.0000000024
     3845.0000000000        0.0611278081       -0.0000000024
     3847.5000000000        0.0609223548       -0.0000000024
     3850.0000000000        0.0607178243       -0.0000000024
     3852.5000000000        0.0605142114       -0.0000000024
     3855.0000000000        0.0603115113       -0.0000000024
     3857.5000000000        0.0601097188       -0.0000000023
     3860.0000000000        0.0599088292       -0.0000000023
     3862.5000000000        0.0597088373       -0.0000000023
     3865.0000000000        0.0595097385       -0.0000000023
     3867.5000000000        0.0593115277       -0.0000000023
     3870.0000000000        0.0591142003       -0.0000000022
     3872.5000000000        0.0589177513       -0.0000000022
     3875.0000000000        0.0587221760       -0.0000000022
     3877.5000000000        0.0585274697       -0.0000000022
     3880.0000000000        0.0583336277       -0.0000000022
     3882.5000000000        0.0581406453       -0.0000000022
     3885.0000000000        0.0579485179       -0.0000000021
     3887.5000000000        0.0577572408       -0.0000000021
     3890.0000000000        0.0575668095       -0.0000000021
     3892.5000000000        0.0573772193       -0.0000000021
     3895.0000000000        0.0571884658       -0.0000000021
     3897.5000000000        0.0570005445       -0.0000000020
     3900.0000000000        0.0568134509       -0.0000000020
     3902.5000000000        0.0566271806       -0.0000000020
     3905.0000000000        0.0564417290       -0.0000000020
     3907.5000000000        0.0562570920       -0.0000000020
     3910.0000000000        0.0560732649       -0.0000000020
     3912.5000000000        0.0558902437       -0.0000000020
     3915.0000000000        0.0557080239       -0.0000000019
     3917.5000000000        0.0555266012       -0.0000000019
     3920.0000000000        0.0553459715       -0.0000000019
     3922.5000000000        0.0551661304       -0.0000000019
     3925.0000000000        0.0549870738       -0.0000000019
     3927.5000000000        0.0548087975       -0.0000000019
     3930.0000000000        0.0546312973       -0.0000000018
     3932.5000000000        0.0544545692       -0.0000000018
     3935.0000000000        0.0542786090       -0.0000000018
     3937.5000000000        0.0541034127       -0.0000000018
     3940.0000000000        0.0539289762       -0.0000000018
     3942.5000000000        0.0537552954       -0.0000000018
     3945.0000000000        0.0535823665       -0.0000000018
     3947.5000000000        0.0534101853       -0.0000000018
     3950.0000000000        0.0532387481       -0.0000000017
     3952.5000000000        0.0530680508       -0.0000000017
     3955.0000000000        0.0528980895       -0.0000000017
     3957.5000000000        0.0527288604       -0.0000000017
     3960.0000000000        0.0525603596       -0.0000000017
     3962.5000000000        0.0523925833       -0.0000000017
     3965.0000000000        0.0522255277       -0.0000000017
     3967.5000000000        0.0520591890       -0.0000000016
     3970.0000000000        0.0518935635       -0.0000000016
     3972.5000000000        0.0517286473       -0.0000000016
     3975.0000000000        0.0515644369       -0.0000000016
     3977.5000000000        0.0514009284       -0.0000000016
     3980.0000000000        0.0512381183       -0.0000000016
     3982.5000000000        0.0510760029       -0.0000000016
     3985.0000000000        0.0509145786       -0.0000000016
     3987.5000000000        0.0507538417       -0.0000000015
     3990.0000000000        0.0505937888       -0.0000000015
     3992.5000000000        0.0504344162       -0.0000000015
     3995.0000000000        0.0502757203       -0.0000000015
     3997.5000000000        0.0501176978       -0.0000000015
     4000.0000000000        0.0499603451       -0.0000000015
     4002.5000000000        0.0498036587       -0.0000000015
     4005.0000000000        0.0496476351       -0.0000000015
     4007.5000000000        0.0494922711       -0.0000000015
     4010.0000000000        0.0493375630       -0.0000000014
     4012.5000000000        0.0491835076       -0.0000000014
     4015.0000000000        0.0490301015       -0.0000000014
     4017.5000000000        0.0488773413       -0.0000000014
     4020.0000000000        0.0487252238       -0.0000000014
     4022.5000000000        0.0485737455       -0.0000000014
     4025.0000000000        0.0484229032       -0.0000000014
     4027.5000000000        0.0482726937       -0.0000000014
     4030.0000000000        0.0481231137       -0.0000000014
     4032.5000000000        0.0479741600       -0.0000000013
     4035.0000000000        0.0478258293       -0.0000000013
     4037.5000000000        0.0476781185       -0.0000000013
     4040.0000000000        0.0475310244       -0.0000000013
     4042.5000000000        0.0473845438       -0.0000000013
     4045.0000000000        0.0472386737       -0.0000000013
     4047.5000000000        0.0470934108       -0.0000000013
     4050.0000000000        0.0469487522       -0.0000000013
     4052.5000000000        0.0468046947       -0.0000000013
     4055.0000000000        0.0466612353       -0.0000000013
     4057.5000000000        0.0465183709       -0.0000000013
     4060.0000000000        0.0463760985       -0.0000000012
     4062.5000000000        0.0462344151       -0.0000000012
     4065.0000000000        0.0460933177       -0.0000000012
     4067.5000000000        0.0459528034       -0.0000000012
     4070.0000000000        0.0458128692       -0.0000000012
     4072.5000000000        0.0456735121       -0.0000000012
     4075.0000000000        0.0455347293       -0.0000000012
     4077.5000000000        0.0453965179       -0.0000000012
     4080.0000000000        0.0452588749       -0.0000000012
     4082.5000000000        0.0451217975       -0.0000000012
     4085.0000000000        0.0449852828       -0.0000000012
     4087.5000000000        0.0448493281       -0.0000000011
     4090.0000000000        0.0447139305       -0.0000000011
     4092.5000000000        0.0445790872       -0.0000000011
     4095.0000000000        0.0444447954       -0.0000000011
     4097.5000000000        0.0443110524       -0.0000000011
     4100.0000000000        0.0441778554       -0.0000000011
     4102.5000000000        0.0440452016       -0.0000000011
     4105.0000000000        0.0439130885       -0.0000000011
     4107.5000000000        0.0437815132       -0.0000000011
     4110.0000000000        0.0436504730       -0.0000000011
     4112.5000000000        0.0435199654       -0.0000000011
     4115.0000000000        0.0433899877       -0.0000000011
     4117.5000000000        0.0432605371       -0.0000000010
     4120.0000000000        0.0431316111       -0.0000000010
     4122.5000000000        0.0430032071       -0.0000000010
     4125.0000000000        0.0428753226       -0.0000000010
     4127.5000000000        0.0427479548       -0.0000000010
     4130.0000000000        0.0426211012       -0.0000000010
     4132.5000000000        0.0424947594       -0.0000000010
     4135.0000000000        0.0423689268       -0.0000000010
     4137.5000000000        0.0422436007       -0.0000000010
     4140.0000000000        0.0421187789       -0.0000000010
     4142.5000000000        0.0419944587       -0.0000000010
     4145.0000000000        0.0418706377       -0.0000000010
     4147.5000000000        0.0417473134       -0.0000000010
     4150.0000000000        0.0416244834       -0.0000000010
     4152.5000000000        0.0415021452       -0.0000000009
     4155.0000000000        0.0413802964       -0.0000000009
     4157.5000000000        0.0412589347       -0.0000000009
     4160.0000000000        0.0411380576       -0.0000000009
     4162.5000000000        0.0410176628       -0.0000000009
     4165.0000000000        0.0408977478       -0.0000000009
     4167.5000000000        0.0407783104       -0.0000000009
     4170.0000000000        0.0406593482       -0.0000000009
     4172.5000000000        0.0405408589       -0.0000000009
     4175.0000000000        0.0404228402       -0.0000000009
     4177.5000000000        0.0403052898       -0.0000000009
     4180.0000000000        0.0401882053       -0.0000000009
     4182.5000000000        0.0400715846       -0.0000000009
     4185.0000000000        0.0399554253       -0.0000000009
     4187.5000000000        0.0398397253       -0.0000000009
     4190.0000000000        0.0397244823       -0.0000000009
     4192.5000000000        0.0396096940       -0.0000000008
     4195.0000000000        0.0394953583       -0.0000000008
     4197.5000000000        0.0393814730       -0.0000000008
     4200.0000000000        0.0392680359       -0.0000000008
     4202.5000000000        0.0391550448       -0.0000000008
     4205.0000000000        0.0390424976       -0.0000000008
     4207.5000000000        0.0389303921       -0.0000000008
     4210.0000000000        0.0388187262       -0.0000000008
     4212.5000000000        0.0387074978       -0.0000000008
     4215.0000000000        0.0385967048       -0.0000000008
     4217.5000000000        0.0384863450       -0.0000000008
     4220.0000000000        0.0383764165       -0.0000000008
     4222.5000000000        0.0382669170       -0.0000000008
     4225.0000000000        0.0381578446       -0.0000000008
     4227.5000000000        0.0380491972       -0.0000000008
     4230.0000000000        0.0379409728       -0.0000000008
     4232.5000000000        0.0378331693       -0.0000000008
     4235.0000000000        0.0377257848       -0.0000000007
     4237.5000000000        0.0376188172       -0.0000000007
     4240.0000000000        0.0375122645       -0.0000000007
     4242.5000000000        0.0374061247       -0.0000000007
     4245.0000000000        0.0373003960       -0.0000000007
     4247.5000000000        0.0371950763       -0.0000000007
     4250.0000000000        0.0370901636       -0.0000000007
     4252.5000000000        0.0369856562       -0.0000000007
     4255.0000000000        0.0368815519       -0.0000000007
     4257.5000000000        0.0367778489       -0.0000000007
     4260.0000000000        0.0366745453       -0.0000000007
     4262.5000000000        0.0365716392       -0.0000000007
     4265.0000000000        0.0364691288       -0.0000000007
     4267.5000000000        0.0363670120       -0.0000000007
     4270.0000000000        0.0362652872       -0.0000000007
     4272.5000000000        0.0361639524       -0.0000000007
     4275.0000000000        0.0360630058       -0.0000000007
     4277.5000000000        0.0359624455       -0.0000000007
     4280.0000000000        0.0358622698       -0.0000000007
     4282.5000000000        0.0357624768       -0.0000000007
     4285.0000000000        0.0356630647       -0.0000000007
     4287.5000000000        0.0355640318       -0.0000000006
     4290.0000000000        0.0354653762       -0.0000000006
     4292.5000000000        0.0353670962       -0.0000000006
     4295.0000000000        0.0352691900       -0.0000000006
     4297.5000000000        0.0351716558       -0.0000000006
     4300.0000000000        0.0350744920       -0.0000000006
     4302.5000000000        0.0349776968       -0.0000000006
     4305.0000000000        0.0348812684       -0.0000000006
     4307.5000000000        0.0347852052       -0.0000000006
     4310.0000000000        0.0346895054       -0.0000000006
     4312.5000000000        0.0345941674       -0.0000000006
     4315.0000000000        0.0344991894       -0.0000000006
     4317.5000000000        0.0344045699       -0.0000000006
     4320.0000000000        0.0343103070       -0.0000000006
     4322.5000000000        0.0342163992       -0.0000000006
     4325.0000000000        0.0341228448       -0.0000000006
     4327.5000000000        0.0340296422       -0.0000000006
     4330.0000000000        0.0339367898       -0.0000000006
     4332.5000000000        0.0338442858       -0.0000000006
     4335.0000000000        0.0337521288       -0.0000000006
     4337.5000000000        0.0336603170       -0.0000000006
     4340.0000000000        0.0335688490       -0.0000000006
     4342.5000000000        0.0334777231       -0.0000000006
     4345.0000000000        0.0333869377       -0.0000000006
     4347.5000000000        0.0332964912       -0.0000000006
     4350.0000000000        0.0332063822       -0.0000000005
     4352.5000000000        0.0331166090       -0.0000000005
     4355.0000000000        0.0330271702       -0.0000000005
     4357.5000000000        0.0329380641       -0.0000000005
     4360.0000000000        0.0328492892       -0.0000000005
     4362.5000000000        0.0327608441       -0.0000000005
     4365.0000000000        0.0326727272       -0.0000000005
     4367.5000000000        0.0325849369       -0.0000000005
     4370.0000000000        0.0324974719       -0.0000000005
     4372.5000000000        0.0324103306       -0.0000000005
     4375.0000000000        0.0323235116       -0.0000000005
     4377.5000000000        0.0322370133       -0.0000000005
     4380.0000000000        0.0321508343       -0.0000000005
     4382.5000000000        0.0320649732       -0.0000000005
     4385.0000000000        0.0319794285       -0.0000000005
     4387.5000000000        0.0318941987       -0.0000000005
     4390.0000000000        0.0318092825       -0.0000000005
     4392.5000000000        0.0317246784       -0.0000000005
     4395.0000000000        0.0316403849       -0.0000000005
     4397.5000000000        0.0315564008       -0.0000000005
     4400.0000000000        0.0314727245       -0.0000000005
     4402.5000000000        0.0313893547       -0.0000000005
     4405.0000000000        0.0313062900       -0.0000000005
     4407.5000000000        0.0312235290       -0.0000000005
     4410.0000000000        0.0311410704       -0.0000000005
     4412.5000000000        0.0310589127       -0.0000000005
     4415.0000000000        0.0309770547       -0.0000000005
     4417.5000000000        0.0308954949       -0.0000000005
     4420.0000000000        0.0308142320       -0.0000000005
     4422.5000000000        0.0307332647       -0.0000000005
     4425.0000000000        0.0306525917       -0.0000000005
     4427.5000000000        0.0305722116       -0.0000000004
     4430.0000000000        0.0304921232       -0.0000000004
     4432.5000000000        0.0304123250       -0.0000000004
     4435.0000000000        0.0303328159       -0.0000000004
     4437.5000000000        0.0302535945       -0.0000000004
     4440.0000000000        0.0301746595       -0.0000000004
     4442.5000000000        0.0300960097       -0.0000000004
     4445.0000000000        0.0300176437       -0.0000000004
     4447.5000000000        0.0299395603       -0.0000000004
     4450.0000000000        0.0298617583       -0.0000000004
     4452.5000000000        0.0297842364       -0.0000000004
     4455.0000000000        0.0297069933       -0.0000000004
     4457.5000000000        0.0296300278       -0.0000000004
     4460.0000000000        0.0295533387       -0.0000000004
     4462.5000000000        0.0294769247       -0.0000000004
     4465.0000000000        0.0294007846       -0.0000000004
     4467.5000000000        0.0293249173       -0.0000000004
     4470.0000000000        0.0292493214       -0.0000000004
     4472.5000000000        0.0291739958       -0.0000000004
     4475.0000000000        0.0290989393       -0.0000000004
     4477.5000000000        0.0290241507       -0.0000000004
     4480.0000000000        0.0289496289       -0.0000000004
     4482.5000000000        0.0288753725       -0.0000000004
     4485.0000000000        0.0288013806       -0.0000000004
     4487.5000000000        0.0287276518       -0.0000000004
     4490.0000000000        0.0286541851       -0.0000000004
     4492.5000000000        0.0285809793       -0.0000000004
     4495.0000000000        0.0285080332       -0.0000000004
     4497.5000000000        0.0284353458       -0.0000000004
     4500.0000000000        0.0283629158       -0.0000000004
     4502.5000000000        0.0282907421       -0.0000000004
     4505.0000000000        0.0282188237       -0.0000000004
     4507.5000000000        0.0281471593       -0.0000000004
     4510.0000000000        0.0280757479       -0.0000000004
     4512.5000000000        0.0280045884       -0.0000000004
     4515.0000000000        0.0279336797       -0.0000000004
     4517.5000000000        0.0278630206       -0.0000000004
     4520.0000000000        0.0277926102       -0.0000000004
     4522.5000000000        0.0277224472       -0.0000000004
     4525.0000000000        0.0276525307       -0.0000000003
     4527.5000000000        0.0275828595       -0.0000000003
     4530.0000000000        0.0275134327       -0.0000000003
     4532.5000000000        0.0274442490       -0.0000000003
     4535.0000000000        0.0273753075       -0.0000000003
     4537.5000000000        0.0273066071       -0.0000000003
     4540.0000000000        0.0272381468       -0.0000000003
     4542.5000000000        0.0271699256       -0.0000000003
     4545.0000000000        0.0271019423       -0.0000000003
     4547.5000000000        0.0270341960       -0.0000000003
     4550.0000000000        0.0269666856       -0.0000000003
     4552.5000000000        0.0268994102       -0.0000000003
     4555.0000000000        0.0268323686       -0.0000000003
     4557.5000000000        0.0267655600       -0.0000000003
     4560.0000000000        0.0266989833       -0.0000000003
     4562.5000000000        0.0266326374       -0.0000000003
     4565.0000000000        0.0265665215       -0.0000000003
     4567.5000000000        0.0265006345       -0.0000000003
     4570.0000000000        0.0264349754       -0.0000000003
     4572.5000000000        0.0263695433       -0.0000000003
     4575.0000000000        0.0263043371       -0.0000000003
     4577.5000000000        0.0262393560       -0.0000000003
     4580.0000000000        0.0261745989       -0.0000000003
     4582.5000000000        0.0261100649       -0.0000000003
     4585.0000000000        0.0260457530       -0.0000000003
     4587.5000000000        0.0259816623       -0.0000000003
     4590.0000000000        0.0259177919       -0.0000000003
     4592.5000000000        0.0258541407       -0.0000000003
     4595.0000000000        0.0257907080       -0.0000000003
     4597.5000000000        0.0257274926       -0.0000000003
     4600.0000000000        0.0256644938       -0.0000000003
     4602.5000000000        0.0256017105       -0.0000000003
     4605.0000000000        0.0255391420       -0.0000000003
     4607.5000000000        0.0254767872       -0.0000000003
     4610.0000000000        0.0254146452       -0.0000000003
     4612.5000000000        0.0253527152       -0.0000000003
     4615.0000000000        0.0252909963       -0.0000000003
     4617.5000000000        0.0252294875       -0.0000000003
     4620.0000000000        0.0251681880       -0.0000000003
     4622.5000000000        0.0251070969       -0.0000000003
     4625.0000000000        0.0250462132       -0.0000000003
     4627.5000000000        0.0249855362       -0.0000000003
     4630.0000000000        0.0249250650       -0.0000000003
     4632.5000000000        0.0248647987       -0.0000000003
     4635.0000000000        0.0248047364       -0.0000000003
     4637.5000000000        0.0247448772       -0.0000000003
     4640.0000000000        0.0246852204       -0.0000000003
     4642.5000000000        0.0246257650       -0.0000000003
     4645.0000000000        0.0245665103       -0.0000000003
     4647.5000000000        0.0245074553       -0.0000000003
     4650.0000000000        0.0244485993       -0.0000000003
     4652.5000000000        0.0243899414       -0.0000000003
     4655.0000000000        0.0243314808       -0.0000000003
     4657.5000000000        0.0242732166       -0.0000000003
     4660.0000000000        0.0242151481       -0.0000000003
     4662.5000000000        0.0241572743       -0.0000000002
     4665.0000000000        0.0240995946       -0.0000000002
     4667.5000000000        0.0240421081       -0.0000000002
     4670.0000000000        0.0239848139       -0.0000000002
     4672.5000000000        0.0239277114       -0.0000000002
     4675.0000000000        0.0238707996       -0.0000000002
     4677.5000000000        0.0238140778       -0.0000000002
     4680.0000000000        0.0237575453       -0.0000000002
     4682.5000000000        0.0237012012       -0.0000000002
     4685.0000000000        0.0236450447       -0.0000000002
     4687.5000000000        0.0235890750       -0.0000000002
     4690.0000000000        0.0235332915       -0.0000000002
     4692.5000000000        0.0234776933       -0.0000000002
     4695.0000000000        0.0234222796       -0.0000000002
     4697.5000000000        0.0233670497       -0.0000000002
     4700.0000000000        0.0233120029       -0.0000000002
     4702.5000000000        0.0232571383       -0.0000000002
     4705.0000000000        0.0232024553       -0.0000000002
     4707.5000000000        0.0231479530       -0.0000000002
     4710.0000000000        0.0230936308       -0.0000000002
     4712.5000000000        0.0230394879       -0.0000000002
     4715.0000000000        0.0229855235       -0.0000000002
     4717.5000000000        0.0229317370       -0.0000000002
     4720.0000000000        0.0228781275       -0.0000000002
     4722.5000000000        0.0228246944       -0.0000000002
     4725.0000000000        0.0227714370       -0.0000000002
     4727.5000000000        0.0227183545       -0.0000000002
     4730.0000000000        0.0226654462       -0.0000000002
     4732.5000000000        0.0226127113       -0.0000000002
     4735.0000000000        0.0225601493       -0.0000000002
     4737.5000000000        0.0225077594       -0.0000000002
     4740.0000000000        0.0224555408       -0.0000000002
     4742.5000000000        0.0224034930       -0.0000000002
     4745.0000000000        0.0223516151       -0.0000000002
     4747.5000000000        0.0222999065       -0.0000000002
     4750.0000000000        0.0222483665       -0.0000000002
     4752.5000000000        0.0221969944       -0.0000000002
     4755.0000000000        0.0221457896       -0.0000000002
     4757.5000000000        0.0220947514       -0.0000000002
     4760.0000000000        0.0220438790       -0.0000000002
     4762.5000000000        0.0219931718       -0.0000000002
     4765.0000000000        0.0219426292       -0.0000000002
     4767.5000000000        0.0218922505       -0.0000000002
     4770.0000000000        0.0218420350       -0.0000000002
     4772.5000000000        0.0217919820       -0.0000000002
     4775.0000000000        0.0217420909       -0.0000000002
     4777.5000000000        0.0216923611       -0.0000000002
     4780.0000000000        0.0216427919       -0.0000000002
     4782.5000000000        0.0215933826       -0.0000000002
     4785.0000000000        0.0215441327       -0.0000000002
     4787.5000000000        0.0214950414       -0.0000000002
     4790.0000000000        0.0214461081       -0.0000000002
     4792.5000000000        0.0213973323       -0.0000000002
     4795.0000000000        0.0213487132       -0.0000000002
     4797.5000000000        0.0213002502       -0.0000000002
     4800.0000000000        0.0212519427       -0.0000000002
     4802.5000000000        0.0212037902       -0.0000000002
     4805.0000000000        0.0211557919       -0.0000000002
     4807.5000000000        0.0211079472       -0.0000000002
     4810.0000000000        0.0210602556       -0.0000000002
     4812.5000000000        0.0210127164       -0.0000000002
     4815.0000000000        0.0209653290       -0.0000000002
     4817.5000000000        0.0209180928       -0.0000000002
     4820.0000000000        0.0208710073       -0.0000000002
     4822.5000000000        0.0208240717       -0.0000000002
     4825.0000000000        0.0207772856       -0.0000000002
     4827.5000000000        0.0207306483       -0.0000000002
     4830.0000000000        0.0206841592       -0.0000000002
     4832.5000000000        0.0206378177       -0.0000000002
     4835.0000000000        0.0205916233       -0.0000000002
     4837.5000000000        0.0205455754       -0.0000000002
     4840.0000000000        0.0204996733       -0.0000000002
     4842.5000000000        0.0204539166       -0.0000000002
     4845.0000000000        0.0204083046       -0.0000000002
     4847.5000000000        0.0203628368       -0.0000000002
     4850.0000000000        0.0203175126       -0.0000000002
     4852.5000000000        0.0202723314       -0.0000000002
     4855.0000000000        0.0202272927       -0.0000000002
     4857.5000000000        0.0201823959       -0.0000000002
     4860.0000000000        0.0201376404       -0.0000000002
     4862.5000000000        0.0200930258       -0.0000000002
     4865.0000000000        0.0200485513       -0.0000000002
     4867.5000000000        0.0200042166       -0.0000000002
     4870.0000000000        0.0199600210       -0.0000000002
     4872.5000000000        0.0199159640       -0.0000000002
     4875.0000000000        0.0198720450       -0.0000000002
     4877.5000000000        0.0198282636       -0.0000000002
     4880.0000000000        0.0197846191       -0.0000000002
     4882.5000000000        0.0197411110       -0.0000000002
     4885.0000000000        0.0196977389       -0.0000000002
     4887.5000000000        0.0196545021       -0.0000000001
     4890.0000000000        0.0196114002       -0.0000000001
     4892.5000000000        0.0195684326       -0.0000000001
     4895.0000000000        0.0195255988       -0.0000000001
     4897.5000000000        0.0194828982       -0.0000000001
     4900.0000000000        0.0194403304       -0.0000000001
     4902.5000000000        0.0193978949       -0.0000000001
     4905.0000000000        0.0193555910       -0.0000000001
     4907.5000000000        0.0193134184       -0.0000000001
     4910.0000000000        0.0192713765       -0.0000000001
     4912.5000000000        0.0192294648       -0.0000000001
     4915.0000000000        0.0191876828       -0.0000000001
     4917.5000000000        0.0191460300       -0.0000000001
     4920.0000000000        0.0191045058       -0.0000000001
     4922.5000000000        0.0190631099       -0.0000000001
     4925.0000000000        0.0190218416       -0.0000000001
     4927.5000000000        0.0189807006       -0.0000000001
     4930.0000000000        0.0189396862       -0.0000000001
     4932.5000000000        0.0188987981       -0.0000000001
     4935.0000000000        0.0188580358       -0.0000000001
     4937.5000000000        0.0188173987       -0.0000000001
     4940.0000000000        0.0187768863       -0.0000000001
     4942.5000000000        0.0187364983       -0.0000000001
     4945.0000000000        0.0186962341       -0.0000000001
     4947.5000000000        0.0186560932       -0.0000000001
     4950.0000000000        0.0186160752       -0.0000000001
     4952.5000000000        0.0185761796       -0.0000000001
     4955.0000000000        0.0185364059       -0.0000000001
     4957.5000000000        0.0184967537       -0.0000000001
     4960.0000000000        0.0184572224       -0.0000000001
     4962.5000000000        0.0184178117       -0.0000000001
     4965.0000000000        0.0183785211       -0.0000000001
     4967.5000000000        0.0183393501       -0.0000000001
     4970.0000000000        0.0183002983       -0.0000000001
     4972.5000000000        0.0182613651       -0.0000000001
     4975.0000000000        0.0182225503       -0.0000000001
     4977.5000000000        0.0181838532       -0.0000000001
     4980.0000000000        0.0181452735       -0.0000000001
     4982.5000000000        0.0181068107       -0.0000000001
     4985.0000000000        0.0180684643       -0.0000000001
     4987.5000000000        0.0180302340       -0.0000000001
     4990.0000000000        0.0179921193       -0.0000000001
     4992.5000000000        0.0179541197       -0.0000000001
     4995.0000000000        0.0179162348       -0.0000000001
     4997.5000000000        0.0178784642       -0.0000000001
