# Supplementary material for: Breaking the 1250 nm Barrier: A Computational Approach to Light Upconversion via Triplet–Triplet Annihilation in the Silica Telecom Band
Source: ACS Appl Energy Mater. 2026 Feb 12;9(4):2398–411. doi: 10.1021/acsaem.5c04014 (PMC12934551; doi:10.1021/acsaem.5c04014)
Supplement: Supplementary file 2 [file ae5c04014_si_002.zip › xyz-TTA-NIRII-Journal-2025/b3lyp-d3/monomer/opt-s1/uv-emi-s1/tetracene-2-NPh2OMe-td-ub3lyp-uv-emi-s1-root-2.txt]

# UV-Vis Spectrum
# X-Axis:  Wavelength (nm)
# Y-Axis:  &epsilon;
# Y-Axis2: Oscillator Strength

# Peak information
#                  X                   Y                  Y2
#    1644.0300000000        0.0000000000        0.0000000000
#     885.3100000000        0.0478000000  1001912.3543451929
#     875.2700000000        0.0000000000        0.0000000000
#     728.9300000000        0.0000000000        0.0000000000
#     728.4300000000        0.0488000000  1022872.8638503224
#     561.4900000000        0.0414000000   867765.0935123636
#     527.9500000000        0.0000000000        0.0000000000
#     439.2600000000        0.0000000000        0.0000000000
#     433.0400000000        0.0051000000   106898.5984761608
#     430.3200000000        0.0000000000        0.0000000000
#     421.8100000000        0.0000000000        0.0000000000
#     411.7100000000        0.0000000000        0.0000000000
#     403.3100000000        0.0000000000        0.0000000000
#     402.7300000000        0.0080000000   167684.0760410365
#     396.3300000000        0.0000000000        0.0000000000
#     396.0400000000        0.0150000000   314407.6425769433
#     395.5200000000        0.0000000000        0.0000000000
#     388.8600000000        0.0000000000        0.0000000000
#     388.5600000000        0.0137000000   287158.9802202749
#     376.7800000000        0.0000000000        0.0000000000
#     375.0500000000        0.0000000000        0.0000000000
#     370.2900000000        0.0000000000        0.0000000000
#     369.4900000000        0.0003000000     6288.1528515389
#     366.0800000000        0.0000000000        0.0000000000
#     365.5400000000        0.0000000000        0.0000000000
#     364.9200000000        0.0027000000    56593.3756638498
#     361.3200000000        0.0000000000        0.0000000000
#     356.2200000000        0.0220000000   461131.2091128503
#     351.8400000000        0.0185000000   387769.4258448968
#     348.2400000000        0.0000000000        0.0000000000
#     346.3100000000        0.0381000000   798595.4121454362
#     345.7200000000        0.0000000000        0.0000000000
#     340.9800000000        0.0000000000        0.0000000000
#     338.7300000000        0.0111000000   232661.6555069381
#     337.6000000000        0.0000000000        0.0000000000
#     333.8500000000        0.0000000000        0.0000000000
#     332.9700000000        0.0000000000        0.0000000000
#     332.3400000000        0.0012000000    25152.6114061555
#     327.5400000000        0.0000000000        0.0000000000
#     327.3900000000        0.0019000000    39824.9680597462
#     326.1900000000        0.0010000000    20960.5095051296
#     323.8400000000        0.0000000000        0.0000000000
#     322.9100000000        0.0043000000    90130.1908720571
#     317.4300000000        0.0000000000        0.0000000000
#     316.9500000000        0.0457000000   957895.2843844205
#     316.6700000000        0.0074000000   155107.7703379587
#     316.0500000000        0.0082000000   171876.1779420624
#     315.7400000000        0.0000000000        0.0000000000
#     314.8200000000        0.0142000000   297639.2349728398
#     311.4600000000        0.0059000000   123667.0060802644
#     310.9800000000        0.0000000000        0.0000000000
#     310.6400000000        0.0000000000        0.0000000000
#     308.4600000000        0.1589000000  3330624.9603650863
#     307.5500000000        0.0000000000        0.0000000000
#     305.2900000000        0.0000000000        0.0000000000
#     304.9600000000        0.2545000000  5334449.6690554731
#     303.7900000000        0.0000000000        0.0000000000
#     301.2800000000        0.0612000000  1282783.1817139287
#     299.5700000000        0.0047000000    98514.3946741089
#     295.0000000000        0.0706000000  1479811.9710621468
#     293.8300000000        0.0000000000        0.0000000000
#     293.2800000000        0.2074000000  4347209.6713638697
#     292.5500000000        0.0000000000        0.0000000000
#     288.3400000000        0.0000000000        0.0000000000
#     288.3200000000        0.0184000000   385673.3748943839
#     286.0000000000        0.0000000000        0.0000000000
#     284.8700000000        0.0000000000        0.0000000000
#     284.7500000000        0.0210000000   440170.6996077207
#     284.6300000000        0.0000000000        0.0000000000
#     283.0900000000        0.3298000000  6912776.0347917276
#     282.7500000000        0.0000000000        0.0000000000
#     282.2300000000        0.0000000000        0.0000000000
#     281.9400000000        0.0526000000  1102522.7999698147
#     281.1200000000        0.0000000000        0.0000000000
#     280.3400000000        0.1798000000  3768699.6090222946
#     279.6800000000        0.0000000000        0.0000000000
#     278.0100000000        0.0000000000        0.0000000000
#     277.9400000000        0.0333000000   697984.9665208142
#     276.9000000000        0.0412000000   863572.9916113378
#     276.6000000000        0.0000000000        0.0000000000
#     276.3200000000        0.0000000000        0.0000000000
#     274.8000000000        0.0233000000   488379.8714695186
#     274.5500000000        0.0000000000        0.0000000000
#     272.7700000000        0.0000000000        0.0000000000
#     272.4300000000        0.6365000000 13341364.3000149596
#     271.6100000000        0.1568000000  3286607.8904043147
#     270.8500000000        0.0000000000        0.0000000000
#     269.7500000000        0.4304000000  9021403.2910077628
#     269.1200000000        0.0000000000        0.0000000000
#     266.8100000000        0.1213000000  2542509.8029722157
#     266.2900000000        0.0000000000        0.0000000000
#     265.5800000000        0.0000000000        0.0000000000
#     264.6200000000        0.0240000000   503052.2281231093
#     264.0400000000        0.0000000000        0.0000000000
#     263.5300000000        0.0114000000   238949.8083584769
#     263.3600000000        0.0056000000   117378.8532287255
#     262.5900000000        0.0000000000        0.0000000000
#     260.5900000000        0.0191000000   400345.7315479744
#     260.2000000000        0.0000000000        0.0000000000
#     258.7000000000        0.0000000000        0.0000000000

# Spectra
#                  X                   Y               DY/DX
        0.0000000000        0.0000000000        0.0000000000
        2.0000000000        0.0000000000        0.0000000000
        4.0000000000        0.0000000000        0.0000000000
        6.0000000000        0.0000000000        0.0000000000
        8.0000000000        0.0000000000        0.0000000000
       10.0000000000        0.0000000000        0.0000000000
       12.0000000000        0.0000000000        0.0000000000
       14.0000000000        0.0000000000        0.0000000000
       16.0000000000        0.0000000000        0.0000000000
       18.0000000000        0.0000000000        0.0000000000
       20.0000000000        0.0000000000        0.0000000000
       22.0000000000        0.0000000000        0.0000000000
       24.0000000000        0.0000000000        0.0000000000
       26.0000000000        0.0000000000        0.0000000000
       28.0000000000        0.0000000000        0.0000000000
       30.0000000000        0.0000000000        0.0000000000
       32.0000000000        0.0000000000        0.0000000000
       34.0000000000        0.0000000000        0.0000000000
       36.0000000000        0.0000000000        0.0000000000
       38.0000000000        0.0000000000        0.0000000000
       40.0000000000        0.0000000000        0.0000000000
       42.0000000000        0.0000000000        0.0000000000
       44.0000000000        0.0000000000        0.0000000000
       46.0000000000        0.0000000000        0.0000000000
       48.0000000000        0.0000000000        0.0000000000
       50.0000000000        0.0000000000        0.0000000000
       52.0000000000        0.0000000000        0.0000000000
       54.0000000000        0.0000000000        0.0000000000
       56.0000000000        0.0000000000        0.0000000000
       58.0000000000        0.0000000000        0.0000000000
       60.0000000000        0.0000000000        0.0000000000
       62.0000000000        0.0000000000        0.0000000000
       64.0000000000        0.0000000000        0.0000000000
       66.0000000000        0.0000000000        0.0000000000
       68.0000000000        0.0000000000        0.0000000000
       70.0000000000        0.0000000000        0.0000000000
       72.0000000000        0.0000000000        0.0000000000
       74.0000000000        0.0000000000        0.0000000000
       76.0000000000        0.0000000000        0.0000000000
       78.0000000000        0.0000000000        0.0000000000
       80.0000000000        0.0000000000        0.0000000000
       82.0000000000        0.0000000000        0.0000000000
       84.0000000000        0.0000000000        0.0000000000
       86.0000000000        0.0000000000        0.0000000000
       88.0000000000        0.0000000000        0.0000000000
       90.0000000000        0.0000000000        0.0000000000
       92.0000000000        0.0000000000        0.0000000000
       94.0000000000        0.0000000000        0.0000000000
       96.0000000000        0.0000000000        0.0000000000
       98.0000000000        0.0000000000        0.0000000000
      100.0000000000        0.0000000000        0.0000000000
      102.0000000000        0.0000000000        0.0000000000
      104.0000000000        0.0000000000        0.0000000000
      106.0000000000        0.0000000000        0.0000000000
      108.0000000000        0.0000000000        0.0000000000
      110.0000000000        0.0000000000        0.0000000000
      112.0000000000        0.0000000000        0.0000000000
      114.0000000000        0.0000000000        0.0000000000
      116.0000000000        0.0000000000        0.0000000000
      118.0000000000        0.0000000000        0.0000000000
      120.0000000000        0.0000000000        0.0000000000
      122.0000000000        0.0000000000        0.0000000000
      124.0000000000        0.0000000000        0.0000000000
      126.0000000000        0.0000000000        0.0000000000
      128.0000000000        0.0000000000        0.0000000000
      130.0000000000        0.0000000000        0.0000000000
      132.0000000000        0.0000000000        0.0000000000
      134.0000000000        0.0000000000        0.0000000000
      136.0000000000        0.0000000000        0.0000000000
      138.0000000000        0.0000000000        0.0000000000
      140.0000000000        0.0000000000        0.0000000000
      142.0000000000        0.0000000000        0.0000000000
      144.0000000000        0.0000000000        0.0000000000
      146.0000000000        0.0000000000        0.0000000000
      148.0000000000        0.0000000000        0.0000000000
      150.0000000000        0.0000000000        0.0000000000
      152.0000000000        0.0000000000        0.0000000000
      154.0000000000        0.0000000000        0.0000000000
      156.0000000000        0.0000000000        0.0000000000
      158.0000000000        0.0000000000        0.0000000000
      160.0000000000        0.0000000000        0.0000000000
      162.0000000000        0.0000000000        0.0000000000
      164.0000000000        0.0000000000        0.0000000000
      166.0000000000        0.0000000000        0.0000000000
      168.0000000000        0.0000000000        0.0000000000
      170.0000000000        0.0000000000        0.0000000000
      172.0000000000        0.0000000000        0.0000000000
      174.0000000000        0.0000000000        0.0000000000
      176.0000000000        0.0000000000        0.0000000000
      178.0000000000        0.0000000001        0.0000000000
      180.0000000000        0.0000000008        0.0000000000
      182.0000000000        0.0000000060        0.0000000000
      184.0000000000        0.0000000415        0.0000000000
      186.0000000000        0.0000002583        0.0000000000
      188.0000000000        0.0000014562        0.0000000000
      190.0000000000        0.0000074803        0.0000000000
      192.0000000000        0.0000351769        0.0000000000
      194.0000000000        0.0001521131        0.0000000000
      196.0000000000        0.0006073841        0.0000000000
      198.0000000000        0.0022482977        0.0000000002
      200.0000000000        0.0077436080        0.0000000022
      202.0000000000        0.0249025966        0.0000000207
      204.0000000000        0.0750212312        0.0000001682
      206.0000000000        0.2123777509        0.0000012041
      208.0000000000        0.5666207940        0.0000076405
      210.0000000000        1.4286960948        0.0000432510
      212.0000000000        3.4134458403        0.0002197638
      214.0000000000        7.7470291053        0.0010081143
      216.0000000000       16.7415211633        0.0041976131
      218.0000000000       34.5262819449        0.0159445833
      220.0000000000       68.0973082795        0.0555079898
      222.0000000000      128.7125637453        0.1778607056
      224.0000000000      233.5967633792        0.5265995185
      226.0000000000      407.8238478088        1.4457812267
      228.0000000000      686.1305925719        3.6927975471
      230.0000000000     1114.3033349503        8.8008531389
      232.0000000000     1749.7033225089       19.6239379118
      234.0000000000     2660.4880035446       41.0410990971
      236.0000000000     3923.1707119033       80.6897233905
      238.0000000000     5618.3465721596      149.4530043895
      240.0000000000     7824.6806891772      261.2957818207
      242.0000000000    10611.5642439322      432.0100245575
      244.0000000000    14031.1365957337      676.5832810417
      246.0000000000    18110.5845946697     1005.2764550700
      248.0000000000    22845.7129602610     1419.0267725121
      250.0000000000    28196.7048903401     1905.3026419709
      252.0000000000    34086.7644600770     2435.7959399129
      254.0000000000    40403.9870321074     2967.1558872918
      256.0000000000    47006.3988387280     3445.3101902122
      258.0000000000    53729.7101186624     3812.9460695055
      260.0000000000    60397.0014087977     4018.7530226770
      262.0000000000    66829.3570469843     4026.4070170021
      264.0000000000    72856.3968797882     3821.2330054694
      266.0000000000    78325.7340605632     3413.0392178000
      268.0000000000    83110.5789070934     2834.5804788462
      270.0000000000    87114.9763522944     2136.1610989745
      272.0000000000    90276.4618096843     1377.7151783903
      274.0000000000    92566.2039617674      620.1000849402
      276.0000000000    93986.9386680632      -82.7337277370
      278.0000000000    94569.1641297635     -689.4730282718
      280.0000000000    94366.1553913224    -1174.4711022338
      282.0000000000    93448.3699470818    -1528.0901024319
      284.0000000000    91897.7683172889    -1754.8396643480
      286.0000000000    89802.4818154754    -1870.0544355915
      288.0000000000    87252.1437655712    -1895.9083690960
      290.0000000000    84334.0781575565    -1857.4648754823
      292.0000000000    81130.4257466758    -1779.2760556280
      294.0000000000    77716.1920478438    -1682.8325239763
      296.0000000000    74158.1301032504    -1584.9717010987
      298.0000000000    70514.3247661523    -1497.2010132509
      300.0000000000    66834.3228168826    -1425.7909806779
      302.0000000000    63159.6506474777    -1372.4388504941
      304.0000000000    59524.5735564861    -1335.2879745835
      306.0000000000    55956.9726917756    -1310.1015349907
      308.0000000000    52479.2425892853    -1291.4217201856
      310.0000000000    49109.1401283852    -1273.5884152183
      312.0000000000    45860.5416274560    -1251.5376550922
      314.0000000000    42744.0868421867    -1221.3437835892
      316.0000000000    39767.7058443246    -1180.5063252367
      318.0000000000    36937.0369496304    -1128.0105074637
      320.0000000000    34255.7513838713    -1064.2082217977
      322.0000000000    31725.8039298367     -990.5744134394
      324.0000000000    29347.6292659385     -909.3938990425
      326.0000000000    27120.3020006857     -823.4275179724
      328.0000000000    25041.6753725075     -735.5966157734
      330.0000000000    23108.5099363092     -648.7132900437
      332.0000000000    21316.5998520294     -565.2723619981
      334.0000000000    19660.9010168833     -487.3109264798
      336.0000000000    18135.6624808930     -416.3333103684
      338.0000000000    16734.5604658354     -353.2936061502
      340.0000000000    15450.8328829604     -298.6245646066
      342.0000000000    14277.4114569129     -252.3002191749
      344.0000000000    13207.0483113249     -213.9197474122
      346.0000000000    12232.4340339182     -182.8012956830
      348.0000000000    11346.3046908070     -158.0763770351
      350.0000000000    10541.5358851733     -138.7776417497
      352.0000000000     9811.2226555147     -123.9150393643
      354.0000000000     9148.7447047083     -112.5374456311
      356.0000000000     8547.8170860950     -103.7785959641
      358.0000000000     8002.5270097101      -96.8875859846
      360.0000000000     7507.3578512177      -91.2452529081
      362.0000000000     7057.2017427915      -86.3684543925
      364.0000000000     6647.3623045237      -81.9046513077
      366.0000000000     6273.5491496414      -77.6193274657
      368.0000000000     5931.8657839103      -73.3786980457
      370.0000000000     5618.7924380377      -69.1299250663
      372.0000000000     5331.1652405764      -64.8807252172
      374.0000000000     5066.1529753611      -60.6798691826
      376.0000000000     4821.2324872381      -56.5996712734
      378.0000000000     4594.1636154653      -52.7211845151
      380.0000000000     4382.9643555430      -49.1224717289
      382.0000000000     4185.8867845449      -45.8700321677
      384.0000000000     4001.3941369665      -43.0132334211
      386.0000000000     3828.1392902820      -40.5814311852
      388.0000000000     3664.9448127089      -38.5833520280
      390.0000000000     3510.7846396753      -37.0082599925
      392.0000000000     3364.7673788082      -35.8284181788
      394.0000000000     3226.1211939136      -35.0023816390
      396.0000000000     3094.1801840640      -34.4787082168
      398.0000000000     2968.3721520911      -34.1997401224
      400.0000000000     2848.2076450703      -34.1051829195
      402.0000000000     2733.2701455374      -34.1352834515
      404.0000000000     2623.2072941589      -34.2334788434
      406.0000000000     2517.7230306469      -34.3484513878
      408.0000000000     2416.5705484166      -34.4355765951
      410.0000000000     2319.5459686501      -34.4577929133
      412.0000000000     2226.4826501665      -34.3859515766
      414.0000000000     2137.2460621148      -34.1987244447
      416.0000000000     2051.7291565655      -33.8821578058
      418.0000000000     1969.8481872545      -33.4289624905
      420.0000000000     1891.5389288850      -32.8376269777
      422.0000000000     1816.7532584470      -32.1114321336
      424.0000000000     1745.4560659902      -31.2574353514
      426.0000000000     1677.6224672421      -30.2854795027
      428.0000000000     1613.2352945077      -29.2072693749
      430.0000000000     1552.2828455218      -28.0355460047
      432.0000000000     1494.7568724802      -26.7833781424
      434.0000000000     1440.6507954643      -25.4635803834
      436.0000000000     1389.9581260047      -24.0882594814
      438.0000000000     1342.6710876966      -22.6684840608
      440.0000000000     1298.7794216784      -21.2140683032
      442.0000000000     1258.2693654670      -19.7334570477
      444.0000000000     1221.1227941819      -18.2336979054
      446.0000000000     1187.3165136211      -16.7204852342
      448.0000000000     1156.8216950087      -15.1982609089
      450.0000000000     1129.6034415487      -13.6703575425
      452.0000000000     1105.6204772009      -12.1391709773
      454.0000000000     1084.8249483616      -10.6063502914
      456.0000000000     1067.1623293908       -9.0729951329
      458.0000000000     1052.5714231784       -7.5398517911
      460.0000000000     1040.9844481996       -6.0075009640
      462.0000000000     1032.3272037551       -4.4765316333
      464.0000000000     1026.5193053531       -2.9476967845
      466.0000000000     1023.4744824394       -1.4220478866
      468.0000000000     1023.1009309424        0.0989539163
      470.0000000000     1025.3017133563        1.6133510577
      472.0000000000     1029.9751993523        3.1186276376
      474.0000000000     1037.0155401697        4.6116720931
      476.0000000000     1046.3131703135        6.0887636492
      478.0000000000     1057.7553303625        7.5455812968
      480.0000000000     1071.2266049755        8.9772336660
      482.0000000000     1086.6094704790       10.3783078564
      484.0000000000     1103.7848467193       11.7429350393
      486.0000000000     1122.6326481763       13.0648704579
      488.0000000000     1143.0323296530       14.3375853151
      490.0000000000     1164.8634221902       15.5543679508
      492.0000000000     1188.0060551888       16.7084316741
      494.0000000000     1212.3414610708       17.7930266223
      496.0000000000     1237.7524591625       18.8015530746
      498.0000000000     1264.1239158372       19.7276737433
      500.0000000000     1291.3431783148       20.5654227033
      502.0000000000     1319.3004798750       21.3093087959
      504.0000000000     1347.8893145968       21.9544115465
      506.0000000000     1377.0067800886       22.4964678754
      508.0000000000     1406.5538870211       22.9319481340
      510.0000000000     1436.4358346095       23.2581202745
      512.0000000000     1466.5622515168       23.4731012455
      514.0000000000     1496.8474019603       23.5758949911
      516.0000000000     1527.2103571002       23.5664167191
      518.0000000000     1557.5751320652       23.4455033801
      520.0000000000     1587.8707892285       23.2149105609
      522.0000000000     1618.0315085864       22.8772962407
      524.0000000000     1647.9966263072       22.4361920826
      526.0000000000     1677.7106427132       21.8959631222
      528.0000000000     1707.1232011282       21.2617568890
      530.0000000000     1736.1890391735       20.5394431253
      532.0000000000     1764.8679142190       19.7355453782
      534.0000000000     1793.1245047986       18.8571658096
      536.0000000000     1820.9282898816       17.9119046144
      538.0000000000     1848.2534079476       16.9077754528
      540.0000000000     1875.0784978532       15.8531182848
      542.0000000000     1901.3865234977       14.7565109641
      544.0000000000     1927.1645842934       13.6266808823
      546.0000000000     1952.4037134315       12.4724178811
      548.0000000000     1977.0986659022       11.3024895525
      550.0000000000     2001.2476981808       10.1255599412
      552.0000000000     2024.8523414325        8.9501125479
      554.0000000000     2047.9171700187        7.7843784066
      556.0000000000     2070.4495670076        6.6362698877
      558.0000000000     2092.4594883038        5.5133207459
      560.0000000000     2113.9592269149        4.4226328114
      562.0000000000     2134.9631787767        3.3708296001
      564.0000000000     2155.4876114498        2.3640170002
      566.0000000000     2175.5504368946        1.4077510889
      568.0000000000     2195.1709894261        0.5070130279
      570.0000000000     2214.3698098335       -0.3338091013
      572.0000000000     2233.1684365491       -1.1109317432
      574.0000000000     2251.5892046362       -1.8211808877
      576.0000000000     2269.6550532647       -2.4619910126
      578.0000000000     2287.3893422401       -3.0313983536
      580.0000000000     2304.8156780512       -3.5280289382
      582.0000000000     2321.9577498094       -3.9510818583
      584.0000000000     2338.8391753595       -4.3003082700
      586.0000000000     2355.4833577610       -4.5759866236
      588.0000000000     2371.9133522541       -4.7788946327
      590.0000000000     2388.1517437532       -4.9102784859
      592.0000000000     2404.2205348420       -4.9718197958
      594.0000000000     2420.1410441779       -4.9656007670
      596.0000000000     2435.9338151592       -4.8940680443
      598.0000000000     2451.6185346551       -4.7599956782
      600.0000000000     2467.2139615512       -4.5664476215
      602.0000000000     2482.7378648241       -4.3167401382
      604.0000000000     2498.2069708213       -4.0144044778
      606.0000000000     2513.6369193932       -3.6631501362
      608.0000000000     2529.0422284968       -3.2668289912
      610.0000000000     2544.4362668709       -2.8294005672
      612.0000000000     2559.8312343654       -2.3548986546
      614.0000000000     2575.2381494942       -1.8473994729
      616.0000000000     2590.6668437725       -1.3109915414
      618.0000000000     2606.1259623956       -0.7497473857
      620.0000000000     2621.6229708105       -0.1676971864
      622.0000000000     2637.1641667385        0.4311955557
      624.0000000000     2652.7546972038        1.0430562840
      626.0000000000     2668.3985801360        1.6641195517
      628.0000000000     2684.0987301178        2.2907470806
      630.0000000000     2699.8569878617        2.9194437240
      632.0000000000     2715.6741530120        3.5468713614
      634.0000000000     2731.5500198799        4.1698607702
      636.0000000000     2747.4834157359        4.7854215295
      638.0000000000     2763.4722412989        5.3907500273
      640.0000000000     2779.5135130763        5.9832356481
      642.0000000000     2795.6034072299        6.5604652305
      644.0000000000     2811.7373046566        7.1202258871
      646.0000000000     2827.9098369917        7.6605062882
      648.0000000000     2844.1149332618        8.1794965125
      650.0000000000     2860.3458669317        8.6755865720
      652.0000000000     2876.5953031062        9.1473637196
      654.0000000000     2892.8553456668        9.5936086476
      656.0000000000     2909.1175841423       10.0132906883
      658.0000000000     2925.3731401250       10.4055621219
      660.0000000000     2941.6127130653       10.7697516993
      662.0000000000     2957.8266252904       11.1053574818
      664.0000000000     2974.0048661114       11.4120390992
      666.0000000000     2990.1371348942       11.6896095212
      668.0000000000     3006.2128829869       11.9380264351
      670.0000000000     3022.2213544108       12.1573833179
      672.0000000000     3038.1516252295       12.3479002847
      674.0000000000     3053.9926415314       12.5099147932
      676.0000000000     3069.7332559643       12.6438722752
      678.0000000000     3085.3622627774       12.7503167646
      680.0000000000     3100.8684313322       12.8298815828
      682.0000000000     3116.2405380578       12.8832801398
      684.0000000000     3131.4673968287       12.9112969014
      686.0000000000     3146.5378877584       12.9147785704
      688.0000000000     3161.4409844031       12.8946255217
      690.0000000000     3176.1657793817       12.8517835291
      692.0000000000     3190.7015084213       12.7872358139
      694.0000000000     3205.0375728443       12.7019954434
      696.0000000000     3219.1635605196       12.5970981011
      698.0000000000     3233.0692653007       12.4735952456
      700.0000000000     3246.7447049840       12.3325476748
      702.0000000000     3260.1801378182       12.1750195028
      704.0000000000     3273.3660776013       12.0020725578
      706.0000000000     3286.2933074066       11.8147612040
      708.0000000000     3298.9528919760       11.6141275879
      710.0000000000     3311.3361888262       11.4011973053
      712.0000000000     3323.4348581124       11.1769754853
      714.0000000000     3335.2408712946       10.9424432834
      716.0000000000     3346.7465186542       10.6985547732
      718.0000000000     3357.9444157092       10.4462342265
      720.0000000000     3368.8275085750       10.1863737682
      722.0000000000     3379.3890783199        9.9198313911
      724.0000000000     3389.6227443628        9.6474293160
      726.0000000000     3399.5224669619        9.3699526794
      728.0000000000     3409.0825488413        9.0881485324
      730.0000000000     3418.2976360023        8.8027251318
      732.0000000000     3427.1627177669        8.5143515055
      734.0000000000     3435.6731260965        8.2236572737
      736.0000000000     3443.8245342337        7.9312327058
      738.0000000000     3451.6129547067        7.6376289962
      740.0000000000     3459.0347367422        7.3433587382
      742.0000000000     3466.0865631253        7.0488965785
      744.0000000000     3472.7654465478        6.7546800343
      746.0000000000     3479.0687254830        6.4611104548
      748.0000000000     3484.9940596241        6.1685541105
      750.0000000000     3490.5394249224        5.8773433923
      752.0000000000     3495.7031082600        5.5877781070
      754.0000000000     3500.4837017898        5.3001268509
      756.0000000000     3504.8800969749        5.0146284493
      758.0000000000     3508.8914783578        4.7314934470
      760.0000000000     3512.5173170887        4.4509056374
      762.0000000000     3515.7573642397        4.1730236173
      764.0000000000     3518.6116439328        3.8979823569
      766.0000000000     3521.0804463052        3.6258947744
      768.0000000000     3523.1643203369        3.3568533043
      770.0000000000     3524.8640665625        3.0909314527
      772.0000000000     3526.1807296878        2.8281853299
      774.0000000000     3527.1155911334        2.5686551528
      776.0000000000     3527.6701615214        2.3123667126
      778.0000000000     3527.8461731254        2.0593327999
      780.0000000000     3527.6455722984        1.8095545830
      782.0000000000     3527.0705118958        1.5630229356
      784.0000000000     3526.1233437072        1.3197197095
      786.0000000000     3524.8066109110        1.0796189490
      788.0000000000     3523.1230405634        0.8426880460
      790.0000000000     3521.0755361348        0.6088888318
      792.0000000000     3518.6671701041        0.3781786062
      794.0000000000     3515.9011766200        0.1505111016
      796.0000000000     3512.7809442395       -0.0741626171
      798.0000000000     3509.3100087514       -0.2958933188
      800.0000000000     3505.4920460931       -0.5147328353
      802.0000000000     3501.3308653664       -0.7307333557
      804.0000000000     3496.8304019608       -0.9439467826
      806.0000000000     3491.9947107874       -1.1544241504
      808.0000000000     3486.8279596310       -1.3622151031
      810.0000000000     3481.3344226226       -1.5673674304
      812.0000000000     3475.5184738385       -1.7699266600
      814.0000000000     3469.3845810282       -1.9699357037
      816.0000000000     3462.9372994738       -2.1674345552
      818.0000000000     3456.1812659856       -2.3624600377
      820.0000000000     3449.1211930329       -2.5550455977
      822.0000000000     3441.7618630150       -2.7452211435
      824.0000000000     3434.1081226716       -2.9330129257
      826.0000000000     3426.1648776348       -3.1184434556
      828.0000000000     3417.9370871224       -3.3015314617
      830.0000000000     3409.4297587751       -3.4822918789
      832.0000000000     3400.6479436349       -3.6607358690
      834.0000000000     3391.5967312668       -3.8368708705
      836.0000000000     3382.2812450227       -4.0107006739
      838.0000000000     3372.7066374473       -4.1822255207
      840.0000000000     3362.8780858241       -4.3514422240
      842.0000000000     3352.8007878625       -4.5183443078
      844.0000000000     3342.4799575235       -4.6829221627
      846.0000000000     3331.9208209826       -4.8451632165
      848.0000000000     3321.1286127300       -5.0050521170
      850.0000000000     3310.1085718044       -5.1625709251
      852.0000000000     3298.8659381606       -5.3176993164
      854.0000000000     3287.4059491684       -5.4704147899
      856.0000000000     3275.7338362408       -5.6206928814
      858.0000000000     3263.8548215890       -5.7685073806
      860.0000000000     3251.7741151044       -5.9138305496
      862.0000000000     3239.4969113623       -6.0566333431
      864.0000000000     3227.0283867474       -6.1968856267
      866.0000000000     3214.3736966989       -6.3345563944
      868.0000000000     3201.5379730707       -6.4696139823
      870.0000000000     3188.5263216076       -6.6020262792
      872.0000000000     3175.3438195326       -6.7317609317
      874.0000000000     3161.9955132435       -6.8587855439
      876.0000000000     3148.4864161181       -6.9830678715
      878.0000000000     3134.8215064228       -7.1045760074
      880.0000000000     3121.0057253246       -7.2232785615
      882.0000000000     3107.0439750026       -7.3391448316
      884.0000000000     3092.9411168575       -7.4521449659
      886.0000000000     3078.7019698161       -7.5622501173
      888.0000000000     3064.3313087285       -7.6694325881
      890.0000000000     3049.8338628559       -7.7736659664
      892.0000000000     3035.2143144464       -7.8749252524
      894.0000000000     3020.4772973958       -7.9731869760
      896.0000000000     3005.6273959930       -8.0684293039
      898.0000000000     2990.6691437449       -8.1606321389
      900.0000000000     2975.6070222809       -8.2497772083
      902.0000000000     2960.4454603331       -8.3358481438
      904.0000000000     2945.1888327913       -8.4188305525
      906.0000000000     2929.8414598291       -8.4987120779
      908.0000000000     2914.4076061000       -8.5754824533
      910.0000000000     2898.8914800012       -8.6491335456
      912.0000000000     2883.2972330023       -8.7196593918
      914.0000000000     2867.6289590373       -8.7870562261
      916.0000000000     2851.8906939582       -8.8513225006
      918.0000000000     2836.0864150468       -8.9124588974
      920.0000000000     2820.2200405851       -8.9704683340
      922.0000000000     2804.2954294787       -9.0253559621
      924.0000000000     2788.3163809358       -9.0771291588
      926.0000000000     2772.2866341956       -9.1257975128
      928.0000000000     2756.2098683070       -9.1713728039
      930.0000000000     2740.0897019550       -9.2138689773
      932.0000000000     2723.9296933327       -9.2533021125
      934.0000000000     2707.7333400573       -9.2896903874
      936.0000000000     2691.5040791291       -9.3230540379
      938.0000000000     2675.2452869302       -9.3534153133
      940.0000000000     2658.9602792634       -9.3807984275
      942.0000000000     2642.6523114278       -9.4052295074
      944.0000000000     2626.3245783307       -9.4267365371
      946.0000000000     2609.9802146338       -9.4453493003
      948.0000000000     2593.6222949326       -9.4610993186
      950.0000000000     2577.2538339667       -9.4740197893
      952.0000000000     2560.8777868607       -9.4841455193
      954.0000000000     2544.4970493940       -9.4915128590
      956.0000000000     2528.1144582969       -9.4961596331
      958.0000000000     2511.7327915741       -9.4981250715
      960.0000000000     2495.3547688521       -9.4974497383
      962.0000000000     2478.9830517502       -9.4941754605
      964.0000000000     2462.6202442746       -9.4883452559
      966.0000000000     2446.2688932326       -9.4800032613
      968.0000000000     2429.9314886679       -9.4691946594
      970.0000000000     2413.6104643138       -9.4559656071
      972.0000000000     2397.3081980654       -9.4403631632
      974.0000000000     2381.0270124676       -9.4224352168
      976.0000000000     2364.7691752200       -9.4022304163
      978.0000000000     2348.5368996955       -9.3797980991
      980.0000000000     2332.3323454735       -9.3551882221
      982.0000000000     2316.1576188865       -9.3284512934
      984.0000000000     2300.0147735778       -9.2996383049
      986.0000000000     2283.9058110709       -9.2688006664
      988.0000000000     2267.8326813500       -9.2359901405
      990.0000000000     2251.7972834487       -9.2012587796
      992.0000000000     2235.8014660491       -9.1646588639
      994.0000000000     2219.8470280876       -9.1262428411
      996.0000000000     2203.9357193691       -9.0860632680
      998.0000000000     2188.0692411873       -9.0441727530
     1000.0000000000     2172.2492469512       -9.0006239017
     1002.0000000000     2156.4773428167       -8.9554692627
     1004.0000000000     2140.7550883234       -8.9087612763
     1006.0000000000     2125.0839970350       -8.8605522250
     1008.0000000000     2109.4655371834       -8.8108941850
     1010.0000000000     2093.9011323159       -8.7598389807
     1012.0000000000     2078.3921619447       -8.7074381402
     1014.0000000000     2062.9399621980       -8.6537428533
     1016.0000000000     2047.5458264734       -8.5988039309
     1018.0000000000     2032.2110060911       -8.5426717670
     1020.0000000000     2016.9367109483       -8.4853963016
     1022.0000000000     2001.7241101737       -8.4270269862
     1024.0000000000     1986.5743327810       -8.3676127513
     1026.0000000000     1971.4884683222       -8.3072019749
     1028.0000000000     1956.4675675392       -8.2458424534
     1030.0000000000     1941.5126430147       -8.1835813746
     1032.0000000000     1926.6246698203       -8.1204652917
     1034.0000000000     1911.8045861624       -8.0565400993
     1036.0000000000     1897.0532940267       -7.9918510116
     1038.0000000000     1882.3716598184       -7.9264425413
     1040.0000000000     1867.7605149998       -7.8603584812
     1042.0000000000     1853.2206567252       -7.7936418864
     1044.0000000000     1838.7528484708       -7.7263350589
     1046.0000000000     1824.3578206615       -7.6584795329
     1048.0000000000     1810.0362712938       -7.5901160623
     1050.0000000000     1795.7888665533       -7.5212846090
     1052.0000000000     1781.6162414284       -7.4520243330
     1054.0000000000     1767.5190003192       -7.3823735837
     1056.0000000000     1753.4977176408       -7.3123698924
     1058.0000000000     1739.5529384223       -7.2420499662
     1060.0000000000     1725.6851788994       -7.1714496827
     1062.0000000000     1711.8949271030       -7.1006040868
     1064.0000000000     1698.1826434406       -7.0295473871
     1066.0000000000     1684.5487612727       -6.9583129552
     1068.0000000000     1670.9936874840       -6.8869333240
     1070.0000000000     1657.5178030469       -6.8154401890
     1072.0000000000     1644.1214635807       -6.7438644089
     1074.0000000000     1630.8049999034       -6.6722360080
     1076.0000000000     1617.5687185777       -6.6005841791
     1078.0000000000     1604.4129024506       -6.5289372873
     1080.0000000000     1591.3378111862       -6.4573228746
     1082.0000000000     1578.3436817927       -6.3857676650
     1084.0000000000     1565.4307291424       -6.3142975709
     1086.0000000000     1552.5991464845       -6.2429376991
     1088.0000000000     1539.8491059525       -6.1717123582
     1090.0000000000     1527.1807590641       -6.1006450666
     1092.0000000000     1514.5942372141       -6.0297585607
     1094.0000000000     1502.0896521611       -5.9590748035
     1096.0000000000     1489.6670965074       -5.8886149940
     1098.0000000000     1477.3266441717       -5.8183995768
     1100.0000000000     1465.0683508553       -5.7484482524
     1102.0000000000     1452.8922545011       -5.6787799875
     1104.0000000000     1440.7983757465       -5.6094130257
     1106.0000000000     1428.7867183683       -5.5403648987
     1108.0000000000     1416.8572697222       -5.4716524377
     1110.0000000000     1405.0100011743       -5.4032917850
     1112.0000000000     1393.2448685265       -5.3352984058
     1114.0000000000     1381.5618124347       -5.2676871002
     1116.0000000000     1369.9607588206       -5.2004720156
     1118.0000000000     1358.4416192765       -5.1336666589
     1120.0000000000     1347.0042914637       -5.0672839092
     1122.0000000000     1335.6486595037       -5.0013360300
     1124.0000000000     1324.3745943634       -4.9358346824
     1126.0000000000     1313.1819542334       -4.8707909376
     1128.0000000000     1302.0705848996       -4.8062152899
     1130.0000000000     1291.0403201083       -4.7421176690
     1132.0000000000     1280.0909819256       -4.6785074537
     1134.0000000000     1269.2223810891       -4.6153934842
     1136.0000000000     1258.4343173541       -4.5527840749
     1138.0000000000     1247.7265798334       -4.4906870276
     1140.0000000000     1237.0989473304       -4.4291096440
     1142.0000000000     1226.5511886665       -4.3680587384
     1144.0000000000     1216.0830630023       -4.3075406506
     1146.0000000000     1205.6943201518       -4.2475612580
     1148.0000000000     1195.3847008923       -4.1881259886
     1150.0000000000     1185.1539372665       -4.1292398329
     1152.0000000000     1175.0017528797       -4.0709073565
     1154.0000000000     1164.9278631911       -4.0131327121
     1156.0000000000     1154.9319757990       -3.9559196515
     1158.0000000000     1145.0137907205       -3.8992715372
     1160.0000000000     1135.1730006653       -3.8431913550
     1162.0000000000     1125.4092913042       -3.7876817243
     1164.0000000000     1115.7223415320       -3.7327449108
     1166.0000000000     1106.1118237244       -3.6783828367
     1168.0000000000     1096.5774039909       -3.6245970927
     1170.0000000000     1087.1187424203       -3.5713889481
     1172.0000000000     1077.7354933232       -3.5187593623
     1174.0000000000     1068.4273054674       -3.4667089949
     1176.0000000000     1059.1938223095       -3.4152382161
     1178.0000000000     1050.0346822207       -3.3643471172
     1180.0000000000     1040.9495187079       -3.3140355205
     1182.0000000000     1031.9379606301       -3.2643029890
     1184.0000000000     1022.9996324096       -3.2151488362
     1186.0000000000     1014.1341542385       -3.1665721357
     1188.0000000000     1005.3411422805       -3.1185717300
     1190.0000000000      996.6202088686       -3.0711462401
     1192.0000000000      987.9709626973       -3.0242940741
     1194.0000000000      979.3930090113       -2.9780134360
     1196.0000000000      970.8859497886       -2.9323023340
     1198.0000000000      962.4493839209       -2.8871585892
     1200.0000000000      954.0829073879       -2.8425798434
     1202.0000000000      945.7861134289       -2.7985635668
     1204.0000000000      937.5585927091       -2.7551070665
     1206.0000000000      929.3999334830       -2.7122074934
     1208.0000000000      921.3097217525       -2.6698618496
     1210.0000000000      913.2875414221       -2.6280669958
     1212.0000000000      905.3329744497       -2.5868196582
     1214.0000000000      897.4456009939       -2.5461164353
     1216.0000000000      889.6249995573       -2.5059538046
     1218.0000000000      881.8707471261       -2.4663281287
     1220.0000000000      874.1824193062       -2.4272356620
     1222.0000000000      866.5595904563       -2.3886725566
     1224.0000000000      859.0018338163       -2.3506348682
     1226.0000000000      851.5087216333       -2.3131185617
     1228.0000000000      844.0798252839       -2.2761195172
     1230.0000000000      836.7147153932       -2.2396335350
     1232.0000000000      829.4129619506       -2.2036563409
     1234.0000000000      822.1741344224       -2.1681835917
     1236.0000000000      814.9978018613       -2.1332108794
     1238.0000000000      807.8835330128       -2.0987337368
     1240.0000000000      800.8308964186       -2.0647476413
     1242.0000000000      793.8394605175       -2.0312480201
     1244.0000000000      786.9087937424       -1.9982302541
     1246.0000000000      780.0384646158       -1.9656896821
     1248.0000000000      773.2280418411       -1.9336216050
     1250.0000000000      766.4770943926       -1.9020212898
     1252.0000000000      759.7851916017       -1.8708839728
     1254.0000000000      753.1519032413       -1.8402048641
     1256.0000000000      746.5767996071       -1.8099791502
     1258.0000000000      740.0594515965       -1.7802019982
     1260.0000000000      733.5994307855       -1.7508685583
     1262.0000000000      727.1963095026       -1.7219739676
     1264.0000000000      720.8496609008       -1.6935133527
     1266.0000000000      714.5590590269       -1.6654818327
     1268.0000000000      708.3240788889       -1.6378745220
     1270.0000000000      702.1442965210       -1.6106865330
     1272.0000000000      696.0192890467       -1.5839129786
     1274.0000000000      689.9486347393       -1.5575489747
     1276.0000000000      683.9319130809       -1.5315896427
     1278.0000000000      677.9687048190       -1.5060301115
     1280.0000000000      672.0585920212       -1.4808655198
     1282.0000000000      666.2011581282       -1.4560910182
     1284.0000000000      660.3959880046       -1.4317017711
     1286.0000000000      654.6426679879       -1.4076929587
     1288.0000000000      648.9407859361       -1.3840597787
     1290.0000000000      643.2899312728       -1.3607974480
     1292.0000000000      637.6896950315       -1.3379012045
     1294.0000000000      632.1396698973       -1.3153663086
     1296.0000000000      626.6394502477       -1.2931880445
     1298.0000000000      621.1886321911       -1.2713617217
     1300.0000000000      615.7868136045       -1.2498826765
     1302.0000000000      610.4335941693       -1.2287462732
     1304.0000000000      605.1285754051       -1.2079479051
     1306.0000000000      599.8713607031       -1.1874829957
     1308.0000000000      594.6615553571       -1.1673470001
     1310.0000000000      589.4987665939       -1.1475354054
     1312.0000000000      584.3826036015       -1.1280437323
     1314.0000000000      579.3126775570       -1.1088675353
     1316.0000000000      574.2886016522       -1.0900024043
     1318.0000000000      569.3099911186       -1.0714439646
     1320.0000000000      564.3764632509       -1.0531878783
     1322.0000000000      559.4876374297       -1.0352298443
     1324.0000000000      554.6431351421       -1.0175655996
     1326.0000000000      549.8425800025       -1.0001909193
     1328.0000000000      545.0855977709       -0.9831016178
     1330.0000000000      540.3718163713       -0.9662935483
     1332.0000000000      535.7008659085       -0.9497626042
     1334.0000000000      531.0723786836       -0.9335047190
     1336.0000000000      526.4859892091       -0.9175158670
     1338.0000000000      521.9413342229       -0.9017920629
     1340.0000000000      517.4380527009       -0.8863293632
     1342.0000000000      512.9757858691       -0.8711238653
     1344.0000000000      508.5541772150       -0.8561717088
     1346.0000000000      504.1728724974       -0.8414690747
     1348.0000000000      499.8315197563       -0.8270121863
     1350.0000000000      495.5297693211       -0.8127973089
     1352.0000000000      491.2672738183       -0.7988207503
     1354.0000000000      487.0436881791       -0.7850788602
     1356.0000000000      482.8586696450       -0.7715680310
     1358.0000000000      478.7118777738       -0.7582846974
     1360.0000000000      474.6029744440       -0.7452253364
     1362.0000000000      470.5316238593       -0.7323864675
     1364.0000000000      466.4974925519       -0.7197646523
     1366.0000000000      462.5002493852       -0.7073564948
     1368.0000000000      458.5395655560       -0.6951586412
     1370.0000000000      454.6151145964       -0.6831677795
     1372.0000000000      450.7265723741       -0.6713806399
     1374.0000000000      446.8736170934       -0.6597939941
     1376.0000000000      443.0559292947       -0.6484046556
     1378.0000000000      439.2731918539       -0.6372094793
     1380.0000000000      435.5250899810       -0.6262053612
     1382.0000000000      431.8113112188       -0.6153892386
     1384.0000000000      428.1315454398       -0.6047580893
     1386.0000000000      424.4854848446       -0.5943089319
     1388.0000000000      420.8728239576       -0.5840388253
     1390.0000000000      417.2932596242       -0.5739448686
     1392.0000000000      413.7464910064       -0.5640242004
     1394.0000000000      410.2322195783       -0.5542739992
     1396.0000000000      406.7501491214       -0.5446914826
     1398.0000000000      403.2999857191       -0.5352739072
     1400.0000000000      399.8814377512       -0.5260185682
     1402.0000000000      396.4942158879       -0.5169227994
     1404.0000000000      393.1380330834       -0.5079839724
     1406.0000000000      389.8126045693       -0.4991994966
     1408.0000000000      386.5176478472       -0.4905668188
     1410.0000000000      383.2528826821       -0.4820834229
     1412.0000000000      380.0180310939       -0.4737468296
     1414.0000000000      376.8128173503       -0.4655545957
     1416.0000000000      373.6369679577       -0.4575043143
     1418.0000000000      370.4902116538       -0.4495936141
     1420.0000000000      367.3722793977       -0.4418201591
     1422.0000000000      364.2829043619       -0.4341816483
     1424.0000000000      361.2218219224       -0.4266758151
     1426.0000000000      358.1887696498       -0.4193004275
     1428.0000000000      355.1834872992       -0.4120532870
     1430.0000000000      352.2057168003       -0.4049322289
     1432.0000000000      349.2552022478       -0.3979351213
     1434.0000000000      346.3316898906       -0.3910598654
     1436.0000000000      343.4349281217       -0.3843043945
     1438.0000000000      340.5646674674       -0.3776666741
     1440.0000000000      337.7206605764       -0.3711447012
     1442.0000000000      334.9026622091       -0.3647365041
     1444.0000000000      332.1104292263       -0.3584401420
     1446.0000000000      329.3437205782       -0.3522537045
     1448.0000000000      326.6022972925       -0.3461753115
     1450.0000000000      323.8859224635       -0.3402031125
     1452.0000000000      321.1943612399       -0.3343352864
     1454.0000000000      318.5273808134       -0.3285700413
     1456.0000000000      315.8847504069       -0.3229056137
     1458.0000000000      313.2662412621       -0.3173402685
     1460.0000000000      310.6716266279       -0.3118722984
     1462.0000000000      308.1006817479       -0.3065000236
     1464.0000000000      305.5531838482       -0.3012217918
     1466.0000000000      303.0289121255       -0.2960359771
     1468.0000000000      300.5276477340       -0.2909409801
     1470.0000000000      298.0491737736       -0.2859352278
     1472.0000000000      295.5932752769       -0.2810171725
     1474.0000000000      293.1597391969       -0.2761852922
     1476.0000000000      290.7483543941       -0.2714380897
     1478.0000000000      288.3589116241       -0.2667740925
     1480.0000000000      285.9912035248       -0.2621918526
     1482.0000000000      283.6450246033       -0.2576899457
     1484.0000000000      281.3201712237       -0.2532669713
     1486.0000000000      279.0164415936       -0.2489215522
     1488.0000000000      276.7336357518       -0.2446523341
     1490.0000000000      274.4715555550       -0.2404579853
     1492.0000000000      272.2300046653       -0.2363371963
     1494.0000000000      270.0087885369       -0.2322886798
     1496.0000000000      267.8077144033       -0.2283111700
     1498.0000000000      265.6265912645       -0.2244034223
     1500.0000000000      263.4652298738       -0.2205642133
     1502.0000000000      261.3234427252       -0.2167923402
     1504.0000000000      259.2010440402       -0.2130866206
     1506.0000000000      257.0978497548       -0.2094458920
     1508.0000000000      255.0136775070       -0.2058690117
     1510.0000000000      252.9483466233       -0.2023548568
     1512.0000000000      250.9016781063       -0.1989023230
     1514.0000000000      248.8734946215       -0.1955103252
     1516.0000000000      246.8636204847       -0.1921777968
     1518.0000000000      244.8718816489       -0.1889036895
     1520.0000000000      242.8981056915       -0.1856869728
     1522.0000000000      240.9421218018       -0.1825266343
     1524.0000000000      239.0037607680       -0.1794216786
     1526.0000000000      237.0828549644       -0.1763711276
     1528.0000000000      235.1792383389       -0.1733740202
     1530.0000000000      233.2927464003       -0.1704294118
     1532.0000000000      231.4232162055       -0.1675363742
     1534.0000000000      229.5704863473       -0.1646939951
     1536.0000000000      227.7343969413       -0.1619013784
     1538.0000000000      225.9147896138       -0.1591576431
     1540.0000000000      224.1115074895       -0.1564619240
     1542.0000000000      222.3243951784       -0.1538133705
     1544.0000000000      220.5532987643       -0.1512111472
     1546.0000000000      218.7980657919       -0.1486544331
     1548.0000000000      217.0585452545       -0.1461424216
     1550.0000000000      215.3345875824       -0.1436743200
     1552.0000000000      213.6260446300       -0.1412493499
     1554.0000000000      211.9327696642       -0.1388667461
     1556.0000000000      210.2546173522       -0.1365257571
     1558.0000000000      208.5914437494       -0.1342256445
     1560.0000000000      206.9431062877       -0.1319656829
     1562.0000000000      205.3094637634       -0.1297451597
     1564.0000000000      203.6903763256       -0.1275633746
     1566.0000000000      202.0857054641       -0.1254196401
     1568.0000000000      200.4953139983       -0.1233132803
     1570.0000000000      198.9190660650       -0.1212436317
     1572.0000000000      197.3568271070       -0.1192100421
     1574.0000000000      195.8084638619       -0.1172118712
     1576.0000000000      194.2738443502       -0.1152484899
     1578.0000000000      192.7528378644       -0.1133192800
     1580.0000000000      191.2453149573       -0.1114236346
     1582.0000000000      189.7511474309       -0.1095609573
     1584.0000000000      188.2702083255       -0.1077306625
     1586.0000000000      186.8023719081       -0.1059321749
     1588.0000000000      185.3475136619       -0.1041649293
     1590.0000000000      183.9055102749       -0.1024283708
     1592.0000000000      182.4762396292       -0.1007219540
     1594.0000000000      181.0595807903       -0.0990451436
     1596.0000000000      179.6554139961       -0.0973974136
     1598.0000000000      178.2636206466       -0.0957782475
     1600.0000000000      176.8840832927       -0.0941871378
     1602.0000000000      175.5166856263       -0.0926235862
     1604.0000000000      174.1613124694       -0.0910871034
     1606.0000000000      172.8178497640       -0.0895772085
     1608.0000000000      171.4861845613       -0.0880934296
     1610.0000000000      170.1662050123       -0.0866353029
     1612.0000000000      168.8578003567       -0.0852023730
     1614.0000000000      167.5608609133       -0.0837941926
     1616.0000000000      166.2752780702       -0.0824103226
     1618.0000000000      165.0009442740       -0.0810503316
     1620.0000000000      163.7377530210       -0.0797137957
     1622.0000000000      162.4855988464       -0.0784002991
     1624.0000000000      161.2443773153       -0.0771094330
     1626.0000000000      160.0139850125       -0.0758407961
     1628.0000000000      158.7943195333       -0.0745939943
     1630.0000000000      157.5852794738       -0.0733686405
     1632.0000000000      156.3867644215       -0.0721643547
     1634.0000000000      155.1986749458       -0.0709807635
     1636.0000000000      154.0209125889       -0.0698175003
     1638.0000000000      152.8533798565       -0.0686742051
     1640.0000000000      151.6959802085       -0.0675505243
     1642.0000000000      150.5486180503       -0.0664461107
     1644.0000000000      149.4111987232       -0.0653606234
     1646.0000000000      148.2836284961       -0.0642937274
     1648.0000000000      147.1658145560       -0.0632450939
     1650.0000000000      146.0576649999       -0.0622144001
     1652.0000000000      144.9590888255       -0.0612013286
     1654.0000000000      143.8699959228       -0.0602055681
     1656.0000000000      142.7902970654       -0.0592268128
     1658.0000000000      141.7199039022       -0.0582647622
     1660.0000000000      140.6587289489       -0.0573191215
     1662.0000000000      139.6066855792       -0.0563896010
     1664.0000000000      138.5636880174       -0.0554759163
     1666.0000000000      137.5296513291       -0.0545777879
     1668.0000000000      136.5044914140       -0.0536949416
     1670.0000000000      135.4881249972       -0.0528271081
     1672.0000000000      134.4804696213       -0.0519740228
     1674.0000000000      133.4814436388       -0.0511354258
     1676.0000000000      132.4909662036       -0.0503110621
     1678.0000000000      131.5089572638       -0.0495006812
     1680.0000000000      130.5353375534       -0.0487040371
     1682.0000000000      129.5700285853       -0.0479208881
     1684.0000000000      128.6129526428       -0.0471509969
     1686.0000000000      127.6640327730       -0.0463941307
     1688.0000000000      126.7231927785       -0.0456500605
     1690.0000000000      125.7903572106       -0.0449185618
     1692.0000000000      124.8654513615       -0.0441994137
     1694.0000000000      123.9484012575       -0.0434923997
     1696.0000000000      123.0391336511       -0.0427973070
     1698.0000000000      122.1375760148       -0.0421139265
     1700.0000000000      121.2436565329       -0.0414420531
     1702.0000000000      120.3573040954       -0.0407814852
     1704.0000000000      119.4784482907       -0.0401320249
     1706.0000000000      118.6070193984       -0.0394934779
     1708.0000000000      117.7429483831       -0.0388656532
     1710.0000000000      116.8861668870       -0.0382483634
     1712.0000000000      116.0366072237       -0.0376414245
     1714.0000000000      115.1942023711       -0.0370446556
     1716.0000000000      114.3588859653       -0.0364578793
     1718.0000000000      113.5305922936       -0.0358809211
     1720.0000000000      112.7092562884       -0.0353136099
     1722.0000000000      111.8948135205       -0.0347557774
     1724.0000000000      111.0872001930       -0.0342072586
     1726.0000000000      110.2863531349       -0.0336678913
     1728.0000000000      109.4922097949       -0.0331375162
     1730.0000000000      108.7047082352       -0.0326159769
     1732.0000000000      107.9237871253       -0.0321031197
     1734.0000000000      107.1493857362       -0.0315987938
     1736.0000000000      106.3814439341       -0.0311028510
     1738.0000000000      105.6199021749       -0.0306151458
     1740.0000000000      104.8647014976       -0.0301355353
     1742.0000000000      104.1157835193       -0.0296638791
     1744.0000000000      103.3730904287       -0.0292000394
     1746.0000000000      102.6365649810       -0.0287438808
     1748.0000000000      101.9061504918       -0.0282952703
     1750.0000000000      101.1817908315       -0.0278540774
     1752.0000000000      100.4634304202       -0.0274201737
     1754.0000000000       99.7510142216       -0.0269934334
     1756.0000000000       99.0444877379       -0.0265737327
     1758.0000000000       98.3437970045       -0.0261609500
     1760.0000000000       97.6488885843       -0.0257549661
     1762.0000000000       96.9597095626       -0.0253556637
     1764.0000000000       96.2762075420       -0.0249629278
     1766.0000000000       95.5983306369       -0.0245766451
     1768.0000000000       94.9260274686       -0.0241967047
     1770.0000000000       94.2592471601       -0.0238229974
     1772.0000000000       93.5979393313       -0.0234554162
     1774.0000000000       92.9420540934       -0.0230938558
     1776.0000000000       92.2915420447       -0.0227382128
     1778.0000000000       91.6463542653       -0.0223883858
     1780.0000000000       91.0064423122       -0.0220442748
     1782.0000000000       90.3717582147       -0.0217057822
     1784.0000000000       89.7422544695       -0.0213728115
     1786.0000000000       89.1178840363       -0.0210452683
     1788.0000000000       88.4986003325       -0.0207230598
     1790.0000000000       87.8843572295       -0.0204060948
     1792.0000000000       87.2751090472       -0.0200942837
     1794.0000000000       86.6708105500       -0.0197875385
     1796.0000000000       86.0714169425       -0.0194857729
     1798.0000000000       85.4768838644       -0.0191889018
     1800.0000000000       84.8871673867       -0.0188968421
     1802.0000000000       84.3022240073       -0.0186095116
     1804.0000000000       83.7220106464       -0.0183268300
     1806.0000000000       83.1464846423       -0.0180487182
     1808.0000000000       82.5756037476       -0.0177750986
     1810.0000000000       82.0093261244       -0.0175058949
     1812.0000000000       81.4476103407       -0.0172410321
     1814.0000000000       80.8904153660       -0.0169804366
     1816.0000000000       80.3377005673       -0.0167240362
     1818.0000000000       79.7894257052       -0.0164717598
     1820.0000000000       79.2455509298       -0.0162235376
     1822.0000000000       78.7060367770       -0.0159793010
     1824.0000000000       78.1708441642       -0.0157389827
     1826.0000000000       77.6399343870       -0.0155025165
     1828.0000000000       77.1132691146       -0.0152698374
     1830.0000000000       76.5908103871       -0.0150408816
     1832.0000000000       76.0725206107       -0.0148155863
     1834.0000000000       75.5583625547       -0.0145938899
     1836.0000000000       75.0482993476       -0.0143757317
     1838.0000000000       74.5422944734       -0.0141610524
     1840.0000000000       74.0403117682       -0.0139497934
     1842.0000000000       73.5423154165       -0.0137418974
     1844.0000000000       73.0482699477       -0.0135373078
     1846.0000000000       72.5581402328       -0.0133359693
     1848.0000000000       72.0718914808       -0.0131378274
     1850.0000000000       71.5894892350       -0.0129428285
     1852.0000000000       71.1108993704       -0.0127509201
     1854.0000000000       70.6360880896       -0.0125620505
     1856.0000000000       70.1650219198       -0.0123761690
     1858.0000000000       69.6976677096       -0.0121932256
     1860.0000000000       69.2339926257       -0.0120131713
     1862.0000000000       68.7739641496       -0.0118359581
     1864.0000000000       68.3175500746       -0.0116615385
     1866.0000000000       67.8647185023       -0.0114898661
     1868.0000000000       67.4154378401       -0.0113208951
     1870.0000000000       66.9696767975       -0.0111545808
     1872.0000000000       66.5274043835       -0.0109908789
     1874.0000000000       66.0885899034       -0.0108297462
     1876.0000000000       65.6532029556       -0.0106711400
     1878.0000000000       65.2212134293       -0.0105150184
     1880.0000000000       64.7925915007       -0.0103613404
     1882.0000000000       64.3673076308       -0.0102100654
     1884.0000000000       63.9453325624       -0.0100611539
     1886.0000000000       63.5266373169       -0.0099145667
     1888.0000000000       63.1111931919       -0.0097702655
     1890.0000000000       62.6989717583       -0.0096282125
     1892.0000000000       62.2899448576       -0.0094883708
     1894.0000000000       61.8840845989       -0.0093507039
     1896.0000000000       61.4813633565       -0.0092151761
     1898.0000000000       61.0817537674       -0.0090817521
     1900.0000000000       60.6852287281       -0.0089503975
     1902.0000000000       60.2917613924       -0.0088210781
     1904.0000000000       59.9013251689       -0.0086937608
     1906.0000000000       59.5138937181       -0.0085684126
     1908.0000000000       59.1294409501       -0.0084450012
     1910.0000000000       58.7479410220       -0.0083234951
     1912.0000000000       58.3693683356       -0.0082038631
     1914.0000000000       57.9936975346       -0.0080860745
     1916.0000000000       57.6209035026       -0.0079700993
     1918.0000000000       57.2509613603       -0.0078559078
     1920.0000000000       56.8838464635       -0.0077434711
     1922.0000000000       56.5195344003       -0.0076327605
     1924.0000000000       56.1580009892       -0.0075237479
     1926.0000000000       55.7992222766       -0.0074164058
     1928.0000000000       55.4431745345       -0.0073107070
     1930.0000000000       55.0898342583       -0.0072066248
     1932.0000000000       54.7391781646       -0.0071041330
     1934.0000000000       54.3911831887       -0.0070032059
     1936.0000000000       54.0458264830       -0.0069038181
     1938.0000000000       53.7030854142       -0.0068059446
     1940.0000000000       53.3629375615       -0.0067095611
     1942.0000000000       53.0253607145       -0.0066146435
     1944.0000000000       52.6903328710       -0.0065211681
     1946.0000000000       52.3578322348       -0.0064291116
     1948.0000000000       52.0278372139       -0.0063384512
     1950.0000000000       51.7003264183       -0.0062491644
     1952.0000000000       51.3752786581       -0.0061612291
     1954.0000000000       51.0526729414       -0.0060746236
     1956.0000000000       50.7324884723       -0.0059893265
     1958.0000000000       50.4147046491       -0.0059053169
     1960.0000000000       50.0993010622       -0.0058225741
     1962.0000000000       49.7862574923       -0.0057410778
     1964.0000000000       49.4755539085       -0.0056608081
     1966.0000000000       49.1671704665       -0.0055817453
     1968.0000000000       48.8610875064       -0.0055038702
     1970.0000000000       48.5572855513       -0.0054271638
     1972.0000000000       48.2557453052       -0.0053516074
     1974.0000000000       47.9564476513       -0.0052771828
     1976.0000000000       47.6593736504       -0.0052038719
     1978.0000000000       47.3645045388       -0.0051316570
     1980.0000000000       47.0718217266       -0.0050605207
     1982.0000000000       46.7813067964       -0.0049904457
     1984.0000000000       46.4929415011       -0.0049214154
     1986.0000000000       46.2067077624       -0.0048534131
     1988.0000000000       45.9225876691       -0.0047864226
     1990.0000000000       45.6405634757       -0.0047204278
     1992.0000000000       45.3606176003       -0.0046554130
     1994.0000000000       45.0827326232       -0.0045913626
     1996.0000000000       44.8068912855       -0.0045282616
     1998.0000000000       44.5330764873       -0.0044660948
