# Supplementary material for: Breaking the 1250 nm Barrier: A Computational Approach to Light Upconversion via Triplet–Triplet Annihilation in the Silica Telecom Band
Source: ACS Appl Energy Mater. 2026 Feb 12;9(4):2398–411. doi: 10.1021/acsaem.5c04014 (PMC12934551; doi:10.1021/acsaem.5c04014)
Supplement: Supplementary file 2 [file ae5c04014_si_002.zip › xyz-TTA-NIRII-Journal-2025/b3lyp-d3/monomer/opt-s1/uv-emi-s1/tetracene-dat-td-ub3lyp-uv-emi-s1-root-2.txt]

# UV-Vis Spectrum
# X-Axis:  Wavelength (nm)
# Y-Axis:  &epsilon;
# Y-Axis2: Oscillator Strength

# Peak information
#                  X                   Y                  Y2
#    1820.7800000000        0.0000000000        0.0000000000
#     629.2500000000        0.0276000000   633958.9309299990
#     556.5400000000        0.0000000000        0.0000000000
#     548.2600000000        0.0000000000        0.0000000000
#     462.6500000000        0.0006000000    13781.7158897826
#     456.5200000000        0.0000000000        0.0000000000
#     396.4200000000        0.0000000000        0.0000000000
#     392.0100000000        0.0053000000   121738.4903597462
#     369.7400000000        0.1470000000  3376520.3929967335
#     360.5500000000        0.0000000000        0.0000000000
#     350.8200000000        0.0000000000        0.0000000000
#     337.4700000000        0.0000000000        0.0000000000
#     320.2900000000        0.0000000000        0.0000000000
#     316.2100000000        0.0103000000   236586.1227746011
#     306.3500000000        0.0000000000        0.0000000000
#     293.9000000000        0.0007000000    16078.6685380797
#     293.2800000000        0.0000000000        0.0000000000
#     288.0200000000        0.0000000000        0.0000000000
#     272.7400000000        0.0000000000        0.0000000000
#     271.4400000000        1.7615000000 40460820.8997533843
#     264.4400000000        0.0000000000        0.0000000000
#     263.7600000000        0.2966000000  6812761.5548491906
#     261.1300000000        0.0000000000        0.0000000000
#     257.9700000000        0.0000000000        0.0000000000
#     255.5800000000        0.0037000000    84987.2479869926
#     252.7500000000        0.0003000000     6890.8579448913
#     250.4900000000        0.0000000000        0.0000000000
#     249.5700000000        0.0000000000        0.0000000000
#     246.9300000000        0.0000000000        0.0000000000
#     245.3600000000        0.0000000000        0.0000000000
#     244.8000000000        0.0000000000        0.0000000000
#     240.0900000000        0.2333000000  5358790.5284771305
#     237.1700000000        0.0011000000    25266.4791312681
#     233.6300000000        0.0301000000   691382.7471374265
#     233.2500000000        0.0000000000        0.0000000000
#     233.0100000000        0.0000000000        0.0000000000
#     232.0800000000        0.0000000000        0.0000000000
#     228.8200000000        0.0000000000        0.0000000000
#     228.4000000000        0.0000000000        0.0000000000
#     225.2600000000        0.0782000000  1796216.9709683310
#     224.4100000000        0.0000000000        0.0000000000
#     222.1500000000        0.0000000000        0.0000000000
#     216.0200000000        0.0000000000        0.0000000000
#     214.2900000000        0.0000000000        0.0000000000
#     214.0400000000        0.0026000000    59720.7688557245
#     211.6000000000        0.0781000000  1793920.0183200336
#     211.5100000000        0.0000000000        0.0000000000
#     210.5500000000        0.0000000000        0.0000000000
#     208.7000000000        0.0000000000        0.0000000000
#     206.3500000000        0.0015000000    34454.2897244565
#     205.8400000000        0.0000000000        0.0000000000
#     204.2900000000        0.0932000000  2140759.8682128950
#     204.0800000000        0.0002000000     4593.9052965942
#     203.9000000000        0.0000000000        0.0000000000
#     201.8900000000        0.0000000000        0.0000000000
#     201.5400000000        0.0000000000        0.0000000000
#     201.3000000000        0.0530000000  1217384.9035974620
#     197.2500000000        0.0000000000        0.0000000000
#     196.1700000000        0.0000000000        0.0000000000
#     196.1700000000        0.0000000000        0.0000000000
#     195.9900000000        0.0437000000  1003768.3073058318
#     194.9900000000        0.0000000000        0.0000000000
#     194.4500000000        0.0000000000        0.0000000000
#     194.3100000000        0.0065000000   149301.9221393114
#     194.2200000000        0.0000000000        0.0000000000
#     193.9700000000        0.0000000000        0.0000000000
#     192.6500000000        0.0010000000    22969.5264829710
#     192.4300000000        0.0000000000        0.0000000000
#     192.0400000000        0.0000000000        0.0000000000
#     191.5000000000        0.0000000000        0.0000000000
#     191.1500000000        0.0000000000        0.0000000000
#     190.9100000000        0.0135000000   310088.6075201082
#     189.0100000000        0.0000000000        0.0000000000
#     188.9900000000        0.0001000000     2296.9526482971
#     188.5500000000        0.0000000000        0.0000000000
#     187.3500000000        0.0000000000        0.0000000000
#     186.8100000000        0.0000000000        0.0000000000
#     186.7000000000        0.0000000000        0.0000000000
#     185.7900000000        0.0229000000   526002.1564600354
#     185.2200000000        0.0316000000   725837.0368618830
#     183.2900000000        0.0000000000        0.0000000000
#     182.4100000000        0.0000000000        0.0000000000
#     181.9500000000        0.0148000000   339948.9919479705
#     180.8400000000        0.0000000000        0.0000000000
#     179.9700000000        0.0000000000        0.0000000000
#     178.1400000000        0.0027000000    62017.7215040216
#     177.9800000000        0.0000000000        0.0000000000
#     177.9200000000        0.0000000000        0.0000000000
#     177.8400000000        0.0000000000        0.0000000000
#     175.7100000000        0.0000000000        0.0000000000
#     175.5100000000        0.0294000000   675304.0785993467
#     175.1800000000        0.0000000000        0.0000000000
#     174.8800000000        0.0000000000        0.0000000000
#     174.2500000000        0.0047000000   107956.7744699636
#     173.8500000000        0.0000000000        0.0000000000
#     173.1900000000        0.0000000000        0.0000000000
#     172.7300000000        0.0000000000        0.0000000000
#     172.5000000000        0.0000000000        0.0000000000
#     172.4600000000        0.2278000000  5232458.1328207888
#     171.0500000000        0.0030000000    68908.5794489129

# Spectra
#                  X                   Y               DY/DX
        0.0000000000        0.0000000000        0.0000000000
        2.0000000000        0.0000000000        0.0000000000
        4.0000000000        0.0000000000        0.0000000000
        6.0000000000        0.0000000000        0.0000000000
        8.0000000000        0.0000000000        0.0000000000
       10.0000000000        0.0000000000        0.0000000000
       12.0000000000        0.0000000000        0.0000000000
       14.0000000000        0.0000000000        0.0000000000
       16.0000000000        0.0000000000        0.0000000000
       18.0000000000        0.0000000000        0.0000000000
       20.0000000000        0.0000000000        0.0000000000
       22.0000000000        0.0000000000        0.0000000000
       24.0000000000        0.0000000000        0.0000000000
       26.0000000000        0.0000000000        0.0000000000
       28.0000000000        0.0000000000        0.0000000000
       30.0000000000        0.0000000000        0.0000000000
       32.0000000000        0.0000000000        0.0000000000
       34.0000000000        0.0000000000        0.0000000000
       36.0000000000        0.0000000000        0.0000000000
       38.0000000000        0.0000000000        0.0000000000
       40.0000000000        0.0000000000        0.0000000000
       42.0000000000        0.0000000000        0.0000000000
       44.0000000000        0.0000000000        0.0000000000
       46.0000000000        0.0000000000        0.0000000000
       48.0000000000        0.0000000000        0.0000000000
       50.0000000000        0.0000000000        0.0000000000
       52.0000000000        0.0000000000        0.0000000000
       54.0000000000        0.0000000000        0.0000000000
       56.0000000000        0.0000000000        0.0000000000
       58.0000000000        0.0000000000        0.0000000000
       60.0000000000        0.0000000000        0.0000000000
       62.0000000000        0.0000000000        0.0000000000
       64.0000000000        0.0000000000        0.0000000000
       66.0000000000        0.0000000000        0.0000000000
       68.0000000000        0.0000000000        0.0000000000
       70.0000000000        0.0000000000        0.0000000000
       72.0000000000        0.0000000000        0.0000000000
       74.0000000000        0.0000000000        0.0000000000
       76.0000000000        0.0000000000        0.0000000000
       78.0000000000        0.0000000000        0.0000000000
       80.0000000000        0.0000000000        0.0000000000
       82.0000000000        0.0000000000        0.0000000000
       84.0000000000        0.0000000000        0.0000000000
       86.0000000000        0.0000000000        0.0000000000
       88.0000000000        0.0000000000        0.0000000000
       90.0000000000        0.0000000000        0.0000000000
       92.0000000000        0.0000000000        0.0000000000
       94.0000000000        0.0000000000        0.0000000000
       96.0000000000        0.0000000000        0.0000000000
       98.0000000000        0.0000000000        0.0000000000
      100.0000000000        0.0000000000        0.0000000000
      102.0000000000        0.0000000000        0.0000000000
      104.0000000000        0.0000000000        0.0000000000
      106.0000000000        0.0000000000        0.0000000000
      108.0000000000        0.0000000000        0.0000000000
      110.0000000000        0.0000000000        0.0000000000
      112.0000000000        0.0000000000        0.0000000000
      114.0000000000        0.0000000000        0.0000000000
      116.0000000000        0.0000000000        0.0000000000
      118.0000000000        0.0000000000        0.0000000000
      120.0000000000        0.0000000000        0.0000000000
      122.0000000000        0.0000000000        0.0000000000
      124.0000000000        0.0000000000        0.0000000000
      126.0000000000        0.0000000000        0.0000000000
      128.0000000000        0.0000000000        0.0000000000
      130.0000000000        0.0000000000        0.0000000000
      132.0000000000        0.0000000007        0.0000000000
      134.0000000000        0.0000000272        0.0000000000
      136.0000000000        0.0000008082        0.0000000000
      138.0000000000        0.0000174328        0.0000000000
      140.0000000000        0.0002796926        0.0000000000
      142.0000000000        0.0034093257        0.0000000009
      144.0000000000        0.0321982566        0.0000000887
      146.0000000000        0.2398968291        0.0000050896
      148.0000000000        1.4338522014        0.0001839074
      150.0000000000        6.9821821672        0.0043156978
      152.0000000000       28.1003566239        0.0676506840
      154.0000000000       94.7209302368        0.7268240454
      156.0000000000      270.7500833793        5.4780852529
      158.0000000000      663.8845190532       29.5713983254
      160.0000000000     1411.6012375231      116.3915711829
      162.0000000000     2629.3651820726      338.8441766216
      164.0000000000     4332.3074883166      736.4078178891
      166.0000000000     6373.5989465340     1195.3373242676
      168.0000000000     8450.1972927468     1422.8940058181
      170.0000000000    10192.1690553378     1153.8139245956
      172.0000000000    11296.5452028753      431.5030988929
      174.0000000000    11635.0701823879     -374.4314794603
      176.0000000000    11282.6919156144     -867.3018884604
      178.0000000000    10463.8613928979     -916.3834690975
      180.0000000000     9457.1746227555     -672.4902518254
      182.0000000000     8508.9122209092     -371.2378827008
      184.0000000000     7785.7434086176     -154.2429001539
      186.0000000000     7368.0706271805      -31.3667361288
      188.0000000000     7267.4862514039       54.1625523883
      190.0000000000     7449.8731915232      150.3913491387
      192.0000000000     7853.6363188231      264.0651217738
      194.0000000000     8401.5170525146      368.7929314124
      196.0000000000     9009.1781942469      428.6143616600
      198.0000000000     9593.8207617504      418.0030465659
      200.0000000000    10083.7726786409      332.2885497827
      202.0000000000    10427.7176429289      188.5846023345
      204.0000000000    10601.3092571794       18.8769648915
      206.0000000000    10609.4024657396     -141.0578741181
      208.0000000000    10483.4002406223     -261.7090319664
      210.0000000000    10274.5231046901     -325.3218998659
      212.0000000000    10044.6754673292     -326.8159041740
      214.0000000000     9856.8547800219     -272.0398425922
      216.0000000000     9766.8294878111     -174.6732683639
      218.0000000000     9817.3132148297      -52.1021370478
      220.0000000000    10035.2875407652       79.0211579494
      222.0000000000    10432.5981033857      205.8273181001
      224.0000000000    11009.5078171663      319.3860199103
      226.0000000000    11760.5249654944      412.3084918474
      228.0000000000    12681.5164103533      476.1716246131
      230.0000000000    13776.8795815734      501.5618978979
      232.0000000000    15065.4289149932      481.8857598667
      234.0000000000    16583.7159977793      419.5285739021
      236.0000000000    18385.7924414114      331.1937672571
      238.0000000000    20538.9362455492      249.3198405949
      240.0000000000    23115.5300521857      218.1126809423
      242.0000000000    26181.9848706102      284.8745551108
      244.0000000000    29786.2034723869      488.8922658669
      246.0000000000    33945.4448559898      850.6889075541
      248.0000000000    38636.5026775625     1364.1075976273
      250.0000000000    43789.8305657584     1992.9303661607
      252.0000000000    49288.6885632728     2672.8892906910
      254.0000000000    54973.6541415915     3319.0910812378
      256.0000000000    60652.0726422133     3837.9912891647
      258.0000000000    66111.3479521889     4142.1206609195
      260.0000000000    71134.4990775274     4164.9665273045
      262.0000000000    75516.1914286003     3873.0570134758
      264.0000000000    79077.5019372214     3272.6434443923
      266.0000000000    81677.9580956358     2409.4559011895
      268.0000000000    83223.8338524211     1361.5596674887
      270.0000000000    83672.2058077732      226.9096861157
      272.0000000000    83030.7883606655     -891.6833511162
      274.0000000000    81354.0079727127    -1901.0985043520
      276.0000000000    78736.0988375733    -2729.3103345853
      278.0000000000    75302.1846174963    -3332.0064551667
      280.0000000000    71198.3563622174    -3693.9984106384
      282.0000000000    66581.6858911401    -3826.1114807081
      284.0000000000    61610.9582853329    -3758.9705895805
      286.0000000000    56438.7021060195    -3535.3671937793
      288.0000000000    51204.8750510862    -3202.7470579238
      290.0000000000    46032.3535788173    -2806.9424191867
      292.0000000000    41024.1971213365    -2387.7514960550
      294.0000000000    36262.5219667506    -1976.4853711941
      296.0000000000    31808.7301904292    -1595.2453660637
      298.0000000000    27704.7926760397    -1257.4941745085
      300.0000000000    23975.2757820007     -969.4274050109
      302.0000000000    20629.8199511323     -731.6994704100
      304.0000000000    17665.8163739486     -541.1625558254
      306.0000000000    15071.0761899121     -392.3992031241
      308.0000000000    12826.3385198401     -278.9397303788
      310.0000000000    10907.5134667861     -194.1404246511
      312.0000000000     9287.6004651091     -131.7532582971
      314.0000000000     7938.2589502690      -86.2459398566
      316.0000000000     6831.0365145095      -52.9390200811
      318.0000000000     5938.2797167499      -28.0218085239
      320.0000000000     5233.7653751730       -8.4973089123
      322.0000000000     4693.0966879979        7.9071445542
      324.0000000000     4293.9102323684       22.8395053902
      326.0000000000     4015.9380844989       37.4191520759
      328.0000000000     3840.9651557939       52.3233494881
      330.0000000000     3752.7163324603       67.8627691224
      332.0000000000     3736.7019173028       84.0475684235
      334.0000000000     3780.0437792305      100.6466666088
      336.0000000000     3871.2989169707      117.2428740439
      338.0000000000     4000.2920870171      133.2858723317
      340.0000000000     4157.9648611527      148.1440540706
      342.0000000000     4336.2450056632      161.1551827245
      344.0000000000     4527.9373887627      171.6749174019
      346.0000000000     4726.6356593346      179.1215908786
      348.0000000000     4926.6526089973      183.0152983185
      350.0000000000     5122.9663296609      183.0093620482
      352.0000000000     5311.1789072766      178.9125525945
      354.0000000000     5487.4843512931      170.7010014478
      356.0000000000     5648.6426591408      158.5194477383
      358.0000000000     5791.9572778434      142.6722212871
      360.0000000000     5915.2536847618      123.6050842970
      362.0000000000     6016.8573130092      101.8796540828
      364.0000000000     6095.5695524393       78.1425530456
      366.0000000000     6150.6410332746       53.0916493323
      368.0000000000     6181.7418248795       27.4417585736
      370.0000000000     6188.9285435278        1.8919932646
      372.0000000000     6172.6086536523      -22.9033910013
      374.0000000000     6133.5024658108      -46.3592460582
      376.0000000000     6072.6034844088      -67.9779683619
      378.0000000000     5991.1378450223      -87.3617129216
      380.0000000000     5890.5236129043     -104.2184356301
      382.0000000000     5772.3306999766     -118.3622065981
      384.0000000000     5638.2421067503     -129.7085370536
      386.0000000000     5490.0171174914     -138.2656626075
      388.0000000000     5329.4569802500     -144.1228277205
      390.0000000000     5158.3734959464     -147.4366296620
      392.0000000000     4978.5608293024     -148.4164203456
      394.0000000000     4791.7707446452     -147.3096494165
      396.0000000000     4599.6913658932     -144.3878808877
      398.0000000000     4403.9294656811     -139.9340464463
      400.0000000000     4205.9962058164     -134.2313268451
      402.0000000000     4007.2961814209     -127.5538909679
      404.0000000000     3809.1195647264     -120.1595791398
      406.0000000000     3612.6371014285     -112.2844985475
      408.0000000000     3418.8976821431     -104.1394067476
      410.0000000000     3228.8281928362      -95.9076941153
      412.0000000000     3043.2353398360      -87.7447358358
      414.0000000000     2862.8091457800      -79.7783654477
      416.0000000000     2688.1278210980      -72.1102211249
      418.0000000000     2519.6637299152      -64.8177286728
      420.0000000000     2357.7901881607      -57.9565075956
      422.0000000000     2202.7888538745      -51.5630149316
      424.0000000000     2054.8574940504      -45.6572727377
      426.0000000000     1914.1179377916      -40.2455566695
      428.0000000000     1780.6240512375      -35.3229531600
      430.0000000000     1654.3695949083      -30.8757199910
      432.0000000000     1535.2958482565      -26.8834087716
      434.0000000000     1423.2989088696      -23.3207276585
      436.0000000000     1318.2365946396      -20.1591385158
      438.0000000000     1219.9348960993      -17.3681948446
      440.0000000000     1128.1939429224      -14.9166355667
      442.0000000000     1042.7934632681      -12.7732555812
      444.0000000000      963.4977272572      -10.9075774167
      446.0000000000      890.0599764818       -9.2903497674
      448.0000000000      822.2263501899       -7.8938986768
      450.0000000000      759.7393258084       -6.6923560345
      452.0000000000      702.3406969201       -5.6617882216
      454.0000000000      649.7741158678       -4.7802454623
      456.0000000000      601.7872310011       -4.0277499563
      458.0000000000      558.1334503538       -3.3862383281
      460.0000000000      518.5733644291       -2.8394714799
      462.0000000000      482.8758609003       -2.3729226503
      464.0000000000      450.8189635588       -1.9736524083
      466.0000000000      422.1904268797       -1.6301774888
      468.0000000000      396.7881162327       -1.3323387958
      470.0000000000      374.4202021455       -1.0711725646
      472.0000000000      354.9051952121       -0.8387875621
      474.0000000000      338.0718462910       -0.6282502977
      476.0000000000      323.7589346344       -0.4334794872
      478.0000000000      311.8149645608       -0.2491504380
      480.0000000000      302.0977892793       -0.0706095770
      482.0000000000      294.4741785273        0.1062009940
      484.0000000000      288.8193448078        0.2848092824
      486.0000000000      285.0164412379        0.4682700752
      488.0000000000      282.9560423483        0.6592131682
      490.0000000000      282.5356176195        0.8598839044
      492.0000000000      283.6590061044        1.0721768230
      494.0000000000      286.2358991695        1.2976632393
      496.0000000000      290.1813371918        1.5376135743
      498.0000000000      295.4152249641        1.7930152430
      500.0000000000      301.8618695914        2.0645868783
      502.0000000000      309.4495437963        2.3527896350
      504.0000000000      318.1100767841        2.6578362718
      506.0000000000      327.7784741450        2.9796986627
      508.0000000000      338.3925676836        3.3181143312
      510.0000000000      349.8926955579        3.6725925466
      512.0000000000      362.2214126737        4.0424204560
      514.0000000000      375.3232309111        4.4266696686
      516.0000000000      389.1443884491        4.8242036379
      518.0000000000      403.6326471998        5.2336861276
      520.0000000000      418.7371171553        5.6535909802
      522.0000000000      434.4081062859        6.0822133448
      524.0000000000      450.5969945026        6.5176824570
      526.0000000000      467.2561301062        6.9579760097
      528.0000000000      484.3387470812        7.4009360930
      530.0000000000      501.7989015592        7.8442866346
      532.0000000000      519.5914257621        8.2856522231
      534.0000000000      537.6718977430        8.7225781596
      536.0000000000      555.9966252649        9.1525515423
      538.0000000000      574.5226421976        9.5730231666
      540.0000000000      593.2077158610        9.9814299956
      542.0000000000      612.0103638028       10.3752179415
      544.0000000000      630.8898785681       10.7518646902
      546.0000000000      649.8063590909       11.1089022942
      548.0000000000      668.7207474172       11.4439392640
      550.0000000000      687.5948695519       11.7546818951
      552.0000000000      706.3914793067       12.0389545779
      554.0000000000      725.0743041119       12.2947188598
      556.0000000000      743.6080918419       12.5200910433
      558.0000000000      761.9586577901       12.7133581346
      560.0000000000      780.0929310137       12.8729919779
      562.0000000000      797.9789993517       12.9976614447
      564.0000000000      815.5861525002       13.0862425713
      566.0000000000      832.8849226074       13.1378265753
      568.0000000000      849.8471219249       13.1517257051
      570.0000000000      866.4458771232       13.1274769116
      572.0000000000      882.6556599478       13.0648433589
      574.0000000000      898.4523139546       12.9638138151
      576.0000000000      913.8130771251       12.8245999960
      578.0000000000      928.7166002149       12.6476319506
      580.0000000000      943.1429607435       12.4335516046
      582.0000000000      957.0736725788       12.1832045905
      584.0000000000      970.4916911133       11.8976305130
      586.0000000000      983.3814140696       11.5780518072
      588.0000000000      995.7286780069       11.2258613583
      590.0000000000     1007.5207506308       10.8426090589
      592.0000000000     1018.7463190410       10.4299874802
      594.0000000000     1029.3954740680        9.9898168404
      596.0000000000     1039.4596908797        9.5240294464
      598.0000000000     1048.9318060484        9.0346537856
      600.0000000000     1057.8059912886        8.5237984369
      602.0000000000     1066.0777240855        7.9936359634
      604.0000000000     1073.7437554416        7.4463869401
      606.0000000000     1080.8020749799        6.8843042589
      608.0000000000     1087.2518736395        6.3096578434
      610.0000000000     1093.0935042081        5.7247198914
      612.0000000000     1098.3284399316        5.1317507523
      614.0000000000     1102.9592314397        4.5329855326
      616.0000000000     1106.9894622265        3.9306215074
      618.0000000000     1110.4237029146        3.3268064064
      620.0000000000     1113.2674645306        2.7236276252
      622.0000000000     1115.5271510110        2.1231024032
      624.0000000000     1117.2100111463        1.5271689955
      626.0000000000     1118.3240901692        0.9376788543
      628.0000000000     1118.8781811759        0.3563898260
      630.0000000000     1118.8817765654       -0.2150396433
      632.0000000000     1118.3450196676       -0.7750553060
      634.0000000000     1117.2786567223       -1.3222109405
      636.0000000000     1115.6939893597       -1.8551712367
      638.0000000000     1113.6028277217       -2.3727137775
      640.0000000000     1111.0174443533       -2.8737301600
      642.0000000000     1107.9505289811       -3.3572263020
      644.0000000000     1104.4151442868       -3.8223219877
      646.0000000000     1100.4246827704       -4.2682497052
      648.0000000000     1095.9928247909       -4.6943528339
      650.0000000000     1091.1334978589       -5.1000832389
      652.0000000000     1085.8608372479       -5.4849983323
      654.0000000000     1080.1891479794       -5.8487576593
      656.0000000000     1074.1328682319       -6.1911190682
      658.0000000000     1067.7065342094       -6.5119345218
      660.0000000000     1060.9247465033       -6.8111456058
      662.0000000000     1053.8021379673       -7.0887787875
      664.0000000000     1046.3533431240       -7.3449404781
      666.0000000000     1038.5929691087       -7.5798119462
      668.0000000000     1030.5355681551       -7.7936441298
      670.0000000000     1022.1956116179       -7.9867523891
      672.0000000000     1013.5874655232       -8.1595112424
      674.0000000000     1004.7253676318       -8.3123491192
      676.0000000000      995.6234059982       -8.4457431675
      678.0000000000      986.2954989991       -8.5602141435
      680.0000000000      976.7553768071       -8.6563214122
      682.0000000000      967.0165642777       -8.7346580830
      684.0000000000      957.0923652160       -8.7958463013
      686.0000000000      946.9958479877       -8.8405327142
      688.0000000000      936.7398324349       -8.8693841256
      690.0000000000      926.3368780574       -8.8830833540
      692.0000000000      915.7992734161       -8.8823253009
      694.0000000000      905.1390267158       -8.8678132407
      696.0000000000      894.3678575223       -8.8402553341
      698.0000000000      883.4971895687       -8.8003613705
      700.0000000000      872.5381446047       -8.7488397398
      702.0000000000      861.5015372422       -8.6863946336
      704.0000000000      850.3978707511       -8.6137234732
      706.0000000000      839.2373337583       -8.5315145623
      708.0000000000      828.0297978046       -8.4404449585
      710.0000000000      816.7848157121       -8.3411785587
      712.0000000000      805.5116207177       -8.2343643920
      714.0000000000      794.2191263278       -8.1206351113
      716.0000000000      782.9159268508       -8.0006056781
      718.0000000000      771.6102985626       -7.8748722290
      720.0000000000      760.3102014654       -7.7440111170
      722.0000000000      749.0232815969       -7.6085781180
      724.0000000000      737.7568738508       -7.4691077916
      726.0000000000      726.5180052702       -7.3261129888
      728.0000000000      715.3133987758       -7.1800844945
      730.0000000000      704.1494772926       -7.0314907972
      732.0000000000      693.0323682414       -6.8807779754
      734.0000000000      681.9679083604       -6.7283696917
      736.0000000000      670.9616488246       -6.5746672844
      738.0000000000      660.0188606335       -6.4200499496
      740.0000000000      649.1445402361       -6.2648750034
      742.0000000000      638.3434153663       -6.1094782173
      744.0000000000      627.6199510604       -5.9541742169
      746.0000000000      616.9783558334       -5.7992569394
      748.0000000000      606.4225879882       -5.6450001391
      750.0000000000      595.9563620352       -5.4916579372
      752.0000000000      585.5831552017       -5.3394654069
      754.0000000000      575.3062140098       -5.1886391904
      756.0000000000      565.1285609037       -5.0393781396
      758.0000000000      555.0530009101       -4.8918639764
      760.0000000000      545.0821283122       -4.7462619691
      762.0000000000      535.2183333242       -4.6027216171
      764.0000000000      525.4638087508       -4.4613773433
      766.0000000000      515.8205566177       -4.3223491883
      768.0000000000      506.2903947616       -4.1857435035
      770.0000000000      496.8749633679       -4.0516536403
      772.0000000000      487.5757314445       -3.9201606324
      774.0000000000      478.3940032240       -3.7913338688
      776.0000000000      469.3309244837       -3.6652317550
      778.0000000000      460.3874887764       -3.5419023613
      780.0000000000      451.5645435640       -3.4213840554
      782.0000000000      442.8627962487       -3.3037061190
      784.0000000000      434.2828200942       -3.1888893464
      786.0000000000      425.8250600335       -3.0769466243
      788.0000000000      417.4898383579       -2.9678834924
      790.0000000000      409.2773602834       -2.8616986834
      792.0000000000      401.1877193910       -2.7583846427
      794.0000000000      393.2209029393       -2.6579280267
      796.0000000000      385.3767970452       -2.5603101806
      798.0000000000      377.6551917324       -2.4655075942
      800.0000000000      370.0557858455       -2.3734923369
      802.0000000000      362.5781918293       -2.2842324717
      804.0000000000      355.2219403720       -2.1976924479
      806.0000000000      347.9864849126       -2.1138334737
      808.0000000000      340.8712060122       -2.0326138684
      810.0000000000      333.8754155903       -1.9539893945
      812.0000000000      326.9983610254       -1.8779135712
      814.0000000000      320.2392291220       -1.8043379688
      816.0000000000      313.5971499450       -1.7332124840
      818.0000000000      307.0712005220       -1.6644855993
      820.0000000000      300.6604084160       -1.5981046237
      822.0000000000      294.3637551700       -1.5340159178
      824.0000000000      288.1801796250       -1.4721651029
      826.0000000000      282.1085811132       -1.4124972551
      828.0000000000      276.1478225303       -1.3549570842
      830.0000000000      270.2967332863       -1.2994891000
      832.0000000000      264.5541121397       -1.2460377641
      834.0000000000      258.9187299165       -1.1945476296
      836.0000000000      253.3893321161       -1.1449634692
      838.0000000000      247.9646414073       -1.0972303916
      840.0000000000      242.6433600170       -1.0512939468
      842.0000000000      237.4241720142       -1.0071002220
      844.0000000000      232.3057454912       -0.9645959276
      846.0000000000      227.2867346465       -0.9237284739
      848.0000000000      222.3657817697       -0.8844460400
      850.0000000000      217.5415191337       -0.8466976341
      852.0000000000      212.8125707951       -0.8104331467
      854.0000000000      208.1775543057       -0.7756033969
      856.0000000000      203.6350823391       -0.7421601723
      858.0000000000      199.1837642336       -0.7100562624
      860.0000000000      194.8222074548       -0.6792454869
      862.0000000000      190.5490189803       -0.6496827187
      864.0000000000      186.3628066098       -0.6213239020
      866.0000000000      182.2621802017       -0.5941260659
      868.0000000000      178.2457528403       -0.5680473343
      870.0000000000      174.3121419356       -0.5430469319
      872.0000000000      170.4599702568       -0.5190851862
      874.0000000000      166.6878669048       -0.4961235274
      876.0000000000      162.9944682232       -0.4741244849
      878.0000000000      159.3784186515       -0.4530516807
      880.0000000000      155.8383715227       -0.4328698220
      882.0000000000      152.3729898072       -0.4135446898
      884.0000000000      148.9809468060       -0.3950431273
      886.0000000000      145.6609267930       -0.3773330253
      888.0000000000      142.4116256120       -0.3603833074
      890.0000000000      139.2317512273       -0.3441639127
      892.0000000000      136.1200242309       -0.3286457780
      894.0000000000      133.0751783093       -0.3138008192
      896.0000000000      130.0959606699       -0.2996019112
      898.0000000000      127.1811324296       -0.2860228679
      900.0000000000      124.3294689681       -0.2730384208
      902.0000000000      121.5397602459       -0.2606241977
      904.0000000000      118.8108110902       -0.2487567011
      906.0000000000      116.1414414495       -0.2374132856
      908.0000000000      113.5304866181       -0.2265721362
      910.0000000000      110.9767974329       -0.2162122452
      912.0000000000      108.4792404437       -0.2063133906
      914.0000000000      106.0366980567       -0.1968561131
      916.0000000000      103.6480686556       -0.1878216939
      918.0000000000      101.3122666989       -0.1791921327
      920.0000000000       99.0282227958       -0.1709501258
      922.0000000000       96.7948837616       -0.1630790440
      924.0000000000       94.6112126541       -0.1555629116
      926.0000000000       92.4761887912       -0.1483863850
      928.0000000000       90.3888077526       -0.1415347319
      930.0000000000       88.3480813634       -0.1349938108
      932.0000000000       86.3530376647       -0.1287500512
      934.0000000000       84.4027208683       -0.1227904336
      936.0000000000       82.4961912986       -0.1171024706
      938.0000000000       80.6325253226       -0.1116741876
      940.0000000000       78.8108152672       -0.1064941052
      942.0000000000       77.0301693260       -0.1015512204
      944.0000000000       75.2897114564       -0.0968349896
      946.0000000000       73.5885812666       -0.0923353119
      948.0000000000       71.9259338942       -0.0880425119
      950.0000000000       70.3009398765       -0.0839473240
      952.0000000000       68.7127850132       -0.0800408768
      954.0000000000       67.1606702232       -0.0763146779
      956.0000000000       65.6438113933       -0.0727605991
      958.0000000000       64.1614392227       -0.0693708624
      960.0000000000       62.7127990616       -0.0661380259
      962.0000000000       61.2971507447       -0.0630549709
      964.0000000000       59.9137684210       -0.0601148885
      966.0000000000       58.5619403795       -0.0573112675
      968.0000000000       57.2409688711       -0.0546378822
      970.0000000000       55.9501699277       -0.0520887808
      972.0000000000       54.6888731789       -0.0496582741
      974.0000000000       53.4564216657       -0.0473409246
      976.0000000000       52.2521716529       -0.0451315366
      978.0000000000       51.0754924392       -0.0430251452
      980.0000000000       49.9257661662       -0.0410170076
      982.0000000000       48.8023876266       -0.0391025928
      984.0000000000       47.7047640709       -0.0372775735
      986.0000000000       46.6323150140       -0.0355378169
      988.0000000000       45.5844720417       -0.0338793765
      990.0000000000       44.5606786160       -0.0322984841
      992.0000000000       43.5603898820       -0.0307915424
      994.0000000000       42.5830724736       -0.0293551170
      996.0000000000       41.6282043210       -0.0279859301
      998.0000000000       40.6952744579       -0.0266808530
     1000.0000000000       39.7837828298       -0.0254368999
     1002.0000000000       38.8932401033       -0.0242512216
     1004.0000000000       38.0231674767       -0.0231210993
     1006.0000000000       37.1730964913       -0.0220439394
     1008.0000000000       36.3425688446       -0.0210172671
     1010.0000000000       35.5311362044       -0.0200387217
     1012.0000000000       34.7383600250       -0.0191060515
     1014.0000000000       33.9638113647       -0.0182171087
     1016.0000000000       33.2070707053       -0.0173698447
     1018.0000000000       32.4677277730       -0.0165623061
     1020.0000000000       31.7453813614       -0.0157926297
     1022.0000000000       31.0396391571       -0.0150590392
     1024.0000000000       30.3501175659       -0.0143598405
     1026.0000000000       29.6764415426       -0.0136934186
     1028.0000000000       29.0182444217       -0.0130582336
     1030.0000000000       28.3751677510       -0.0124528175
     1032.0000000000       27.7468611273       -0.0118757709
     1034.0000000000       27.1329820338       -0.0113257596
     1036.0000000000       26.5331956806       -0.0108015119
     1038.0000000000       25.9471748467       -0.0103018157
     1040.0000000000       25.3745997249       -0.0098255156
     1042.0000000000       24.8151577684       -0.0093715104
     1044.0000000000       24.2685435407       -0.0089387506
     1046.0000000000       23.7344585665       -0.0085262358
     1048.0000000000       23.2126111863       -0.0081330130
     1050.0000000000       22.7027164124       -0.0077581736
     1052.0000000000       22.2044957877       -0.0074008519
     1054.0000000000       21.7176772467       -0.0070602230
     1056.0000000000       21.2419949789       -0.0067355009
     1058.0000000000       20.7771892946       -0.0064259364
     1060.0000000000       20.3230064928       -0.0061308158
     1062.0000000000       19.8791987317       -0.0058494590
     1064.0000000000       19.4455239013       -0.0055812180
     1066.0000000000       19.0217454984       -0.0053254755
     1068.0000000000       18.6076325039       -0.0050816430
     1070.0000000000       18.2029592623       -0.0048491602
     1072.0000000000       17.8075053633       -0.0046274930
     1074.0000000000       17.4210555261       -0.0044161327
     1076.0000000000       17.0433994850       -0.0042145944
     1078.0000000000       16.6743318786       -0.0040224164
     1080.0000000000       16.3136521394       -0.0038391586
     1082.0000000000       15.9611643872       -0.0036644020
     1084.0000000000       15.6166773231       -0.0034977469
     1086.0000000000       15.2800041271       -0.0033388131
     1088.0000000000       14.9509623564       -0.0031872380
     1090.0000000000       14.6293738467       -0.0030426763
     1092.0000000000       14.3150646147       -0.0029047988
     1094.0000000000       14.0078647634       -0.0027732923
     1096.0000000000       13.7076083888       -0.0026478579
     1098.0000000000       13.4141334884       -0.0025282112
     1100.0000000000       13.1272818722       -0.0024140812
     1102.0000000000       12.8468990751       -0.0023052096
     1104.0000000000       12.5728342712       -0.0022013502
     1106.0000000000       12.3049401899       -0.0021022688
     1108.0000000000       12.0430730339       -0.0020077420
     1110.0000000000       11.7870923991       -0.0019175570
     1112.0000000000       11.5368611953       -0.0018315110
     1114.0000000000       11.2922455702       -0.0017494109
     1116.0000000000       11.0531148334       -0.0016710726
     1118.0000000000       10.8193413832       -0.0015963208
     1120.0000000000       10.5908006342       -0.0015249884
     1122.0000000000       10.3673709473       -0.0014569162
     1124.0000000000       10.1489335607       -0.0013919525
     1126.0000000000        9.9353725220       -0.0013299527
     1128.0000000000        9.7265746231       -0.0012707792
     1130.0000000000        9.5224293352       -0.0012143006
     1132.0000000000        9.3228287461       -0.0011603919
     1134.0000000000        9.1276674982       -0.0011089339
     1136.0000000000        8.9368427290       -0.0010598130
     1138.0000000000        8.7502540117       -0.0010129210
     1140.0000000000        8.5678032977       -0.0009681548
     1142.0000000000        8.3893948607       -0.0009254161
     1144.0000000000        8.2149352414       -0.0008846111
     1146.0000000000        8.0443331941       -0.0008456505
     1148.0000000000        7.8774996340       -0.0008084494
     1150.0000000000        7.7143475861       -0.0007729265
     1152.0000000000        7.5547921351       -0.0007390046
     1154.0000000000        7.3987503762       -0.0007066099
     1156.0000000000        7.2461413677       -0.0006756722
     1158.0000000000        7.0968860839       -0.0006461247
     1160.0000000000        6.9509073697       -0.0006179033
     1162.0000000000        6.8081298961       -0.0005909474
     1164.0000000000        6.6684801163       -0.0005651988
     1166.0000000000        6.5318862237       -0.0005406023
     1168.0000000000        6.3982781098       -0.0005171053
     1170.0000000000        6.2675873242       -0.0004946573
     1172.0000000000        6.1397470346       -0.0004732105
     1174.0000000000        6.0146919882       -0.0004527193
     1176.0000000000        5.8923584740       -0.0004331400
     1178.0000000000        5.7726842859       -0.0004144310
     1180.0000000000        5.6556086869       -0.0003965529
     1182.0000000000        5.5410723733       -0.0003794678
     1184.0000000000        5.4290174410       -0.0003631397
     1186.0000000000        5.3193873520       -0.0003475342
     1188.0000000000        5.2121269010       -0.0003326185
     1190.0000000000        5.1071821843       -0.0003183615
     1192.0000000000        5.0045005679       -0.0003047334
     1194.0000000000        4.9040306575       -0.0002917056
     1196.0000000000        4.8057222686       -0.0002792511
     1198.0000000000        4.7095263977       -0.0002673440
     1200.0000000000        4.6153951936       -0.0002559596
     1202.0000000000        4.5232819300       -0.0002450745
     1204.0000000000        4.4331409786       -0.0002346661
     1206.0000000000        4.3449277826       -0.0002247131
     1208.0000000000        4.2585988309       -0.0002151949
     1210.0000000000        4.1741116333       -0.0002060921
     1212.0000000000        4.0914246959       -0.0001973862
     1214.0000000000        4.0104974971       -0.0001890592
     1216.0000000000        3.9312904644       -0.0001810943
     1218.0000000000        3.8537649515       -0.0001734754
     1220.0000000000        3.7778832162       -0.0001661870
     1222.0000000000        3.7036083988       -0.0001592143
     1224.0000000000        3.6309045007       -0.0001525433
     1226.0000000000        3.5597363640       -0.0001461607
     1228.0000000000        3.4900696511       -0.0001400535
     1230.0000000000        3.4218708253       -0.0001342096
     1232.0000000000        3.3551071315       -0.0001286174
     1234.0000000000        3.2897465775       -0.0001232656
     1236.0000000000        3.2257579155       -0.0001181436
     1238.0000000000        3.1631106246       -0.0001132414
     1240.0000000000        3.1017748935       -0.0001085491
     1242.0000000000        3.0417216028       -0.0001040576
     1244.0000000000        2.9829223095       -0.0000997581
     1246.0000000000        2.9253492299       -0.0000956420
     1248.0000000000        2.8689752242       -0.0000917013
     1250.0000000000        2.8137737814       -0.0000879283
     1252.0000000000        2.7597190037       -0.0000843158
     1254.0000000000        2.7067855923       -0.0000808566
     1256.0000000000        2.6549488329       -0.0000775440
     1258.0000000000        2.6041845818       -0.0000743717
     1260.0000000000        2.5544692524       -0.0000713336
     1262.0000000000        2.5057798016       -0.0000684238
     1264.0000000000        2.4580937172       -0.0000656367
     1266.0000000000        2.4113890051       -0.0000629670
     1268.0000000000        2.3656441769       -0.0000604095
     1270.0000000000        2.3208382378       -0.0000579595
     1272.0000000000        2.2769506754       -0.0000556123
     1274.0000000000        2.2339614474       -0.0000533635
     1276.0000000000        2.1918509711       -0.0000512087
     1278.0000000000        2.1506001120       -0.0000491439
     1280.0000000000        2.1101901735       -0.0000471653
     1282.0000000000        2.0706028866       -0.0000452692
     1284.0000000000        2.0318203991       -0.0000434519
     1286.0000000000        1.9938252666       -0.0000417102
     1288.0000000000        1.9566004422       -0.0000400407
     1290.0000000000        1.9201292672       -0.0000384405
     1292.0000000000        1.8843954624       -0.0000369065
     1294.0000000000        1.8493831183       -0.0000354358
     1296.0000000000        1.8150766871       -0.0000340259
     1298.0000000000        1.7814609737       -0.0000326741
     1300.0000000000        1.7485211277       -0.0000313779
     1302.0000000000        1.7162426348       -0.0000301350
     1304.0000000000        1.6846113096       -0.0000289431
     1306.0000000000        1.6536132872       -0.0000278001
     1308.0000000000        1.6232350158       -0.0000267038
     1310.0000000000        1.5934632496       -0.0000256524
     1312.0000000000        1.5642850414       -0.0000246439
     1314.0000000000        1.5356877355       -0.0000236765
     1316.0000000000        1.5076589610       -0.0000227484
     1318.0000000000        1.4801866254       -0.0000218581
     1320.0000000000        1.4532589072       -0.0000210039
     1322.0000000000        1.4268642506       -0.0000201844
     1324.0000000000        1.4009913586       -0.0000193980
     1326.0000000000        1.3756291870       -0.0000186434
     1328.0000000000        1.3507669390       -0.0000179192
     1330.0000000000        1.3263940587       -0.0000172243
     1332.0000000000        1.3025002259       -0.0000165573
     1334.0000000000        1.2790753507       -0.0000159171
     1336.0000000000        1.2561095679       -0.0000153026
     1338.0000000000        1.2335932317       -0.0000147127
     1340.0000000000        1.2115169108       -0.0000141465
     1342.0000000000        1.1898713834       -0.0000136028
     1344.0000000000        1.1686476322       -0.0000130809
     1346.0000000000        1.1478368399       -0.0000125797
     1348.0000000000        1.1274303841       -0.0000120985
     1350.0000000000        1.1074198333       -0.0000116364
     1352.0000000000        1.0877969422       -0.0000111927
     1354.0000000000        1.0685536474       -0.0000107665
     1356.0000000000        1.0496820633       -0.0000103572
     1358.0000000000        1.0311744779       -0.0000099640
     1360.0000000000        1.0130233488       -0.0000095864
     1362.0000000000        0.9952212994       -0.0000092236
     1364.0000000000        0.9777611150       -0.0000088751
     1366.0000000000        0.9606357389       -0.0000085403
     1368.0000000000        0.9438382692       -0.0000082186
     1370.0000000000        0.9273619548       -0.0000079095
     1372.0000000000        0.9112001922       -0.0000076125
     1374.0000000000        0.8953465220       -0.0000073271
     1376.0000000000        0.8797946257       -0.0000070528
     1378.0000000000        0.8645383223       -0.0000067892
     1380.0000000000        0.8495715654       -0.0000065359
     1382.0000000000        0.8348884399       -0.0000062923
     1384.0000000000        0.8204831592       -0.0000060583
     1386.0000000000        0.8063500619       -0.0000058332
     1388.0000000000        0.7924836095       -0.0000056169
     1390.0000000000        0.7788783832       -0.0000054089
     1392.0000000000        0.7655290813       -0.0000052090
     1394.0000000000        0.7524305165       -0.0000050167
     1396.0000000000        0.7395776133       -0.0000048318
     1398.0000000000        0.7269654057       -0.0000046540
     1400.0000000000        0.7145890341       -0.0000044830
     1402.0000000000        0.7024437438       -0.0000043186
     1404.0000000000        0.6905248818       -0.0000041604
     1406.0000000000        0.6788278949       -0.0000040083
     1408.0000000000        0.6673483275       -0.0000038620
     1410.0000000000        0.6560818192       -0.0000037212
     1412.0000000000        0.6450241026       -0.0000035858
     1414.0000000000        0.6341710017       -0.0000034555
     1416.0000000000        0.6235184290       -0.0000033301
     1418.0000000000        0.6130623845       -0.0000032095
     1420.0000000000        0.6027989530       -0.0000030934
     1422.0000000000        0.5927243024       -0.0000029817
     1424.0000000000        0.5828346819       -0.0000028742
     1426.0000000000        0.5731264203       -0.0000027708
     1428.0000000000        0.5635959239       -0.0000026712
     1430.0000000000        0.5542396750       -0.0000025753
     1432.0000000000        0.5450542302       -0.0000024831
     1434.0000000000        0.5360362188       -0.0000023943
     1436.0000000000        0.5271823409       -0.0000023088
     1438.0000000000        0.5184893660       -0.0000022264
     1440.0000000000        0.5099541317       -0.0000021472
     1442.0000000000        0.5015735417       -0.0000020709
     1444.0000000000        0.4933445647       -0.0000019974
     1446.0000000000        0.4852642328       -0.0000019266
     1448.0000000000        0.4773296404       -0.0000018585
     1450.0000000000        0.4695379421       -0.0000017928
     1452.0000000000        0.4618863524       -0.0000017296
     1454.0000000000        0.4543721433       -0.0000016687
     1456.0000000000        0.4469926440       -0.0000016101
     1458.0000000000        0.4397452389       -0.0000015536
     1460.0000000000        0.4326273669       -0.0000014991
     1462.0000000000        0.4256365197       -0.0000014467
     1464.0000000000        0.4187702413       -0.0000013961
     1466.0000000000        0.4120261263       -0.0000013475
     1468.0000000000        0.4054018188       -0.0000013005
     1470.0000000000        0.3988950119       -0.0000012553
     1472.0000000000        0.3925034460       -0.0000012118
     1474.0000000000        0.3862249079       -0.0000011698
     1476.0000000000        0.3800572301       -0.0000011293
     1478.0000000000        0.3739982894       -0.0000010903
     1480.0000000000        0.3680460063       -0.0000010527
     1482.0000000000        0.3621983438       -0.0000010165
     1484.0000000000        0.3564533065       -0.0000009815
     1486.0000000000        0.3508089399       -0.0000009478
     1488.0000000000        0.3452633292       -0.0000009153
     1490.0000000000        0.3398145988       -0.0000008840
     1492.0000000000        0.3344609111       -0.0000008538
     1494.0000000000        0.3292004660       -0.0000008247
     1496.0000000000        0.3240314997       -0.0000007966
     1498.0000000000        0.3189522844       -0.0000007695
     1500.0000000000        0.3139611273       -0.0000007434
     1502.0000000000        0.3090563695       -0.0000007182
     1504.0000000000        0.3042363860       -0.0000006939
     1506.0000000000        0.2994995844       -0.0000006705
     1508.0000000000        0.2948444043       -0.0000006479
     1510.0000000000        0.2902693168       -0.0000006261
     1512.0000000000        0.2857728238       -0.0000006050
     1514.0000000000        0.2813534571       -0.0000005847
     1516.0000000000        0.2770097781       -0.0000005651
     1518.0000000000        0.2727403767       -0.0000005462
     1520.0000000000        0.2685438715       -0.0000005280
     1522.0000000000        0.2644189081       -0.0000005104
     1524.0000000000        0.2603641595       -0.0000004934
     1526.0000000000        0.2563783251       -0.0000004770
     1528.0000000000        0.2524601300       -0.0000004611
     1530.0000000000        0.2486083247       -0.0000004458
     1532.0000000000        0.2448216847       -0.0000004311
     1534.0000000000        0.2410990094       -0.0000004168
     1536.0000000000        0.2374391222       -0.0000004031
     1538.0000000000        0.2338408697       -0.0000003898
     1540.0000000000        0.2303031214       -0.0000003770
     1542.0000000000        0.2268247688       -0.0000003646
     1544.0000000000        0.2234047254       -0.0000003527
     1546.0000000000        0.2200419261       -0.0000003411
     1548.0000000000        0.2167353267       -0.0000003300
     1550.0000000000        0.2134839035       -0.0000003192
     1552.0000000000        0.2102866527       -0.0000003088
     1554.0000000000        0.2071425903       -0.0000002988
     1556.0000000000        0.2040507515       -0.0000002891
     1558.0000000000        0.2010101903       -0.0000002797
     1560.0000000000        0.1980199791       -0.0000002707
     1562.0000000000        0.1950792085       -0.0000002619
     1564.0000000000        0.1921869866       -0.0000002535
     1566.0000000000        0.1893424390       -0.0000002453
     1568.0000000000        0.1865447080       -0.0000002374
     1570.0000000000        0.1837929527       -0.0000002298
     1572.0000000000        0.1810863485       -0.0000002224
     1574.0000000000        0.1784240867       -0.0000002153
     1576.0000000000        0.1758053740       -0.0000002085
     1578.0000000000        0.1732294326       -0.0000002018
     1580.0000000000        0.1706954996       -0.0000001954
     1582.0000000000        0.1682028267       -0.0000001892
     1584.0000000000        0.1657506802       -0.0000001832
     1586.0000000000        0.1633383401       -0.0000001774
     1588.0000000000        0.1609651004       -0.0000001717
     1590.0000000000        0.1586302686       -0.0000001663
     1592.0000000000        0.1563331654       -0.0000001611
     1594.0000000000        0.1540731244       -0.0000001560
     1596.0000000000        0.1518494920       -0.0000001511
     1598.0000000000        0.1496616268       -0.0000001463
     1600.0000000000        0.1475088998       -0.0000001418
     1602.0000000000        0.1453906940       -0.0000001373
     1604.0000000000        0.1433064038       -0.0000001330
     1606.0000000000        0.1412554352       -0.0000001289
     1608.0000000000        0.1392372055       -0.0000001249
     1610.0000000000        0.1372511430       -0.0000001210
     1612.0000000000        0.1352966866       -0.0000001172
     1614.0000000000        0.1333732859       -0.0000001136
     1616.0000000000        0.1314804008       -0.0000001101
     1618.0000000000        0.1296175014       -0.0000001067
     1620.0000000000        0.1277840677       -0.0000001034
     1622.0000000000        0.1259795893       -0.0000001002
     1624.0000000000        0.1242035655       -0.0000000971
     1626.0000000000        0.1224555051       -0.0000000941
     1628.0000000000        0.1207349256       -0.0000000913
     1630.0000000000        0.1190413540       -0.0000000885
     1632.0000000000        0.1173743257       -0.0000000858
     1634.0000000000        0.1157333851       -0.0000000831
     1636.0000000000        0.1141180846       -0.0000000806
     1638.0000000000        0.1125279853       -0.0000000782
     1640.0000000000        0.1109626562       -0.0000000758
     1642.0000000000        0.1094216743       -0.0000000735
     1644.0000000000        0.1079046246       -0.0000000713
     1646.0000000000        0.1064110994       -0.0000000691
     1648.0000000000        0.1049406989       -0.0000000670
     1650.0000000000        0.1034930302       -0.0000000650
     1652.0000000000        0.1020677080       -0.0000000630
     1654.0000000000        0.1006643539       -0.0000000612
     1656.0000000000        0.0992825964       -0.0000000593
     1658.0000000000        0.0979220710       -0.0000000575
     1660.0000000000        0.0965824195       -0.0000000558
     1662.0000000000        0.0952632906       -0.0000000542
     1664.0000000000        0.0939643391       -0.0000000525
     1666.0000000000        0.0926852264       -0.0000000510
     1668.0000000000        0.0914256197       -0.0000000495
     1670.0000000000        0.0901851925       -0.0000000480
     1672.0000000000        0.0889636241       -0.0000000466
     1674.0000000000        0.0877605997       -0.0000000452
     1676.0000000000        0.0865758100       -0.0000000439
     1678.0000000000        0.0854089515       -0.0000000426
     1680.0000000000        0.0842597260       -0.0000000413
     1682.0000000000        0.0831278408       -0.0000000401
     1684.0000000000        0.0820130084       -0.0000000389
     1686.0000000000        0.0809149465       -0.0000000378
     1688.0000000000        0.0798333779       -0.0000000367
     1690.0000000000        0.0787680301       -0.0000000356
     1692.0000000000        0.0777186358       -0.0000000346
     1694.0000000000        0.0766849324       -0.0000000336
     1696.0000000000        0.0756666619       -0.0000000326
     1698.0000000000        0.0746635708       -0.0000000317
     1700.0000000000        0.0736754104       -0.0000000307
     1702.0000000000        0.0727019363       -0.0000000298
     1704.0000000000        0.0717429082       -0.0000000290
     1706.0000000000        0.0707980904       -0.0000000281
     1708.0000000000        0.0698672513       -0.0000000273
     1710.0000000000        0.0689501631       -0.0000000266
     1712.0000000000        0.0680466025       -0.0000000258
     1714.0000000000        0.0671563497       -0.0000000251
     1716.0000000000        0.0662791891       -0.0000000243
     1718.0000000000        0.0654149086       -0.0000000236
     1720.0000000000        0.0645633001       -0.0000000230
     1722.0000000000        0.0637241590       -0.0000000223
     1724.0000000000        0.0628972842       -0.0000000217
     1726.0000000000        0.0620824784       -0.0000000211
     1728.0000000000        0.0612795474       -0.0000000205
     1730.0000000000        0.0604883007       -0.0000000199
     1732.0000000000        0.0597085509       -0.0000000193
     1734.0000000000        0.0589401139       -0.0000000188
     1736.0000000000        0.0581828090       -0.0000000183
     1738.0000000000        0.0574364584       -0.0000000177
     1740.0000000000        0.0567008874       -0.0000000172
     1742.0000000000        0.0559759245       -0.0000000168
     1744.0000000000        0.0552614010       -0.0000000163
     1746.0000000000        0.0545571511       -0.0000000158
     1748.0000000000        0.0538630120       -0.0000000154
     1750.0000000000        0.0531788237       -0.0000000150
     1752.0000000000        0.0525044287       -0.0000000145
     1754.0000000000        0.0518396725       -0.0000000141
     1756.0000000000        0.0511844031       -0.0000000137
     1758.0000000000        0.0505384712       -0.0000000134
     1760.0000000000        0.0499017299       -0.0000000130
     1762.0000000000        0.0492740350       -0.0000000126
     1764.0000000000        0.0486552446       -0.0000000123
     1766.0000000000        0.0480452193       -0.0000000120
     1768.0000000000        0.0474438221       -0.0000000116
     1770.0000000000        0.0468509183       -0.0000000113
     1772.0000000000        0.0462663754       -0.0000000110
     1774.0000000000        0.0456900632       -0.0000000107
     1776.0000000000        0.0451218539       -0.0000000104
     1778.0000000000        0.0445616215       -0.0000000101
     1780.0000000000        0.0440092424       -0.0000000098
     1782.0000000000        0.0434645950       -0.0000000096
     1784.0000000000        0.0429275597       -0.0000000093
     1786.0000000000        0.0423980190       -0.0000000091
     1788.0000000000        0.0418758574       -0.0000000088
     1790.0000000000        0.0413609612       -0.0000000086
     1792.0000000000        0.0408532187       -0.0000000084
     1794.0000000000        0.0403525200       -0.0000000081
     1796.0000000000        0.0398587571       -0.0000000079
     1798.0000000000        0.0393718239       -0.0000000077
     1800.0000000000        0.0388916158       -0.0000000075
     1802.0000000000        0.0384180302       -0.0000000073
     1804.0000000000        0.0379509661       -0.0000000071
     1806.0000000000        0.0374903241       -0.0000000069
     1808.0000000000        0.0370360066       -0.0000000067
     1810.0000000000        0.0365879176       -0.0000000065
     1812.0000000000        0.0361459626       -0.0000000064
     1814.0000000000        0.0357100486       -0.0000000062
     1816.0000000000        0.0352800844       -0.0000000060
     1818.0000000000        0.0348559800       -0.0000000059
     1820.0000000000        0.0344376471       -0.0000000057
     1822.0000000000        0.0340249987       -0.0000000056
     1824.0000000000        0.0336179493       -0.0000000054
     1826.0000000000        0.0332164149       -0.0000000053
     1828.0000000000        0.0328203127       -0.0000000051
     1830.0000000000        0.0324295613       -0.0000000050
     1832.0000000000        0.0320440807       -0.0000000049
     1834.0000000000        0.0316637921       -0.0000000047
     1836.0000000000        0.0312886181       -0.0000000046
     1838.0000000000        0.0309184826       -0.0000000045
     1840.0000000000        0.0305533104       -0.0000000044
     1842.0000000000        0.0301930280       -0.0000000043
     1844.0000000000        0.0298375627       -0.0000000042
     1846.0000000000        0.0294868432       -0.0000000041
     1848.0000000000        0.0291407993       -0.0000000040
     1850.0000000000        0.0287993618       -0.0000000038
     1852.0000000000        0.0284624628       -0.0000000037
     1854.0000000000        0.0281300355       -0.0000000037
     1856.0000000000        0.0278020140       -0.0000000036
     1858.0000000000        0.0274783336       -0.0000000035
     1860.0000000000        0.0271589305       -0.0000000034
     1862.0000000000        0.0268437421       -0.0000000033
     1864.0000000000        0.0265327068       -0.0000000032
     1866.0000000000        0.0262257637       -0.0000000031
     1868.0000000000        0.0259228532       -0.0000000030
     1870.0000000000        0.0256239165       -0.0000000030
     1872.0000000000        0.0253288958       -0.0000000029
     1874.0000000000        0.0250377341       -0.0000000028
     1876.0000000000        0.0247503754       -0.0000000028
     1878.0000000000        0.0244667647       -0.0000000027
     1880.0000000000        0.0241868475       -0.0000000026
     1882.0000000000        0.0239105706       -0.0000000025
     1884.0000000000        0.0236378813       -0.0000000025
     1886.0000000000        0.0233687280       -0.0000000024
     1888.0000000000        0.0231030598       -0.0000000024
     1890.0000000000        0.0228408264       -0.0000000023
     1892.0000000000        0.0225819787       -0.0000000022
     1894.0000000000        0.0223264680       -0.0000000022
     1896.0000000000        0.0220742465       -0.0000000021
     1898.0000000000        0.0218252673       -0.0000000021
     1900.0000000000        0.0215794840       -0.0000000020
     1902.0000000000        0.0213368511       -0.0000000020
     1904.0000000000        0.0210973236       -0.0000000019
     1906.0000000000        0.0208608573       -0.0000000019
     1908.0000000000        0.0206274089       -0.0000000018
     1910.0000000000        0.0203969355       -0.0000000018
     1912.0000000000        0.0201693949       -0.0000000017
     1914.0000000000        0.0199447457       -0.0000000017
     1916.0000000000        0.0197229470       -0.0000000017
     1918.0000000000        0.0195039586       -0.0000000016
     1920.0000000000        0.0192877408       -0.0000000016
     1922.0000000000        0.0190742548       -0.0000000015
     1924.0000000000        0.0188634621       -0.0000000015
     1926.0000000000        0.0186553248       -0.0000000015
     1928.0000000000        0.0184498059       -0.0000000014
     1930.0000000000        0.0182468686       -0.0000000014
     1932.0000000000        0.0180464769       -0.0000000014
     1934.0000000000        0.0178485952       -0.0000000013
     1936.0000000000        0.0176531886       -0.0000000013
     1938.0000000000        0.0174602225       -0.0000000013
     1940.0000000000        0.0172696631       -0.0000000012
     1942.0000000000        0.0170814769       -0.0000000012
     1944.0000000000        0.0168956311       -0.0000000012
     1946.0000000000        0.0167120932       -0.0000000011
     1948.0000000000        0.0165308313       -0.0000000011
     1950.0000000000        0.0163518140       -0.0000000011
     1952.0000000000        0.0161750103       -0.0000000011
     1954.0000000000        0.0160003898       -0.0000000010
     1956.0000000000        0.0158279223       -0.0000000010
     1958.0000000000        0.0156575784       -0.0000000010
     1960.0000000000        0.0154893289       -0.0000000010
     1962.0000000000        0.0153231451       -0.0000000009
     1964.0000000000        0.0151589988       -0.0000000009
     1966.0000000000        0.0149968620       -0.0000000009
     1968.0000000000        0.0148367074       -0.0000000009
     1970.0000000000        0.0146785080       -0.0000000009
     1972.0000000000        0.0145222372       -0.0000000008
     1974.0000000000        0.0143678687       -0.0000000008
     1976.0000000000        0.0142153768       -0.0000000008
     1978.0000000000        0.0140647359       -0.0000000008
     1980.0000000000        0.0139159211       -0.0000000008
     1982.0000000000        0.0137689076       -0.0000000007
     1984.0000000000        0.0136236712       -0.0000000007
     1986.0000000000        0.0134801878       -0.0000000007
     1988.0000000000        0.0133384339       -0.0000000007
     1990.0000000000        0.0131983862       -0.0000000007
     1992.0000000000        0.0130600218       -0.0000000007
     1994.0000000000        0.0129233181       -0.0000000006
     1996.0000000000        0.0127882529       -0.0000000006
     1998.0000000000        0.0126548042       -0.0000000006
