# Supplementary material for: Breaking the 1250 nm Barrier: A Computational Approach to Light Upconversion via Triplet–Triplet Annihilation in the Silica Telecom Band
Source: ACS Appl Energy Mater. 2026 Feb 12;9(4):2398–411. doi: 10.1021/acsaem.5c04014 (PMC12934551; doi:10.1021/acsaem.5c04014)
Supplement: Supplementary file 2 [file ae5c04014_si_002.zip › xyz-TTA-NIRII-Journal-2025/b3lyp-d3/monomer/opt-s1/uv-emi-s1/tetracene-td-ub3lyp-uv-emi-s1-root-2.txt]

# UV-Vis Spectrum
# X-Axis:  Wavelength (nm)
# Y-Axis:  &epsilon;
# Y-Axis2: Oscillator Strength

# Peak information
#                  X                   Y                  Y2
#    1856.4500000000        0.0000000000        0.0000000000
#     595.7900000000        0.0419000000   996464.6354795933
#     543.0600000000        0.0000000000        0.0000000000
#     400.4000000000        0.0000000000        0.0000000000
#     384.9400000000        0.0000000000        0.0000000000
#     372.4400000000        0.0000000000        0.0000000000
#     370.7700000000        0.0000000000        0.0000000000
#     369.8000000000        0.0000000000        0.0000000000
#     367.4700000000        0.0008000000    19025.5777657202
#     336.3200000000        0.0000000000        0.0000000000
#     324.0000000000        0.0000000000        0.0000000000
#     311.5000000000        0.0000000000        0.0000000000
#     284.8900000000        0.0000000000        0.0000000000
#     283.8800000000        0.0000000000        0.0000000000
#     282.0300000000        0.0000000000        0.0000000000
#     270.8900000000        2.6938000000 64063876.7316211984
#     269.7600000000        0.0000000000        0.0000000000
#     261.9900000000        0.0000000000        0.0000000000
#     260.4900000000        0.0000000000        0.0000000000
#     260.0700000000        0.0000000000        0.0000000000
#     258.6800000000        0.0000000000        0.0000000000
#     257.4000000000        0.0000000000        0.0000000000
#     253.8000000000        0.0000000000        0.0000000000
#     240.9300000000        0.0000000000        0.0000000000
#     240.6200000000        0.0000000000        0.0000000000
#     239.3300000000        0.0000000000        0.0000000000
#     236.5000000000        0.0425000000  1010733.8188038835
#     233.9700000000        0.0000000000        0.0000000000
#     233.7800000000        0.0000000000        0.0000000000
#     233.3100000000        0.0000000000        0.0000000000
#     228.3400000000        0.0000000000        0.0000000000
#     226.8200000000        0.0000000000        0.0000000000
#     224.0000000000        0.0000000000        0.0000000000
#     223.5100000000        0.0000000000        0.0000000000
#     221.3000000000        0.0000000000        0.0000000000
#     218.2900000000        0.0000000000        0.0000000000
#     218.0400000000        0.0000000000        0.0000000000
#     217.3200000000        0.0000000000        0.0000000000
#     216.6900000000        0.0000000000        0.0000000000
#     216.5300000000        0.0000000000        0.0000000000
#     216.3700000000        0.0000000000        0.0000000000
#     213.4500000000        0.0000000000        0.0000000000
#     212.3700000000        0.0000000000        0.0000000000
#     211.7500000000        0.0001000000     2378.1972207150
#     211.6300000000        0.0000000000        0.0000000000
#     210.3200000000        0.1956000000  4651753.7637185790
#     209.8500000000        0.0000000000        0.0000000000
#     209.7600000000        0.0000000000        0.0000000000
#     204.5400000000        0.0027000000    64211.3249593056
#     204.1600000000        0.0000000000        0.0000000000
#     202.3300000000        0.0000000000        0.0000000000
#     201.8100000000        0.0000000000        0.0000000000
#     201.0000000000        0.0000000000        0.0000000000
#     200.8600000000        0.0001000000     2378.1972207150
#     200.6900000000        0.0000000000        0.0000000000
#     197.7100000000        0.0261000000   620709.4746066201
#     195.3200000000        0.0000000000        0.0000000000
#     193.5100000000        0.0000000000        0.0000000000
#     193.2000000000        0.0000000000        0.0000000000
#     193.1400000000        0.0000000000        0.0000000000
#     192.2100000000        0.0025000000    59454.9305178755
#     191.9100000000        0.0000000000        0.0000000000
#     191.6000000000        0.0000000000        0.0000000000
#     189.8100000000        0.0000000000        0.0000000000
#     188.9100000000        0.0000000000        0.0000000000
#     188.9100000000        0.0326000000   775292.2939530964
#     188.4100000000        0.0000000000        0.0000000000
#     187.9600000000        0.0000000000        0.0000000000
#     187.6100000000        0.0000000000        0.0000000000
#     186.8600000000        0.0000000000        0.0000000000
#     185.8200000000        0.0119000000   283005.4692650874
#     185.8000000000        0.0000000000        0.0000000000
#     185.2900000000        0.0000000000        0.0000000000
#     183.3500000000        0.0000000000        0.0000000000
#     182.1300000000        0.0000000000        0.0000000000
#     180.7400000000        0.0000000000        0.0000000000
#     180.3500000000        0.0000000000        0.0000000000
#     179.9700000000        0.0000000000        0.0000000000
#     177.7200000000        0.0000000000        0.0000000000
#     176.9400000000        0.2095000000  4982323.1773979655
#     176.4900000000        0.0000000000        0.0000000000
#     176.2200000000        0.0136000000   323434.8220172427
#     175.1100000000        0.0000000000        0.0000000000
#     175.0200000000        0.0000000000        0.0000000000
#     174.7600000000        0.0000000000        0.0000000000
#     173.8900000000        0.0000000000        0.0000000000
#     173.6800000000        0.0000000000        0.0000000000
#     173.6700000000        0.0000000000        0.0000000000
#     173.5300000000        0.0000000000        0.0000000000
#     173.5300000000        0.0074000000   175986.5943329115
#     172.9400000000        0.0000000000        0.0000000000
#     172.1800000000        0.0000000000        0.0000000000
#     171.9200000000        0.0000000000        0.0000000000
#     171.8700000000        0.0000000000        0.0000000000
#     171.3700000000        0.0000000000        0.0000000000
#     170.9200000000        0.0003000000     7134.5916621451
#     170.4800000000        0.0000000000        0.0000000000
#     170.4200000000        0.0000000000        0.0000000000
#     170.3900000000        0.0000000000        0.0000000000
#     170.3000000000        0.0001000000     2378.1972207150

# Spectra
#                  X                   Y               DY/DX
        0.0000000000        0.0000000000        0.0000000000
        2.0000000000        0.0000000000        0.0000000000
        4.0000000000        0.0000000000        0.0000000000
        6.0000000000        0.0000000000        0.0000000000
        8.0000000000        0.0000000000        0.0000000000
       10.0000000000        0.0000000000        0.0000000000
       12.0000000000        0.0000000000        0.0000000000
       14.0000000000        0.0000000000        0.0000000000
       16.0000000000        0.0000000000        0.0000000000
       18.0000000000        0.0000000000        0.0000000000
       20.0000000000        0.0000000000        0.0000000000
       22.0000000000        0.0000000000        0.0000000000
       24.0000000000        0.0000000000        0.0000000000
       26.0000000000        0.0000000000        0.0000000000
       28.0000000000        0.0000000000        0.0000000000
       30.0000000000        0.0000000000        0.0000000000
       32.0000000000        0.0000000000        0.0000000000
       34.0000000000        0.0000000000        0.0000000000
       36.0000000000        0.0000000000        0.0000000000
       38.0000000000        0.0000000000        0.0000000000
       40.0000000000        0.0000000000        0.0000000000
       42.0000000000        0.0000000000        0.0000000000
       44.0000000000        0.0000000000        0.0000000000
       46.0000000000        0.0000000000        0.0000000000
       48.0000000000        0.0000000000        0.0000000000
       50.0000000000        0.0000000000        0.0000000000
       52.0000000000        0.0000000000        0.0000000000
       54.0000000000        0.0000000000        0.0000000000
       56.0000000000        0.0000000000        0.0000000000
       58.0000000000        0.0000000000        0.0000000000
       60.0000000000        0.0000000000        0.0000000000
       62.0000000000        0.0000000000        0.0000000000
       64.0000000000        0.0000000000        0.0000000000
       66.0000000000        0.0000000000        0.0000000000
       68.0000000000        0.0000000000        0.0000000000
       70.0000000000        0.0000000000        0.0000000000
       72.0000000000        0.0000000000        0.0000000000
       74.0000000000        0.0000000000        0.0000000000
       76.0000000000        0.0000000000        0.0000000000
       78.0000000000        0.0000000000        0.0000000000
       80.0000000000        0.0000000000        0.0000000000
       82.0000000000        0.0000000000        0.0000000000
       84.0000000000        0.0000000000        0.0000000000
       86.0000000000        0.0000000000        0.0000000000
       88.0000000000        0.0000000000        0.0000000000
       90.0000000000        0.0000000000        0.0000000000
       92.0000000000        0.0000000000        0.0000000000
       94.0000000000        0.0000000000        0.0000000000
       96.0000000000        0.0000000000        0.0000000000
       98.0000000000        0.0000000000        0.0000000000
      100.0000000000        0.0000000000        0.0000000000
      102.0000000000        0.0000000000        0.0000000000
      104.0000000000        0.0000000000        0.0000000000
      106.0000000000        0.0000000000        0.0000000000
      108.0000000000        0.0000000000        0.0000000000
      110.0000000000        0.0000000000        0.0000000000
      112.0000000000        0.0000000000        0.0000000000
      114.0000000000        0.0000000000        0.0000000000
      116.0000000000        0.0000000000        0.0000000000
      118.0000000000        0.0000000000        0.0000000000
      120.0000000000        0.0000000000        0.0000000000
      122.0000000000        0.0000000000        0.0000000000
      124.0000000000        0.0000000000        0.0000000000
      126.0000000000        0.0000000000        0.0000000000
      128.0000000000        0.0000000000        0.0000000000
      130.0000000000        0.0000000000        0.0000000000
      132.0000000000        0.0000000000        0.0000000000
      134.0000000000        0.0000000007        0.0000000000
      136.0000000000        0.0000000239        0.0000000000
      138.0000000000        0.0000005726        0.0000000000
      140.0000000000        0.0000104285        0.0000000000
      142.0000000000        0.0001472030        0.0000000000
      144.0000000000        0.0016360484        0.0000000025
      146.0000000000        0.0145253792        0.0000001290
      148.0000000000        0.1044036904        0.0000044452
      150.0000000000        0.6151945284        0.0001062240
      152.0000000000        3.0073091059        0.0018277511
      154.0000000000       12.3343690706        0.0233080029
      156.0000000000       42.9036513798        0.2243604918
      158.0000000000      127.8633762060        1.6459480829
      160.0000000000      329.6768656525        9.2469299917
      162.0000000000      742.2110913220       39.9162466868
      164.0000000000     1471.8888799074      132.8431613586
      166.0000000000     2592.8071568769      341.8679827590
      168.0000000000     4089.8608683915      680.7090225138
      170.0000000000     5822.1368034868     1042.3718929197
      172.0000000000     7537.6600476455     1199.5016872600
      174.0000000000     8944.2581668243      960.7478451828
      176.0000000000     9806.4964321718      364.5897319357
      178.0000000000    10021.5835987979     -311.0104030294
      180.0000000000     9640.3582198636     -758.2676130327
      182.0000000000     8831.6276507745     -855.9463488292
      184.0000000000     7815.8633235704     -697.6448781289
      186.0000000000     6801.7573006902     -459.3420437862
      188.0000000000     5947.4862656580     -264.1806140474
      190.0000000000     5350.0531486111     -141.3740588831
      192.0000000000     5052.9014020047      -60.1679057771
      194.0000000000     5058.8662828683       22.9337065270
      196.0000000000     5340.0150286672      136.8952397192
      198.0000000000     5842.6866432585      285.9939558959
      200.0000000000     6490.7599946778      446.3508348287
      202.0000000000     7191.2315188858      569.7484393287
      204.0000000000     7844.2855283646      600.6303464754
      206.0000000000     8357.0286855942      503.2190807692
      208.0000000000     8657.7156949982      283.8268936280
      210.0000000000     8706.6149279832       -6.8820314019
      212.0000000000     8500.6858274052     -294.1070480516
      214.0000000000     8071.2820664474     -509.3843031690
      216.0000000000     7476.2140028951     -614.3262614009
      218.0000000000     6788.9341042086     -607.5551134084
      220.0000000000     6088.0004298238     -516.0240534674
      222.0000000000     5449.4053503380     -379.1636347311
      224.0000000000     4943.1859827387     -234.5227256948
      226.0000000000     4634.3934101246     -109.3313508875
      228.0000000000     4587.3474832369      -17.8995299509
      230.0000000000     4871.3553851241       37.5247649930
      232.0000000000     5565.7963927675       64.8285748843
      234.0000000000     6762.6432956521       80.3620369695
      236.0000000000     8565.0170047341      107.7806532735
      238.0000000000    11081.1411489631      176.9936894364
      240.0000000000    14413.9487009562      322.4631266162
      242.0000000000    18647.4546361285      579.9572734383
      244.0000000000    23831.7096493680      981.0142541006
      246.0000000000    29968.5702384973     1544.9982678927
      248.0000000000    37000.5801841209     2269.7574105426
      250.0000000000    44804.9372019540     3123.1884502059
      252.0000000000    53193.8641929579     4038.8633444439
      254.0000000000    61921.8267980526     4918.6619642912
      256.0000000000    70699.0882095636     5643.8448744651
      258.0000000000    79210.2285857773     6093.5351629606
      260.0000000000    87135.6178202299     6167.0108073193
      262.0000000000    94173.5068017598     5804.5417025043
      264.0000000000   100060.4223534561     5001.4423423847
      266.0000000000   104587.8828045322     3811.6414095210
      268.0000000000   107614.0148163678     2339.8367362108
      270.0000000000   109069.3404119408      724.2590327528
      272.0000000000   108956.7040368657     -885.7350538574
      274.0000000000   107345.9256315690    -2352.1724637514
      276.0000000000   104364.2281297163    -3566.5854635925
      278.0000000000   100183.7616904699    -4460.8759290950
      280.0000000000    95007.6304479240    -5010.0890294619
      282.0000000000    89055.7452279652    -5228.0963078686
      284.0000000000    82551.6192872077    -5158.3967488291
      286.0000000000    75710.9426741704    -4862.6818604204
      288.0000000000    68732.4619579265    -4409.5732724885
      290.0000000000    61791.3958955792    -3865.2708338815
      292.0000000000    55035.3631292504    -3287.0229799316
      294.0000000000    48582.6021967048    -2719.5770663462
      296.0000000000    42522.1329540102    -2194.2216484736
      298.0000000000    36915.4390917855    -1729.7376492217
      300.0000000000    31799.2349046523    -1334.5028855179
      302.0000000000    27188.9037053620    -1009.0787397718
      304.0000000000    23082.2472050627     -748.7749674245
      306.0000000000    19463.2525927005     -545.8764449452
      308.0000000000    16305.6566722222     -391.3823529183
      310.0000000000    13576.1564666102     -276.2331059378
      312.0000000000    11237.1779315565     -192.0790180844
      314.0000000000     9249.1659003899     -131.6832620470
      316.0000000000     7572.3980458302      -89.0608004877
      318.0000000000     6168.3538200959      -59.4458251776
      320.0000000000     5000.6872585099      -39.1622022866
      322.0000000000     4035.8619339351      -25.4511480667
      324.0000000000     3243.5091314522      -16.2918467526
      326.0000000000     2596.5683151384      -10.2358498659
      328.0000000000     2071.2638156331       -6.2652984939
      330.0000000000     1646.9647308997       -3.6778944950
      332.0000000000     1305.9673522556       -1.9973549467
      334.0000000000     1033.2317631400       -0.9059926496
      336.0000000000      816.0971155483       -0.1953464834
      338.0000000000      643.9937673713        0.2691278593
      340.0000000000      508.1651022371        0.5728039031
      342.0000000000      401.4074760521        0.7689240978
      344.0000000000      317.8332888288        0.8901515225
      346.0000000000      252.6595683774        0.9562897726
      348.0000000000      202.0225535413        0.9793691667
      350.0000000000      162.8174528093        0.9669441453
      352.0000000000      132.5617087398        0.9241856661
      354.0000000000      109.2796111380        0.8551661125
      356.0000000000       91.4058790537        0.7636051446
      358.0000000000       77.7057963332        0.6532576233
      360.0000000000       67.2095761090        0.5280667557
      362.0000000000       59.1587987112        0.3921674565
      364.0000000000       52.9629795682        0.2497997161
      366.0000000000       48.1645532066        0.1051747462
      368.0000000000       44.4107889320       -0.0376752979
      370.0000000000       41.4313717957       -0.1750421249
      372.0000000000       39.0205822887       -0.3036657293
      374.0000000000       37.0231864665       -0.4208291901
      376.0000000000       35.3233038468       -0.5244192849
      378.0000000000       33.8356539413       -0.6129521425
      380.0000000000       32.4986951526       -0.6855661035
      382.0000000000       31.2692639706       -0.7419860885
      384.0000000000       30.1184001765       -0.7824651303
      386.0000000000       29.0281073475       -0.8077093895
      388.0000000000       27.9888494894       -0.8187930315
      390.0000000000       26.9976260794       -0.8170689337
      392.0000000000       26.0565009182       -0.8040804317
      394.0000000000       25.1714864825       -0.7814783367
      396.0000000000       24.3517062401       -0.7509463876
      398.0000000000       23.6087737182       -0.7141372220
      400.0000000000       22.9563399145       -0.6726199577
      402.0000000000       22.4097706389       -0.6278396069
      404.0000000000       21.9859231838       -0.5810878402
      406.0000000000       21.7029978164       -0.5334840887
      408.0000000000       21.5804443575       -0.4859656074
      410.0000000000       21.6389078654       -0.4392849242
      412.0000000000       21.9002004081       -0.3940130239
      414.0000000000       22.3872882872       -0.3505466592
      416.0000000000       23.1242859961       -0.3091183000
      418.0000000000       24.1364497796       -0.2698074112
      420.0000000000       25.4501649858       -0.2325519621
      422.0000000000       27.0929225339       -0.1971593008
      424.0000000000       29.0932808016       -0.1633157580
      426.0000000000       31.4808101063       -0.1305945617
      428.0000000000       34.2860177331       -0.0984618545
      430.0000000000       37.5402521679       -0.0662807796
      432.0000000000       41.2755858407       -0.0333137621
      434.0000000000       45.5246762717        0.0012767592
      436.0000000000       50.3206060556        0.0384287872
      438.0000000000       55.6967026103        0.0791819704
      440.0000000000       61.6863390590        0.1246790551
      442.0000000000       68.3227180125        0.1761670553
      444.0000000000       75.6386403629        0.2349975935
      446.0000000000       83.6662614975        0.3026258739
      448.0000000000       92.4368375852        0.3806077735
      450.0000000000      101.9804647821        0.4705945786
      452.0000000000      112.3258143415        0.5743249558
      454.0000000000      123.4998667053        0.6936138180
      456.0000000000      135.5276476891        0.8303378334
      458.0000000000      148.4319698627        0.9864174280
      460.0000000000      162.2331821700        1.1637952339
      462.0000000000      176.9489307264        1.3644110556
      464.0000000000      192.5939335895        1.5901735413
      466.0000000000      209.1797721167        1.8429288649
      468.0000000000      226.7147013051        2.1244268381
      470.0000000000      245.2034812691        2.4362849815
      472.0000000000      264.6472317399        2.7799511792
      474.0000000000      285.0433111850        3.1566656253
      476.0000000000      306.3852218445        3.5674228394
      478.0000000000      328.6625416712        4.0129345740
      480.0000000000      351.8608838452        4.4935944650
      482.0000000000      375.9618842234        5.0094452811
      484.0000000000      400.9432167696        5.5601496079
      486.0000000000      426.7786367174        6.1449647631
      488.0000000000      453.4380509253        6.7627226721
      490.0000000000      480.8876146159        7.4118153535
      492.0000000000      509.0898534380        8.0901865557
      494.0000000000      538.0038095602        8.7953299720
      496.0000000000      567.5852102976        9.5242943271
      498.0000000000      597.7866575931       10.2736954897
      500.0000000000      628.5578365172       11.0397356192
      502.0000000000      659.8457408245       11.8182292102
      504.0000000000      691.5949135010       12.6046357525
      506.0000000000      723.7477001640       13.3940985884
      508.0000000000      756.2445131270       14.1814894210
      510.0000000000      789.0241039197       14.9614578141
      512.0000000000      822.0238420551       15.7284849235
      514.0000000000      855.1799978597       16.4769406187
      516.0000000000      888.4280272282       17.2011430955
      518.0000000000      921.7028562309       17.8954200325
      520.0000000000      954.9391635817       18.5541703307
      522.0000000000      988.0716590770       19.1719254693
      524.0000000000     1021.0353562217       19.7434095342
      526.0000000000     1053.7658373879       20.2635970138
      528.0000000000     1086.1995099775       20.7277675105
      530.0000000000     1118.2738522055       21.1315565895
      532.0000000000     1149.9276472592       21.4710020692
      534.0000000000     1181.1012047424       21.7425851521
      536.0000000000     1211.7365684577       21.9432658977
      538.0000000000     1241.7777097330       22.0705126470
      540.0000000000     1271.1707056455       22.1223251198
      542.0000000000     1299.8639016381       22.0972510143
      544.0000000000     1327.8080581681       21.9943960537
      546.0000000000     1354.9564811589       21.8134275223
      548.0000000000     1381.2651361567       21.5545714402
      550.0000000000     1406.6927462130       21.2186036128
      552.0000000000     1431.2008736313       20.8068348760
      554.0000000000     1454.7539858164       20.3210909314
      556.0000000000     1477.3195055657       19.7636872268
      558.0000000000     1498.8678462273       19.1373993892
      560.0000000000     1519.3724322284       18.4454297572
      562.0000000000     1538.8097055474       17.6913705865
      564.0000000000     1557.1591187624       16.8791645220
      566.0000000000     1574.4031153604       16.0130629332
      568.0000000000     1590.5270980358       15.0975827083
      570.0000000000     1605.5193857366       14.1374620901
      572.0000000000     1619.3711602487       13.1376161143
      574.0000000000     1632.0764031209       12.1030921832
      576.0000000000     1643.6318237508       11.0390262751
      578.0000000000     1654.0367794502        9.9506002485
      580.0000000000     1663.2931883121        8.8430006574
      582.0000000000     1671.4054356901        7.7213794479
      584.0000000000     1678.3802750907        6.5908168584
      586.0000000000     1684.2267242611        5.4562867948
      588.0000000000     1688.9559572331        4.3226249051
      590.0000000000     1692.5811930590        3.1944995261
      592.0000000000     1695.1175819478        2.0763856318
      594.0000000000     1696.5820894773        0.9725418617
      596.0000000000     1696.9933795266       -0.1130093285
      598.0000000000     1696.3716965375       -1.1764983966
      600.0000000000     1694.7387476762       -2.2144223612
      602.0000000000     1692.1175854322       -3.2235554358
      604.0000000000     1688.5324911495       -4.2009567501
      606.0000000000     1684.0088599508       -5.1439752824
      608.0000000000     1678.5730874747       -6.0502521507
      610.0000000000     1672.2524588091       -6.9177204253
      612.0000000000     1665.0750399664       -7.7446026431
      614.0000000000     1657.0695722097       -8.5294062105
      616.0000000000     1648.2653695034       -9.2709168942
      618.0000000000     1638.6922193272       -9.9681905984
      620.0000000000     1628.3802870589      -10.6205436320
      622.0000000000     1617.3600241000      -11.2275416670
      624.0000000000     1605.6620798874      -11.7889875852
      626.0000000000     1593.3172179057      -12.3049084070
      628.0000000000     1580.3562357876      -12.7755414861
      630.0000000000     1566.8098895633      -13.2013201476
      632.0000000000     1552.7088220972      -13.5828589366
      634.0000000000     1538.0834957274      -13.9209386322
      636.0000000000     1522.9641291025      -14.2164911732
      638.0000000000     1507.3806381912      -14.4705846260
      640.0000000000     1491.3625814248      -14.6844083168
      642.0000000000     1474.9391089134      -14.8592582347
      644.0000000000     1458.1389156668      -14.9965228015
      646.0000000000     1440.9901987345      -15.0976690924
      648.0000000000     1423.5206181707      -15.1642295778
      650.0000000000     1405.7572617188      -15.1977894469
      652.0000000000     1387.7266131037      -15.1999745633
      654.0000000000     1369.4545238087      -15.1724400896
      656.0000000000     1350.9661882126      -15.1168598122
      658.0000000000     1332.2861219558      -15.0349161856
      660.0000000000     1313.4381433972      -14.9282911088
      662.0000000000     1294.4453580278      -14.7986574383
      664.0000000000     1275.3301456973      -14.6476712358
      666.0000000000     1256.1141505142      -14.4769647413
      668.0000000000     1236.8182732774      -14.2881400600
      670.0000000000     1217.4626662977      -14.0827635425
      672.0000000000     1198.0667304687      -13.8623608386
      674.0000000000     1178.6491144487      -13.6284125962
      676.0000000000     1159.2277158160      -13.3823507797
      678.0000000000     1139.8196840643      -13.1255555755
      680.0000000000     1120.4414253058      -12.8593528529
      682.0000000000     1101.1086085545      -12.5850121476
      684.0000000000     1081.8361734645      -12.3037451319
      686.0000000000     1062.6383394040      -12.0167045388
      688.0000000000     1043.5286157458      -11.7249835037
      690.0000000000     1024.5198132652      -11.4296152904
      692.0000000000     1005.6240565334      -11.1315733669
      694.0000000000      986.8527972062      -10.8317717974
      696.0000000000      968.2168281066      -10.5310659203
      698.0000000000      949.7262980081      -10.2302532783
      700.0000000000      931.3907270278       -9.9300747731
      702.0000000000      913.2190225446       -9.6312160157
      704.0000000000      895.2194955622       -9.3343088453
      706.0000000000      877.3998774392       -9.0399329913
      708.0000000000      859.7673369161       -8.7486178551
      710.0000000000      842.3284973706       -8.4608443897
      712.0000000000      825.0894542395       -8.1770470551
      714.0000000000      808.0557925462       -7.8976158328
      716.0000000000      791.2326044816       -7.6228982802
      718.0000000000      774.6245069846       -7.3532016098
      720.0000000000      758.2356592781       -7.0887947781
      722.0000000000      742.0697803140       -6.8299105724
      724.0000000000      726.1301660907       -6.5767476829
      726.0000000000      710.4197068033       -6.3294727499
      728.0000000000      694.9409037960       -6.0882223774
      730.0000000000      679.6958862849       -5.8531051050
      732.0000000000      664.6864278252       -5.6242033312
      734.0000000000      649.9139624980       -5.4015751826
      736.0000000000      635.3796007947       -5.1852563236
      738.0000000000      621.0841451812       -4.9752617035
      740.0000000000      607.0281053234       -4.7715872366
      742.0000000000      593.2117129620       -4.5742114149
      744.0000000000      579.6349364217       -4.3830968488
      746.0000000000      566.2974947466       -4.1981917379
      748.0000000000      553.1988714521       -4.0194312683
      750.0000000000      540.3383278872       -3.8467389393
      752.0000000000      527.7149162022       -3.6800278166
      754.0000000000      515.3274919178       -3.5192017161
      756.0000000000      503.1747260940       -3.3641563164
      758.0000000000      491.2551170970       -3.2147802040
      760.0000000000      479.5670019659       -3.0709558504
      762.0000000000      468.1085673790       -2.9325605248
      764.0000000000      456.8778602232       -2.7994671437
      766.0000000000      445.8727977691       -2.6715450593
      768.0000000000      435.0911774567       -2.5486607897
      770.0000000000      424.5306862955       -2.4306786922
      772.0000000000      414.1889098857       -2.3174615830
      774.0000000000      404.0633410652       -2.2088713060
      776.0000000000      394.1513881907       -2.1047692520
      778.0000000000      384.4503830588       -2.0050168314
      780.0000000000      374.9575884743       -1.9094759037
      782.0000000000      365.6702054754       -1.8180091643
      784.0000000000      356.5853802219       -1.7304804932
      786.0000000000      347.7002105556       -1.6467552663
      788.0000000000      339.0117522420       -1.5667006321
      790.0000000000      330.5170249010       -1.4901857565
      792.0000000000      322.2130176366       -1.4170820370
      794.0000000000      314.0966943735       -1.3472632890
      796.0000000000      306.1649989104       -1.2806059066
      798.0000000000      298.4148596985       -1.2169889978
      800.0000000000      290.8431943549       -1.1562944989
      802.0000000000      283.4469139186       -1.0984072674
      804.0000000000      276.2229268599       -1.0432151563
      806.0000000000      269.1681428505       -0.9906090709
      808.0000000000      262.2794763036       -0.9404830101
      810.0000000000      255.5538496927       -0.8927340926
      812.0000000000      248.9881966582       -0.8472625709
      814.0000000000      242.5794649086       -0.8039718325
      816.0000000000      236.3246189266       -0.7627683913
      818.0000000000      230.2206424863       -0.7235618688
      820.0000000000      224.2645409911       -0.6862649667
      822.0000000000      218.4533436384       -0.6507934330
      824.0000000000      212.7841054203       -0.6170660196
      826.0000000000      207.2539089659       -0.5850044357
      828.0000000000      201.8598662344       -0.5545332953
      830.0000000000      196.5991200640       -0.5255800601
      832.0000000000      191.4688455844       -0.4980749793
      834.0000000000      186.4662515002       -0.4719510259
      836.0000000000      181.5885812496       -0.4471438303
      838.0000000000      176.8331140464       -0.4235916123
      840.0000000000      172.1971658103       -0.4012351105
      842.0000000000      167.6780899918       -0.3800175120
      844.0000000000      163.2732782969       -0.3598843795
      846.0000000000      158.9801613168       -0.3407835796
      848.0000000000      154.7962090690       -0.3226652096
      850.0000000000      150.7189314528       -0.3054815250
      852.0000000000      146.7458786261       -0.2891868677
      854.0000000000      142.8746413061       -0.2737375938
      856.0000000000      139.1028510006       -0.2590920031
      858.0000000000      135.4281801715       -0.2452102689
      860.0000000000      131.8483423374       -0.2320543692
      862.0000000000      128.3610921168       -0.2195880192
      864.0000000000      124.9642252171       -0.2077766047
      866.0000000000      121.6555783725       -0.1965871172
      868.0000000000      118.4330292340       -0.1859880906
      870.0000000000      115.2944962160       -0.1759495395
      872.0000000000      112.2379383002       -0.1664428983
      874.0000000000      109.2613548024       -0.1574409633
      876.0000000000      106.3627851036       -0.1489178353
      878.0000000000      103.5403083482       -0.1408488647
      880.0000000000      100.7920431122       -0.1332105976
      882.0000000000       98.1161470439       -0.1259807245
      884.0000000000       95.5108164791       -0.1191380297
      886.0000000000       92.9742860329       -0.1126623432
      888.0000000000       90.5048281710       -0.1065344942
      890.0000000000       88.1007527615       -0.1007362656
      892.0000000000       85.7604066097       -0.0952503509
      894.0000000000       83.4821729773       -0.0900603125
      896.0000000000       81.2644710884       -0.0851505417
      898.0000000000       79.1057556226       -0.0805062196
      900.0000000000       77.0045161979       -0.0761132805
      902.0000000000       74.9592768444       -0.0719583760
      904.0000000000       72.9685954701       -0.0680288412
      906.0000000000       71.0310633196       -0.0643126617
      908.0000000000       69.1453044280       -0.0607984425
      910.0000000000       67.3099750696       -0.0574753777
      912.0000000000       65.5237632045       -0.0543332221
      914.0000000000       63.7853879210       -0.0513622632
      916.0000000000       62.0935988785       -0.0485532958
      918.0000000000       60.4471757484       -0.0458975961
      920.0000000000       58.8449276553       -0.0433868979
      922.0000000000       57.2856926199       -0.0410133702
      924.0000000000       55.7683370026       -0.0387695946
      926.0000000000       54.2917549499       -0.0366485451
      928.0000000000       52.8548678426       -0.0346435679
      930.0000000000       51.4566237491       -0.0327483627
      932.0000000000       50.0959968804       -0.0309569642
      934.0000000000       48.7719870513       -0.0292637254
      936.0000000000       47.4836191447       -0.0276633012
      938.0000000000       46.2299425822       -0.0261506323
      940.0000000000       45.0100307995       -0.0247209312
      942.0000000000       43.8229807276       -0.0233696672
      944.0000000000       42.6679122803       -0.0220925538
      946.0000000000       41.5439678478       -0.0208855355
      948.0000000000       40.4503117969       -0.0197447756
      950.0000000000       39.3861299779       -0.0186666451
      952.0000000000       38.3506292384       -0.0176477114
      954.0000000000       37.3430369444       -0.0166847281
      956.0000000000       36.3626005083       -0.0157746252
      958.0000000000       35.4085869247       -0.0149144992
      960.0000000000       34.4802823128       -0.0141016052
      962.0000000000       33.5769914678       -0.0133333475
      964.0000000000       32.6980374179       -0.0126072721
      966.0000000000       31.8427609910       -0.0119210591
      968.0000000000       31.0105203878       -0.0112725153
      970.0000000000       30.2006907626       -0.0106595677
      972.0000000000       29.4126638126       -0.0100802567
      974.0000000000       28.6458473746       -0.0095327301
      976.0000000000       27.8996650289       -0.0090152374
      978.0000000000       27.1735557116       -0.0085261241
      980.0000000000       26.4669733340       -0.0080638266
      982.0000000000       25.7793864102       -0.0076268675
      984.0000000000       25.1102776921       -0.0072138504
      986.0000000000       24.4591438111       -0.0068234559
      988.0000000000       23.8254949288       -0.0064544372
      990.0000000000       23.2088543939       -0.0061056162
      992.0000000000       22.6087584067       -0.0057758798
      994.0000000000       22.0247556911       -0.0054641763
      996.0000000000       21.4564071737       -0.0051695120
      998.0000000000       20.9032856698       -0.0048909481
     1000.0000000000       20.3649755766       -0.0046275975
     1002.0000000000       19.8410725732       -0.0043786223
     1004.0000000000       19.3311833273       -0.0041432306
     1006.0000000000       18.8349252091       -0.0039206746
     1008.0000000000       18.3519260112       -0.0037102477
     1010.0000000000       17.8818236752       -0.0035112822
     1012.0000000000       17.4242660252       -0.0033231475
     1014.0000000000       16.9789105066       -0.0031452479
     1016.0000000000       16.5454239323       -0.0029770205
     1018.0000000000       16.1234822340       -0.0028179336
     1020.0000000000       15.7127702201       -0.0026674849
     1022.0000000000       15.3129813391       -0.0025251998
     1024.0000000000       14.9238174488       -0.0023906302
     1026.0000000000       14.5449885918       -0.0022633524
     1028.0000000000       14.1762127754       -0.0021429665
     1030.0000000000       13.8172157579       -0.0020290945
     1032.0000000000       13.4677308401       -0.0019213793
     1034.0000000000       13.1274986613       -0.0018194836
     1036.0000000000       12.7962670016       -0.0017230888
     1038.0000000000       12.4737905881       -0.0016318937
     1040.0000000000       12.1598309067       -0.0015456139
     1042.0000000000       11.8541560186       -0.0014639808
     1044.0000000000       11.5565403810       -0.0013867403
     1046.0000000000       11.2667646734       -0.0013136527
     1048.0000000000       10.9846156272       -0.0012444912
     1050.0000000000       10.7098858610       -0.0011790418
     1052.0000000000       10.4423737188       -0.0011171022
     1054.0000000000       10.1818831136       -0.0010584810
     1056.0000000000        9.9282233744       -0.0010029978
     1058.0000000000        9.6812090975       -0.0009504818
     1060.0000000000        9.4406600017       -0.0009007717
     1062.0000000000        9.2064007872       -0.0008537152
     1064.0000000000        8.9782609986       -0.0008091680
     1066.0000000000        8.7560748907       -0.0007669943
     1068.0000000000        8.5396812992       -0.0007270653
     1070.0000000000        8.3289235134       -0.0006892594
     1072.0000000000        8.1236491535       -0.0006534618
     1074.0000000000        7.9237100505       -0.0006195638
     1076.0000000000        7.7289621296       -0.0005874629
     1078.0000000000        7.5392652965       -0.0005570620
     1080.0000000000        7.3544833274       -0.0005282694
     1082.0000000000        7.1744837611       -0.0005009985
     1084.0000000000        6.9991377949       -0.0004751673
     1086.0000000000        6.8283201823       -0.0004506983
     1088.0000000000        6.6619091348       -0.0004275183
     1090.0000000000        6.4997862252       -0.0004055582
     1092.0000000000        6.3418362941       -0.0003847523
     1094.0000000000        6.1879473591       -0.0003650390
     1096.0000000000        6.0380105261       -0.0003463595
     1098.0000000000        5.8919199032       -0.0003286588
     1100.0000000000        5.7495725171       -0.0003118843
     1102.0000000000        5.6108682315       -0.0002959866
     1104.0000000000        5.4757096681       -0.0002809190
     1106.0000000000        5.3440021298       -0.0002666372
     1108.0000000000        5.2156535254       -0.0002530994
     1110.0000000000        5.0905742971       -0.0002402659
     1112.0000000000        4.9686773500       -0.0002280994
     1114.0000000000        4.8498779827       -0.0002165645
     1116.0000000000        4.7340938210       -0.0002056276
     1118.0000000000        4.6212447527       -0.0001952570
     1120.0000000000        4.5112528643       -0.0001854229
     1122.0000000000        4.4040423796       -0.0001760967
     1124.0000000000        4.2995396000       -0.0001672518
     1126.0000000000        4.1976728466       -0.0001588626
     1128.0000000000        4.0983724037       -0.0001509052
     1130.0000000000        4.0015704636       -0.0001433569
     1132.0000000000        3.9072010738       -0.0001361962
     1134.0000000000        3.8152000849       -0.0001294026
     1136.0000000000        3.7255051003       -0.0001229569
     1138.0000000000        3.6380554273       -0.0001168409
     1140.0000000000        3.5527920292       -0.0001110373
     1142.0000000000        3.4696574798       -0.0001055298
     1144.0000000000        3.3885959174       -0.0001003030
     1146.0000000000        3.3095530021       -0.0000953421
     1148.0000000000        3.2324758728       -0.0000906333
     1150.0000000000        3.1573131061       -0.0000861635
     1152.0000000000        3.0840146762       -0.0000819203
     1154.0000000000        3.0125319158       -0.0000778918
     1156.0000000000        2.9428174787       -0.0000740670
     1158.0000000000        2.8748253022       -0.0000704354
     1160.0000000000        2.8085105721       -0.0000669868
     1162.0000000000        2.7438296877       -0.0000637119
     1164.0000000000        2.6807402277       -0.0000606016
     1166.0000000000        2.6192009178       -0.0000576476
     1168.0000000000        2.5591715987       -0.0000548417
     1170.0000000000        2.5006131949       -0.0000521763
     1172.0000000000        2.4434876849       -0.0000496442
     1174.0000000000        2.3877580716       -0.0000472386
     1176.0000000000        2.3333883542       -0.0000449530
     1178.0000000000        2.2803435002       -0.0000427812
     1180.0000000000        2.2285894189       -0.0000407174
     1182.0000000000        2.1780929349       -0.0000387562
     1184.0000000000        2.1288217631       -0.0000368922
     1186.0000000000        2.0807444839       -0.0000351206
     1188.0000000000        2.0338305191       -0.0000334365
     1190.0000000000        1.9880501088       -0.0000318357
     1192.0000000000        1.9433742890       -0.0000303139
     1194.0000000000        1.8997748690       -0.0000288669
     1196.0000000000        1.8572244106       -0.0000274912
     1198.0000000000        1.8156962070       -0.0000261830
     1200.0000000000        1.7751642629       -0.0000249390
     1202.0000000000        1.7356032746       -0.0000237560
     1204.0000000000        1.6969886113       -0.0000226307
     1206.0000000000        1.6592962961       -0.0000215605
     1208.0000000000        1.6225029886       -0.0000205424
     1210.0000000000        1.5865859668       -0.0000195739
     1212.0000000000        1.5515231106       -0.0000186525
     1214.0000000000        1.5172928849       -0.0000177759
     1216.0000000000        1.4838743240       -0.0000169417
     1218.0000000000        1.4512470155       -0.0000161479
     1220.0000000000        1.4193910855       -0.0000153925
     1222.0000000000        1.3882871835       -0.0000146736
     1224.0000000000        1.3579164686       -0.0000139893
     1226.0000000000        1.3282605952       -0.0000133380
     1228.0000000000        1.2993016994       -0.0000127179
     1230.0000000000        1.2710223862       -0.0000121277
     1232.0000000000        1.2434057165       -0.0000115657
     1234.0000000000        1.2164351945       -0.0000110306
     1236.0000000000        1.1900947562       -0.0000105210
     1238.0000000000        1.1643687570       -0.0000100358
     1240.0000000000        1.1392419607       -0.0000095737
     1242.0000000000        1.1146995283       -0.0000091336
     1244.0000000000        1.0907270072       -0.0000087143
     1246.0000000000        1.0673103209       -0.0000083150
     1248.0000000000        1.0444357583       -0.0000079345
     1250.0000000000        1.0220899646       -0.0000075721
     1252.0000000000        1.0002599310       -0.0000072267
     1254.0000000000        0.9789329856       -0.0000068977
     1256.0000000000        0.9580967843       -0.0000065841
     1258.0000000000        0.9377393021       -0.0000062853
     1260.0000000000        0.9178488243       -0.0000060005
     1262.0000000000        0.8984139380       -0.0000057290
     1264.0000000000        0.8794235244       -0.0000054702
     1266.0000000000        0.8608667508       -0.0000052235
     1268.0000000000        0.8427330624       -0.0000049884
     1270.0000000000        0.8250121756       -0.0000047641
     1272.0000000000        0.8076940704       -0.0000045504
     1274.0000000000        0.7907689830       -0.0000043465
     1276.0000000000        0.7742273997       -0.0000041521
     1278.0000000000        0.7580600494       -0.0000039666
     1280.0000000000        0.7422578979       -0.0000037898
     1282.0000000000        0.7268121408       -0.0000036211
     1284.0000000000        0.7117141982       -0.0000034602
     1286.0000000000        0.6969557080       -0.0000033067
     1288.0000000000        0.6825285205       -0.0000031602
     1290.0000000000        0.6684246927       -0.0000030204
     1292.0000000000        0.6546364828       -0.0000028871
     1294.0000000000        0.6411563448       -0.0000027598
     1296.0000000000        0.6279769234       -0.0000026384
     1298.0000000000        0.6150910490       -0.0000025225
     1300.0000000000        0.6024917325       -0.0000024118
     1302.0000000000        0.5901721611       -0.0000023062
     1304.0000000000        0.5781256929       -0.0000022054
     1306.0000000000        0.5663458532       -0.0000021091
     1308.0000000000        0.5548263294       -0.0000020172
     1310.0000000000        0.5435609671       -0.0000019295
     1312.0000000000        0.5325437661       -0.0000018457
     1314.0000000000        0.5217688758       -0.0000017657
     1316.0000000000        0.5112305918       -0.0000016892
     1318.0000000000        0.5009233520       -0.0000016163
     1320.0000000000        0.4908417326       -0.0000015465
     1322.0000000000        0.4809804447       -0.0000014799
     1324.0000000000        0.4713343308       -0.0000014163
     1326.0000000000        0.4618983612       -0.0000013555
     1328.0000000000        0.4526676309       -0.0000012974
     1330.0000000000        0.4436373561       -0.0000012419
     1332.0000000000        0.4348028714       -0.0000011888
     1334.0000000000        0.4261596264       -0.0000011381
     1336.0000000000        0.4177031829       -0.0000010897
     1338.0000000000        0.4094292117       -0.0000010434
     1340.0000000000        0.4013334903       -0.0000009991
     1342.0000000000        0.3934118999       -0.0000009568
     1344.0000000000        0.3856604223       -0.0000009163
     1346.0000000000        0.3780751381       -0.0000008776
     1348.0000000000        0.3706522236       -0.0000008406
     1350.0000000000        0.3633879483       -0.0000008053
     1352.0000000000        0.3562786730       -0.0000007714
     1354.0000000000        0.3493208470       -0.0000007391
     1356.0000000000        0.3425110060       -0.0000007081
     1358.0000000000        0.3358457697       -0.0000006785
     1360.0000000000        0.3293218402       -0.0000006502
     1362.0000000000        0.3229359991       -0.0000006231
     1364.0000000000        0.3166851061       -0.0000005972
     1366.0000000000        0.3105660969       -0.0000005724
     1368.0000000000        0.3045759809       -0.0000005487
     1370.0000000000        0.2987118398       -0.0000005260
     1372.0000000000        0.2929708254       -0.0000005043
     1374.0000000000        0.2873501581       -0.0000004835
     1376.0000000000        0.2818471250       -0.0000004636
     1378.0000000000        0.2764590781       -0.0000004445
     1380.0000000000        0.2711834332       -0.0000004263
     1382.0000000000        0.2660176674       -0.0000004088
     1384.0000000000        0.2609593184       -0.0000003921
     1386.0000000000        0.2560059825       -0.0000003761
     1388.0000000000        0.2511553132       -0.0000003608
     1390.0000000000        0.2464050200       -0.0000003461
     1392.0000000000        0.2417528666       -0.0000003320
     1394.0000000000        0.2371966699       -0.0000003185
     1396.0000000000        0.2327342985       -0.0000003057
     1398.0000000000        0.2283636713       -0.0000002933
     1400.0000000000        0.2240827564       -0.0000002815
     1402.0000000000        0.2198895701       -0.0000002701
     1404.0000000000        0.2157821751       -0.0000002593
     1406.0000000000        0.2117586799       -0.0000002489
     1408.0000000000        0.2078172373       -0.0000002389
     1410.0000000000        0.2039560436       -0.0000002293
     1412.0000000000        0.2001733374       -0.0000002202
     1414.0000000000        0.1964673982       -0.0000002114
     1416.0000000000        0.1928365461       -0.0000002030
     1418.0000000000        0.1892791402       -0.0000001949
     1420.0000000000        0.1857935779       -0.0000001872
     1422.0000000000        0.1823782940       -0.0000001798
     1424.0000000000        0.1790317594       -0.0000001726
     1426.0000000000        0.1757524808       -0.0000001658
     1428.0000000000        0.1725389994       -0.0000001593
     1430.0000000000        0.1693898901       -0.0000001530
     1432.0000000000        0.1663037610       -0.0000001470
     1434.0000000000        0.1632792519       -0.0000001413
     1436.0000000000        0.1603150344       -0.0000001357
     1438.0000000000        0.1574098104       -0.0000001304
     1440.0000000000        0.1545623118       -0.0000001253
     1442.0000000000        0.1517712996       -0.0000001205
     1444.0000000000        0.1490355631       -0.0000001158
     1446.0000000000        0.1463539193       -0.0000001113
     1448.0000000000        0.1437252125       -0.0000001070
     1450.0000000000        0.1411483132       -0.0000001028
     1452.0000000000        0.1386221176       -0.0000000989
     1454.0000000000        0.1361455473       -0.0000000950
     1456.0000000000        0.1337175480       -0.0000000914
     1458.0000000000        0.1313370898       -0.0000000879
     1460.0000000000        0.1290031658       -0.0000000845
     1462.0000000000        0.1267147921       -0.0000000813
     1464.0000000000        0.1244710071       -0.0000000782
     1466.0000000000        0.1222708706       -0.0000000752
     1468.0000000000        0.1201134639       -0.0000000723
     1470.0000000000        0.1179978890       -0.0000000696
     1472.0000000000        0.1159232678       -0.0000000669
     1474.0000000000        0.1138887423       -0.0000000644
     1476.0000000000        0.1118934736       -0.0000000619
     1478.0000000000        0.1099366413       -0.0000000596
     1480.0000000000        0.1080174438       -0.0000000574
     1482.0000000000        0.1061350971       -0.0000000552
     1484.0000000000        0.1042888349       -0.0000000531
     1486.0000000000        0.1024779077       -0.0000000511
     1488.0000000000        0.1007015829       -0.0000000492
     1490.0000000000        0.0989591441       -0.0000000474
     1492.0000000000        0.0972498908       -0.0000000456
     1494.0000000000        0.0955731379       -0.0000000439
     1496.0000000000        0.0939282156       -0.0000000423
     1498.0000000000        0.0923144688       -0.0000000407
     1500.0000000000        0.0907312570       -0.0000000392
     1502.0000000000        0.0891779535       -0.0000000377
     1504.0000000000        0.0876539458       -0.0000000363
     1506.0000000000        0.0861586344       -0.0000000350
     1508.0000000000        0.0846914334       -0.0000000337
     1510.0000000000        0.0832517693       -0.0000000325
     1512.0000000000        0.0818390815       -0.0000000313
     1514.0000000000        0.0804528215       -0.0000000301
     1516.0000000000        0.0790924526       -0.0000000290
     1518.0000000000        0.0777574500       -0.0000000280
     1520.0000000000        0.0764473003       -0.0000000270
     1522.0000000000        0.0751615013       -0.0000000260
     1524.0000000000        0.0738995614       -0.0000000250
     1526.0000000000        0.0726610000       -0.0000000241
     1528.0000000000        0.0714453466       -0.0000000232
     1530.0000000000        0.0702521411       -0.0000000224
     1532.0000000000        0.0690809332       -0.0000000216
     1534.0000000000        0.0679312823       -0.0000000208
     1536.0000000000        0.0668027574       -0.0000000201
     1538.0000000000        0.0656949364       -0.0000000193
     1540.0000000000        0.0646074068       -0.0000000187
     1542.0000000000        0.0635397644       -0.0000000180
     1544.0000000000        0.0624916140       -0.0000000173
     1546.0000000000        0.0614625687       -0.0000000167
     1548.0000000000        0.0604522499       -0.0000000161
     1550.0000000000        0.0594602869       -0.0000000156
     1552.0000000000        0.0584863172       -0.0000000150
     1554.0000000000        0.0575299857       -0.0000000145
     1556.0000000000        0.0565909449       -0.0000000140
     1558.0000000000        0.0556688548       -0.0000000135
     1560.0000000000        0.0547633824       -0.0000000130
     1562.0000000000        0.0538742019       -0.0000000125
     1564.0000000000        0.0530009942       -0.0000000121
     1566.0000000000        0.0521434471       -0.0000000117
     1568.0000000000        0.0513012549       -0.0000000113
     1570.0000000000        0.0504741181       -0.0000000109
     1572.0000000000        0.0496617439       -0.0000000105
     1574.0000000000        0.0488638453       -0.0000000101
     1576.0000000000        0.0480801414       -0.0000000098
     1578.0000000000        0.0473103572       -0.0000000094
     1580.0000000000        0.0465542233       -0.0000000091
     1582.0000000000        0.0458114762       -0.0000000088
     1584.0000000000        0.0450818575       -0.0000000085
     1586.0000000000        0.0443651145       -0.0000000082
     1588.0000000000        0.0436609995       -0.0000000079
     1590.0000000000        0.0429692700       -0.0000000076
     1592.0000000000        0.0422896887       -0.0000000074
     1594.0000000000        0.0416220229       -0.0000000071
     1596.0000000000        0.0409660448       -0.0000000069
     1598.0000000000        0.0403215314       -0.0000000066
     1600.0000000000        0.0396882642       -0.0000000064
     1602.0000000000        0.0390660292       -0.0000000062
     1604.0000000000        0.0384546168       -0.0000000060
     1606.0000000000        0.0378538216       -0.0000000058
     1608.0000000000        0.0372634425       -0.0000000056
     1610.0000000000        0.0366832825       -0.0000000054
     1612.0000000000        0.0361131485       -0.0000000052
     1614.0000000000        0.0355528515       -0.0000000050
     1616.0000000000        0.0350022063       -0.0000000049
     1618.0000000000        0.0344610314       -0.0000000047
     1620.0000000000        0.0339291490       -0.0000000045
     1622.0000000000        0.0334063848       -0.0000000044
     1624.0000000000        0.0328925683       -0.0000000042
     1626.0000000000        0.0323875321       -0.0000000041
     1628.0000000000        0.0318911124       -0.0000000040
     1630.0000000000        0.0314031487       -0.0000000038
     1632.0000000000        0.0309234837       -0.0000000037
     1634.0000000000        0.0304519630       -0.0000000036
     1636.0000000000        0.0299884358       -0.0000000035
     1638.0000000000        0.0295327538       -0.0000000034
     1640.0000000000        0.0290847720       -0.0000000032
     1642.0000000000        0.0286443483       -0.0000000031
     1644.0000000000        0.0282113431       -0.0000000030
     1646.0000000000        0.0277856200       -0.0000000029
     1648.0000000000        0.0273670450       -0.0000000028
     1650.0000000000        0.0269554869       -0.0000000027
     1652.0000000000        0.0265508171       -0.0000000027
     1654.0000000000        0.0261529095       -0.0000000026
     1656.0000000000        0.0257616406       -0.0000000025
     1658.0000000000        0.0253768891       -0.0000000024
     1660.0000000000        0.0249985364       -0.0000000023
     1662.0000000000        0.0246264659       -0.0000000023
     1664.0000000000        0.0242605636       -0.0000000022
     1666.0000000000        0.0239007176       -0.0000000021
     1668.0000000000        0.0235468182       -0.0000000020
     1670.0000000000        0.0231987578       -0.0000000020
     1672.0000000000        0.0228564310       -0.0000000019
     1674.0000000000        0.0225197343       -0.0000000018
     1676.0000000000        0.0221885665       -0.0000000018
     1678.0000000000        0.0218628280       -0.0000000017
     1680.0000000000        0.0215424214       -0.0000000017
     1682.0000000000        0.0212272513       -0.0000000016
     1684.0000000000        0.0209172237       -0.0000000016
     1686.0000000000        0.0206122468       -0.0000000015
     1688.0000000000        0.0203122305       -0.0000000015
     1690.0000000000        0.0200170863       -0.0000000014
     1692.0000000000        0.0197267276       -0.0000000014
     1694.0000000000        0.0194410694       -0.0000000013
     1696.0000000000        0.0191600282       -0.0000000013
     1698.0000000000        0.0188835223       -0.0000000013
     1700.0000000000        0.0186114714       -0.0000000012
     1702.0000000000        0.0183437968       -0.0000000012
     1704.0000000000        0.0180804215       -0.0000000011
     1706.0000000000        0.0178212695       -0.0000000011
     1708.0000000000        0.0175662668       -0.0000000011
     1710.0000000000        0.0173153404       -0.0000000010
     1712.0000000000        0.0170684189       -0.0000000010
     1714.0000000000        0.0168254321       -0.0000000010
     1716.0000000000        0.0165863113       -0.0000000009
     1718.0000000000        0.0163509890       -0.0000000009
     1720.0000000000        0.0161193990       -0.0000000009
     1722.0000000000        0.0158914763       -0.0000000009
     1724.0000000000        0.0156671571       -0.0000000008
     1726.0000000000        0.0154463791       -0.0000000008
     1728.0000000000        0.0152290807       -0.0000000008
     1730.0000000000        0.0150152018       -0.0000000008
     1732.0000000000        0.0148046833       -0.0000000007
     1734.0000000000        0.0145974673       -0.0000000007
     1736.0000000000        0.0143934969       -0.0000000007
     1738.0000000000        0.0141927161       -0.0000000007
     1740.0000000000        0.0139950704       -0.0000000006
     1742.0000000000        0.0138005057       -0.0000000006
     1744.0000000000        0.0136089696       -0.0000000006
     1746.0000000000        0.0134204100       -0.0000000006
     1748.0000000000        0.0132347762       -0.0000000006
     1750.0000000000        0.0130520184       -0.0000000006
     1752.0000000000        0.0128720875       -0.0000000005
     1754.0000000000        0.0126949355       -0.0000000005
     1756.0000000000        0.0125205152       -0.0000000005
     1758.0000000000        0.0123487803       -0.0000000005
     1760.0000000000        0.0121796854       -0.0000000005
     1762.0000000000        0.0120131858       -0.0000000005
     1764.0000000000        0.0118492378       -0.0000000004
     1766.0000000000        0.0116877983       -0.0000000004
     1768.0000000000        0.0115288251       -0.0000000004
     1770.0000000000        0.0113722769       -0.0000000004
     1772.0000000000        0.0112181128       -0.0000000004
     1774.0000000000        0.0110662929       -0.0000000004
     1776.0000000000        0.0109167781       -0.0000000004
     1778.0000000000        0.0107695299       -0.0000000004
     1780.0000000000        0.0106245103       -0.0000000004
     1782.0000000000        0.0104816823       -0.0000000003
     1784.0000000000        0.0103410095       -0.0000000003
     1786.0000000000        0.0102024560       -0.0000000003
     1788.0000000000        0.0100659867       -0.0000000003
     1790.0000000000        0.0099315671       -0.0000000003
     1792.0000000000        0.0097991633       -0.0000000003
     1794.0000000000        0.0096687420       -0.0000000003
     1796.0000000000        0.0095402705       -0.0000000003
     1798.0000000000        0.0094137166       -0.0000000003
     1800.0000000000        0.0092890490       -0.0000000003
     1802.0000000000        0.0091662365       -0.0000000003
     1804.0000000000        0.0090452489       -0.0000000002
     1806.0000000000        0.0089260562       -0.0000000002
     1808.0000000000        0.0088086290       -0.0000000002
     1810.0000000000        0.0086929386       -0.0000000002
     1812.0000000000        0.0085789566       -0.0000000002
     1814.0000000000        0.0084666553       -0.0000000002
     1816.0000000000        0.0083560073       -0.0000000002
     1818.0000000000        0.0082469858       -0.0000000002
     1820.0000000000        0.0081395645       -0.0000000002
     1822.0000000000        0.0080337173       -0.0000000002
     1824.0000000000        0.0079294190       -0.0000000002
     1826.0000000000        0.0078266445       -0.0000000002
     1828.0000000000        0.0077253692       -0.0000000002
     1830.0000000000        0.0076255691       -0.0000000002
     1832.0000000000        0.0075272204       -0.0000000002
     1834.0000000000        0.0074302998       -0.0000000002
     1836.0000000000        0.0073347845       -0.0000000002
     1838.0000000000        0.0072406519       -0.0000000002
     1840.0000000000        0.0071478801       -0.0000000001
     1842.0000000000        0.0070564472       -0.0000000001
     1844.0000000000        0.0069663320       -0.0000000001
     1846.0000000000        0.0068775135       -0.0000000001
     1848.0000000000        0.0067899710       -0.0000000001
     1850.0000000000        0.0067036845       -0.0000000001
     1852.0000000000        0.0066186339       -0.0000000001
     1854.0000000000        0.0065347996       -0.0000000001
     1856.0000000000        0.0064521626       -0.0000000001
     1858.0000000000        0.0063707040       -0.0000000001
     1860.0000000000        0.0062904050       -0.0000000001
     1862.0000000000        0.0062112476       -0.0000000001
     1864.0000000000        0.0061332138       -0.0000000001
     1866.0000000000        0.0060562860       -0.0000000001
     1868.0000000000        0.0059804468       -0.0000000001
     1870.0000000000        0.0059056792       -0.0000000001
     1872.0000000000        0.0058319666       -0.0000000001
     1874.0000000000        0.0057592924       -0.0000000001
     1876.0000000000        0.0056876404       -0.0000000001
     1878.0000000000        0.0056169949       -0.0000000001
     1880.0000000000        0.0055473401       -0.0000000001
     1882.0000000000        0.0054786607       -0.0000000001
     1884.0000000000        0.0054109416       -0.0000000001
     1886.0000000000        0.0053441679       -0.0000000001
     1888.0000000000        0.0052783250       -0.0000000001
     1890.0000000000        0.0052133987       -0.0000000001
     1892.0000000000        0.0051493748       -0.0000000001
     1894.0000000000        0.0050862393       -0.0000000001
     1896.0000000000        0.0050239787       -0.0000000001
     1898.0000000000        0.0049625796       -0.0000000001
     1900.0000000000        0.0049020287       -0.0000000001
     1902.0000000000        0.0048423132       -0.0000000001
     1904.0000000000        0.0047834201       -0.0000000001
     1906.0000000000        0.0047253371       -0.0000000001
     1908.0000000000        0.0046680518       -0.0000000001
     1910.0000000000        0.0046115520       -0.0000000001
     1912.0000000000        0.0045558258       -0.0000000001
     1914.0000000000        0.0045008615       -0.0000000001
     1916.0000000000        0.0044466476       -0.0000000001
     1918.0000000000        0.0043931727       -0.0000000001
     1920.0000000000        0.0043404256       -0.0000000000
     1922.0000000000        0.0042883955       -0.0000000000
     1924.0000000000        0.0042370714       -0.0000000000
     1926.0000000000        0.0041864428       -0.0000000000
     1928.0000000000        0.0041364992       -0.0000000000
     1930.0000000000        0.0040872304       -0.0000000000
     1932.0000000000        0.0040386263       -0.0000000000
     1934.0000000000        0.0039906769       -0.0000000000
     1936.0000000000        0.0039433725       -0.0000000000
     1938.0000000000        0.0038967034       -0.0000000000
     1940.0000000000        0.0038506601       -0.0000000000
     1942.0000000000        0.0038052335       -0.0000000000
     1944.0000000000        0.0037604143       -0.0000000000
     1946.0000000000        0.0037161934       -0.0000000000
     1948.0000000000        0.0036725622       -0.0000000000
     1950.0000000000        0.0036295118       -0.0000000000
     1952.0000000000        0.0035870336       -0.0000000000
     1954.0000000000        0.0035451193       -0.0000000000
     1956.0000000000        0.0035037605       -0.0000000000
     1958.0000000000        0.0034629491       -0.0000000000
     1960.0000000000        0.0034226770       -0.0000000000
     1962.0000000000        0.0033829363       -0.0000000000
     1964.0000000000        0.0033437192       -0.0000000000
     1966.0000000000        0.0033050182       -0.0000000000
     1968.0000000000        0.0032668255       -0.0000000000
     1970.0000000000        0.0032291339       -0.0000000000
     1972.0000000000        0.0031919360       -0.0000000000
     1974.0000000000        0.0031552247       -0.0000000000
     1976.0000000000        0.0031189929       -0.0000000000
     1978.0000000000        0.0030832336       -0.0000000000
     1980.0000000000        0.0030479400       -0.0000000000
     1982.0000000000        0.0030131053       -0.0000000000
     1984.0000000000        0.0029787230       -0.0000000000
     1986.0000000000        0.0029447865       -0.0000000000
     1988.0000000000        0.0029112894       -0.0000000000
     1990.0000000000        0.0028782254       -0.0000000000
     1992.0000000000        0.0028455881       -0.0000000000
     1994.0000000000        0.0028133717       -0.0000000000
     1996.0000000000        0.0027815699       -0.0000000000
     1998.0000000000        0.0027501769       -0.0000000000
