# Supplementary material for: Breaking the 1250 nm Barrier: A Computational Approach to Light Upconversion via Triplet–Triplet Annihilation in the Silica Telecom Band
Source: ACS Appl Energy Mater. 2026 Feb 12;9(4):2398–411. doi: 10.1021/acsaem.5c04014 (PMC12934551; doi:10.1021/acsaem.5c04014)
Supplement: Supplementary file 2 [file ae5c04014_si_002.zip › xyz-TTA-NIRII-Journal-2025/b3lyp-d3/monomer/opt-s1/uv-emi-s1/tetracene-trat1-td-ub3lyp-uv-emi-s1-root-3.txt]

# UV-Vis Spectrum
# X-Axis:  Wavelength (nm)
# Y-Axis:  &epsilon;
# Y-Axis2: Oscillator Strength

# Peak information
#                  X                   Y                  Y2
#    1780.0600000000        0.0000000000        0.0000000000
#     651.9100000000        0.0220000000   486177.4700954872
#     617.3800000000        0.0000000000        0.0000000000
#     529.7600000000        0.0001000000     2209.8975913431
#     512.1400000000        0.0000000000        0.0000000000
#     463.9700000000        0.0000000000        0.0000000000
#     403.9500000000        0.0000000000        0.0000000000
#     389.1200000000        0.0000000000        0.0000000000
#     370.2600000000        0.1854000000  4097150.1343501527
#     366.4400000000        0.0000000000        0.0000000000
#     358.9200000000        0.0012000000    26518.7710961175
#     348.5700000000        0.0000000000        0.0000000000
#     343.7800000000        0.0193000000   426510.2351292230
#     338.9800000000        0.0000000000        0.0000000000
#     321.1800000000        0.0000000000        0.0000000000
#     320.9900000000        0.0132000000   291706.4820572924
#     304.4800000000        0.0000000000        0.0000000000
#     296.2600000000        0.0002000000     4419.7951826862
#     288.6700000000        0.0007000000    15469.2831394019
#     284.0600000000        0.0000000000        0.0000000000
#     281.8800000000        0.0000000000        0.0000000000
#     273.6400000000        0.0001000000     2209.8975913431
#     273.1300000000        1.6700000000 36905289.7754301727
#     270.7300000000        0.0000000000        0.0000000000
#     267.7300000000        0.0000000000        0.0000000000
#     265.7700000000        0.0173000000   382312.2833023606
#     263.6000000000        0.0000000000        0.0000000000
#     262.8800000000        0.0479000000  1058540.9462533563
#     261.2900000000        0.0000000000        0.0000000000
#     254.0700000000        0.0000000000        0.0000000000
#     252.2800000000        0.0000000000        0.0000000000
#     249.4900000000        0.0000000000        0.0000000000
#     241.5500000000        0.0000000000        0.0000000000
#     239.4500000000        0.2763000000  6105947.0448810523
#     239.0500000000        0.0000000000        0.0000000000
#     236.1200000000        0.0037000000    81766.2108796956
#     234.8300000000        0.0000000000        0.0000000000
#     234.7400000000        0.0076000000   167952.2169420774
#     230.3300000000        0.0000000000        0.0000000000
#     228.8700000000        0.0000000000        0.0000000000
#     227.7800000000        0.0000000000        0.0000000000
#     226.7300000000        0.0000000000        0.0000000000
#     226.4400000000        0.0000000000        0.0000000000
#     222.6000000000        0.0000000000        0.0000000000
#     221.3100000000        0.0024000000    53037.5421922350
#     219.4000000000        0.0002000000     4419.7951826862
#     218.8800000000        0.0000000000        0.0000000000
#     217.5000000000        0.3133000000  6923609.1536780093
#     217.3300000000        0.0000000000        0.0000000000
#     215.6400000000        0.0000000000        0.0000000000
#     210.3300000000        0.0593000000  1310469.2716664728
#     210.2600000000        0.0000000000        0.0000000000
#     208.9400000000        0.0000000000        0.0000000000
#     205.5600000000        0.1340000000  2961262.7723997864
#     205.4700000000        0.0000000000        0.0000000000
#     203.7000000000        0.0000000000        0.0000000000
#     203.6000000000        0.0290000000   640870.3014895061
#     202.0900000000        0.0000000000        0.0000000000
#     201.2600000000        0.0000000000        0.0000000000
#     199.5000000000        0.0000000000        0.0000000000
#     199.1700000000        0.0000000000        0.0000000000
#     197.8900000000        0.0176000000   388941.9760763899
#     197.8900000000        0.0006000000    13259.3855480587
#     196.7000000000        0.0000000000        0.0000000000
#     195.8500000000        0.0000000000        0.0000000000
#     195.8000000000        0.0000000000        0.0000000000
#     195.7700000000        0.0000000000        0.0000000000
#     194.0200000000        0.0001000000     2209.8975913431
#     193.8100000000        0.0021000000    46407.8494182056
#     193.6700000000        0.0000000000        0.0000000000
#     192.1500000000        0.0185000000   408831.0543984780
#     191.7500000000        0.0000000000        0.0000000000
#     191.2400000000        0.0000000000        0.0000000000
#     190.6900000000        0.0000000000        0.0000000000
#     190.0800000000        0.0000000000        0.0000000000
#     189.6000000000        0.0001000000     2209.8975913431
#     189.5000000000        0.0000000000        0.0000000000
#     189.3600000000        0.0000000000        0.0000000000
#     188.9600000000        0.0000000000        0.0000000000
#     188.0500000000        0.0001000000     2209.8975913431
#     187.1900000000        0.0000000000        0.0000000000
#     186.6800000000        0.0000000000        0.0000000000
#     186.0800000000        0.0071000000   156902.7289853618
#     185.7600000000        0.0036000000    79556.3132883525
#     185.0100000000        0.0600000000  1325938.5548058744
#     182.5700000000        0.0009000000    19889.0783220881
#     181.8000000000        0.0000000000        0.0000000000
#     180.7800000000        0.0000000000        0.0000000000
#     180.2800000000        0.0001000000     2209.8975913431
#     179.6600000000        0.0000000000        0.0000000000
#     179.0000000000        0.0000000000        0.0000000000
#     178.6400000000        0.0000000000        0.0000000000
#     178.3800000000        0.0122000000   269607.5061438612
#     176.9300000000        0.0000000000        0.0000000000
#     176.8900000000        0.0026000000    57457.3373749212
#     175.8900000000        0.0000000000        0.0000000000
#     175.6300000000        0.0344000000   760204.7714220348
#     175.2800000000        0.0000000000        0.0000000000
#     173.7400000000        0.0002000000     4419.7951826862
#     173.6600000000        0.0052000000   114914.6747498425

# Spectra
#                  X                   Y               DY/DX
        0.0000000000        0.0000000000        0.0000000000
        2.0000000000        0.0000000000        0.0000000000
        4.0000000000        0.0000000000        0.0000000000
        6.0000000000        0.0000000000        0.0000000000
        8.0000000000        0.0000000000        0.0000000000
       10.0000000000        0.0000000000        0.0000000000
       12.0000000000        0.0000000000        0.0000000000
       14.0000000000        0.0000000000        0.0000000000
       16.0000000000        0.0000000000        0.0000000000
       18.0000000000        0.0000000000        0.0000000000
       20.0000000000        0.0000000000        0.0000000000
       22.0000000000        0.0000000000        0.0000000000
       24.0000000000        0.0000000000        0.0000000000
       26.0000000000        0.0000000000        0.0000000000
       28.0000000000        0.0000000000        0.0000000000
       30.0000000000        0.0000000000        0.0000000000
       32.0000000000        0.0000000000        0.0000000000
       34.0000000000        0.0000000000        0.0000000000
       36.0000000000        0.0000000000        0.0000000000
       38.0000000000        0.0000000000        0.0000000000
       40.0000000000        0.0000000000        0.0000000000
       42.0000000000        0.0000000000        0.0000000000
       44.0000000000        0.0000000000        0.0000000000
       46.0000000000        0.0000000000        0.0000000000
       48.0000000000        0.0000000000        0.0000000000
       50.0000000000        0.0000000000        0.0000000000
       52.0000000000        0.0000000000        0.0000000000
       54.0000000000        0.0000000000        0.0000000000
       56.0000000000        0.0000000000        0.0000000000
       58.0000000000        0.0000000000        0.0000000000
       60.0000000000        0.0000000000        0.0000000000
       62.0000000000        0.0000000000        0.0000000000
       64.0000000000        0.0000000000        0.0000000000
       66.0000000000        0.0000000000        0.0000000000
       68.0000000000        0.0000000000        0.0000000000
       70.0000000000        0.0000000000        0.0000000000
       72.0000000000        0.0000000000        0.0000000000
       74.0000000000        0.0000000000        0.0000000000
       76.0000000000        0.0000000000        0.0000000000
       78.0000000000        0.0000000000        0.0000000000
       80.0000000000        0.0000000000        0.0000000000
       82.0000000000        0.0000000000        0.0000000000
       84.0000000000        0.0000000000        0.0000000000
       86.0000000000        0.0000000000        0.0000000000
       88.0000000000        0.0000000000        0.0000000000
       90.0000000000        0.0000000000        0.0000000000
       92.0000000000        0.0000000000        0.0000000000
       94.0000000000        0.0000000000        0.0000000000
       96.0000000000        0.0000000000        0.0000000000
       98.0000000000        0.0000000000        0.0000000000
      100.0000000000        0.0000000000        0.0000000000
      102.0000000000        0.0000000000        0.0000000000
      104.0000000000        0.0000000000        0.0000000000
      106.0000000000        0.0000000000        0.0000000000
      108.0000000000        0.0000000000        0.0000000000
      110.0000000000        0.0000000000        0.0000000000
      112.0000000000        0.0000000000        0.0000000000
      114.0000000000        0.0000000000        0.0000000000
      116.0000000000        0.0000000000        0.0000000000
      118.0000000000        0.0000000000        0.0000000000
      120.0000000000        0.0000000000        0.0000000000
      122.0000000000        0.0000000000        0.0000000000
      124.0000000000        0.0000000000        0.0000000000
      126.0000000000        0.0000000000        0.0000000000
      128.0000000000        0.0000000000        0.0000000000
      130.0000000000        0.0000000000        0.0000000000
      132.0000000000        0.0000000000        0.0000000000
      134.0000000000        0.0000000003        0.0000000000
      136.0000000000        0.0000000101        0.0000000000
      138.0000000000        0.0000002528        0.0000000000
      140.0000000000        0.0000047218        0.0000000000
      142.0000000000        0.0000669997        0.0000000000
      144.0000000000        0.0007364162        0.0000000004
      146.0000000000        0.0063838414        0.0000000283
      148.0000000000        0.0443807431        0.0000012981
      150.0000000000        0.2512963485        0.0000389154
      152.0000000000        1.1757678496        0.0007846154
      154.0000000000        4.6074823470        0.0109267071
      156.0000000000       15.3155972818        0.1076682421
      158.0000000000       43.7094613446        0.7671308181
      160.0000000000      108.3476495940        4.0293616870
      162.0000000000      235.9144243516       15.8703456979
      164.0000000000      456.2401418798       47.5668658489
      166.0000000000      792.3757466457      109.8377411422
      168.0000000000     1249.6144085058      197.4015286685
      170.0000000000     1809.4198119198      278.6621853327
      172.0000000000     2432.0204239793      312.8052862138
      174.0000000000     3066.3494220309      287.0934048499
      176.0000000000     3662.3015694490      230.8718981105
      178.0000000000     4180.7558506113      182.6732142794
      180.0000000000     4600.1346100937      148.2155779197
      182.0000000000     4920.7615243979      101.5958174051
      184.0000000000     5167.8646663782       25.8439522996
      186.0000000000     5391.9423999353      -57.8596864857
      188.0000000000     5664.0595350924     -101.9666697390
      190.0000000000     6064.8993941017      -66.1212320062
      192.0000000000     6669.2204269792       60.2038174827
      194.0000000000     7529.7388184158      255.9733307197
      196.0000000000     8664.9151423787      478.6984887681
      198.0000000000    10053.6201822570      678.7463079313
      200.0000000000    11637.2650889951      816.1232050976
      202.0000000000    13327.9797534815      874.8245629960
      204.0000000000    15020.5169340352      864.8461050914
      206.0000000000    16605.6636663781      807.6193386203
      208.0000000000    17983.4789542023      714.7681045680
      210.0000000000    19075.0831386522      577.8797140564
      212.0000000000    19831.8066409557      378.9637918638
      214.0000000000    20240.4738368658      114.0819274445
      216.0000000000    20323.8220539100     -188.3423077847
      218.0000000000    20135.7585401621     -469.0028357425
      220.0000000000    19752.2434458708     -659.1449064590
      222.0000000000    19259.6858708800     -709.4011676094
      224.0000000000    18743.4136945030     -610.5489934698
      226.0000000000    18278.7379241180     -397.0925703222
      228.0000000000    17926.3663516692     -134.1372617226
      230.0000000000    17732.6796710949      105.1137779225
      232.0000000000    17734.0597437478      262.0054502380
      234.0000000000    17963.4382559222      308.0472333078
      236.0000000000    18456.7667891813      250.1778069100
      238.0000000000    19257.2627368271      126.1391112162
      240.0000000000    20415.9542729236       -6.9491864246
      242.0000000000    21988.0143832913      -86.6871930059
      244.0000000000    24025.3847281169      -58.4990132171
      246.0000000000    26567.0203401802      114.5107462013
      248.0000000000    29628.5844676633      445.6417846660
      250.0000000000    33193.5282223455      922.2921501352
      252.0000000000    37207.2263785697     1506.6924217912
      254.0000000000    41575.2980069670     2139.4174384530
      256.0000000000    46166.5451679581     2745.7395912540
      258.0000000000    50820.2296843464     3244.7858450668
      260.0000000000    55356.7959357433     3560.8232241249
      262.0000000000    59590.7219291920     3635.0997070709
      264.0000000000    63343.9844996570     3435.9892821004
      266.0000000000    66458.6577483155     2965.1439451028
      268.0000000000    68807.3914963905     2258.0739873159
      270.0000000000    70300.8793860308     1378.8578261266
      272.0000000000    70891.8545654822      410.0926253705
      274.0000000000    70575.5771383642     -559.7259067526
      276.0000000000    69387.1463554567    -1448.7725184531
      278.0000000000    67396.2446258673    -2192.0612185301
      280.0000000000    64700.0825646380    -2747.6759623199
      282.0000000000    61415.3655591759    -3098.5715550758
      284.0000000000    57670.0580440184    -3250.4214586889
      286.0000000000    53595.6060620173    -3226.6550913215
      288.0000000000    49320.1195566294    -3062.0999573372
      290.0000000000    44962.8399765755    -2796.5578059247
      292.0000000000    40630.0487067884    -2469.3140066368
      294.0000000000    36412.4240141279    -2115.1465939459
      296.0000000000    32383.7384819179    -1761.9884608881
      298.0000000000    28600.7091186499    -1430.0819578761
      300.0000000000    25103.7673953189    -1132.2804882601
      302.0000000000    21918.5019083018     -875.0887513281
      304.0000000000    19057.5357494745     -660.0613795063
      306.0000000000    16522.6268902705     -485.2607489105
      308.0000000000    14306.8161514284     -346.5744033530
      310.0000000000    12396.4877775687     -238.7861583997
      312.0000000000    10773.2476838703     -156.3687951107
      314.0000000000     9415.5608704291      -94.0157950468
      316.0000000000     8300.1203565002      -46.9565544762
      318.0000000000     7402.9443887846      -11.1089457562
      320.0000000000     6700.2165632283       16.8791365797
      322.0000000000     6168.8953757854       39.6561893167
      324.0000000000     5787.1264348386       59.2293214642
      326.0000000000     5534.4931354920       77.0407310463
      328.0000000000     5392.1410429642       94.0457663149
      330.0000000000     5342.8085145313      110.7865234508
      332.0000000000     5370.7920337846      127.4593210072
      334.0000000000     5461.8700103170      143.9768622488
      336.0000000000     5603.2039280136      160.0268863709
      338.0000000000     5783.2310754200      175.1290662614
      340.0000000000     5991.5589047569      188.6912393104
      342.0000000000     6218.8674804420      200.0650986485
      344.0000000000     6456.8235507695      208.6004928233
      346.0000000000     6698.0075052440      213.6966776270
      348.0000000000     6935.8528213710      214.8483598002
      350.0000000000     7164.5964889827      211.6842278851
      352.0000000000     7379.2382442176      203.9958803898
      354.0000000000     7575.5061611976      191.7555859523
      356.0000000000     7749.8261513957      175.1220583100
      358.0000000000     7899.2931292007      154.4342936911
      360.0000000000     8021.6419470088      130.1943880655
      362.0000000000     8115.2166247349      103.0410247892
      364.0000000000     8178.9368484436       73.7159193728
      366.0000000000     8212.2611532599       43.0258761280
      368.0000000000     8215.1466093097       11.8032315454
      370.0000000000     8188.0051776839      -19.1326585526
      372.0000000000     8131.6571855877      -49.0105522217
      374.0000000000     8047.2825816270      -77.1372120887
      376.0000000000     7936.3707743760     -102.9207551559
      378.0000000000     7800.6699345858     -125.8867584068
      380.0000000000     7642.1366609015     -145.6869875009
      382.0000000000     7462.8868797200     -162.1011177595
      384.0000000000     7265.1487815876     -175.0322190798
      386.0000000000     7051.2184991666     -184.4970627620
      388.0000000000     6823.4191147361     -190.6124750266
      390.0000000000     6584.0634570285     -193.5790167865
      392.0000000000     6335.4210154756     -193.6632277033
      394.0000000000     6079.6891709189     -191.1795553992
      396.0000000000     5818.9688205385     -186.4729207762
      398.0000000000     5555.2443649068     -179.9026701724
      400.0000000000     5290.3679292294     -171.8284548038
      402.0000000000     5026.0476104949     -162.5983743248
      404.0000000000     4763.8394779871     -152.5395370320
      406.0000000000     4505.1430062454     -141.9510326199
      408.0000000000     4251.1995862981     -131.0991889609
      410.0000000000     4003.0937416284     -120.2148932583
      412.0000000000     3761.7566683143     -109.4926985840
      414.0000000000     3527.9717224052      -99.0914058875
      416.0000000000     3302.3814900652      -89.1358044952
      418.0000000000     3085.4960955366      -79.7192658365
      420.0000000000     2877.7024268591      -70.9069105375
      422.0000000000     2679.2739879324      -62.7391033814
      424.0000000000     2490.3811165170      -55.2350697936
      426.0000000000     2311.1013398926      -48.3964680756
      428.0000000000     2141.4296720865      -42.2107909494
      430.0000000000     1981.2886879863      -36.6545062046
      432.0000000000     1830.5382395862      -31.6958781617
      434.0000000000     1688.9847075770      -27.2974386443
      436.0000000000     1556.3897071140      -23.4180980106
      438.0000000000     1432.4781896725      -20.0149037076
      440.0000000000     1316.9459033023      -17.0444661772
      442.0000000000     1209.4661913221      -14.4640803237
      444.0000000000     1109.6961246004      -12.2325757627
      446.0000000000     1017.2819751786      -10.3109313629
      448.0000000000      931.8640492642       -8.6626897637
      450.0000000000      853.0809057505       -7.2542061676
      452.0000000000      780.5729926181       -6.0547632439
      454.0000000000      713.9857380549       -5.0365808467
      456.0000000000      652.9721361222       -4.1747457740
      458.0000000000      597.1948685015       -3.4470832161
      460.0000000000      546.3280044897       -2.8339880621
      462.0000000000      500.0583211471       -2.3182309659
      464.0000000000      458.0862845347       -1.8847511086
      466.0000000000      420.1267314317       -1.5204449731
      468.0000000000      385.9092889732       -1.2139581812
      470.0000000000      355.1785673777       -0.9554855351
      472.0000000000      327.6941584714       -0.7365828219
      474.0000000000      303.2304701367       -0.5499926669
      476.0000000000      281.5764241890       -0.3894857064
      478.0000000000      262.5350425783       -0.2497175757
      480.0000000000      245.9229442676       -0.1261016243
      482.0000000000      231.5697726908       -0.0146968459
      484.0000000000      219.3175713659        0.0878897778
      486.0000000000      209.0201230594        0.1845875074
      488.0000000000      200.5422658616        0.2779337470
      490.0000000000      193.7591976670        0.3701347583
      492.0000000000      188.5557788396        0.4631163313
      494.0000000000      184.8258412957        0.5585655267
      496.0000000000      182.4715108382        0.6579645564
      498.0000000000      181.4025483306        0.7626178022
      500.0000000000      181.5357141913        0.8736729072
      502.0000000000      182.7941597099        0.9921368000
      504.0000000000      185.1068478344        1.1188874388
      506.0000000000      188.4080053341        1.2546819947
      508.0000000000      192.6366075969        1.4001621267
      510.0000000000      197.7358967756        1.5558569377
      512.0000000000      203.6529335234        1.7221841422
      514.0000000000      210.3381821704        1.8994499247
      516.0000000000      217.7451288607        2.0878479133
      518.0000000000      225.8299319019        2.2874576483
      520.0000000000      234.5511033589        2.4982428797
      522.0000000000      243.8692207495        2.7200499855
      524.0000000000      253.7466675633        2.9526067626
      526.0000000000      264.1474012247        3.1955218039
      528.0000000000      275.0367470459        3.4482846369
      530.0000000000      286.3812166697        3.7102667676
      532.0000000000      298.1483494742        3.9807237346
      534.0000000000      310.3065754017        4.2587982509
      536.0000000000      322.8250976828        4.5435244767
      538.0000000000      335.6737939421        4.8338334393
      540.0000000000      348.8231342050        5.1285595893
      542.0000000000      362.2441143609        5.4264484551
      544.0000000000      375.9082036828        5.7261653375
      546.0000000000      389.7873050555        6.0263049641
      548.0000000000      403.8537266191        6.3254020050
      550.0000000000      418.0801635916        6.6219423365
      552.0000000000      432.4396890964        6.9143749276
      554.0000000000      446.9057528823        7.2011242115
      556.0000000000      461.4521868873        7.4806028005
      558.0000000000      476.0532166602        7.7512243961
      560.0000000000      490.6834777196        8.0114167452
      562.0000000000      505.3180359897        8.2596344929
      564.0000000000      519.9324115188        8.4943717895
      566.0000000000      534.5026047431        8.7141745091
      568.0000000000      549.0051246217        8.9176519503
      570.0000000000      563.4170180242        9.1034878946
      572.0000000000      577.7158998091        9.2704509125
      574.0000000000      591.8799830857        9.4174038174
      576.0000000000      605.8881092045        9.5433121808
      578.0000000000      619.7197770690        9.6472518376
      580.0000000000      633.3551714118        9.7284153239
      582.0000000000      646.7751897209        9.7861172045
      584.0000000000      659.9614675470        9.8197982619
      586.0000000000      672.8964019595        9.8290285340
      588.0000000000      685.5631729617        9.8135092010
      590.0000000000      697.9457627055        9.7730733348
      592.0000000000      710.0289723848        9.7076855383
      594.0000000000      721.7984367112        9.6174405124
      596.0000000000      733.2406359112        9.5025605992
      598.0000000000      744.3429052019        9.3633923602
      600.0000000000      755.0934417348        9.2004022545
      602.0000000000      765.4813090105        9.0141714914
      604.0000000000      775.4964387936        8.8053901354
      606.0000000000      785.1296305708        8.5748505464
      608.0000000000      794.3725486105        8.3234402417
      610.0000000000      803.2177166999        8.0521342674
      612.0000000000      811.6585106420        7.7619871675
      614.0000000000      819.6891486100        7.4541246396
      616.0000000000      827.3046794630        7.1297349629
      618.0000000000      834.5009691336        6.7900602838
      620.0000000000      841.2746852061        6.4363878395
      622.0000000000      847.6232798063        6.0700411976
      624.0000000000      853.5449709276        5.6923715843
      626.0000000000      859.0387223229        5.3047493685
      628.0000000000      864.1042220876        4.9085557650
      630.0000000000      868.7418600652        4.5051748128
      632.0000000000      872.9527042018        4.0959856786
      634.0000000000      876.7384759774        3.6823553318
      636.0000000000      880.1015250370        3.2656316273
      638.0000000000      883.0448031448        2.8471368287
      640.0000000000      885.5718375789        2.4281616000
      642.0000000000      887.6867040819        2.0099594827
      644.0000000000      889.3939994775        1.5937418761
      646.0000000000      890.6988140592        1.1806735281
      648.0000000000      891.6067038534        0.7718685417
      650.0000000000      892.1236628507        0.3683868958
      652.0000000000      892.2560952999       -0.0287685238
      654.0000000000      892.0107881474       -0.4186543933
      656.0000000000      891.3948837042       -0.8003889305
      658.0000000000      890.4158526139       -1.1731534026
      660.0000000000      889.0814671934       -1.5361931804
      662.0000000000      887.3997752073       -1.8888183585
      664.0000000000      885.3790741372       -2.2304039667
      666.0000000000      883.0278859980       -2.5603897958
      668.0000000000      880.3549327487       -2.8782798634
      670.0000000000      877.3691123428       -3.1836415487
      672.0000000000      874.0794754538       -3.4761044215
      674.0000000000      870.4952029114       -3.7553587942
      676.0000000000      866.6255838761       -4.0211540257
      678.0000000000      862.4799947765       -4.2732966030
      680.0000000000      858.0678790299       -4.5116480297
      682.0000000000      853.3987275622       -4.7361225468
      684.0000000000      848.4820601396       -4.9466847127
      686.0000000000      843.3274075210       -5.1433468662
      688.0000000000      837.9442944354       -5.3261664981
      690.0000000000      832.3422233888       -5.4952435522
      692.0000000000      826.5306592978       -5.6507176788
      694.0000000000      820.5190149471       -5.7927654593
      696.0000000000      814.3166372656       -5.9215976223
      698.0000000000      807.9327944122       -6.0374562672
      700.0000000000      801.3766636602       -6.1406121109
      702.0000000000      794.6573200697       -6.2313617744
      704.0000000000      787.7837259318       -6.3100251184
      706.0000000000      780.7647209700       -6.3769426442
      708.0000000000      773.6090132818       -6.4324729653
      710.0000000000      766.3251710014       -6.4769903634
      712.0000000000      758.9216146638       -6.5108824318
      714.0000000000      751.4066102515       -6.5345478174
      716.0000000000      743.7882629002       -6.5483940617
      718.0000000000      736.0745112436       -6.5528355496
      720.0000000000      728.2731223740       -6.5482915660
      722.0000000000      720.3916873950       -6.5351844635
      724.0000000000      712.4376175458       -6.5139379426
      726.0000000000      704.4181408702       -6.4849754456
      728.0000000000      696.3402994099       -6.4487186622
      730.0000000000      688.2109468969       -6.4055861474
      732.0000000000      680.0367469219       -6.3559920505
      734.0000000000      671.8241715562       -6.3003449510
      736.0000000000      663.5795004028       -6.2390468019
      738.0000000000      655.3088200551       -6.1724919751
      740.0000000000      647.0180239401       -6.1010664063
      742.0000000000      638.7128125241       -6.0251468368
      744.0000000000      630.3986938598       -5.9451001472
      746.0000000000      622.0809844528       -5.8612827788
      748.0000000000      613.7648104274       -5.7740402399
      750.0000000000      605.4551089717       -5.6837066916
      752.0000000000      597.1566300423       -5.5906046087
      754.0000000000      588.8739383092       -5.4950445121
      756.0000000000      580.6114153231       -5.3973247673
      758.0000000000      572.3732618875       -5.2977314452
      760.0000000000      564.1635006179       -5.1965382411
      762.0000000000      555.9859786715       -5.0940064468
      764.0000000000      547.8443706326       -4.9903849718
      766.0000000000      539.7421815376       -4.8859104106
      768.0000000000      531.6827500251       -4.7808071505
      770.0000000000      523.6692515975       -4.6752875171
      772.0000000000      515.7047019805       -4.5695519535
      774.0000000000      507.7919605684       -4.4637892299
      776.0000000000      499.9337339424       -4.3581766798
      778.0000000000      492.1325794507       -4.2528804598
      780.0000000000      484.3909088406       -4.1480558302
      782.0000000000      476.7109919300       -4.0438474529
      784.0000000000      469.0949603116       -3.9403897042
      786.0000000000      461.5448110786       -3.8378070012
      788.0000000000      454.0624105631       -3.7362141359
      790.0000000000      446.6494980818       -3.6357166198
      792.0000000000      439.3076896782       -3.5364110319
      794.0000000000      432.0384818562       -3.4383853722
      796.0000000000      424.8432552987       -3.3417194164
      798.0000000000      417.7232785637       -3.2464850716
      800.0000000000      410.6797117537       -3.1527467304
      802.0000000000      403.7136101530       -3.0605616235
      804.0000000000      396.8259278264       -2.9699801684
      806.0000000000      390.0175211785       -2.8810463135
      808.0000000000      383.2891524650       -2.7937978765
      810.0000000000      376.6414932566       -2.7082668773
      812.0000000000      370.0751278496       -2.6244798627
      814.0000000000      363.5905566209       -2.5424582244
      816.0000000000      357.1881993254       -2.4622185075
      818.0000000000      350.8683983321       -2.3837727115
      820.0000000000      344.6314217985       -2.3071285815
      822.0000000000      338.4774667799       -2.2322898898
      824.0000000000      332.4066622737       -2.1592567087
      826.0000000000      326.4190721948       -2.0880256719
      828.0000000000      320.5146982849       -2.0185902276
      830.0000000000      314.6934829507       -1.9509408806
      832.0000000000      308.9553120333       -1.8850654243
      834.0000000000      303.3000175069       -1.8209491630
      836.0000000000      297.7273801064       -1.7585751242
      838.0000000000      292.2371318855       -1.6979242608
      840.0000000000      286.8289587021       -1.6389756437
      842.0000000000      281.5025026346       -1.5817066448
      844.0000000000      276.2573643266       -1.5260931104
      846.0000000000      271.0931052628       -1.4721095258
      848.0000000000      266.0092499736       -1.4197291704
      850.0000000000      261.0052881725       -1.3689242646
      852.0000000000      256.0806768242       -1.3196661076
      854.0000000000      251.2348421455       -1.2719252076
      856.0000000000      246.4671815395       -1.2256714036
      858.0000000000      241.7770654640       -1.1808739793
      860.0000000000      237.1638392356       -1.1375017703
      862.0000000000      232.6268247695       -1.0955232637
      864.0000000000      228.1653222571       -1.0549066905
      866.0000000000      223.7786117821       -1.0156201125
      868.0000000000      219.4659548763       -0.9776315014
      870.0000000000      215.2265960160       -0.9409088136
      872.0000000000      211.0597640613       -0.9054200577
      874.0000000000      206.9646736378       -0.8711333575
      876.0000000000      202.9405264640       -0.8380170097
      878.0000000000      198.9865126244       -0.8060395362
      880.0000000000      195.1018117891       -0.7751697322
      882.0000000000      191.2855943835       -0.7453767096
      884.0000000000      187.5370227063       -0.7166299365
      886.0000000000      183.8552520005       -0.6888992724
      888.0000000000      180.2394314751       -0.6621549998
      890.0000000000      176.6887052826       -0.6363678526
      892.0000000000      173.2022134501       -0.6115090406
      894.0000000000      169.7790927677       -0.5875502715
      896.0000000000      166.4184776350       -0.5644637698
      898.0000000000      163.1195008658       -0.5422222927
      900.0000000000      159.8812944539       -0.5207991441
      902.0000000000      156.7029902999       -0.5001681858
      904.0000000000      153.5837209017       -0.4803038463
      906.0000000000      150.5226200080       -0.4611811286
      908.0000000000      147.5188232377       -0.4427756147
      910.0000000000      144.5714686658       -0.4250634694
      912.0000000000      141.6796973765       -0.4080214423
      914.0000000000      138.8426539850       -0.3916268681
      916.0000000000      136.0594871299       -0.3758576656
      918.0000000000      133.3293499351       -0.3606923358
      920.0000000000      130.6514004455       -0.3461099583
      922.0000000000      128.0248020337       -0.3320901873
      924.0000000000      125.4487237830       -0.3186132462
      926.0000000000      122.9223408430       -0.3056599217
      928.0000000000      120.4448347637       -0.2932115565
      930.0000000000      118.0153938043       -0.2812500427
      932.0000000000      115.6332132216       -0.2697578129
      934.0000000000      113.2974955363       -0.2587178321
      936.0000000000      111.0074507791       -0.2481135884
      938.0000000000      108.7622967175       -0.2379290838
      940.0000000000      106.5612590635       -0.2281488240
      942.0000000000      104.4035716643       -0.2187578088
      944.0000000000      102.2884766747       -0.2097415214
      946.0000000000      100.2152247144       -0.2010859181
      948.0000000000       98.1830750085       -0.1927774175
      950.0000000000       96.1912955143       -0.1848028899
      952.0000000000       94.2391630327       -0.1771496462
      954.0000000000       92.3259633073       -0.1698054271
      956.0000000000       90.4509911093       -0.1627583924
      958.0000000000       88.6135503111       -0.1559971096
      960.0000000000       86.8129539477       -0.1495105434
      962.0000000000       85.0485242673       -0.1432880450
      964.0000000000       83.3195927712       -0.1373193408
      966.0000000000       81.6255002435       -0.1315945222
      968.0000000000       79.9655967715       -0.1261040352
      970.0000000000       78.3392417573       -0.1208386696
      972.0000000000       76.7458039208       -0.1157895488
      974.0000000000       75.1846612942       -0.1109481201
      976.0000000000       73.6552012092       -0.1063061441
      978.0000000000       72.1568202777       -0.1018556858
      980.0000000000       70.6889243645       -0.0975891041
      982.0000000000       69.2509285547       -0.0934990430
      984.0000000000       67.8422571144       -0.0895784221
      986.0000000000       66.4623434463       -0.0858204279
      988.0000000000       65.1106300397       -0.0822185047
      990.0000000000       63.7865684161       -0.0787663460
      992.0000000000       62.4896190693       -0.0754578863
      994.0000000000       61.2192514021       -0.0722872927
      996.0000000000       59.9749436585       -0.0692489570
      998.0000000000       58.7561828524       -0.0663374881
     1000.0000000000       57.5624646930       -0.0635477040
     1002.0000000000       56.3932935066       -0.0608746248
     1004.0000000000       55.2481821556       -0.0583134655
     1006.0000000000       54.1266519553       -0.0558596288
     1008.0000000000       53.0282325878       -0.0535086985
     1010.0000000000       51.9524620134       -0.0512564332
     1012.0000000000       50.8988863805       -0.0490987595
     1014.0000000000       49.8670599336       -0.0470317659
     1016.0000000000       48.8565449192       -0.0450516971
     1018.0000000000       47.8669114904       -0.0431549481
     1020.0000000000       46.8977376109       -0.0413380585
     1022.0000000000       45.9486089563       -0.0395977069
     1024.0000000000       45.0191188162       -0.0379307061
     1026.0000000000       44.1088679942       -0.0363339979
     1028.0000000000       43.2174647074       -0.0348046476
     1030.0000000000       42.3445244857       -0.0333398403
     1032.0000000000       41.4896700705       -0.0319368754
     1034.0000000000       40.6525313127       -0.0305931626
     1036.0000000000       39.8327450711       -0.0293062175
     1038.0000000000       39.0299551098       -0.0280736577
     1040.0000000000       38.2438119967       -0.0268931985
     1042.0000000000       37.4739730007       -0.0257626493
     1044.0000000000       36.7201019905       -0.0246799096
     1046.0000000000       35.9818693324       -0.0236429660
     1048.0000000000       35.2589517892       -0.0226498881
     1050.0000000000       34.5510324191       -0.0216988257
     1052.0000000000       33.8578004750       -0.0207880052
     1054.0000000000       33.1789513048       -0.0199157269
     1056.0000000000       32.5141862515       -0.0190803617
     1058.0000000000       31.8632125547       -0.0182803487
     1060.0000000000       31.2257432524       -0.0175141918
     1062.0000000000       30.6014970831       -0.0167804577
     1064.0000000000       29.9901983898       -0.0160777730
     1066.0000000000       29.3915770237       -0.0154048220
     1068.0000000000       28.8053682492       -0.0147603441
     1070.0000000000       28.2313126499       -0.0141431316
     1072.0000000000       27.6691560354       -0.0135520276
     1074.0000000000       27.1186493489       -0.0129859241
     1076.0000000000       26.5795485758       -0.0124437597
     1078.0000000000       26.0516146539       -0.0119245175
     1080.0000000000       25.5346133834       -0.0114272240
     1082.0000000000       25.0283153392       -0.0109509465
     1084.0000000000       24.5324957836       -0.0104947919
     1086.0000000000       24.0469345799       -0.0100579048
     1088.0000000000       23.5714161078       -0.0096394661
     1090.0000000000       23.1057291791       -0.0092386915
     1092.0000000000       22.6496669549       -0.0088548298
     1094.0000000000       22.2030268644       -0.0084871618
     1096.0000000000       21.7656105234       -0.0081349988
     1098.0000000000       21.3372236556       -0.0077976815
     1100.0000000000       20.9176760142       -0.0074745784
     1102.0000000000       20.5067813041       -0.0071650850
     1104.0000000000       20.1043571066       -0.0068686225
     1106.0000000000       19.7102248041       -0.0065846369
     1108.0000000000       19.3242095061       -0.0063125976
     1110.0000000000       18.9461399772       -0.0060519966
     1112.0000000000       18.5758485651       -0.0058023478
     1114.0000000000       18.2131711300       -0.0055631855
     1116.0000000000       17.8579469762       -0.0053340642
     1118.0000000000       17.5100187831       -0.0051145571
     1120.0000000000       17.1692325385       -0.0049042559
     1122.0000000000       16.8354374728       -0.0047027696
     1124.0000000000       16.5084859941       -0.0045097237
     1126.0000000000       16.1882336245       -0.0043247601
     1128.0000000000       15.8745389372       -0.0041475357
     1130.0000000000       15.5672634955       -0.0039777222
     1132.0000000000       15.2662717918       -0.0038150052
     1134.0000000000       14.9714311882       -0.0036590838
     1136.0000000000       14.6826118585       -0.0035096700
     1138.0000000000       14.3996867306       -0.0033664881
     1140.0000000000       14.1225314301       -0.0032292741
     1142.0000000000       13.8510242250       -0.0030977753
     1144.0000000000       13.5850459716       -0.0029717498
     1146.0000000000       13.3244800611       -0.0028509662
     1148.0000000000       13.0692123670       -0.0027352028
     1150.0000000000       12.8191311943       -0.0026242473
     1152.0000000000       12.5741272284       -0.0025178967
     1154.0000000000       12.3340934863       -0.0024159566
     1156.0000000000       12.0989252675       -0.0023182407
     1158.0000000000       11.8685201068       -0.0022245710
     1160.0000000000       11.6427777274       -0.0021347767
     1162.0000000000       11.4215999952       -0.0020486946
     1164.0000000000       11.2048908737       -0.0019661684
     1166.0000000000       10.9925563801       -0.0018870484
     1168.0000000000       10.7845045419       -0.0018111913
     1170.0000000000       10.5806453547       -0.0017384600
     1172.0000000000       10.3808907408       -0.0016687230
     1174.0000000000       10.1851545081       -0.0016018547
     1176.0000000000        9.9933523104       -0.0015377346
     1178.0000000000        9.8054016084       -0.0014762476
     1180.0000000000        9.6212216310       -0.0014172832
     1182.0000000000        9.4407333381       -0.0013607358
     1184.0000000000        9.2638593836       -0.0013065043
     1186.0000000000        9.0905240791       -0.0012544917
     1188.0000000000        8.9206533591       -0.0012046054
     1190.0000000000        8.7541747458       -0.0011567564
     1192.0000000000        8.5910173154       -0.0011108599
     1194.0000000000        8.4311116648       -0.0010668344
     1196.0000000000        8.2743898792       -0.0010246018
     1198.0000000000        8.1207854999       -0.0009840875
     1200.0000000000        7.9702334933       -0.0009452200
     1202.0000000000        7.8226702201       -0.0009079308
     1204.0000000000        7.6780334057       -0.0008721544
     1206.0000000000        7.5362621104       -0.0008378280
     1208.0000000000        7.3972967008       -0.0008048913
     1210.0000000000        7.2610788218       -0.0007732868
     1212.0000000000        7.1275513689       -0.0007429593
     1214.0000000000        6.9966584614       -0.0007138560
     1216.0000000000        6.8683454158       -0.0006859262
     1218.0000000000        6.7425587198       -0.0006591215
     1220.0000000000        6.6192460076       -0.0006333954
     1222.0000000000        6.4983560344       -0.0006087034
     1224.0000000000        6.3798386524       -0.0005850029
     1226.0000000000        6.2636447874       -0.0005622532
     1228.0000000000        6.1497264149       -0.0005404150
     1230.0000000000        6.0380365380       -0.0005194509
     1232.0000000000        5.9285291647       -0.0004993251
     1234.0000000000        5.8211592863       -0.0004800031
     1236.0000000000        5.7158828560       -0.0004614521
     1238.0000000000        5.6126567681       -0.0004436403
     1240.0000000000        5.5114388374       -0.0004265376
     1242.0000000000        5.4121877795       -0.0004101151
     1244.0000000000        5.3148631911       -0.0003943448
     1246.0000000000        5.2194255307       -0.0003792003
     1248.0000000000        5.1258361002       -0.0003646559
     1250.0000000000        5.0340570263       -0.0003506874
     1252.0000000000        4.9440512426       -0.0003372712
     1254.0000000000        4.8557824724       -0.0003243849
     1256.0000000000        4.7692152109       -0.0003120070
     1258.0000000000        4.6843147092       -0.0003001169
     1260.0000000000        4.6010469572       -0.0002886948
     1262.0000000000        4.5193786678       -0.0002777217
     1264.0000000000        4.4392772612       -0.0002671796
     1266.0000000000        4.3607108496       -0.0002570509
     1268.0000000000        4.2836482219       -0.0002473191
     1270.0000000000        4.2080588292       -0.0002379681
     1272.0000000000        4.1339127702       -0.0002289826
     1274.0000000000        4.0611807775       -0.0002203479
     1276.0000000000        3.9898342032       -0.0002120498
     1278.0000000000        3.9198450062       -0.0002040749
     1280.0000000000        3.8511857384       -0.0001964103
     1282.0000000000        3.7838295318       -0.0001890434
     1284.0000000000        3.7177500866       -0.0001819623
     1286.0000000000        3.6529216579       -0.0001751558
     1288.0000000000        3.5893190444       -0.0001686126
     1290.0000000000        3.5269175761       -0.0001623225
     1292.0000000000        3.4656931032       -0.0001562753
     1294.0000000000        3.4056219842       -0.0001504613
     1296.0000000000        3.3466810755       -0.0001448712
     1298.0000000000        3.2888477203       -0.0001394962
     1300.0000000000        3.2320997380       -0.0001343277
     1302.0000000000        3.1764154139       -0.0001293576
     1304.0000000000        3.1217734892       -0.0001245780
     1306.0000000000        3.0681531509       -0.0001199813
     1308.0000000000        3.0155340225       -0.0001155604
     1310.0000000000        2.9638961542       -0.0001113082
     1312.0000000000        2.9132200138       -0.0001072183
     1314.0000000000        2.8634864775       -0.0001032841
     1316.0000000000        2.8146768213       -0.0000994995
     1318.0000000000        2.7667727124       -0.0000958587
     1320.0000000000        2.7197562004       -0.0000923561
     1322.0000000000        2.6736097093       -0.0000889862
     1324.0000000000        2.6283160292       -0.0000857438
     1326.0000000000        2.5838583087       -0.0000826239
     1328.0000000000        2.5402200468       -0.0000796218
     1330.0000000000        2.4973850858       -0.0000767329
     1332.0000000000        2.4553376033       -0.0000739528
     1334.0000000000        2.4140621055       -0.0000712772
     1336.0000000000        2.3735434197       -0.0000687020
     1338.0000000000        2.3337666878       -0.0000662234
     1340.0000000000        2.2947173592       -0.0000638377
     1342.0000000000        2.2563811843       -0.0000615411
     1344.0000000000        2.2187442079       -0.0000593304
     1346.0000000000        2.1817927632       -0.0000572021
     1348.0000000000        2.1455134653       -0.0000551532
     1350.0000000000        2.1098932053       -0.0000531804
     1352.0000000000        2.0749191441       -0.0000512810
     1354.0000000000        2.0405787070       -0.0000494520
     1356.0000000000        2.0068595779       -0.0000476908
     1358.0000000000        1.9737496937       -0.0000459948
     1360.0000000000        1.9412372386       -0.0000443614
     1362.0000000000        1.9093106396       -0.0000427884
     1364.0000000000        1.8779585605       -0.0000412733
     1366.0000000000        1.8471698972       -0.0000398140
     1368.0000000000        1.8169337727       -0.0000384084
     1370.0000000000        1.7872395322       -0.0000370543
     1372.0000000000        1.7580767386       -0.0000357499
     1374.0000000000        1.7294351674       -0.0000344932
     1376.0000000000        1.7013048026       -0.0000332825
     1378.0000000000        1.6736758321       -0.0000321160
     1380.0000000000        1.6465386432       -0.0000309920
     1382.0000000000        1.6198838187       -0.0000299090
     1384.0000000000        1.5937021325       -0.0000288653
     1386.0000000000        1.5679845455       -0.0000278596
     1388.0000000000        1.5427222018       -0.0000268903
     1390.0000000000        1.5179064249       -0.0000259561
     1392.0000000000        1.4935287136       -0.0000250557
     1394.0000000000        1.4695807383       -0.0000241878
     1396.0000000000        1.4460543378       -0.0000233512
     1398.0000000000        1.4229415152       -0.0000225447
     1400.0000000000        1.4002344349       -0.0000217673
     1402.0000000000        1.3779254187       -0.0000210177
     1404.0000000000        1.3560069430       -0.0000202951
     1406.0000000000        1.3344716351       -0.0000195983
     1408.0000000000        1.3133122703       -0.0000189265
     1410.0000000000        1.2925217687       -0.0000182786
     1412.0000000000        1.2720931921       -0.0000176539
     1414.0000000000        1.2520197411       -0.0000170514
     1416.0000000000        1.2322947522       -0.0000164703
     1418.0000000000        1.2129116948       -0.0000159099
     1420.0000000000        1.1938641686       -0.0000153694
     1422.0000000000        1.1751459007       -0.0000148480
     1424.0000000000        1.1567507432       -0.0000143450
     1426.0000000000        1.1386726703       -0.0000138598
     1428.0000000000        1.1209057757       -0.0000133917
     1430.0000000000        1.1034442705       -0.0000129401
     1432.0000000000        1.0862824804       -0.0000125044
     1434.0000000000        1.0694148435       -0.0000120840
     1436.0000000000        1.0528359077       -0.0000116783
     1438.0000000000        1.0365403289       -0.0000112869
     1440.0000000000        1.0205228680       -0.0000109091
     1442.0000000000        1.0047783897       -0.0000105445
     1444.0000000000        0.9893018595       -0.0000101927
     1446.0000000000        0.9740883418       -0.0000098531
     1448.0000000000        0.9591329984       -0.0000095253
     1450.0000000000        0.9444310856       -0.0000092089
     1452.0000000000        0.9299779531       -0.0000089034
     1454.0000000000        0.9157690413       -0.0000086085
     1456.0000000000        0.9017998801       -0.0000083239
     1458.0000000000        0.8880660867       -0.0000080490
     1460.0000000000        0.8745633636       -0.0000077837
     1462.0000000000        0.8612874975       -0.0000075275
     1464.0000000000        0.8482343569       -0.0000072800
     1466.0000000000        0.8353998907       -0.0000070411
     1468.0000000000        0.8227801266       -0.0000068104
     1470.0000000000        0.8103711694       -0.0000065876
     1472.0000000000        0.7981691995       -0.0000063723
     1474.0000000000        0.7861704711       -0.0000061645
     1476.0000000000        0.7743713111       -0.0000059637
     1478.0000000000        0.7627681173       -0.0000057698
     1480.0000000000        0.7513573570       -0.0000055824
     1482.0000000000        0.7401355657       -0.0000054014
     1484.0000000000        0.7290993456       -0.0000052265
     1486.0000000000        0.7182453642       -0.0000050576
     1488.0000000000        0.7075703532       -0.0000048944
     1490.0000000000        0.6970711069       -0.0000047367
     1492.0000000000        0.6867444813       -0.0000045842
     1494.0000000000        0.6765873924       -0.0000044370
     1496.0000000000        0.6665968152       -0.0000042946
     1498.0000000000        0.6567697826       -0.0000041571
     1500.0000000000        0.6471033842       -0.0000040241
     1502.0000000000        0.6375947650       -0.0000038956
     1504.0000000000        0.6282411244       -0.0000037714
     1506.0000000000        0.6190397150       -0.0000036514
     1508.0000000000        0.6099878418       -0.0000035353
     1510.0000000000        0.6010828607       -0.0000034231
     1512.0000000000        0.5923221779       -0.0000033146
     1514.0000000000        0.5837032488       -0.0000032098
     1516.0000000000        0.5752235767       -0.0000031084
     1518.0000000000        0.5668807122       -0.0000030103
     1520.0000000000        0.5586722520       -0.0000029155
     1522.0000000000        0.5505958384       -0.0000028238
     1524.0000000000        0.5426491578       -0.0000027351
     1526.0000000000        0.5348299402       -0.0000026494
     1528.0000000000        0.5271359582       -0.0000025665
     1530.0000000000        0.5195650262       -0.0000024862
     1532.0000000000        0.5121149997       -0.0000024087
     1534.0000000000        0.5047837742       -0.0000023336
     1536.0000000000        0.4975692845       -0.0000022610
     1538.0000000000        0.4904695041       -0.0000021908
     1540.0000000000        0.4834824443       -0.0000021228
     1542.0000000000        0.4766061532       -0.0000020571
     1544.0000000000        0.4698387155       -0.0000019935
     1546.0000000000        0.4631782514       -0.0000019319
     1548.0000000000        0.4566229161       -0.0000018724
     1550.0000000000        0.4501708988       -0.0000018147
     1552.0000000000        0.4438204223       -0.0000017590
     1554.0000000000        0.4375697424       -0.0000017050
     1556.0000000000        0.4314171471       -0.0000016528
     1558.0000000000        0.4253609558       -0.0000016022
     1560.0000000000        0.4193995191       -0.0000015533
     1562.0000000000        0.4135312179       -0.0000015059
     1564.0000000000        0.4077544629       -0.0000014600
     1566.0000000000        0.4020676938       -0.0000014156
     1568.0000000000        0.3964693792       -0.0000013727
     1570.0000000000        0.3909580156       -0.0000013311
     1572.0000000000        0.3855321270       -0.0000012908
     1574.0000000000        0.3801902646       -0.0000012518
     1576.0000000000        0.3749310056       -0.0000012140
     1578.0000000000        0.3697529537       -0.0000011774
     1580.0000000000        0.3646547376       -0.0000011420
     1582.0000000000        0.3596350112       -0.0000011077
     1584.0000000000        0.3546924526       -0.0000010745
     1586.0000000000        0.3498257642       -0.0000010423
     1588.0000000000        0.3450336718       -0.0000010112
     1590.0000000000        0.3403149241       -0.0000009810
     1592.0000000000        0.3356682927       -0.0000009518
     1594.0000000000        0.3310925712       -0.0000009234
     1596.0000000000        0.3265865750       -0.0000008960
     1598.0000000000        0.3221491408       -0.0000008694
     1600.0000000000        0.3177791265       -0.0000008437
     1602.0000000000        0.3134754101       -0.0000008187
     1604.0000000000        0.3092368900       -0.0000007945
     1606.0000000000        0.3050624844       -0.0000007711
     1608.0000000000        0.3009511307       -0.0000007484
     1610.0000000000        0.2969017855       -0.0000007264
     1612.0000000000        0.2929134238       -0.0000007051
     1614.0000000000        0.2889850391       -0.0000006844
     1616.0000000000        0.2851156427       -0.0000006644
     1618.0000000000        0.2813042636       -0.0000006450
     1620.0000000000        0.2775499480       -0.0000006262
     1622.0000000000        0.2738517591       -0.0000006079
     1624.0000000000        0.2702087766       -0.0000005903
     1626.0000000000        0.2666200965       -0.0000005731
     1628.0000000000        0.2630848310       -0.0000005565
     1630.0000000000        0.2596021078       -0.0000005404
     1632.0000000000        0.2561710701       -0.0000005248
     1634.0000000000        0.2527908759       -0.0000005096
     1636.0000000000        0.2494606986       -0.0000004950
     1638.0000000000        0.2461797255       -0.0000004807
     1640.0000000000        0.2429471587       -0.0000004669
     1642.0000000000        0.2397622139       -0.0000004535
     1644.0000000000        0.2366241208       -0.0000004405
     1646.0000000000        0.2335321225       -0.0000004279
     1648.0000000000        0.2304854752       -0.0000004157
     1650.0000000000        0.2274834483       -0.0000004039
     1652.0000000000        0.2245253238       -0.0000003924
     1654.0000000000        0.2216103962       -0.0000003812
     1656.0000000000        0.2187379723       -0.0000003704
     1658.0000000000        0.2159073710       -0.0000003599
     1660.0000000000        0.2131179228       -0.0000003497
     1662.0000000000        0.2103689702       -0.0000003398
     1664.0000000000        0.2076598666       -0.0000003303
     1666.0000000000        0.2049899769       -0.0000003210
     1668.0000000000        0.2023586768       -0.0000003119
     1670.0000000000        0.1997653530       -0.0000003032
     1672.0000000000        0.1972094024       -0.0000002947
     1674.0000000000        0.1946902325       -0.0000002864
     1676.0000000000        0.1922072611       -0.0000002784
     1678.0000000000        0.1897599156       -0.0000002707
     1680.0000000000        0.1873476336       -0.0000002631
     1682.0000000000        0.1849698620       -0.0000002558
     1684.0000000000        0.1826260575       -0.0000002487
     1686.0000000000        0.1803156858       -0.0000002418
     1688.0000000000        0.1780382218       -0.0000002351
     1690.0000000000        0.1757931494       -0.0000002286
     1692.0000000000        0.1735799611       -0.0000002223
     1694.0000000000        0.1713981582       -0.0000002162
     1696.0000000000        0.1692472504       -0.0000002102
     1698.0000000000        0.1671267557       -0.0000002044
     1700.0000000000        0.1650362003       -0.0000001988
     1702.0000000000        0.1629751183       -0.0000001934
     1704.0000000000        0.1609430518       -0.0000001881
     1706.0000000000        0.1589395506       -0.0000001830
     1708.0000000000        0.1569641719       -0.0000001780
     1710.0000000000        0.1550164806       -0.0000001731
     1712.0000000000        0.1530960487       -0.0000001684
     1714.0000000000        0.1512024555       -0.0000001638
     1716.0000000000        0.1493352874       -0.0000001594
     1718.0000000000        0.1474941375       -0.0000001551
     1720.0000000000        0.1456786061       -0.0000001509
     1722.0000000000        0.1438882996       -0.0000001468
     1724.0000000000        0.1421228315       -0.0000001429
     1726.0000000000        0.1403818215       -0.0000001390
     1728.0000000000        0.1386648955       -0.0000001353
     1730.0000000000        0.1369716859       -0.0000001317
     1732.0000000000        0.1353018310       -0.0000001281
     1734.0000000000        0.1336549751       -0.0000001247
     1736.0000000000        0.1320307685       -0.0000001214
     1738.0000000000        0.1304288673       -0.0000001181
     1740.0000000000        0.1288489330       -0.0000001150
     1742.0000000000        0.1272906330       -0.0000001119
     1744.0000000000        0.1257536400       -0.0000001090
     1746.0000000000        0.1242376321       -0.0000001061
     1748.0000000000        0.1227422928       -0.0000001033
     1750.0000000000        0.1212673106       -0.0000001006
     1752.0000000000        0.1198123794       -0.0000000979
     1754.0000000000        0.1183771978       -0.0000000953
     1756.0000000000        0.1169614694       -0.0000000928
     1758.0000000000        0.1155649028       -0.0000000904
     1760.0000000000        0.1141872112       -0.0000000880
     1762.0000000000        0.1128281125       -0.0000000857
     1764.0000000000        0.1114873292       -0.0000000835
     1766.0000000000        0.1101645883       -0.0000000813
     1768.0000000000        0.1088596212       -0.0000000792
     1770.0000000000        0.1075721638       -0.0000000771
     1772.0000000000        0.1063019561       -0.0000000751
     1774.0000000000        0.1050487424       -0.0000000732
     1776.0000000000        0.1038122709       -0.0000000713
     1778.0000000000        0.1025922943       -0.0000000694
     1780.0000000000        0.1013885690       -0.0000000676
     1782.0000000000        0.1002008552       -0.0000000659
     1784.0000000000        0.0990289172       -0.0000000642
     1786.0000000000        0.0978725229       -0.0000000625
     1788.0000000000        0.0967314441       -0.0000000609
     1790.0000000000        0.0956054562       -0.0000000594
     1792.0000000000        0.0944943380       -0.0000000579
     1794.0000000000        0.0933978721       -0.0000000564
     1796.0000000000        0.0923158443       -0.0000000549
     1798.0000000000        0.0912480441       -0.0000000535
     1800.0000000000        0.0901942641       -0.0000000522
     1802.0000000000        0.0891543003       -0.0000000508
     1804.0000000000        0.0881279520       -0.0000000496
     1806.0000000000        0.0871150216       -0.0000000483
     1808.0000000000        0.0861153145       -0.0000000471
     1810.0000000000        0.0851286395       -0.0000000459
     1812.0000000000        0.0841548081       -0.0000000447
     1814.0000000000        0.0831936349       -0.0000000436
     1816.0000000000        0.0822449376       -0.0000000425
     1818.0000000000        0.0813085363       -0.0000000414
     1820.0000000000        0.0803842545       -0.0000000404
     1822.0000000000        0.0794719180       -0.0000000394
     1824.0000000000        0.0785713555       -0.0000000384
     1826.0000000000        0.0776823985       -0.0000000375
     1828.0000000000        0.0768048810       -0.0000000365
     1830.0000000000        0.0759386396       -0.0000000356
     1832.0000000000        0.0750835135       -0.0000000347
     1834.0000000000        0.0742393443       -0.0000000339
     1836.0000000000        0.0734059761       -0.0000000330
     1838.0000000000        0.0725832556       -0.0000000322
     1840.0000000000        0.0717710316       -0.0000000314
     1842.0000000000        0.0709691555       -0.0000000306
     1844.0000000000        0.0701774807       -0.0000000299
     1846.0000000000        0.0693958632       -0.0000000292
     1848.0000000000        0.0686241610       -0.0000000284
     1850.0000000000        0.0678622344       -0.0000000277
     1852.0000000000        0.0671099457       -0.0000000271
     1854.0000000000        0.0663671595       -0.0000000264
     1856.0000000000        0.0656337424       -0.0000000258
     1858.0000000000        0.0649095630       -0.0000000251
     1860.0000000000        0.0641944921       -0.0000000245
     1862.0000000000        0.0634884021       -0.0000000239
     1864.0000000000        0.0627911678       -0.0000000233
     1866.0000000000        0.0621026656       -0.0000000228
     1868.0000000000        0.0614227739       -0.0000000222
     1870.0000000000        0.0607513729       -0.0000000217
     1872.0000000000        0.0600883448       -0.0000000212
     1874.0000000000        0.0594335732       -0.0000000207
     1876.0000000000        0.0587869440       -0.0000000202
     1878.0000000000        0.0581483444       -0.0000000197
     1880.0000000000        0.0575176634       -0.0000000192
     1882.0000000000        0.0568947918       -0.0000000187
     1884.0000000000        0.0562796219       -0.0000000183
     1886.0000000000        0.0556720478       -0.0000000179
     1888.0000000000        0.0550719651       -0.0000000174
     1890.0000000000        0.0544792709       -0.0000000170
     1892.0000000000        0.0538938639       -0.0000000166
     1894.0000000000        0.0533156444       -0.0000000162
     1896.0000000000        0.0527445141       -0.0000000158
     1898.0000000000        0.0521803762       -0.0000000155
     1900.0000000000        0.0516231353       -0.0000000151
     1902.0000000000        0.0510726975       -0.0000000147
     1904.0000000000        0.0505289703       -0.0000000144
     1906.0000000000        0.0499918624       -0.0000000141
     1908.0000000000        0.0494612842       -0.0000000137
     1910.0000000000        0.0489371472       -0.0000000134
     1912.0000000000        0.0484193641       -0.0000000131
     1914.0000000000        0.0479078492       -0.0000000128
     1916.0000000000        0.0474025179       -0.0000000125
     1918.0000000000        0.0469032868       -0.0000000122
     1920.0000000000        0.0464100738       -0.0000000119
     1922.0000000000        0.0459227980       -0.0000000116
     1924.0000000000        0.0454413797       -0.0000000114
     1926.0000000000        0.0449657404       -0.0000000111
     1928.0000000000        0.0444958027       -0.0000000108
     1930.0000000000        0.0440314904       -0.0000000106
     1932.0000000000        0.0435727283       -0.0000000103
     1934.0000000000        0.0431194424       -0.0000000101
     1936.0000000000        0.0426715598       -0.0000000099
     1938.0000000000        0.0422290086       -0.0000000097
     1940.0000000000        0.0417917179       -0.0000000094
     1942.0000000000        0.0413596180       -0.0000000092
     1944.0000000000        0.0409326402       -0.0000000090
     1946.0000000000        0.0405107165       -0.0000000088
     1948.0000000000        0.0400937802       -0.0000000086
     1950.0000000000        0.0396817655       -0.0000000084
     1952.0000000000        0.0392746075       -0.0000000082
     1954.0000000000        0.0388722423       -0.0000000080
     1956.0000000000        0.0384746068       -0.0000000078
     1958.0000000000        0.0380816390       -0.0000000077
     1960.0000000000        0.0376932776       -0.0000000075
     1962.0000000000        0.0373094624       -0.0000000073
     1964.0000000000        0.0369301338       -0.0000000072
     1966.0000000000        0.0365552332       -0.0000000070
     1968.0000000000        0.0361847029       -0.0000000068
     1970.0000000000        0.0358184859       -0.0000000067
     1972.0000000000        0.0354565261       -0.0000000065
     1974.0000000000        0.0350987683       -0.0000000064
     1976.0000000000        0.0347451577       -0.0000000062
     1978.0000000000        0.0343956408       -0.0000000061
     1980.0000000000        0.0340501644       -0.0000000060
     1982.0000000000        0.0337086765       -0.0000000058
     1984.0000000000        0.0333711253       -0.0000000057
     1986.0000000000        0.0330374603       -0.0000000056
     1988.0000000000        0.0327076313       -0.0000000055
     1990.0000000000        0.0323815891       -0.0000000053
     1992.0000000000        0.0320592849       -0.0000000052
     1994.0000000000        0.0317406708       -0.0000000051
     1996.0000000000        0.0314256996       -0.0000000050
     1998.0000000000        0.0311143245       -0.0000000049
