# Supplementary material for: Breaking the 1250 nm Barrier: A Computational Approach to Light Upconversion via Triplet–Triplet Annihilation in the Silica Telecom Band
Source: ACS Appl Energy Mater. 2026 Feb 12;9(4):2398–411. doi: 10.1021/acsaem.5c04014 (PMC12934551; doi:10.1021/acsaem.5c04014)
Supplement: Supplementary file 2 [file ae5c04014_si_002.zip › xyz-TTA-NIRII-Journal-2025/b3lyp-d3/monomer/opt-s1/uv-emi-s1/tetracene-trat2-td-ub3lyp-uv-emi-s1-root-3.txt]

# UV-Vis Spectrum
# X-Axis:  Wavelength (nm)
# Y-Axis:  &epsilon;
# Y-Axis2: Oscillator Strength

# Peak information
#                  X                   Y                  Y2
#    1933.1700000000        0.0000000000        0.0000000000
#     653.9300000000        0.0251000000   645489.7683421089
#     571.8300000000        0.0000000000        0.0000000000
#     561.2800000000        0.0000000000        0.0000000000
#     481.8800000000        0.0003000000     7715.0171514993
#     443.9400000000        0.0000000000        0.0000000000
#     437.1000000000        0.0000000000        0.0000000000
#     400.1300000000        0.0000000000        0.0000000000
#     397.6000000000        0.0007000000    18001.7066868317
#     391.5500000000        0.0484000000  1244689.4337752219
#     368.3300000000        0.0000000000        0.0000000000
#     361.9800000000        0.0693000000  1782168.9619963407
#     353.0700000000        0.0000000000        0.0000000000
#     339.2800000000        0.0000000000        0.0000000000
#     315.4700000000        0.0203000000   522049.4939181200
#     311.1400000000        0.0000000000        0.0000000000
#     304.7200000000        0.0000000000        0.0000000000
#     299.1800000000        0.0032000000    82293.5162826593
#     293.6300000000        0.0000000000        0.0000000000
#     284.4600000000        0.0000000000        0.0000000000
#     273.8700000000        0.0000000000        0.0000000000
#     271.1500000000        1.8098000000 46542126.8026115149
#     269.3200000000        0.0000000000        0.0000000000
#     264.8300000000        0.0000000000        0.0000000000
#     259.3600000000        0.0000000000        0.0000000000
#     259.0500000000        0.0246000000   632631.4064229433
#     257.3500000000        0.0000000000        0.0000000000
#     254.7200000000        0.0000000000        0.0000000000
#     254.0200000000        0.0366000000   941232.0924829160
#     250.3300000000        0.0005000000    12858.3619191655
#     248.8200000000        0.0000000000        0.0000000000
#     246.7800000000        0.0000000000        0.0000000000
#     246.0700000000        0.0000000000        0.0000000000
#     239.3700000000        0.0000000000        0.0000000000
#     238.1700000000        0.2891000000  7434704.8616615003
#     237.5000000000        0.0000000000        0.0000000000
#     235.9500000000        0.0116000000   298313.9965246400
#     234.8300000000        0.0019000000    48861.7752928290
#     234.3500000000        0.0000000000        0.0000000000
#     231.9800000000        0.0001000000     2571.6723838331
#     229.7200000000        0.0000000000        0.0000000000
#     229.1100000000        0.0335000000   861510.2485840897
#     228.7200000000        0.0001000000     2571.6723838331
#     227.4100000000        0.0000000000        0.0000000000
#     226.3900000000        0.0000000000        0.0000000000
#     225.7500000000        0.1519000000  3906370.3510424839
#     221.7900000000        0.0000000000        0.0000000000
#     220.5400000000        0.0001000000     2571.6723838331
#     214.7700000000        0.0023000000    59148.4648281614
#     214.5400000000        0.0000000000        0.0000000000
#     213.2000000000        0.0000000000        0.0000000000
#     210.4300000000        0.0353000000   907800.3514930853
#     207.6100000000        0.0000000000        0.0000000000
#     205.4600000000        0.0000000000        0.0000000000
#     204.8900000000        0.0000000000        0.0000000000
#     203.9300000000        0.1270000000  3266023.9274680414
#     203.2000000000        0.0000000000        0.0000000000
#     202.0000000000        0.0000000000        0.0000000000
#     201.5200000000        0.0254000000   653204.7854936082
#     200.6700000000        0.0002000000     5143.3447676662
#     200.5800000000        0.0000000000        0.0000000000
#     199.1000000000        0.0000000000        0.0000000000
#     198.5300000000        0.0000000000        0.0000000000
#     196.4000000000        0.0252000000   648061.4407259420
#     195.7300000000        0.0000000000        0.0000000000
#     194.5300000000        0.0037000000    95151.8782018248
#     192.9100000000        0.0000000000        0.0000000000
#     192.5000000000        0.0000000000        0.0000000000
#     191.8400000000        0.0008000000    20573.3790706648
#     191.7700000000        0.0000000000        0.0000000000
#     191.2700000000        0.0313000000   804933.4561397615
#     191.0500000000        0.0000000000        0.0000000000
#     190.9100000000        0.0000000000        0.0000000000
#     190.0000000000        0.0000000000        0.0000000000
#     189.0700000000        0.0242000000   622344.7168876110
#     188.9700000000        0.0000000000        0.0000000000
#     188.6600000000        0.0002000000     5143.3447676662
#     188.2400000000        0.0000000000        0.0000000000
#     187.6900000000        0.0000000000        0.0000000000
#     186.2900000000        0.0000000000        0.0000000000
#     186.0200000000        0.0001000000     2571.6723838331
#     185.6900000000        0.0000000000        0.0000000000
#     185.4000000000        0.0000000000        0.0000000000
#     183.7900000000        0.0323000000   830650.1799780923
#     182.6000000000        0.0000000000        0.0000000000
#     181.3500000000        0.0000000000        0.0000000000
#     181.2500000000        0.0001000000     2571.6723838331
#     181.0400000000        0.0005000000    12858.3619191655
#     180.3500000000        0.0028000000    72006.8267473269
#     179.4500000000        0.0277000000   712353.2503217695
#     178.3200000000        0.0000000000        0.0000000000
#     177.0800000000        0.0000000000        0.0000000000
#     176.9200000000        0.0006000000    15430.0343029986
#     175.7400000000        0.0008000000    20573.3790706648
#     175.6600000000        0.0000000000        0.0000000000
#     175.2400000000        0.0000000000        0.0000000000
#     175.0200000000        0.0000000000        0.0000000000
#     174.7000000000        0.0000000000        0.0000000000
#     174.4200000000        0.0001000000     2571.6723838331
#     174.4100000000        0.0012000000    30860.0686059972

# Spectra
#                  X                   Y               DY/DX
        0.0000000000        0.0000000000        0.0000000000
        2.0000000000        0.0000000000        0.0000000000
        4.0000000000        0.0000000000        0.0000000000
        6.0000000000        0.0000000000        0.0000000000
        8.0000000000        0.0000000000        0.0000000000
       10.0000000000        0.0000000000        0.0000000000
       12.0000000000        0.0000000000        0.0000000000
       14.0000000000        0.0000000000        0.0000000000
       16.0000000000        0.0000000000        0.0000000000
       18.0000000000        0.0000000000        0.0000000000
       20.0000000000        0.0000000000        0.0000000000
       22.0000000000        0.0000000000        0.0000000000
       24.0000000000        0.0000000000        0.0000000000
       26.0000000000        0.0000000000        0.0000000000
       28.0000000000        0.0000000000        0.0000000000
       30.0000000000        0.0000000000        0.0000000000
       32.0000000000        0.0000000000        0.0000000000
       34.0000000000        0.0000000000        0.0000000000
       36.0000000000        0.0000000000        0.0000000000
       38.0000000000        0.0000000000        0.0000000000
       40.0000000000        0.0000000000        0.0000000000
       42.0000000000        0.0000000000        0.0000000000
       44.0000000000        0.0000000000        0.0000000000
       46.0000000000        0.0000000000        0.0000000000
       48.0000000000        0.0000000000        0.0000000000
       50.0000000000        0.0000000000        0.0000000000
       52.0000000000        0.0000000000        0.0000000000
       54.0000000000        0.0000000000        0.0000000000
       56.0000000000        0.0000000000        0.0000000000
       58.0000000000        0.0000000000        0.0000000000
       60.0000000000        0.0000000000        0.0000000000
       62.0000000000        0.0000000000        0.0000000000
       64.0000000000        0.0000000000        0.0000000000
       66.0000000000        0.0000000000        0.0000000000
       68.0000000000        0.0000000000        0.0000000000
       70.0000000000        0.0000000000        0.0000000000
       72.0000000000        0.0000000000        0.0000000000
       74.0000000000        0.0000000000        0.0000000000
       76.0000000000        0.0000000000        0.0000000000
       78.0000000000        0.0000000000        0.0000000000
       80.0000000000        0.0000000000        0.0000000000
       82.0000000000        0.0000000000        0.0000000000
       84.0000000000        0.0000000000        0.0000000000
       86.0000000000        0.0000000000        0.0000000000
       88.0000000000        0.0000000000        0.0000000000
       90.0000000000        0.0000000000        0.0000000000
       92.0000000000        0.0000000000        0.0000000000
       94.0000000000        0.0000000000        0.0000000000
       96.0000000000        0.0000000000        0.0000000000
       98.0000000000        0.0000000000        0.0000000000
      100.0000000000        0.0000000000        0.0000000000
      102.0000000000        0.0000000000        0.0000000000
      104.0000000000        0.0000000000        0.0000000000
      106.0000000000        0.0000000000        0.0000000000
      108.0000000000        0.0000000000        0.0000000000
      110.0000000000        0.0000000000        0.0000000000
      112.0000000000        0.0000000000        0.0000000000
      114.0000000000        0.0000000000        0.0000000000
      116.0000000000        0.0000000000        0.0000000000
      118.0000000000        0.0000000000        0.0000000000
      120.0000000000        0.0000000000        0.0000000000
      122.0000000000        0.0000000000        0.0000000000
      124.0000000000        0.0000000000        0.0000000000
      126.0000000000        0.0000000000        0.0000000000
      128.0000000000        0.0000000000        0.0000000000
      130.0000000000        0.0000000000        0.0000000000
      132.0000000000        0.0000000000        0.0000000000
      134.0000000000        0.0000000000        0.0000000000
      136.0000000000        0.0000000008        0.0000000000
      138.0000000000        0.0000000204        0.0000000000
      140.0000000000        0.0000003965        0.0000000000
      142.0000000000        0.0000058975        0.0000000000
      144.0000000000        0.0000685844        0.0000000000
      146.0000000000        0.0006358308        0.0000000019
      148.0000000000        0.0047832085        0.0000000907
      150.0000000000        0.0296701887        0.0000028299
      152.0000000000        0.1539576619        0.0000593260
      154.0000000000        0.6769780268        0.0008630770
      156.0000000000        2.5520606591        0.0090003906
      158.0000000000        8.3356158700        0.0694821606
      160.0000000000       23.8198707855        0.4095870282
      162.0000000000       60.0972055821        1.8952909605
      164.0000000000      135.0388307191        7.0357480021
      166.0000000000      272.5330723500       21.2611101765
      168.0000000000      498.1424879645       52.7385002983
      170.0000000000      831.5385470988      107.8826347819
      172.0000000000     1278.4229814317      182.6484913835
      174.0000000000     1825.9450369085      257.0694730785
      176.0000000000     2444.5666528079      302.8523851478
      178.0000000000     3096.2871197970      302.2255818082
      180.0000000000     3745.9956691384      261.3765879643
      182.0000000000     4371.3408654530      204.7593166543
      184.0000000000     4967.3902868770      156.7484896650
      186.0000000000     5544.6315980679      129.7983183284
      188.0000000000     6121.2957357892      127.9968208849
      190.0000000000     6712.7860751436      155.5375713384
      192.0000000000     7321.9031351422      215.0277556849
      194.0000000000     7933.4377150702      295.1649428147
      196.0000000000     8515.4682796245      362.9121062420
      198.0000000000     9027.5174374747      373.7800835542
      200.0000000000     9433.2630110587      296.9316497917
      202.0000000000     9713.7342007837      137.2157974566
      204.0000000000     9876.6251122501      -62.1726372427
      206.0000000000     9958.6541231711     -237.8569224618
      208.0000000000    10020.2113023432     -332.8853562847
      210.0000000000    10133.9188049235     -316.9873435158
      212.0000000000    10370.3370324161     -193.0792085900
      214.0000000000    10784.4801171941        8.6463024155
      216.0000000000    11406.1588880344      243.4540918929
      218.0000000000    12235.8829117353      466.0112083738
      220.0000000000    13246.6387550800      641.3454207184
      222.0000000000    14390.7058906308      750.1359326322
      224.0000000000    15609.9490078466      787.6770884513
      226.0000000000    16847.7243699805      758.4685399909
      228.0000000000    18060.5475095649      670.3150802408
      230.0000000000    19227.8686291184      531.5831474569
      232.0000000000    20358.6116942022      352.8201731333
      234.0000000000    21493.5253110455      150.9402325780
      236.0000000000    22702.8673707992      -47.4007656201
      238.0000000000    24079.4945678546     -205.9781846047
      240.0000000000    25728.0160779139     -283.3864683211
      242.0000000000    27751.2274497855     -240.3228882868
      244.0000000000    30235.4753042688      -47.6107317083
      246.0000000000    33236.8294011754      306.8578991154
      248.0000000000    36769.8997325020      813.2838411598
      250.0000000000    40800.8238578601     1437.7294744233
      252.0000000000    45245.4073798006     2122.9602827218
      254.0000000000    49972.7155961521     2792.9378460588
      256.0000000000    54813.6992058395     3361.2956268276
      258.0000000000    59573.8052350691     3743.2832139071
      260.0000000000    64048.0692677298     3869.4481166232
      262.0000000000    68036.9633096602     3698.2990953942
      264.0000000000    71361.2984901026     3224.9236584402
      266.0000000000    73874.7255791657     2483.2609866975
      268.0000000000    75472.7801218000     1541.2648970806
      270.0000000000    76097.9071351583      489.9981152426
      272.0000000000    75740.3952858449     -570.8368774189
      274.0000000000    74435.5858147983    -1547.7473248425
      276.0000000000    72258.0504122958    -2365.7293107713
      278.0000000000    69313.6311990631    -2975.9779234703
      280.0000000000    65730.3036109892    -3358.3193984627
      282.0000000000    61648.7758250733    -3518.8747753819
      284.0000000000    57213.6045171835    -3484.3137137495
      286.0000000000    52565.4193457134    -3294.4121370502
      288.0000000000    47834.6400233409    -2994.5282517213
      290.0000000000    43136.8676630061    -2629.2046100981
      292.0000000000    38569.9564316512    -2237.5697240664
      294.0000000000    34212.6345358488    -1850.7068047615
      296.0000000000    30124.4498567266    -1490.7779527463
      298.0000000000    26346.7637813749    -1171.4757434998
      300.0000000000    22904.5013752853     -899.3078929836
      302.0000000000    19808.3790701273     -675.2638980181
      304.0000000000    17057.3637931214     -496.5166704847
      306.0000000000    14641.1616600541     -357.9347961520
      308.0000000000    12542.5829315627     -253.2927347088
      310.0000000000    10739.6774419661     -176.1516324902
      312.0000000000     9207.5773983517     -120.4384302270
      314.0000000000     7920.0201226782      -80.7789693721
      316.0000000000     6850.5510753047      -52.6486922177
      318.0000000000     5973.4274353690      -32.3997716560
      320.0000000000     5264.2553614044      -17.2124822941
      322.0000000000     4700.4009320514       -5.0059249653
      324.0000000000     4261.2169418933        5.6683862108
      326.0000000000     3928.1264597089       15.7357724083
      328.0000000000     3684.6004847539       25.7026977183
      330.0000000000     3516.0621211213       35.7524988861
      332.0000000000     3409.7441894950       45.8312058918
      334.0000000000     3354.5216706775       55.7231858887
      336.0000000000     3340.7352093769       65.1166802140
      338.0000000000     3360.0173339591       73.6593050623
      340.0000000000     3405.1291845193       81.0035108154
      342.0000000000     3469.8124165915       86.8419890795
      344.0000000000     3548.6585295232       90.9331381814
      346.0000000000     3636.9960874030       93.1169436181
      348.0000000000     3730.7950664902       93.3219587666
      350.0000000000     3826.5867792044       91.5644247512
      352.0000000000     3921.3973956202       87.9408869091
      354.0000000000     4012.6929216646       82.6158987080
      356.0000000000     4098.3335224961       75.8065188664
      358.0000000000     4176.5352360702       67.7652901936
      360.0000000000     4245.8373544588       58.7632448759
      362.0000000000     4305.0740196592       49.0742322393
      364.0000000000     4353.3488574322       38.9615440816
      366.0000000000     4390.0117370457       28.6674574208
      368.0000000000     4414.6369838182       18.4059625416
      370.0000000000     4427.0025779233        8.3586280767
      372.0000000000     4427.0700441571       -1.3267012224
      374.0000000000     4414.9648735328      -10.5348600874
      376.0000000000     4390.9574209399      -19.1805608620
      378.0000000000     4355.4442972629      -27.2044523433
      380.0000000000     4308.9303235185      -34.5686238383
      382.0000000000     4252.0111431279      -41.2520581565
      384.0000000000     4185.3566006745      -47.2464267332
      386.0000000000     4109.6949953145      -52.5524966832
      388.0000000000     4025.7983078782      -57.1772980056
      390.0000000000     3934.4684855529      -61.1320907848
      392.0000000000     3836.5248492880      -64.4310846548
      394.0000000000     3732.7926686306      -67.0907998787
      396.0000000000     3624.0929280433      -69.1299216715
      398.0000000000     3511.2332889479      -70.5694848074
      400.0000000000     3395.0002335241      -71.4332302346
      402.0000000000     3276.1523601400      -71.7479945198
      404.0000000000     3155.4147864539      -71.5440213458
      406.0000000000     3033.4746048051      -70.8551171794
      408.0000000000     2910.9773254750      -69.7186064926
      410.0000000000     2788.5242366254      -68.1750723899
      412.0000000000     2666.6706050609      -66.2678939860
      414.0000000000     2545.9246391824      -64.0426111975
      416.0000000000     2426.7471344057      -61.5461603930
      418.0000000000     2309.5517216670      -58.8260308978
      420.0000000000     2194.7056412130      -55.9293934549
      422.0000000000     2082.5309664663      -52.9022484705
      424.0000000000     1973.3062061638      -49.7886354161
      426.0000000000     1867.2682170173      -46.6299362942
      428.0000000000     1764.6143636645      -43.4642966745
      430.0000000000     1665.5048675379      -40.3261783716
      432.0000000000     1570.0652913323      -37.2460490523
      434.0000000000     1478.3891109062      -34.2502064209
      436.0000000000     1390.5403315981      -31.3607284249
      438.0000000000     1306.5561110090      -28.5955362627
      440.0000000000     1226.4493552169      -25.9685538567
      442.0000000000     1150.2112601083      -23.4899457438
      444.0000000000     1077.8137739807      -21.1664148599
      446.0000000000     1009.2119617608      -19.0015422207
      448.0000000000      944.3462550800      -16.9961517959
      450.0000000000      883.1445760182      -15.1486857078
      452.0000000000      825.5243255838      -13.4555770440
      454.0000000000      771.3942309193      -11.9116098850
      456.0000000000      720.6560478307      -10.5102584518
      458.0000000000      673.2061175242       -9.2439994768
      460.0000000000      628.9367784248       -8.1045938980
      462.0000000000      587.7376356510       -7.0833357356
      464.0000000000      549.4966921501       -6.1712674902
      466.0000000000      514.1013466770       -5.3593626094
      468.0000000000      481.4392647475       -4.6386765050
      470.0000000000      451.3991294288       -4.0004682907
      472.0000000000      423.8712793771       -3.4362958761
      474.0000000000      398.7482419031       -2.9380873266
      476.0000000000      375.9251690665       -2.4981915157
      478.0000000000      355.3001848927       -2.1094110845
      480.0000000000      336.7746517771       -1.7650206133
      482.0000000000      320.2533640221       -1.4587727303
      484.0000000000      305.6446762469       -1.1848946522
      486.0000000000      292.8605741410       -0.9380773925
      488.0000000000      281.8166947069       -0.7134596006
      490.0000000000      272.4323027728       -0.5066077199
      492.0000000000      264.6302301581       -0.3134938881
      494.0000000000      258.3367834568       -0.1304727480
      496.0000000000      253.4816259728        0.0457418920
      498.0000000000      249.9976389016        0.2180998226
      500.0000000000      247.8207664170        0.3892360839
      502.0000000000      246.8898488897        0.5614911275
      504.0000000000      247.1464480397        0.7369292556
      506.0000000000      248.5346674185        0.9173552233
      508.0000000000      251.0009712213        1.1043289876
      510.0000000000      254.4940040573        1.2991786667
      512.0000000000      258.9644139495        1.5030118354
      514.0000000000      264.3646805039        1.7167253289
      516.0000000000      270.6489498752        1.9410137629
      518.0000000000      277.7728778692        2.1763769960
      520.0000000000      285.6934822535        2.4231267743
      522.0000000000      294.3690051062        2.6813927982
      524.0000000000      303.7587858086        2.9511284471
      526.0000000000      313.8231450890        3.2321163846
      528.0000000000      324.5232803424        3.5239742515
      530.0000000000      335.8211722930        3.8261606293
      532.0000000000      347.6795029242        4.1379814368
      534.0000000000      360.0615844761        4.4585968920
      536.0000000000      372.9312992068        4.7870291456
      538.0000000000      386.2530495215        5.1221706626
      540.0000000000      399.9917179969        5.4627934003
      542.0000000000      414.1126367684        5.8075588025
      544.0000000000      428.5815656965        6.1550286020
      546.0000000000      443.3646786911        6.5036764013
      548.0000000000      458.4285575467        6.8518999721
      550.0000000000      473.7401926215        7.1980342008
      552.0000000000      489.2669896856        7.5403645813
      554.0000000000      504.9767822635        7.8771411482
      556.0000000000      520.8378487986        8.2065927240
      558.0000000000      536.8189339822        8.5269413506
      560.0000000000      552.8892736042        8.8364167644
      562.0000000000      569.0186223050        9.1332707738
      564.0000000000      585.1772836333        9.4157913954
      566.0000000000      601.3361418423        9.6823166089
      568.0000000000      617.4666948880        9.9312475934
      570.0000000000      633.5410881270       10.1610613172
      572.0000000000      649.5321482435       10.3703223609
      574.0000000000      665.4134169737       10.5576938626
      576.0000000000      681.1591842283       10.7219474911
      578.0000000000      696.7445202543       10.8619723606
      580.0000000000      712.1453065088       10.9767828192
      582.0000000000      727.3382649571       11.0655250566
      584.0000000000      742.3009855415       11.1274824907
      586.0000000000      757.0119515989       11.1620799099
      588.0000000000      771.4505630426       11.1688863626
      590.0000000000      785.5971571522       11.1476167976
      592.0000000000      799.4330268471       11.0981324761
      594.0000000000      812.9404363471       11.0204401880
      596.0000000000      826.1026341525       10.9146903152
      598.0000000000      838.9038632995       10.7811737991
      600.0000000000      851.3293688718       10.6203180762
      602.0000000000      863.3654027700       10.4326820551
      604.0000000000      874.9992257621       10.2189502162
      606.0000000000      886.2191068553        9.9799259198
      608.0000000000      897.0143200467        9.7165240123
      610.0000000000      907.3751385246        9.4297628258
      612.0000000000      917.2928264072        9.1207556642
      614.0000000000      926.7596281132        8.7907018737
      616.0000000000      935.7687554735        8.4408775907
      618.0000000000      944.3143726979        8.0726262631
      620.0000000000      952.3915793191        7.6873490326
      622.0000000000      959.9963912424        7.2864950682
      624.0000000000      967.1257200330        6.8715519322
      626.0000000000      973.7773505754        6.4440360570
      628.0000000000      979.9499172446        6.0054834058
      630.0000000000      985.6428787237        5.5574403827
      632.0000000000      990.8564916099        5.1014550540
      634.0000000000      995.5917829440        4.6390687337
      636.0000000000      999.8505217994        4.1718079804
      638.0000000000     1003.6351900652        3.7011770474
      640.0000000000     1006.9489525527        3.2286508186
      642.0000000000     1009.7956265515        2.7556682590
      644.0000000000     1012.1796509603        2.2836264003
      646.0000000000     1014.1060551077        1.8138748775
      648.0000000000     1015.5804273785        1.3477110251
      650.0000000000     1016.6088837527        0.8863755381
      652.0000000000     1017.1980363606        0.4310486949
      654.0000000000     1017.3549621505       -0.0171528614
      656.0000000000     1017.0871717614       -0.4571787956
      658.0000000000     1016.4025786856       -0.8880472194
      660.0000000000     1015.3094688020       -1.3088463150
      662.0000000000     1013.8164703527       -1.7187354623
      664.0000000000     1011.9325244328       -2.1169458956
      666.0000000000     1009.6668560542       -2.5027809111
      668.0000000000     1007.0289458413       -2.8756156552
      670.0000000000     1004.0285024081       -3.2348965204
      672.0000000000     1000.6754354649       -3.5801401790
      674.0000000000      996.9798296919       -3.9109322826
      676.0000000000      992.9519194177       -4.2269258611
      678.0000000000      988.6020641308       -4.5278394485
      680.0000000000      983.9407248515       -4.8134549666
      682.0000000000      978.9784413837       -5.0836153980
      684.0000000000      973.7258104649       -5.3382222745
      686.0000000000      968.1934648251       -5.5772330118
      688.0000000000      962.3920531655       -5.8006581158
      690.0000000000      956.3322210609       -6.0085582881
      692.0000000000      950.0245927876       -6.2010414538
      694.0000000000      943.4797540756       -6.3782597367
      696.0000000000      936.7082357810       -6.5404064017
      698.0000000000      929.7204984711       -6.6877127878
      700.0000000000      922.5269179121       -6.8204452470
      702.0000000000      915.1377714489       -6.9389021098
      704.0000000000      907.5632252609       -7.0434106905
      706.0000000000      899.8133224798       -7.1343243489
      708.0000000000      891.8979721503       -7.2120196186
      710.0000000000      883.8269390154       -7.2768934153
      712.0000000000      875.6098341051       -7.3293603342
      714.0000000000      867.2561061076       -7.3698500443
      716.0000000000      858.7750334988       -7.3988047880
      718.0000000000      850.1757174086       -7.4166769910
      720.0000000000      841.4670751976       -7.4239269868
      722.0000000000      832.6578347210       -7.4210208615
      724.0000000000      823.7565292534       -7.4084284180
      726.0000000000      814.7714930486       -7.3866212650
      728.0000000000      805.7108575100       -7.3560710283
      730.0000000000      796.5825479442       -7.3172476864
      732.0000000000      787.3942808718       -7.2706180281
      734.0000000000      778.1535618711       -7.2166442317
      736.0000000000      768.8676839267       -7.1557825632
      738.0000000000      759.5437262597       -7.0884821906
      740.0000000000      750.1885536125       -7.0151841113
      742.0000000000      740.8088159641       -6.9363201899
      744.0000000000      731.4109486525       -6.8523123013
      746.0000000000      722.0011728779       -6.7635715759
      748.0000000000      712.5854965658       -6.6704977423
      750.0000000000      703.1697155651       -6.5734785627
      752.0000000000      693.7594151606       -6.4728893568
      754.0000000000      684.3599718771       -6.3690926092
      756.0000000000      674.9765555540       -6.2624376557
      758.0000000000      665.6141316713       -6.1532604433
      760.0000000000      656.2774639060       -6.0418833598
      762.0000000000      646.9711169001       -5.9286151268
      764.0000000000      637.6994592229       -5.8137507543
      766.0000000000      628.4666665089       -5.6975715482
      768.0000000000      619.2767247543       -5.5803451704
      770.0000000000      610.1334337575       -5.4623257440
      772.0000000000      601.0404106860       -5.3437540013
      774.0000000000      592.0010937562       -5.2248574694
      776.0000000000      583.0187460124       -5.1058506902
      778.0000000000      574.0964591896       -4.9869354710
      780.0000000000      565.2371576499       -4.8683011612
      782.0000000000      556.4436023784       -4.7501249540
      784.0000000000      547.7183950283       -4.6325722068
      786.0000000000      539.0639820041       -4.5157967796
      788.0000000000      530.4826585722       -4.3999413884
      790.0000000000      521.9765729899       -4.2851379697
      792.0000000000      513.5477306446       -4.1715080546
      794.0000000000      505.1979981920       -4.0591631499
      796.0000000000      496.9291076893       -3.9482051245
      798.0000000000      488.7426607121       -3.8387265985
      800.0000000000      480.6401324517       -3.7308113334
      802.0000000000      472.6228757837       -3.6245346223
      804.0000000000      464.6921253038       -3.5199636775
      806.0000000000      456.8490013244       -3.4171580154
      808.0000000000      449.0945138275       -3.3161698370
      810.0000000000      441.4295663695       -3.2170444018
      812.0000000000      433.8549599332       -3.1198203963
      814.0000000000      426.3713967235       -3.0245302948
      816.0000000000      418.9794839040       -2.9312007111
      818.0000000000      411.6797372700       -2.8398527432
      820.0000000000      404.4725848574       -2.7505023069
      822.0000000000      397.3583704823       -2.6631604607
      824.0000000000      390.3373572119       -2.5778337201
      826.0000000000      383.4097307631       -2.4945243617
      828.0000000000      376.5756028282       -2.4132307164
      830.0000000000      369.8350143256       -2.3339474521
      832.0000000000      363.1879385754       -2.2566658446
      834.0000000000      356.6342843982       -2.1813740391
      836.0000000000      350.1738991368       -2.1080572990
      838.0000000000      343.8065716007       -2.0366982448
      840.0000000000      337.5320349322       -1.9672770821
      842.0000000000      331.3499693958       -1.8997718187
      844.0000000000      325.2600050881       -1.8341584707
      846.0000000000      319.2617245719       -1.7704112592
      848.0000000000      313.3546654319       -1.7085027964
      850.0000000000      307.5383227540       -1.6484042609
      852.0000000000      301.8121515288       -1.5900855650
      854.0000000000      296.1755689791       -1.5335155113
      856.0000000000      290.6279568134       -1.4786619405
      858.0000000000      285.1686634050       -1.4254918702
      860.0000000000      279.7970058988       -1.3739716257
      862.0000000000      274.5122722465       -1.3240669620
      864.0000000000      269.3137231703       -1.2757431778
      866.0000000000      264.2005940585       -1.2289652220
      868.0000000000      259.1720967913       -1.1836977932
      870.0000000000      254.2274215013       -1.1399054314
      872.0000000000      249.3657382667       -1.0975526034
      874.0000000000      244.5861987413       -1.0566037821
      876.0000000000      239.8879377210       -1.0170235190
      878.0000000000      235.2700746488       -0.9787765109
      880.0000000000      230.7317150596       -0.9418276617
      882.0000000000      226.2719519663       -0.9061421383
      884.0000000000      221.8898671885       -0.8716854218
      886.0000000000      217.5845326249       -0.8384233533
      888.0000000000      213.3550114724       -0.8063221767
      890.0000000000      209.2003593905       -0.7753485753
      892.0000000000      205.1196256158       -0.7454697063
      894.0000000000      201.1118540251       -0.7166532303
      896.0000000000      197.1760841504       -0.6888673375
      898.0000000000      193.3113521463       -0.6620807712
      900.0000000000      189.5166917120       -0.6362628476
      902.0000000000      185.7911349684       -0.6113834725
      904.0000000000      182.1337132917       -0.5874131566
      906.0000000000      178.5434581064       -0.5643230265
      908.0000000000      175.0194016366       -0.5420848345
      910.0000000000      171.5605776192       -0.5206709664
      912.0000000000      168.1660219785       -0.5000544462
      914.0000000000      164.8347734651       -0.4802089402
      916.0000000000      161.5658742586       -0.4611087583
      918.0000000000      158.3583705374       -0.4427288547
      920.0000000000      155.2113130144       -0.4250448264
      922.0000000000      152.1237574424       -0.4080329106
      924.0000000000      149.0947650877       -0.3916699814
      926.0000000000      146.1234031755       -0.3759335443
      928.0000000000      143.2087453063       -0.3608017310
      930.0000000000      140.3498718455       -0.3462532924
      932.0000000000      137.5458702867       -0.3322675910
      934.0000000000      134.7958355901       -0.3188245929
      936.0000000000      132.0988704967       -0.3059048586
      938.0000000000      129.4540858194       -0.2934895341
      940.0000000000      126.8606007120       -0.2815603403
      942.0000000000      124.3175429168       -0.2700995632
      944.0000000000      121.8240489922       -0.2590900428
      946.0000000000      119.3792645203       -0.2485151623
      948.0000000000      116.9823442964       -0.2383588367
      950.0000000000      114.6324525005       -0.2286055015
      952.0000000000      112.3287628514       -0.2192401006
      954.0000000000      110.0704587454       -0.2102480750
      956.0000000000      107.8567333784       -0.2016153506
      958.0000000000      105.6867898543       -0.1933283264
      960.0000000000      103.5598412785       -0.1853738627
      962.0000000000      101.4751108383       -0.1777392688
      964.0000000000       99.4318318706       -0.1704122917
      966.0000000000       97.4292479175       -0.1633811035
      968.0000000000       95.4666127700       -0.1566342905
      970.0000000000       93.5431905011       -0.1501608409
      972.0000000000       91.6582554885       -0.1439501337
      974.0000000000       89.8110924273       -0.1379919271
      976.0000000000       88.0009963337       -0.1322763474
      978.0000000000       86.2272725391       -0.1267938779
      980.0000000000       84.4892366773       -0.1215353482
      982.0000000000       82.7862146623       -0.1164919230
      984.0000000000       81.1175426598       -0.1116550924
      986.0000000000       79.4825670509       -0.1070166609
      988.0000000000       77.8806443905       -0.1025687377
      990.0000000000       76.3111413577       -0.0983037267
      992.0000000000       74.7734347023       -0.0942143168
      994.0000000000       73.2669111846       -0.0902934729
      996.0000000000       71.7909675106       -0.0865344259
      998.0000000000       70.3450102627       -0.0829306643
     1000.0000000000       68.9284558257       -0.0794759255
     1002.0000000000       67.5407303089       -0.0761641868
     1004.0000000000       66.1812694639       -0.0729896575
     1006.0000000000       64.8495186000       -0.0699467706
     1008.0000000000       63.5449324950       -0.0670301752
     1010.0000000000       62.2669753044       -0.0642347282
     1012.0000000000       61.0151204665       -0.0615554879
     1014.0000000000       59.7888506063       -0.0589877060
     1016.0000000000       58.5876574363       -0.0565268206
     1018.0000000000       57.4110416552       -0.0541684501
     1020.0000000000       56.2585128456       -0.0519083858
     1022.0000000000       55.1295893690       -0.0497425862
     1024.0000000000       54.0237982603       -0.0476671704
     1026.0000000000       52.9406751200       -0.0456784122
     1028.0000000000       51.8797640062       -0.0437727346
     1030.0000000000       50.8406173252       -0.0419467036
     1032.0000000000       49.8227957212       -0.0401970236
     1034.0000000000       48.8258679654       -0.0385205315
     1036.0000000000       47.8494108450       -0.0369141918
     1038.0000000000       46.8930090510       -0.0353750922
     1040.0000000000       45.9562550665       -0.0339004379
     1042.0000000000       45.0387490542       -0.0324875482
     1044.0000000000       44.1400987441       -0.0311338512
     1046.0000000000       43.2599193214       -0.0298368799
     1048.0000000000       42.3978333145       -0.0285942682
     1050.0000000000       41.5534704827       -0.0274037468
     1052.0000000000       40.7264677050       -0.0262631396
     1054.0000000000       39.9164688686       -0.0251703596
     1056.0000000000       39.1231247585       -0.0241234059
     1058.0000000000       38.3460929471       -0.0231203600
     1060.0000000000       37.5850376847       -0.0221593823
     1062.0000000000       36.8396297904       -0.0212387097
     1064.0000000000       36.1095465442       -0.0203566517
     1066.0000000000       35.3944715794       -0.0195115879
     1068.0000000000       34.6940947761       -0.0187019652
     1070.0000000000       34.0081121552       -0.0179262951
     1072.0000000000       33.3362257741       -0.0171831507
     1074.0000000000       32.6781436223       -0.0164711648
     1076.0000000000       32.0335795188       -0.0157890272
     1078.0000000000       31.4022530102       -0.0151354821
     1080.0000000000       30.7838892699       -0.0145093264
     1082.0000000000       30.1782189984       -0.0139094072
     1084.0000000000       29.5849783246       -0.0133346198
     1086.0000000000       29.0039087082       -0.0127839060
     1088.0000000000       28.4347568438       -0.0122562517
     1090.0000000000       27.8772745652       -0.0117506854
     1092.0000000000       27.3312187515       -0.0112662764
     1094.0000000000       26.7963512345       -0.0108021332
     1096.0000000000       26.2724387069       -0.0103574017
     1098.0000000000       25.7592526320       -0.0099312637
     1100.0000000000       25.2565691543       -0.0095229354
     1102.0000000000       24.7641690119       -0.0091316663
     1104.0000000000       24.2818374496       -0.0087567372
     1106.0000000000       23.8093641331       -0.0083974593
     1108.0000000000       23.3465430655       -0.0080531730
     1110.0000000000       22.8931725037       -0.0077232464
     1112.0000000000       22.4490548767       -0.0074070744
     1114.0000000000       22.0139967055       -0.0071040773
     1116.0000000000       21.5878085234       -0.0068137000
     1118.0000000000       21.1703047979       -0.0065354109
     1120.0000000000       20.7613038545       -0.0062687007
     1122.0000000000       20.3606278005       -0.0060130819
     1124.0000000000       19.9681024507       -0.0057680875
     1126.0000000000       19.5835572547       -0.0055332701
     1128.0000000000       19.2068252244       -0.0053082016
     1130.0000000000       18.8377428636       -0.0050924716
     1132.0000000000       18.4761500985       -0.0048856874
     1134.0000000000       18.1218902089       -0.0046874727
     1136.0000000000       17.7748097614       -0.0044974674
     1138.0000000000       17.4347585433       -0.0043153264
     1140.0000000000       17.1015894974       -0.0041407194
     1142.0000000000       16.7751586588       -0.0039733298
     1144.0000000000       16.4553250916       -0.0038128549
     1146.0000000000       16.1419508278       -0.0036590043
     1148.0000000000       15.8349008070       -0.0035115001
     1150.0000000000       15.5340428166       -0.0033700764
     1152.0000000000       15.2392474341       -0.0032344783
     1154.0000000000       14.9503879695       -0.0031044617
     1156.0000000000       14.6673404093       -0.0029797928
     1158.0000000000       14.3899833616       -0.0028602480
     1160.0000000000       14.1181980018       -0.0027456128
     1162.0000000000       13.8518680197       -0.0026356819
     1164.0000000000       13.5908795671       -0.0025302588
     1166.0000000000       13.3351212075       -0.0024291551
     1168.0000000000       13.0844838652       -0.0023321907
     1170.0000000000       12.8388607766       -0.0022391927
     1172.0000000000       12.5981474417       -0.0021499958
     1174.0000000000       12.3622415773       -0.0020644417
     1176.0000000000       12.1310430703       -0.0019823785
     1178.0000000000       11.9044539322       -0.0019036609
     1180.0000000000       11.6823782548       -0.0018281499
     1182.0000000000       11.4647221664       -0.0017557121
     1184.0000000000       11.2513937888       -0.0016862199
     1186.0000000000       11.0423031957       -0.0016195509
     1188.0000000000       10.8373623712       -0.0015555880
     1190.0000000000       10.6364851696       -0.0014942191
     1192.0000000000       10.4395872758       -0.0014353366
     1194.0000000000       10.2465861669       -0.0013788377
     1196.0000000000       10.0574010738       -0.0013246237
     1198.0000000000        9.8719529442       -0.0012726001
     1200.0000000000        9.6901644062       -0.0012226764
     1202.0000000000        9.5119597326       -0.0011747660
     1204.0000000000        9.3372648059       -0.0011287858
     1206.0000000000        9.1660070841       -0.0010846563
     1208.0000000000        8.9981155669       -0.0010423012
     1210.0000000000        8.8335207632       -0.0010016475
     1212.0000000000        8.6721546587       -0.0009626252
     1214.0000000000        8.5139506843       -0.0009251673
     1216.0000000000        8.3588436854       -0.0008892096
     1218.0000000000        8.2067698916       -0.0008546905
     1220.0000000000        8.0576668869       -0.0008215510
     1222.0000000000        7.9114735810       -0.0007897348
     1224.0000000000        7.7681301808       -0.0007591875
     1226.0000000000        7.6275781625       -0.0007298573
     1228.0000000000        7.4897602444       -0.0007016946
     1230.0000000000        7.3546203605       -0.0006746516
     1232.0000000000        7.2221036339       -0.0006486827
     1234.0000000000        7.0921563518       -0.0006237441
     1236.0000000000        6.9647259402       -0.0005997940
     1238.0000000000        6.8397609396       -0.0005767920
     1240.0000000000        6.7172109807       -0.0005546997
     1242.0000000000        6.5970267614       -0.0005334802
     1244.0000000000        6.4791600235       -0.0005130979
     1246.0000000000        6.3635635304       -0.0004935191
     1248.0000000000        6.2501910449       -0.0004747112
     1250.0000000000        6.1389973083       -0.0004566430
     1252.0000000000        6.0299380183       -0.0004392846
     1254.0000000000        5.9229698094       -0.0004226074
     1256.0000000000        5.8180502322       -0.0004065839
     1258.0000000000        5.7151377335       -0.0003911878
     1260.0000000000        5.6141916376       -0.0003763937
     1262.0000000000        5.5151721267       -0.0003621776
     1264.0000000000        5.4180402230       -0.0003485162
     1266.0000000000        5.3227577702       -0.0003353872
     1268.0000000000        5.2292874159       -0.0003227692
     1270.0000000000        5.1375925942       -0.0003106419
     1272.0000000000        5.0476375091       -0.0002989856
     1274.0000000000        4.9593871173       -0.0002877814
     1276.0000000000        4.8728071125       -0.0002770114
     1278.0000000000        4.7878639093       -0.0002666581
     1280.0000000000        4.7045246276       -0.0002567051
     1282.0000000000        4.6227570774       -0.0002471363
     1284.0000000000        4.5425297441       -0.0002379365
     1286.0000000000        4.4638117739       -0.0002290910
     1288.0000000000        4.3865729594       -0.0002205858
     1290.0000000000        4.3107837256       -0.0002124073
     1292.0000000000        4.2364151168       -0.0002045428
     1294.0000000000        4.1634387826       -0.0001969796
     1296.0000000000        4.0918269654       -0.0001897060
     1298.0000000000        4.0215524872       -0.0001827105
     1300.0000000000        3.9525887373       -0.0001759821
     1302.0000000000        3.8849096605       -0.0001695104
     1304.0000000000        3.8184897442       -0.0001632851
     1306.0000000000        3.7533040078       -0.0001572967
     1308.0000000000        3.6893279905       -0.0001515359
     1310.0000000000        3.6265377403       -0.0001459937
     1312.0000000000        3.5649098034       -0.0001406616
     1314.0000000000        3.5044212130       -0.0001355313
     1316.0000000000        3.4450494792       -0.0001305949
     1318.0000000000        3.3867725786       -0.0001258450
     1320.0000000000        3.3295689444       -0.0001212742
     1322.0000000000        3.2734174564       -0.0001168755
     1324.0000000000        3.2182974315       -0.0001126424
     1326.0000000000        3.1641886147       -0.0001085682
     1328.0000000000        3.1110711692       -0.0001046469
     1330.0000000000        3.0589256681       -0.0001008725
     1332.0000000000        3.0077330852       -0.0000972394
     1334.0000000000        2.9574747868       -0.0000937421
     1336.0000000000        2.9081325228       -0.0000903753
     1338.0000000000        2.8596884191       -0.0000871341
     1340.0000000000        2.8121249689       -0.0000840135
     1342.0000000000        2.7654250256       -0.0000810089
     1344.0000000000        2.7195717944       -0.0000781159
     1346.0000000000        2.6745488251       -0.0000753302
     1348.0000000000        2.6303400050       -0.0000726476
     1350.0000000000        2.5869295511       -0.0000700643
     1352.0000000000        2.5443020038       -0.0000675764
     1354.0000000000        2.5024422193       -0.0000651803
     1356.0000000000        2.4613353634       -0.0000628724
     1358.0000000000        2.4209669047       -0.0000606495
     1360.0000000000        2.3813226082       -0.0000585082
     1362.0000000000        2.3423885288       -0.0000564455
     1364.0000000000        2.3041510056       -0.0000544584
     1366.0000000000        2.2665966553       -0.0000525441
     1368.0000000000        2.2297123669       -0.0000506997
     1370.0000000000        2.1934852955       -0.0000489226
     1372.0000000000        2.1579028567       -0.0000472102
     1374.0000000000        2.1229527214       -0.0000455603
     1376.0000000000        2.0886228098       -0.0000439702
     1378.0000000000        2.0549012869       -0.0000424380
     1380.0000000000        2.0217765567       -0.0000409612
     1382.0000000000        1.9892372573       -0.0000395380
     1384.0000000000        1.9572722564       -0.0000381661
     1386.0000000000        1.9258706457       -0.0000368439
     1388.0000000000        1.8950217367       -0.0000355693
     1390.0000000000        1.8647150559       -0.0000343406
     1392.0000000000        1.8349403405       -0.0000331560
     1394.0000000000        1.8056875336       -0.0000320140
     1396.0000000000        1.7769467800       -0.0000309130
     1398.0000000000        1.7487084222       -0.0000298514
     1400.0000000000        1.7209629959       -0.0000288278
     1402.0000000000        1.6937012262       -0.0000278407
     1404.0000000000        1.6669140236       -0.0000268888
     1406.0000000000        1.6405924798       -0.0000259709
     1408.0000000000        1.6147278644       -0.0000250855
     1410.0000000000        1.5893116209       -0.0000242317
     1412.0000000000        1.5643353630       -0.0000234081
     1414.0000000000        1.5397908714       -0.0000226136
     1416.0000000000        1.5156700897       -0.0000218473
     1418.0000000000        1.4919651217       -0.0000211081
     1420.0000000000        1.4686682276       -0.0000203949
     1422.0000000000        1.4457718208       -0.0000197068
     1424.0000000000        1.4232684650       -0.0000190430
     1426.0000000000        1.4011508706       -0.0000184024
     1428.0000000000        1.3794118922       -0.0000177844
     1430.0000000000        1.3580445252       -0.0000171880
     1432.0000000000        1.3370419028       -0.0000166124
     1434.0000000000        1.3163972937       -0.0000160569
     1436.0000000000        1.2961040988       -0.0000155209
     1438.0000000000        1.2761558486       -0.0000150034
     1440.0000000000        1.2565462005       -0.0000145040
     1442.0000000000        1.2372689363       -0.0000140220
     1444.0000000000        1.2183179595       -0.0000135566
     1446.0000000000        1.1996872928       -0.0000131074
     1448.0000000000        1.1813710758       -0.0000126737
     1450.0000000000        1.1633635624       -0.0000122550
     1452.0000000000        1.1456591184       -0.0000118507
     1454.0000000000        1.1282522197       -0.0000114604
     1456.0000000000        1.1111374492       -0.0000110835
     1458.0000000000        1.0943094954       -0.0000107195
     1460.0000000000        1.0777631499       -0.0000103680
     1462.0000000000        1.0614933051       -0.0000100286
     1464.0000000000        1.0454949524       -0.0000097007
     1466.0000000000        1.0297631804       -0.0000093841
     1468.0000000000        1.0142931721       -0.0000090782
     1470.0000000000        0.9990802040       -0.0000087828
     1472.0000000000        0.9841196435       -0.0000084974
     1474.0000000000        0.9694069472       -0.0000082217
     1476.0000000000        0.9549376591       -0.0000079553
     1478.0000000000        0.9407074091       -0.0000076980
     1480.0000000000        0.9267119108       -0.0000074494
     1482.0000000000        0.9129469600       -0.0000072091
     1484.0000000000        0.8994084331       -0.0000069770
     1486.0000000000        0.8860922856       -0.0000067527
     1488.0000000000        0.8729945500       -0.0000065359
     1490.0000000000        0.8601113347       -0.0000063264
     1492.0000000000        0.8474388225       -0.0000061239
     1494.0000000000        0.8349732686       -0.0000059282
     1496.0000000000        0.8227109997       -0.0000057391
     1498.0000000000        0.8106484122       -0.0000055562
     1500.0000000000        0.7987819711       -0.0000053795
     1502.0000000000        0.7871082082       -0.0000052086
     1504.0000000000        0.7756237213       -0.0000050434
     1506.0000000000        0.7643251723       -0.0000048837
     1508.0000000000        0.7532092863       -0.0000047293
     1510.0000000000        0.7422728503       -0.0000045800
     1512.0000000000        0.7315127119       -0.0000044356
     1514.0000000000        0.7209257779       -0.0000042960
     1516.0000000000        0.7105090136       -0.0000041610
     1518.0000000000        0.7002594410       -0.0000040304
     1520.0000000000        0.6901741383       -0.0000039041
     1522.0000000000        0.6802502383       -0.0000037820
     1524.0000000000        0.6704849276       -0.0000036639
     1526.0000000000        0.6608754454       -0.0000035496
     1528.0000000000        0.6514190825       -0.0000034391
     1530.0000000000        0.6421131802       -0.0000033321
     1532.0000000000        0.6329551295       -0.0000032287
     1534.0000000000        0.6239423698       -0.0000031286
     1536.0000000000        0.6150723884       -0.0000030318
     1538.0000000000        0.6063427189       -0.0000029381
     1540.0000000000        0.5977509411       -0.0000028474
     1542.0000000000        0.5892946794       -0.0000027597
     1544.0000000000        0.5809716022       -0.0000026748
     1546.0000000000        0.5727794210       -0.0000025926
     1548.0000000000        0.5647158897       -0.0000025131
     1550.0000000000        0.5567788035       -0.0000024362
     1552.0000000000        0.5489659983       -0.0000023617
     1554.0000000000        0.5412753498       -0.0000022896
     1556.0000000000        0.5337047728       -0.0000022198
     1558.0000000000        0.5262522203       -0.0000021522
     1560.0000000000        0.5189156830       -0.0000020868
     1562.0000000000        0.5116931882       -0.0000020235
     1564.0000000000        0.5045827994       -0.0000019622
     1566.0000000000        0.4975826156       -0.0000019029
     1568.0000000000        0.4906907703       -0.0000018454
     1570.0000000000        0.4839054311       -0.0000017897
     1572.0000000000        0.4772247991       -0.0000017358
     1574.0000000000        0.4706471079       -0.0000016837
     1576.0000000000        0.4641706234       -0.0000016331
     1578.0000000000        0.4577936427       -0.0000015842
     1580.0000000000        0.4515144942       -0.0000015368
     1582.0000000000        0.4453315361       -0.0000014908
     1584.0000000000        0.4392431565       -0.0000014464
     1586.0000000000        0.4332477726       -0.0000014033
     1588.0000000000        0.4273438302       -0.0000013615
     1590.0000000000        0.4215298029       -0.0000013211
     1592.0000000000        0.4158041921       -0.0000012819
     1594.0000000000        0.4101655258       -0.0000012440
     1596.0000000000        0.4046123586       -0.0000012072
     1598.0000000000        0.3991432709       -0.0000011716
     1600.0000000000        0.3937568687       -0.0000011370
     1602.0000000000        0.3884517829       -0.0000011036
     1604.0000000000        0.3832266686       -0.0000010711
     1606.0000000000        0.3780802053       -0.0000010397
     1608.0000000000        0.3730110956       -0.0000010093
     1610.0000000000        0.3680180656       -0.0000009797
     1612.0000000000        0.3630998639       -0.0000009511
     1614.0000000000        0.3582552611       -0.0000009234
     1616.0000000000        0.3534830499       -0.0000008965
     1618.0000000000        0.3487820443       -0.0000008705
     1620.0000000000        0.3441510793       -0.0000008452
     1622.0000000000        0.3395890104       -0.0000008207
     1624.0000000000        0.3350947133       -0.0000007970
     1626.0000000000        0.3306670837       -0.0000007739
     1628.0000000000        0.3263050365       -0.0000007516
     1630.0000000000        0.3220075058       -0.0000007300
     1632.0000000000        0.3177734446       -0.0000007090
     1634.0000000000        0.3136018239       -0.0000006886
     1636.0000000000        0.3094916330       -0.0000006689
     1638.0000000000        0.3054418788       -0.0000006497
     1640.0000000000        0.3014515856       -0.0000006311
     1642.0000000000        0.2975197946       -0.0000006131
     1644.0000000000        0.2936455639       -0.0000005957
     1646.0000000000        0.2898279680       -0.0000005787
     1648.0000000000        0.2860660972       -0.0000005623
     1650.0000000000        0.2823590581       -0.0000005463
     1652.0000000000        0.2787059723       -0.0000005308
     1654.0000000000        0.2751059769       -0.0000005158
     1656.0000000000        0.2715582240       -0.0000005013
     1658.0000000000        0.2680618802       -0.0000004871
     1660.0000000000        0.2646161264       -0.0000004734
     1662.0000000000        0.2612201579       -0.0000004601
     1664.0000000000        0.2578731838       -0.0000004472
     1666.0000000000        0.2545744265       -0.0000004347
     1668.0000000000        0.2513231221       -0.0000004225
     1670.0000000000        0.2481185198       -0.0000004107
     1672.0000000000        0.2449598814       -0.0000003992
     1674.0000000000        0.2418464815       -0.0000003881
     1676.0000000000        0.2387776073       -0.0000003773
     1678.0000000000        0.2357525579       -0.0000003669
     1680.0000000000        0.2327706443       -0.0000003567
     1682.0000000000        0.2298311895       -0.0000003468
     1684.0000000000        0.2269335279       -0.0000003372
     1686.0000000000        0.2240770051       -0.0000003279
     1688.0000000000        0.2212609780       -0.0000003189
     1690.0000000000        0.2184848143       -0.0000003101
     1692.0000000000        0.2157478924       -0.0000003016
     1694.0000000000        0.2130496012       -0.0000002933
     1696.0000000000        0.2103893400       -0.0000002853
     1698.0000000000        0.2077665182       -0.0000002775
     1700.0000000000        0.2051805550       -0.0000002699
     1702.0000000000        0.2026308796       -0.0000002625
     1704.0000000000        0.2001169307       -0.0000002554
     1706.0000000000        0.1976381564       -0.0000002485
     1708.0000000000        0.1951940140       -0.0000002417
     1710.0000000000        0.1927839701       -0.0000002352
     1712.0000000000        0.1904075000       -0.0000002288
     1714.0000000000        0.1880640878       -0.0000002226
     1716.0000000000        0.1857532263       -0.0000002166
     1718.0000000000        0.1834744166       -0.0000002108
     1720.0000000000        0.1812271684       -0.0000002051
     1722.0000000000        0.1790109991       -0.0000001996
     1724.0000000000        0.1768254346       -0.0000001942
     1726.0000000000        0.1746700082       -0.0000001890
     1728.0000000000        0.1725442613       -0.0000001840
     1730.0000000000        0.1704477427       -0.0000001791
     1732.0000000000        0.1683800086       -0.0000001743
     1734.0000000000        0.1663406227       -0.0000001697
     1736.0000000000        0.1643291558       -0.0000001652
     1738.0000000000        0.1623451856       -0.0000001608
     1740.0000000000        0.1603882971       -0.0000001565
     1742.0000000000        0.1584580818       -0.0000001524
     1744.0000000000        0.1565541380       -0.0000001484
     1746.0000000000        0.1546760706       -0.0000001444
     1748.0000000000        0.1528234910       -0.0000001406
     1750.0000000000        0.1509960168       -0.0000001369
     1752.0000000000        0.1491932720       -0.0000001333
     1754.0000000000        0.1474148867       -0.0000001299
     1756.0000000000        0.1456604969       -0.0000001265
     1758.0000000000        0.1439297446       -0.0000001231
     1760.0000000000        0.1422222776       -0.0000001199
     1762.0000000000        0.1405377495       -0.0000001168
     1764.0000000000        0.1388758194       -0.0000001138
     1766.0000000000        0.1372361518       -0.0000001108
     1768.0000000000        0.1356184169       -0.0000001079
     1770.0000000000        0.1340222901       -0.0000001051
     1772.0000000000        0.1324474520       -0.0000001024
     1774.0000000000        0.1308935883       -0.0000000998
     1776.0000000000        0.1293603898       -0.0000000972
     1778.0000000000        0.1278475523       -0.0000000947
     1780.0000000000        0.1263547764       -0.0000000923
     1782.0000000000        0.1248817676       -0.0000000899
     1784.0000000000        0.1234282360       -0.0000000876
     1786.0000000000        0.1219938964       -0.0000000854
     1788.0000000000        0.1205784682       -0.0000000832
     1790.0000000000        0.1191816751       -0.0000000811
     1792.0000000000        0.1178032454       -0.0000000790
     1794.0000000000        0.1164429115       -0.0000000770
     1796.0000000000        0.1151004103       -0.0000000750
     1798.0000000000        0.1137754826       -0.0000000731
     1800.0000000000        0.1124678736       -0.0000000713
     1802.0000000000        0.1111773322       -0.0000000695
     1804.0000000000        0.1099036116       -0.0000000677
     1806.0000000000        0.1086464686       -0.0000000660
     1808.0000000000        0.1074056640       -0.0000000643
     1810.0000000000        0.1061809625       -0.0000000627
     1812.0000000000        0.1049721321       -0.0000000612
     1814.0000000000        0.1037789448       -0.0000000596
     1816.0000000000        0.1026011760       -0.0000000581
     1818.0000000000        0.1014386047       -0.0000000567
     1820.0000000000        0.1002910134       -0.0000000553
     1822.0000000000        0.0991581877       -0.0000000539
     1824.0000000000        0.0980399170       -0.0000000525
     1826.0000000000        0.0969359936       -0.0000000512
     1828.0000000000        0.0958462132       -0.0000000500
     1830.0000000000        0.0947703747       -0.0000000487
     1832.0000000000        0.0937082801       -0.0000000475
     1834.0000000000        0.0926597344       -0.0000000464
     1836.0000000000        0.0916245457       -0.0000000452
     1838.0000000000        0.0906025250       -0.0000000441
     1840.0000000000        0.0895934863       -0.0000000430
     1842.0000000000        0.0885972464       -0.0000000420
     1844.0000000000        0.0876136250       -0.0000000409
     1846.0000000000        0.0866424444       -0.0000000399
     1848.0000000000        0.0856835300       -0.0000000390
     1850.0000000000        0.0847367094       -0.0000000380
     1852.0000000000        0.0838018132       -0.0000000371
     1854.0000000000        0.0828786745       -0.0000000362
     1856.0000000000        0.0819671288       -0.0000000353
     1858.0000000000        0.0810670144       -0.0000000344
     1860.0000000000        0.0801781718       -0.0000000336
     1862.0000000000        0.0793004442       -0.0000000328
     1864.0000000000        0.0784336769       -0.0000000320
     1866.0000000000        0.0775777176       -0.0000000312
     1868.0000000000        0.0767324166       -0.0000000305
     1870.0000000000        0.0758976262       -0.0000000297
     1872.0000000000        0.0750732010       -0.0000000290
     1874.0000000000        0.0742589977       -0.0000000283
     1876.0000000000        0.0734548754       -0.0000000277
     1878.0000000000        0.0726606951       -0.0000000270
     1880.0000000000        0.0718763201       -0.0000000264
     1882.0000000000        0.0711016156       -0.0000000257
     1884.0000000000        0.0703364488       -0.0000000251
     1886.0000000000        0.0695806891       -0.0000000245
     1888.0000000000        0.0688342076       -0.0000000239
     1890.0000000000        0.0680968776       -0.0000000234
     1892.0000000000        0.0673685740       -0.0000000228
     1894.0000000000        0.0666491739       -0.0000000223
     1896.0000000000        0.0659385559       -0.0000000218
     1898.0000000000        0.0652366007       -0.0000000212
     1900.0000000000        0.0645431905       -0.0000000207
     1902.0000000000        0.0638582096       -0.0000000203
     1904.0000000000        0.0631815437       -0.0000000198
     1906.0000000000        0.0625130802       -0.0000000193
     1908.0000000000        0.0618527085       -0.0000000189
     1910.0000000000        0.0612003193       -0.0000000184
     1912.0000000000        0.0605558050       -0.0000000180
     1914.0000000000        0.0599190597       -0.0000000176
     1916.0000000000        0.0592899790       -0.0000000172
     1918.0000000000        0.0586684599       -0.0000000168
     1920.0000000000        0.0580544012       -0.0000000164
     1922.0000000000        0.0574477029       -0.0000000160
     1924.0000000000        0.0568482666       -0.0000000156
     1926.0000000000        0.0562559954       -0.0000000153
     1928.0000000000        0.0556707936       -0.0000000149
     1930.0000000000        0.0550925673       -0.0000000146
     1932.0000000000        0.0545212235       -0.0000000142
     1934.0000000000        0.0539566708       -0.0000000139
     1936.0000000000        0.0533988192       -0.0000000136
     1938.0000000000        0.0528475799       -0.0000000133
     1940.0000000000        0.0523028654       -0.0000000130
     1942.0000000000        0.0517645894       -0.0000000127
     1944.0000000000        0.0512326670       -0.0000000124
     1946.0000000000        0.0507070145       -0.0000000121
     1948.0000000000        0.0501875493       -0.0000000118
     1950.0000000000        0.0496741900       -0.0000000116
     1952.0000000000        0.0491668565       -0.0000000113
     1954.0000000000        0.0486654699       -0.0000000111
     1956.0000000000        0.0481699521       -0.0000000108
     1958.0000000000        0.0476802266       -0.0000000106
     1960.0000000000        0.0471962175       -0.0000000103
     1962.0000000000        0.0467178504       -0.0000000101
     1964.0000000000        0.0462450517       -0.0000000099
     1966.0000000000        0.0457777490       -0.0000000096
     1968.0000000000        0.0453158708       -0.0000000094
     1970.0000000000        0.0448593468       -0.0000000092
     1972.0000000000        0.0444081077       -0.0000000090
     1974.0000000000        0.0439620848       -0.0000000088
     1976.0000000000        0.0435212110       -0.0000000086
     1978.0000000000        0.0430854196       -0.0000000084
     1980.0000000000        0.0426546451       -0.0000000082
     1982.0000000000        0.0422288229       -0.0000000081
     1984.0000000000        0.0418078894       -0.0000000079
     1986.0000000000        0.0413917818       -0.0000000077
     1988.0000000000        0.0409804380       -0.0000000075
     1990.0000000000        0.0405737972       -0.0000000074
     1992.0000000000        0.0401717991       -0.0000000072
     1994.0000000000        0.0397743844       -0.0000000070
     1996.0000000000        0.0393814946       -0.0000000069
     1998.0000000000        0.0389930721       -0.0000000067
