# Supplementary material for: Breaking the 1250 nm Barrier: A Computational Approach to Light Upconversion via Triplet–Triplet Annihilation in the Silica Telecom Band
Source: ACS Appl Energy Mater. 2026 Feb 12;9(4):2398–411. doi: 10.1021/acsaem.5c04014 (PMC12934551; doi:10.1021/acsaem.5c04014)
Supplement: Supplementary file 2 [file ae5c04014_si_002.zip › xyz-TTA-NIRII-Journal-2025/b3lyp-d3/monomer/opt-t1-no-td/tetracene-2-NH2-b3lyp-t1-opt.outstructure_001.xyz]

34
Structure 1 -804.213849887
C              -4.77486             0.69180             0.04239
C              -4.77486            -0.69180            -0.04239
C              -3.56724            -1.38240            -0.06828
C              -2.33713            -0.71315            -0.01607
C              -2.33713             0.71315             0.01607
C              -3.56724             1.38240             0.06828
C              -1.08334             1.41453            -0.01713
C               0.16026             0.72358             0.01978
C               0.16026            -0.72358            -0.01977
C              -1.08334            -1.41453             0.01713
C               1.37943            -1.38952            -0.07876
C               2.62642            -0.71116            -0.04863
C               2.62642             0.71116             0.04863
C               1.37943             1.38952             0.07875
C               3.85658             1.38842             0.10304
C               5.05329             0.69752             0.05331
C               5.05329            -0.69752            -0.05332
C               3.85658            -1.38843            -0.10304
H              -5.70749             1.23849             0.08568
H              -5.70749            -1.23848            -0.08568
H              -3.59781            -2.45891            -0.16504
H              -3.59781             2.45891             0.16505
H               1.41322            -2.46546            -0.18927
H               1.41322             2.46546             0.18926
H               3.85579             2.46925             0.18187
H               5.99108             1.23617             0.09546
H               5.99108            -1.23617            -0.09546
H               3.85579            -2.46925            -0.18188
N              -1.09326            -2.79054             0.07531
H              -0.25335            -3.22447             0.42143
H              -1.92908            -3.21694             0.43921
N              -1.09325             2.79054            -0.07530
H              -0.25333             3.22447            -0.42140
H              -1.92907             3.21694            -0.43922
