# Supplementary material for: Breaking the 1250 nm Barrier: A Computational Approach to Light Upconversion via Triplet–Triplet Annihilation in the Silica Telecom Band
Source: ACS Appl Energy Mater. 2026 Feb 12;9(4):2398–411. doi: 10.1021/acsaem.5c04014 (PMC12934551; doi:10.1021/acsaem.5c04014)
Supplement: Supplementary file 2 [file ae5c04014_si_002.zip › xyz-TTA-NIRII-Journal-2025/b3lyp-d3/monomer/opt-t1-no-td/tetracene-2-NMe2-b3lyp-t1-opt.outstructure_001.xyz]

46
Structure 1 -961.487891817
C              -5.24835            -0.68984            -0.11012
C              -5.24834             0.68981             0.11025
C              -4.04945             1.37568             0.21577
C              -2.82137             0.70486             0.10599
C              -2.82137            -0.70489            -0.10593
C              -4.04946            -1.37571            -0.21567
C              -1.57401            -1.38101            -0.16754
C              -0.35224            -0.72641            -0.03946
C              -0.35224             0.72642             0.03945
C              -1.57401             1.38099             0.16757
C               0.88135             1.42880            -0.02062
C               2.13347             0.71235            -0.04627
C               2.13345            -0.71232             0.04637
C               0.88134            -1.42877             0.02059
C               3.36280            -1.37408             0.16539
C               4.56928            -0.68693             0.09898
C               4.56930             0.68685            -0.09873
C               3.36285             1.37405            -0.16523
H              -6.18593             1.22361             0.19626
H              -4.04831             2.44677             0.37995
H              -1.59087             2.45092             0.30778
H               3.37041            -2.44277             0.31542
H               5.50227            -1.22795             0.18888
H               5.50230             1.22786            -0.18855
H               3.37056             2.44273            -0.31532
H              -1.59085            -2.45094            -0.30773
H              -4.04832            -2.44681            -0.37985
H              -6.18593            -1.22364            -0.19609
N               0.90830             2.82293            -0.06619
N               0.90830            -2.82292             0.06602
C               0.16539            -3.58535             1.04370
H              -0.28180            -2.91878             1.77625
H              -0.63202            -4.19147             0.59416
H               0.84158            -4.27240             1.56756
C               1.53142            -3.60038            -0.98280
H               2.07736            -2.94928            -1.66009
H               2.22743            -4.34380            -0.57672
H               0.77235            -4.14047            -1.56587
C               0.16523             3.58528            -1.04387
H              -0.28160             2.91867            -1.77660
H              -0.63246             4.19105            -0.59436
H               0.84130             4.27262            -1.56745
C               1.53147             3.60058             0.98250
H               0.77238             4.14055             1.56564
H               2.07766             2.94964             1.65973
H               2.22722             4.34409             0.57617
