# Supplementary material for: Breaking the 1250 nm Barrier: A Computational Approach to Light Upconversion via Triplet–Triplet Annihilation in the Silica Telecom Band
Source: ACS Appl Energy Mater. 2026 Feb 12;9(4):2398–411. doi: 10.1021/acsaem.5c04014 (PMC12934551; doi:10.1021/acsaem.5c04014)
Supplement: Supplementary file 2 [file ae5c04014_si_002.zip › xyz-TTA-NIRII-Journal-2025/b3lyp-d3/monomer/opt-t1-no-td/tetracene-2-NO2-b3lyp-t1-opt.outstructure_001.xyz]

34
Structure 1 -1102.6109606
C               4.58549            -0.69419             0.12330
C               4.58550             0.69413             0.12329
C               3.38677             1.38922             0.06535
C               2.16090             0.71368             0.00659
C               2.16089            -0.71372             0.00659
C               3.38675            -1.38927             0.06537
C               0.89539            -1.38698             0.01111
C              -0.35044            -0.72780             0.04002
C              -0.35043             0.72781             0.04002
C               0.89542             1.38696             0.01111
C              -1.57484             1.39423             0.01337
C              -2.81673             0.71118            -0.01433
C              -2.81674            -0.71114            -0.01433
C              -1.57486            -1.39420             0.01337
C              -4.03976            -1.39526            -0.03955
C              -5.23771            -0.69784            -0.06569
C              -5.23770             0.69791            -0.06570
C              -4.03974             1.39532            -0.03956
H               5.51719            -1.24171             0.16662
H               5.51721             1.24164             0.16660
H               3.40396             2.46760             0.05417
H               3.40394            -2.46765             0.05420
H              -1.59423             2.47315             0.02696
H              -1.59426            -2.47312             0.02697
H              -4.03794            -2.47796            -0.03783
H              -6.17504            -1.23755            -0.08533
H              -6.17503             1.23763            -0.08533
H              -4.03791             2.47802            -0.03784
N               0.90334             2.84465            -0.02924
O               0.29023             3.44803             0.84299
O               1.52346             3.38141            -0.93811
N               0.90324            -2.84466            -0.02924
O               1.52331            -3.38146            -0.93812
O               0.29013            -3.44800             0.84301
