# Supplementary material for: Breaking the 1250 nm Barrier: A Computational Approach to Light Upconversion via Triplet–Triplet Annihilation in the Silica Telecom Band
Source: ACS Appl Energy Mater. 2026 Feb 12;9(4):2398–411. doi: 10.1021/acsaem.5c04014 (PMC12934551; doi:10.1021/acsaem.5c04014)
Supplement: Supplementary file 2 [file ae5c04014_si_002.zip › xyz-TTA-NIRII-Journal-2025/b3lyp-d3/monomer/opt-t1-no-td/tetracene-2-NPh2OMe-b3lyp-t1-opt.outstructure_001.xyz]

90
Structure 1 -2187.13498689
C               0.80005            -3.52041             4.51357
C              -0.59880            -3.55500             4.52986
C              -1.32198            -2.82929             3.60061
C              -0.67131            -2.05145             2.62823
C               0.75370            -2.01662             2.61125
C               1.46450            -2.76061             3.56792
C               1.40308            -1.22315             1.63209
C               0.70666            -0.50680             0.66541
C              -0.74506            -0.54163             0.68327
C              -1.38198            -1.29047             1.66580
C              -1.46554             0.24719            -0.25245
C              -0.79440             1.08278            -1.21227
C               0.63239             1.11744            -1.22906
C               1.36549             0.31488            -0.28672
C               1.27602             1.86616            -2.22320
C               0.55520             2.58718            -3.16613
C              -0.83315             2.55265            -3.15052
C              -1.49624             1.79793            -2.19172
H              -1.11532            -4.15009             5.27180
H              -2.40498            -2.85429             3.61102
H              -2.46043            -1.29722             1.71140
H               2.35417             1.87700            -2.25913
H               1.08034             3.16506            -3.91535
H              -1.40299             3.10322            -3.88754
H              -2.57413             1.75624            -2.20338
H               2.48139            -1.17775             1.65076
H               2.54739            -2.73172             3.55306
H               1.36238            -4.08868             5.24316
N              -2.87648             0.20516            -0.25170
N               2.77678             0.34108            -0.32095
C              -3.59708             1.37543             0.06226
C              -4.81873             1.67113            -0.53972
C              -3.06435             2.29303             0.97498
C              -5.50186             2.84226            -0.23526
H              -5.24077             0.98312            -1.25887
C              -3.72920             3.46777             1.26628
H              -2.11915             2.07420             1.45204
C              -4.95733             3.75344             0.66817
H              -6.44659             3.03674            -0.72056
H              -3.31680             4.17778             1.97038
C              -3.53047            -1.00621            -0.56564
C              -2.97353            -1.87328            -1.50034
C              -4.71402            -1.38855             0.07761
C              -3.56462            -3.09895            -1.78588
H              -2.05986            -1.58987            -2.00437
C              -5.31698            -2.59513            -0.21625
H              -5.15445            -0.73546             0.81808
C              -4.74609            -3.46624            -1.14749
H              -3.09875            -3.74741            -2.51253
H              -6.22927            -2.89452             0.28214
C               3.44605             1.54292            -0.01077
C               4.63570             1.90593            -0.63947
C               2.89052             2.42415             0.92367
C               5.26565             3.10775            -0.34049
H               5.07401             1.24634            -1.37532
C               3.50196             3.62891             1.21048
H               1.96967             2.15348             1.42129
C               4.69838             3.98212             0.58529
H               6.18640             3.35496            -0.84745
H               3.07146             4.31083             1.93132
C               3.48108            -0.83801            -0.64793
C               4.69228            -1.16282            -0.04199
C               2.93946            -1.73294            -1.57672
C               5.35722            -2.34236            -0.35652
H               5.12067            -0.49168             0.68936
C               3.58515            -2.91561            -1.87891
H               2.00027            -1.49210            -2.05530
C               4.80324            -3.23161            -1.27524
H               6.29416            -2.56044             0.13386
H               3.16533            -3.60919            -2.59495
O              -5.41083            -4.63680            -1.35941
O               5.23174             5.18474             0.94144
O              -5.54221             4.93089             1.02723
O               5.36897            -4.41530            -1.64530
C               6.59511            -4.78578            -1.04315
H               6.49329            -4.88643             0.04173
H               6.86180            -5.74947            -1.47040
H               7.38471            -4.06090            -1.26427
C              -6.78463             5.26637             0.43785
H              -7.55446             4.52684             0.67898
H              -7.06684             6.22915             0.85708
H              -6.70021             5.35575            -0.64952
C              -4.85602            -5.56122            -2.27728
H              -3.85870            -5.88455            -1.96420
H              -5.52662            -6.41712            -2.28538
H              -4.79714            -5.13791            -3.28466
C               6.43838             5.58977             0.32238
H               6.31985             5.68381            -0.76141
H               6.68140             6.56242             0.74337
H               7.25208             4.88959             0.53550
