# Supplementary material for: Breaking the 1250 nm Barrier: A Computational Approach to Light Upconversion via Triplet–Triplet Annihilation in the Silica Telecom Band
Source: ACS Appl Energy Mater. 2026 Feb 12;9(4):2398–411. doi: 10.1021/acsaem.5c04014 (PMC12934551; doi:10.1021/acsaem.5c04014)
Supplement: Supplementary file 2 [file ae5c04014_si_002.zip › xyz-TTA-NIRII-Journal-2025/b3lyp-d3/monomer/opt-t1-no-td/tetracene-b3lyp-t1-opt.outstructure_001.xyz]

30
Structure 1 -693.437657305
C              -4.90294            -0.69560             0.00000
C              -4.90294             0.69560             0.00000
C              -3.69866             1.39146             0.00000
C              -2.47428             0.71442             0.00000
C              -2.47428            -0.71442             0.00000
C              -3.69866            -1.39146             0.00000
C              -1.22511            -1.39934             0.00000
C              -0.00000            -0.72778             0.00000
C              -0.00000             0.72778             0.00000
C              -1.22511             1.39934             0.00000
C               1.22511             1.39934             0.00000
C               2.47428             0.71442             0.00000
C               2.47428            -0.71442             0.00000
C               1.22511            -1.39934             0.00000
C               3.69866            -1.39146             0.00000
C               4.90294            -0.69560             0.00000
C               4.90294             0.69560             0.00000
C               3.69866             1.39146             0.00000
H              -5.83917            -1.23818             0.00000
H              -5.83917             1.23818             0.00000
H              -3.69894             2.47474             0.00000
H              -3.69894            -2.47474             0.00000
H              -1.22938            -2.48306             0.00000
H              -1.22938             2.48306             0.00000
H               1.22938             2.48306             0.00000
H               1.22938            -2.48306             0.00000
H               3.69894            -2.47474             0.00000
H               5.83917            -1.23818             0.00000
H               5.83917             1.23818             0.00000
H               3.69894             2.47474             0.00000
