# Supplementary material for: Breaking the 1250 nm Barrier: A Computational Approach to Light Upconversion via Triplet–Triplet Annihilation in the Silica Telecom Band
Source: ACS Appl Energy Mater. 2026 Feb 12;9(4):2398–411. doi: 10.1021/acsaem.5c04014 (PMC12934551; doi:10.1021/acsaem.5c04014)
Supplement: Supplementary file 2 [file ae5c04014_si_002.zip › xyz-TTA-NIRII-Journal-2025/b3lyp-d3/monomer/opt-t1-no-td/tetracene-dat-b3lyp-t1-opt.outstructure_001.xyz]

28
Structure 1 -725.520723405
C               0.00000             0.69769            -4.79239
C              -0.00000            -0.69769            -4.79239
C               0.00000            -1.39664            -3.59359
C               0.00000            -0.71442            -2.37116
C               0.00000             0.71442            -2.37116
C               0.00000             1.39664            -3.59359
C               0.00000             0.72840            -0.07177
C              -0.00000            -0.72840            -0.07177
C              -0.00000            -1.40278             1.16001
C              -0.00000            -0.71486             2.40593
C               0.00000             0.71486             2.40593
C               0.00000             1.40278             1.16001
C              -0.00000             1.39217             3.62793
C              -0.00000             0.69412             4.83483
C              -0.00000            -0.69412             4.83483
C              -0.00000            -1.39217             3.62793
H               0.00000             1.23775            -5.73008
H              -0.00000            -1.23775            -5.73008
H               0.00000            -2.47837            -3.57020
H               0.00000             2.47837            -3.57020
H              -0.00000            -2.48516             1.13989
H               0.00000             2.48516             1.13989
H              -0.00000             2.47500             3.62860
H              -0.00000             1.23734             5.77041
H              -0.00000            -1.23734             5.77041
H              -0.00000            -2.47500             3.62860
N              -0.00000            -1.42913            -1.20534
N               0.00000             1.42913            -1.20534
