# Supplementary material for: Breaking the 1250 nm Barrier: A Computational Approach to Light Upconversion via Triplet–Triplet Annihilation in the Silica Telecom Band
Source: ACS Appl Energy Mater. 2026 Feb 12;9(4):2398–411. doi: 10.1021/acsaem.5c04014 (PMC12934551; doi:10.1021/acsaem.5c04014)
Supplement: Supplementary file 2 [file ae5c04014_si_002.zip › xyz-TTA-NIRII-Journal-2025/b3lyp-d3/monomer/opt-t1-no-td/tetracene-trat1-b3lyp-t1-opt.outstructure_001.xyz]

27
Structure 1 -741.560147919
C              -4.54288             1.34181            -0.00000
C              -4.81586            -0.02910            -0.00000
C              -3.75509            -0.91554            -0.00000
C              -2.45078            -0.41056            -0.00000
C              -2.27881             1.00989            -0.00000
C              -0.00000             0.72488             0.00000
C              -0.17789            -0.71926            -0.00000
C               0.96361            -1.54223             0.00000
C               2.28497            -1.01290             0.00000
C               2.46149             0.40630             0.00000
C               1.31105             1.24283             0.00000
C               3.75662             0.92809             0.00000
C               4.87009             0.08552             0.00000
C               4.69881            -1.29017             0.00000
C               3.41284            -1.83509             0.00000
H              -5.35916             2.05669            -0.00000
H              -5.83949            -0.37859            -0.00000
H              -3.89552            -1.98849            -0.00000
H               0.81022            -2.61384             0.00000
H               1.42215             2.31952             0.00000
H               3.89106             2.00240             0.00000
H               5.86505             0.51002             0.00000
H               5.55954            -1.94547             0.00000
H               3.28120            -2.90979             0.00000
N              -1.38838            -1.27024            -0.00000
N              -1.03041             1.56401            -0.00000
N              -3.31892             1.85491            -0.00000
