# Supplementary material for: Breaking the 1250 nm Barrier: A Computational Approach to Light Upconversion via Triplet–Triplet Annihilation in the Silica Telecom Band
Source: ACS Appl Energy Mater. 2026 Feb 12;9(4):2398–411. doi: 10.1021/acsaem.5c04014 (PMC12934551; doi:10.1021/acsaem.5c04014)
Supplement: Supplementary file 2 [file ae5c04014_si_002.zip › xyz-TTA-NIRII-Journal-2025/b3lyp-d3/monomer/opt-t1-no-td/tetracene-trat2-b3lyp-t1-opt.outstructure_001.xyz]

27
Structure 1 -741.559288382
C              -4.80847            -0.06623             0.00000
C              -3.74179            -0.95418             0.00000
C              -2.43991            -0.44920             0.00000
C              -2.27995             0.96447             0.00000
C              -3.43800             1.75805             0.00000
C               0.00000             0.73167             0.00000
C              -0.16279            -0.71738             0.00000
C               0.98912            -1.52632             0.00000
C               2.30186            -0.98206             0.00000
C               2.46040             0.43885             0.00000
C               1.29881             1.26235             0.00000
C               3.74957             0.97486             0.00000
C               4.87111             0.14497             0.00000
C               4.71752            -1.23442             0.00000
C               3.44025            -1.79305             0.00000
H              -5.82651            -0.43949             0.00000
H              -3.89620            -2.02479             0.00000
H              -3.32328             2.83681             0.00000
H               0.84660            -2.59945             0.00000
H               1.40077             2.34004             0.00000
H               3.87271             2.05053             0.00000
H               5.86120             0.58095             0.00000
H               5.58668            -1.87835             0.00000
H               3.31936            -2.86902             0.00000
N              -1.36286            -1.29411             0.00000
N              -1.05002             1.55468             0.00000
N              -4.67108             1.26636             0.00000
