# Supplementary material for: Breaking the 1250 nm Barrier: A Computational Approach to Light Upconversion via Triplet–Triplet Annihilation in the Silica Telecom Band
Source: ACS Appl Energy Mater. 2026 Feb 12;9(4):2398–411. doi: 10.1021/acsaem.5c04014 (PMC12934551; doi:10.1021/acsaem.5c04014)
Supplement: Supplementary file 2 [file ae5c04014_si_002.zip › xyz-TTA-NIRII-Journal-2025/b3lyp-d3/monomer/opt-t1-td/tetracene-2-NH2-td-b3lyp-t1-opt.outstructure_001.xyz]

34
Structure 1 -804.228694509
C              -4.78848             0.68762             0.05269
C              -4.78864            -0.68784            -0.04442
C              -3.57236            -1.38060            -0.07995
C              -2.35113            -0.71018            -0.02263
C              -2.35111             0.71010             0.02054
C              -3.57211             1.38042             0.08345
C              -1.08246             1.41061            -0.01756
C               0.16489             0.72188             0.02143
C               0.16493            -0.72174            -0.02738
C              -1.08230            -1.41059             0.01264
C               1.38045            -1.39000            -0.09040
C               2.63931            -0.70797            -0.05266
C               2.63921             0.70814             0.05125
C               1.38026             1.39023             0.08569
C               3.86182             1.38555             0.11062
C               5.06641             0.69342             0.05991
C               5.06654            -0.69346            -0.05287
C               3.86208            -1.38551            -0.10745
H              -5.71963             1.23642             0.10233
H              -5.71995            -1.23671            -0.09004
H              -3.60062            -2.45632            -0.18621
H              -3.59989             2.45610             0.19036
H               1.41276            -2.46455            -0.21311
H               1.41227             2.46471             0.20902
H               3.86089             2.46595             0.19477
H               6.00262             1.23450             0.10673
H               6.00287            -1.23462            -0.09638
H               3.86135            -2.46593            -0.19135
N              -1.09682            -2.78838             0.08876
H              -0.25764            -3.21535             0.44607
H              -1.93062            -3.20093             0.47378
N              -1.09719             2.78840            -0.09360
H              -0.25861             3.21539            -0.45233
H              -1.93166             3.20089            -0.47725
