# Supplementary material for: Breaking the 1250 nm Barrier: A Computational Approach to Light Upconversion via Triplet–Triplet Annihilation in the Silica Telecom Band
Source: ACS Appl Energy Mater. 2026 Feb 12;9(4):2398–411. doi: 10.1021/acsaem.5c04014 (PMC12934551; doi:10.1021/acsaem.5c04014)
Supplement: Supplementary file 2 [file ae5c04014_si_002.zip › xyz-TTA-NIRII-Journal-2025/b3lyp-d3/monomer/opt-t1-td/tetracene-2-NMe2-td-b3lyp-t1-opt.outstructure_001.xyz]

46
Structure 1 -961.504086396
C               5.23412            -0.99788             0.00163
C               5.31604             0.37970             0.00399
C               4.14134             1.14738             0.00402
C               2.89405             0.53790             0.00184
C               2.80944            -0.87373            -0.00026
C               3.97786            -1.62353            -0.00063
C               1.49656            -1.48363            -0.00204
C               0.31940            -0.74304            -0.00185
C               0.40274             0.70689            -0.00129
C               1.66251             1.29920             0.00125
C              -0.78641             1.47701            -0.00265
C              -2.10515             0.82723            -0.00040
C              -2.18761            -0.58747             0.00049
C              -0.94963            -1.37834            -0.00174
C              -3.43964            -1.18270             0.00376
C              -4.61864            -0.41178             0.00579
C              -4.53453             0.95849             0.00458
C              -3.26939             1.57678             0.00130
H               6.28025             0.87106             0.00581
H               4.20384             2.22915             0.00571
H               1.74562             2.37497             0.00315
H              -3.52041            -2.25808             0.00469
H              -5.58095            -0.90711             0.00837
H              -5.42969             1.56686             0.00607
H              -3.18444             2.65397            -0.00005
H               1.42127            -2.56174            -0.00316
H               3.91328            -2.70498            -0.00250
H               6.13407            -1.59907             0.00150
N              -0.77835             2.89768            -0.00471
N              -0.97840            -2.79848            -0.00254
C              -1.37045            -3.46179            -1.22965
H              -0.95310            -2.92478            -2.08132
H              -0.96392            -4.47698            -1.23764
H              -2.45826            -3.53773            -1.37867
C              -1.36288            -3.46300             1.22630
H              -0.93864            -2.92800             2.07584
H              -2.44980            -3.53714             1.38272
H              -0.95813            -4.47893             1.22995
C              -0.40955             3.56721             1.22568
H              -0.84118             3.03384             2.07271
H               0.67587             3.64263             1.39326
H              -0.81630             4.58217             1.22186
C              -0.39567             3.56494            -1.23212
H               0.69140             3.64231            -1.38721
H              -0.81631             3.02896            -2.08298
H              -0.80437             4.57912            -1.23532
