# Supplementary material for: Breaking the 1250 nm Barrier: A Computational Approach to Light Upconversion via Triplet–Triplet Annihilation in the Silica Telecom Band
Source: ACS Appl Energy Mater. 2026 Feb 12;9(4):2398–411. doi: 10.1021/acsaem.5c04014 (PMC12934551; doi:10.1021/acsaem.5c04014)
Supplement: Supplementary file 2 [file ae5c04014_si_002.zip › xyz-TTA-NIRII-Journal-2025/b3lyp-d3/monomer/opt-t1-td/tetracene-2-NO2-td-b3lyp-t1-opt.outstructure_001.xyz]

34
Structure 1 -1102.62953136
C              -4.61044             0.68867             0.10463
C              -4.61084            -0.68562             0.10526
C              -3.39372            -1.38606             0.06030
C              -2.18659            -0.70705             0.01440
C              -2.18615             0.70866             0.01426
C              -3.39291             1.38838             0.05917
C              -0.89252             1.37828             0.00996
C               0.35337             0.72549             0.02826
C               0.35287            -0.72564             0.02738
C              -0.89345            -1.37756             0.00969
C               1.57261            -1.39813             0.00836
C               2.84178            -0.70729            -0.01232
C               2.84227             0.70542            -0.01145
C               1.57357             1.39713             0.00926
C               4.05018             1.38804            -0.02856
C               5.26690             0.68801            -0.04831
C               5.26640            -0.69154            -0.04975
C               4.04919            -1.39074            -0.03104
H              -5.53960             1.24116             0.13578
H              -5.54032            -1.23754             0.13709
H              -3.40907            -2.46596             0.04700
H              -3.40763             2.46828             0.04518
H               1.59054            -2.47834             0.02186
H               1.59228             2.47732             0.02339
H               4.04962             2.47102            -0.02586
H               6.20018             1.23489            -0.06178
H               6.19929            -1.23907            -0.06445
H               4.04788            -2.47372            -0.03023
N              -0.90531            -2.84256            -0.03191
O              -0.43822            -3.44155             0.92379
O              -1.38707            -3.36668            -1.02328
N              -0.90329             2.84332            -0.03043
O              -1.38457             3.36866            -1.02139
O              -0.43590             3.44117             0.92585
