# Supplementary material for: Breaking the 1250 nm Barrier: A Computational Approach to Light Upconversion via Triplet–Triplet Annihilation in the Silica Telecom Band
Source: ACS Appl Energy Mater. 2026 Feb 12;9(4):2398–411. doi: 10.1021/acsaem.5c04014 (PMC12934551; doi:10.1021/acsaem.5c04014)
Supplement: Supplementary file 2 [file ae5c04014_si_002.zip › xyz-TTA-NIRII-Journal-2025/b3lyp-d3/monomer/opt-t1-td/tetracene-2-NPh2OMe-td-b3lyp-t1-opt.outstructure_001.xyz]

90
Structure 1 -2187.15174493
C               0.79441            -3.39517             4.65239
C              -0.58767            -3.42976             4.66946
C              -1.31547            -2.71398             3.71064
C              -0.66480            -1.96590             2.73604
C               0.74970            -1.93064             2.71844
C               1.46115            -2.64433             3.67619
C               1.40544            -1.14569             1.69870
C               0.70471            -0.46552             0.71130
C              -0.74349            -0.50127             0.72963
C              -1.38419            -1.21495             1.73362
C              -1.46574             0.24423            -0.23831
C              -0.79020             1.05232            -1.25819
C               0.62488             1.08791            -1.27561
C               1.36478             0.31415            -0.27368
C               1.27209             1.78371            -2.28471
C               0.54525             2.47739            -3.26923
C              -0.82800             2.44282            -3.25247
C              -1.49543             1.71440            -2.25115
H              -1.11031            -4.00616             5.42170
H              -2.39844            -2.73933             3.72268
H              -2.46284            -1.21304             1.78074
H               2.35081             1.78948            -2.31867
H               1.07512             3.02827            -4.03523
H              -1.40324             2.96592            -4.00512
H              -2.57360             1.66678            -2.25911
H               2.48353            -1.09078             1.71806
H               2.54403            -2.61464             3.66144
H               1.36364            -3.94405             5.39131
N              -2.87940             0.19304            -0.24585
N               2.77875             0.33569            -0.31651
C              -3.60196             1.36489             0.05851
C              -4.83249             1.64574            -0.53213
C              -3.06211             2.30324             0.94532
C              -5.51711             2.81969            -0.23980
H              -5.26263             0.94345            -1.23232
C              -3.72842             3.48169             1.22294
H              -2.10964             2.10133             1.41545
C              -4.96570             3.75048             0.63839
H              -6.46964             2.99963            -0.71548
H              -3.30746             4.20746             1.90568
C              -3.51890            -1.02439            -0.56799
C              -2.94679            -1.88914            -1.49532
C              -4.70486            -1.41718             0.06397
C              -3.52526            -3.12105            -1.78463
H              -2.03098            -1.60237            -1.99365
C              -5.29611            -2.62894            -0.23491
H              -5.15906            -0.76696             0.79867
C              -4.71017            -3.49667            -1.15911
H              -3.04553            -3.76702            -2.50450
H              -6.21126            -2.93396             0.25487
C               3.44618             1.54166            -0.01764
C               4.64561             1.89173            -0.63477
C               2.87855             2.44396             0.88877
C               5.27308             3.09882            -0.35010
H               5.09576             1.21752            -1.34983
C               3.48743             3.65482             1.15973
H               1.94963             2.18856             1.37948
C               4.69391             3.99329             0.54808
H               6.20261             3.33307            -0.84722
H               3.04455             4.35263             1.85756
C               3.47259            -0.84920            -0.64654
C               4.68694            -1.17896            -0.05042
C               2.91874            -1.74667            -1.56547
C               5.34361            -2.36355            -0.36603
H               5.12702            -0.50656             0.67282
C               3.55533            -2.93527            -1.86725
H               1.97707            -1.50633            -2.03957
C               4.77743            -3.25443            -1.27489
H               6.28435            -2.58309             0.11646
H               3.12383            -3.63043            -2.57482
O              -5.36455            -4.67341            -1.37685
O               5.22485             5.20299             0.88838
O              -5.55232             4.93275             0.98388
O               5.33448            -4.44337            -1.64526
C               6.56463            -4.81518            -1.05316
H               6.47331            -4.91000             0.03330
H               6.82404            -5.78204            -1.47788
H               7.35499            -4.09443            -1.28525
C              -6.80297             5.25021             0.40334
H              -7.56638             4.51175             0.66767
H              -7.08571             6.21957             0.80697
H              -6.73259             5.31886            -0.68669
C              -4.79564            -5.59065            -2.29245
H              -3.79852            -5.90827            -1.97236
H              -5.45980            -6.45152            -2.30915
H              -4.73088            -5.16405            -3.29821
C               6.44054             5.59229             0.27814
H               6.33796             5.66355            -0.80915
H               6.68013             6.57327             0.68159
H               7.25002             4.89541             0.51721
