# Supplementary material for: Breaking the 1250 nm Barrier: A Computational Approach to Light Upconversion via Triplet–Triplet Annihilation in the Silica Telecom Band
Source: ACS Appl Energy Mater. 2026 Feb 12;9(4):2398–411. doi: 10.1021/acsaem.5c04014 (PMC12934551; doi:10.1021/acsaem.5c04014)
Supplement: Supplementary file 2 [file ae5c04014_si_002.zip › xyz-TTA-NIRII-Journal-2025/b3lyp-d3/monomer/opt-t1-td/tetracene-dat-td-b3lyp-t1-opt.outstructure_001.xyz]

28
Structure 1 -725.540271168
C              -4.86285            -0.15671             0.00000
C              -4.71037             1.21773             0.00000
C              -3.42741             1.78009             0.00000
C              -2.30323             0.96679             0.00000
C              -2.45920            -0.43888             0.00000
C              -3.73422            -0.98633             0.00000
C              -0.16036            -0.71367             0.00000
C               0.00000             0.73135            -0.00000
C               1.30584             1.26643            -0.00000
C               2.49590             0.43635            -0.00000
C               2.33957            -0.97231            -0.00000
C               0.99654            -1.52167            -0.00000
C               3.46188            -1.77911            -0.00000
C               4.76008            -1.21730            -0.00000
C               4.91128             0.14543            -0.00000
C               3.76765             0.97789            -0.00000
H              -5.85156            -0.59639             0.00000
H              -5.57880             1.86324             0.00000
H              -3.28433             2.85264             0.00000
H              -3.82942            -2.06420             0.00000
H               1.40525             2.34452            -0.00000
H               0.85748            -2.59536             0.00000
H               3.34331            -2.85568            -0.00000
H               5.62459            -1.86769            -0.00000
H               5.89724             0.59073            -0.00000
H               3.88766             2.05431            -0.00000
N              -1.03887             1.55802             0.00000
N              -1.35513            -1.29269             0.00000
