# Supplementary material for: Breaking the 1250 nm Barrier: A Computational Approach to Light Upconversion via Triplet–Triplet Annihilation in the Silica Telecom Band
Source: ACS Appl Energy Mater. 2026 Feb 12;9(4):2398–411. doi: 10.1021/acsaem.5c04014 (PMC12934551; doi:10.1021/acsaem.5c04014)
Supplement: Supplementary file 2 [file ae5c04014_si_002.zip › xyz-TTA-NIRII-Journal-2025/b3lyp-d3/monomer/opt-t1-td/tetracene-td-b3lyp-t1-opt.outstructure_001.xyz]

30
Structure 1 -693.457339595
C              -0.00000             4.93425             0.68720
C               0.00000             4.93425            -0.68720
C              -0.00000             3.71004            -1.38632
C              -0.00000             2.50340            -0.70825
C              -0.00000             2.50340             0.70825
C              -0.00000             3.71004             1.38632
C              -0.00000             1.22456             1.40020
C               0.00000            -0.00000             0.72568
C               0.00000             0.00000            -0.72568
C               0.00000             1.22456            -1.40020
C              -0.00000            -1.22456            -1.40020
C              -0.00000            -2.50340            -0.70825
C              -0.00000            -2.50340             0.70825
C              -0.00000            -1.22456             1.40020
C              -0.00000            -3.71004             1.38632
C              -0.00000            -4.93425             0.68720
C              -0.00000            -4.93425            -0.68720
C              -0.00000            -3.71004            -1.38632
H              -0.00000             5.86630             1.23701
H               0.00000             5.86630            -1.23701
H              -0.00000             3.71039            -2.46977
H              -0.00000             3.71039             2.46977
H              -0.00000             1.22930             2.48394
H               0.00000             1.22930            -2.48394
H              -0.00000            -1.22930            -2.48394
H              -0.00000            -1.22930             2.48394
H              -0.00000            -3.71039             2.46977
H              -0.00000            -5.86630             1.23701
H              -0.00000            -5.86630            -1.23701
H              -0.00000            -3.71039            -2.46977
