# Supplementary material for: Breaking the 1250 nm Barrier: A Computational Approach to Light Upconversion via Triplet–Triplet Annihilation in the Silica Telecom Band
Source: ACS Appl Energy Mater. 2026 Feb 12;9(4):2398–411. doi: 10.1021/acsaem.5c04014 (PMC12934551; doi:10.1021/acsaem.5c04014)
Supplement: Supplementary file 2 [file ae5c04014_si_002.zip › xyz-TTA-NIRII-Journal-2025/b3lyp-d3/monomer/opt-t1-td/tetracene-trat1-td-b3lyp-t1-opt.outstructure_001.xyz]

27
Structure 1 -741.579460361
C              -4.54785             1.40250            -0.00000
C              -4.83645             0.04784            -0.00000
C              -3.77725            -0.85857             0.00000
C              -2.47887            -0.37018             0.00000
C              -2.29048             1.03468            -0.00000
C               0.00000             0.72426            -0.00000
C              -0.19709            -0.71487             0.00000
C               0.94086            -1.55443             0.00000
C               2.29742            -1.04052             0.00000
C               2.49175             0.36396            -0.00000
C               1.32677             1.22538            -0.00000
C               3.77731             0.87136            -0.00000
C               4.89964             0.00775            -0.00000
C               4.71177            -1.34918             0.00000
C               3.39698            -1.87664             0.00000
H              -5.34609             2.13618            -0.00000
H              -5.86299            -0.29298             0.00000
H              -3.93475            -1.92910             0.00000
H               0.77356            -2.62406             0.00000
H               1.45169             2.30064            -0.00000
H               3.92613             1.94408            -0.00000
H               5.89682             0.42702            -0.00000
H               5.55775            -2.02339             0.00000
H               3.25042            -2.94971             0.00000
N              -1.40578            -1.25670             0.00000
N              -1.00732             1.58095            -0.00000
N              -3.30111             1.89448            -0.00000
