# Supplementary material for: Breaking the 1250 nm Barrier: A Computational Approach to Light Upconversion via Triplet–Triplet Annihilation in the Silica Telecom Band
Source: ACS Appl Energy Mater. 2026 Feb 12;9(4):2398–411. doi: 10.1021/acsaem.5c04014 (PMC12934551; doi:10.1021/acsaem.5c04014)
Supplement: Supplementary file 2 [file ae5c04014_si_002.zip › xyz-TTA-NIRII-Journal-2025/b3lyp-d3/monomer/opt-t1-td/tetracene-trat2-td-b3lyp-t1-opt.outstructure_001.xyz]

27
Structure 1 -741.578565486
C               4.68193             1.18023             0.00000
C               3.42248             1.79440             0.00000
C               2.29162             0.99534             0.00000
C               2.46389            -0.40550             0.00000
C               3.76102            -0.90712             0.00000
C               0.17786            -0.71452             0.00000
C              -0.00000             0.72964             0.00000
C              -1.31306             1.25266             0.00000
C              -2.48902             0.41288             0.00000
C              -2.31621            -0.99454             0.00000
C              -0.96869            -1.53068             0.00000
C              -3.43162            -1.81137             0.00000
C              -4.73400            -1.26128             0.00000
C              -4.90121             0.10112             0.00000
C              -3.76803             0.94337             0.00000
H               5.58029             1.78835             0.00000
H               3.31884             2.87119             0.00000
H               3.90682            -1.98141             0.00000
H              -1.42041             2.33000             0.00000
H              -0.82046            -2.60307             0.00000
H              -3.30431            -2.88682             0.00000
H              -5.59164            -1.92073             0.00000
H              -5.89191             0.53529             0.00000
H              -3.89751             2.01866             0.00000
N               1.02355             1.57468             0.00000
N               1.38409            -1.27775             0.00000
N               4.85787            -0.13396             0.00000
